# Supplementary material for: Regulation of Canonical Oncogenic Signaling Pathways in Cancer via DNA Methylation
Source: Cancers (Basel). 2020 Oct 30;12(11):3199. doi: 10.3390/cancers12113199 (PMC7692324; doi:10.3390/cancers12113199)
Supplement: Supplementary file 1 [file cancers-12-03199-s001.zip]

Archive with 24 entries (23 files):
- cancers-933492_Supplementary_Files/cancers-933492_Supp_Tables.xlsx
- cancers-933492_Supplementary_Files/cancers-933492_Supp_Tables_annotated.xlsx
- cancers-933492_Supplementary_Files/cancers-933492_Supplementary_Figure_S1.pdf
- cancers-933492_Supplementary_Files/Supplemetnary_methylation_data/
- cancers-933492_Supplementary_Files/Supplemetnary_methylation_data/CpGs_Hippo_TCGA-BRCA_data.txt
- cancers-933492_Supplementary_Files/Supplemetnary_methylation_data/CpGs_Hippo_TCGA-COAD_data.txt
- cancers-933492_Supplementary_Files/Supplemetnary_methylation_data/CpGs_Hippo_TCGA-LUSC_data.txt
- cancers-933492_Supplementary_Files/Supplemetnary_methylation_data/CpGs_Hippo_TCGA-PRAD_data.txt
- cancers-933492_Supplementary_Files/Supplemetnary_methylation_data/CpGs_NRF2-KEAP1_TCGA-BRCA_data.txt
- cancers-933492_Supplementary_Files/Supplemetnary_methylation_data/CpGs_NRF2-KEAP1_TCGA-COAD_data.txt
- cancers-933492_Supplementary_Files/Supplemetnary_methylation_data/CpGs_NRF2-KEAP1_TCGA-LUSC_data.txt
- cancers-933492_Supplementary_Files/Supplemetnary_methylation_data/CpGs_NRF2-KEAP1_TCGA-PRAD_data.txt
- cancers-933492_Supplementary_Files/Supplemetnary_methylation_data/CpGs_p14(ARF)-MDM2-p53_TCGA-BRCA_data.txt
- cancers-933492_Supplementary_Files/Supplemetnary_methylation_data/CpGs_p14(ARF)-MDM2-p53_TCGA-COAD_data.txt
- cancers-933492_Supplementary_Files/Supplemetnary_methylation_data/CpGs_p14(ARF)-MDM2-p53_TCGA-LUSC_data.txt
- cancers-933492_Supplementary_Files/Supplemetnary_methylation_data/CpGs_p14(ARF)-MDM2-p53_TCGA-PRAD_data.txt
- cancers-933492_Supplementary_Files/Supplemetnary_methylation_data/CpGs_RB_TCGA-BRCA_data.txt
- cancers-933492_Supplementary_Files/Supplemetnary_methylation_data/CpGs_RB_TCGA-COAD_data.txt
- cancers-933492_Supplementary_Files/Supplemetnary_methylation_data/CpGs_RB_TCGA-LUSC_data.txt
- cancers-933492_Supplementary_Files/Supplemetnary_methylation_data/CpGs_RB_TCGA-PRAD_data.txt
- cancers-933492_Supplementary_Files/Supplemetnary_methylation_data/CpGs_Wnt_TCGA-BRCA_data.txt
- cancers-933492_Supplementary_Files/Supplemetnary_methylation_data/CpGs_Wnt_TCGA-COAD_data.txt
- cancers-933492_Supplementary_Files/Supplemetnary_methylation_data/CpGs_Wnt_TCGA-LUSC_data.txt
- cancers-933492_Supplementary_Files/Supplemetnary_methylation_data/CpGs_Wnt_TCGA-PRAD_data.txt
