# Supplementary material for: Regulation of Canonical Oncogenic Signaling Pathways in Cancer via DNA Methylation
Source: Cancers (Basel). 2020 Oct 30;12(11):3199. doi: 10.3390/cancers12113199 (PMC7692324; doi:10.3390/cancers12113199)
Supplement: Supplementary file 1 [file cancers-12-03199-s001.zip › cancers-933492_Supplementary_Files/cancers-933492_Supp_Tables.xlsx]

## Sheet: Table S1
ProbeID	cancer	meth	ProbeID	Chromosome	Start	End	Gene_Symbol	Gene_Type	Transcript_ID	Position_to_TSS	CGI_Coordinate	Feature_Type		Feature_Types	Location of CpG
cg04964672	TCGA-BRCA	-	cg04964672	chrY	7560157	7560158	.	.	.	.	CGI:chrY:7560138-7560383	Island		Island	within CpG island
cg10422744	TCGA-BRCA	#-	cg10422744	chrY	14520558	14520559	.	.	.	.	CGI:chrY:14523859-14524167	N_Shelf		S_Shore (south shore)	flanking region (2 kbp) upstream of CpG island
cg11696840	TCGA-BRCA	#-	cg11696840	chr17	68777307	68777308	.	.	.	.	CGI:chr17:68599977-68601437	Open_Sea		N_Shore (north shore)	flanking region (2 kbp) downstream of CpG island
cg12340343	TCGA-BRCA	-	cg12340343	chr7	156104689	156104690	.	.	.	.	CGI:chr7:156105446-156105692	N_Shore		S_Shelf (south shelf)	flanking region (2-4 kbp) upstream of CpG island
cg13933373	TCGA-BRCA	-	cg13933373	chr7	54859832	54859833	.	.	.	.	CGI:chr7:54833043-54833568	Open_Sea		N_Shelf (north shelf)	flanking region (2-4 kbp) downstream of CpG island
cg14356225	TCGA-BRCA	#-	cg14356225	chr8	2526468	2526469	.	.	.	.	CGI:chr8:2561843-2562368	Open_Sea		Open_Sea	all other regions not associated with CpG island
cg16926213	TCGA-BRCA	#-	cg16926213	chr1	1909875	1909876	.	.	.	.	CGI:chr1:1908519-1909162	S_Shore
cg17919152	TCGA-BRCA	#-	cg17919152	chr13	112204441	112204442	.	.	.	.	CGI:chr13:112194261-112194907	Open_Sea		meth	definition
cg19870898	TCGA-BRCA	-	cg19870898	chr14	103210118	103210119	.	.	.	.	CGI:chr14:103207142-103208006	S_Shelf		-	hypomethylated in tumor samples
cg22594737	TCGA-BRCA	#-	cg22594737	chr2	240701027	240701028	.	.	.	.	CGI:chr2:240700992-240701942	Island		+	hypermethylated in tissue normal samples
cg23012310	TCGA-BRCA	#-	cg23012310	chr14	101584290	101584291	.	.	.	.	CGI:chr14:101584477-101584688	N_Shore		#-	hypomethylated in both tumor and tissue normal samples
cg23111196	TCGA-BRCA	-	cg23111196	chr5	61307436	61307437	.	.	.	.	CGI:chr5:61330678-61333982	Open_Sea		#+	hypermethylated in both tumor and tissue normal samples
cg23968286	TCGA-BRCA	-	cg23968286	chr17	46758315	46758316	.	.	.	.	CGI:chr17:46769773-46770097	Open_Sea
cg24428389	TCGA-BRCA	-	cg24428389	chr1	22111817	22111818	.	.	.	.	CGI:chr1:22120027-22120450	Open_Sea
cg26360026	TCGA-BRCA	-	cg26360026	chr2	201949781	201949782	.	.	.	.	CGI:chr2:202032663-202036149	Open_Sea
cg10371483	TCGA-BRCA	-	cg10371483	chr16	4102044	4102045	ADCY9	protein_coding	ENST00000294016.6;ENST00000571467.1;ENST00000572288.1	14142;11882;11983	CGI:chr16:4114807-4117011	Open_Sea
cg15840253	TCGA-BRCA	-	cg15840253	chrX	110196273	110196274	AMMECR1	protein_coding	ENST00000262844.8	121967	CGI:chrX:110317475-110318322	Open_Sea
cg17242362	TCGA-BRCA	-	cg17242362	chr7	105816624	105816625	ATXN7L1	protein_coding	ENST00000318724.7;ENST00000419735.6;ENST00000478915.1;ENST00000481880.4	59959;59981;59854;59969	CGI:chr7:105876398-105877517	Open_Sea
cg25373630	TCGA-BRCA	-	cg25373630	chr18	63317423	63317424	BCL2	protein_coding	ENST00000333681.4;ENST00000398117.1	2364;2706	CGI:chr18:63318270-63321053	N_Shore
cg20952434	TCGA-BRCA	-	cg20952434	chr19	2016403	2016404	BTBD2	protein_coding	ENST00000255608.7;ENST00000587742.4;ENST00000588395.1;ENST00000589200.2;ENST00000590646.4	-678;18470;18470;-860;18479	CGI:chr19:2015496-2015724	S_Shore
cg11599864	TCGA-BRCA	-	cg11599864	chr6	38177688	38177689	BTBD9	protein_coding	ENST00000314100.9;ENST00000328403.9;ENST00000419706.5;ENST00000481247.4	418380;418301;418301;462237	CGI:chr6:37818931-37819774	Open_Sea
cg02003183	TCGA-BRCA	-	cg02003183	chr14	102949545	102949546	CDC42BPB	protein_coding	ENST00000361246.5;ENST00000559043.1	107918;18988	CGI:chr14:102939869-102940346	Open_Sea
cg03998598	TCGA-BRCA	-	cg03998598	chr16	69324677	69324678	COG8	protein_coding	ENST00000562595.4;ENST00000564419.1;ENST00000254950.12;ENST00000566354.1	14817;3990;13320;3465	CGI:chr16:69320959-69321283	S_Shelf
cg07905975	TCGA-BRCA	#-	cg07905975	chr6	33320589	33320590	DAXX	protein_coding	ENST00000266000.9;ENST00000374542.8;ENST00000414083.5;ENST00000468536.4;ENST00000477162.1;ENST00000490173.1;ENST00000620164.3	2422;2426;2428;2342;1281;-128;2428	CGI:chr6:33320956-33321231	N_Shore
cg09365002	TCGA-BRCA	#-	cg09365002	chr6	33320552	33320553	DAXX	protein_coding	ENST00000266000.9;ENST00000374542.8;ENST00000414083.5;ENST00000468536.4;ENST00000477162.1;ENST00000490173.1;ENST00000620164.3	2459;2463;2465;2379;1318;-91;2465	CGI:chr6:33320956-33321231	N_Shore
cg09597022	TCGA-BRCA	#-	cg09597022	chr6	33320555	33320556	DAXX	protein_coding	ENST00000266000.9;ENST00000374542.8;ENST00000414083.5;ENST00000468536.4;ENST00000477162.1;ENST00000490173.1;ENST00000620164.3	2456;2460;2462;2376;1315;-94;2462	CGI:chr6:33320956-33321231	N_Shore
cg15070677	TCGA-BRCA	-	cg15070677	chr6	33321027	33321028	DAXX	protein_coding	ENST00000266000.9;ENST00000374542.8;ENST00000414083.5;ENST00000468536.4;ENST00000477162.1;ENST00000477370.1;ENST00000490173.1;ENST00000620164.3	1984;1988;1990;1904;843;1892;-566;1990	CGI:chr6:33320956-33321231	Island
cg13805761	TCGA-BRCA	#-	cg13805761	chr13	35979277	35979278	DCLK1	protein_coding	ENST00000255448.7;ENST00000360631.6;ENST00000379892.4	152030;152030;152030	CGI:chr13:36130903-36131570	Open_Sea
cg19313373	TCGA-BRCA	-	cg19313373	chr1	162724394	162724395	DDR2	protein_coding	ENST00000367921.6;ENST00000367922.6;ENST00000415555.4;ENST00000446985.4	91923;91928;92382;93020	CGI:chr1:162790460-162790932	Open_Sea
cg20251943	TCGA-BRCA	-	cg20251943	chr10	361781	361782	DIP2C	protein_coding	ENST00000280886.9;ENST00000381496.6	327886;124778	CGI:chr10:363261-363583	N_Shore
cg11108115	TCGA-BRCA	-	cg11108115	chr6	32167409	32167410	EGFL8	protein_coding	ENST00000333845.9;ENST00000395512.4;ENST00000432129.1;ENST00000466239.4;ENST00000489721.1;ENST00000422437.4;ENST00000428388.5	2825;2803;2748;2172;-135;13186;13563	CGI:chr6:32166683-32167419	Island
cg05578480	TCGA-BRCA	-	cg05578480	chr1	231038523	231038524	FAM89A	protein_coding	ENST00000366654.4	1724	CGI:chr1:231039316-231041263	N_Shore
cg20995304	TCGA-BRCA	-	cg20995304	chr12	47802384	47802385	HDAC7	protein_coding	ENST00000080059.10;ENST00000354334.6;ENST00000380610.7;ENST00000417107.4;ENST00000417902.4;ENST00000421231.4;ENST00000422254.4;ENST00000425451.2;ENST00000427332.5;ENST00000430670.4;ENST00000433685.4;ENST00000434070.4;ENST00000440293.4;ENST00000445237.2;ENST00000447463.4;ENST00000450805.4;ENST00000552960.4	17402;17483;129;17597;17578;10668;10668;17500;18229;17492;18190;30749;17503;11101;18218;16879;17503	CGI:chr12:47812938-47813343	Open_Sea
cg27110877	TCGA-BRCA	-	cg27110877	chr5	78644881	78644882	HMGB1P21	processed_pseudogene	ENST00000502313.1;ENST00000380345.5;ENST00000503686.4;ENST00000512759.4;ENST00000514587.1	-35;3945;3737;4015;125141	CGI:chr5:78648045-78649397	N_Shelf
cg18984165	TCGA-BRCA	-	cg18984165	chr17	70175315	70175316	KCNJ2	protein_coding	ENST00000243457.3;ENST00000535240.1	5779;6641	CGI:chr17:70168772-70169579	Open_Sea
cg23100133	TCGA-BRCA	-	cg23100133	chr2	98818518	98818519	KIAA1211L	protein_coding	ENST00000397899.5;ENST00000464413.1;ENST00000612523.3	117742;3787;117698	CGI:chr2:98821834-98823421	N_Shelf
cg07207660	TCGA-BRCA	-	cg07207660	chr6	31510070	31510071	MICB	protein_coding	ENST00000252229.6;ENST00000399150.6;ENST00000538442.4	11954;11983;15188	CGI:chr6:31497683-31498411	Open_Sea
cg17389813	TCGA-BRCA	#-	cg17389813	chr11	122189557	122189558	MIR100HG	lincRNA	ENST00000527474.4;ENST00000532350.4;ENST00000534782.2	178417;13506;13506	CGI:chr11:122655570-122656771	Open_Sea
cg15023858	TCGA-BRCA	-	cg15023858	chr3	69763283	69763284	MITF	protein_coding	ENST00000328528.9;ENST00000352241.7;ENST00000429090.4;ENST00000433517.4;ENST00000448226.5;ENST00000457080.4;ENST00000472437.4;ENST00000495741.1	-529;23847;4578;558;23811;-529;-274;23800	CGI:chr3:69739332-69740057	Open_Sea
cg04023335	TCGA-BRCA	#-	cg04023335	chrY	11979867	11979868	MXRA5Y	unprocessed_pseudogene	ENST00000420610.1	22658	CGI:chrY:11979296-11979887	Island
cg26581982	TCGA-BRCA	#-	cg26581982	chr10	93438549	93438550	MYOF	protein_coding	ENST00000358334.8;ENST00000359263.7;ENST00000371488.3;ENST00000371489.4;ENST00000488645.1	43646;43646;43646;43769;43646	CGI:chr10:93496376-93496805	Open_Sea
cg18391209	TCGA-BRCA	#-	cg18391209	chr9	136055320	136055321	NACC2	protein_coding	ENST00000277554.3	39966	CGI:chr9:136049928-136052175	S_Shelf
cg02849401	TCGA-BRCA	-	cg02849401	chr11	19647194	19647195	NAV2	protein_coding	ENST00000360655.7	296469	CGI:chr11:19712390-19713791	Open_Sea
cg02693150	TCGA-BRCA	-	cg02693150	chr8	95027894	95027895	NDUFAF6	protein_coding	ENST00000396111.5;ENST00000396113.4;ENST00000396124.7;ENST00000454358.5;ENST00000517976.4;ENST00000518258.4;ENST00000518608.4;ENST00000519136.4;ENST00000520632.4;ENST00000520757.1;ENST00000522683.4;ENST00000523337.4;ENST00000523378.4	69885;132080;2907;2825;2872;2899;2825;132056;2860;2825;2827;2887;132126	CGI:chr8:95024790-95025372	S_Shelf
cg24477315	TCGA-BRCA	-	cg24477315	chr1	164600815	164600816	PBX1	protein_coding	ENST00000340699.6;ENST00000367897.4;ENST00000420696.5;ENST00000496120.5;ENST00000498497.2;ENST00000559240.4;ENST00000559578.1;ENST00000560469.4;ENST00000627490.1	41407;40991;41179;10464;40991;40991;38009;24030;41070	CGI:chr1:164576303-164576680	Open_Sea
cg02456944	TCGA-BRCA	-	cg02456944	chr21	45868524	45868525	PCBP3	protein_coding	ENST00000400308.4;ENST00000400309.4;ENST00000400310.4;ENST00000400314.4;ENST00000449640.4;ENST00000498121.1	18562;18562;20360;224829;18533;9586	CGI:chr21:45868541-45868808	N_Shore
cg09183671	TCGA-BRCA	#-	cg09183671	chr10	110871022	110871023	PDCD4	protein_coding	ENST00000280154.10;ENST00000393104.5;ENST00000444997.1;ENST00000467574.4;ENST00000483670.4;ENST00000420367.1;ENST00000416249.1	-786;-774;-934;-872;-898;1212;1278	CGI:chr10:110871656-110872718	N_Shore
cg09444426	TCGA-BRCA	-	cg09444426	chr5	160403	160404	PLEKHG4B	protein_coding	ENST00000283426.9	20144	CGI:chr5:164595-166543	Open_Sea
cg21261158	TCGA-BRCA	#-	cg21261158	chr13	114109937	114109938	RASA3	protein_coding	ENST00000334062.7;ENST00000454005.1	22675;-1116	CGI:chr13:114109723-114109943	Island
cg13251533	TCGA-BRCA	-	cg13251533	chr12	131801472	131801473	RNA5SP378	rRNA	ENST00000363646.1	-37	CGI:chr12:131801427-131801982	Island
cg07902387	TCGA-BRCA	-	cg07902387	chr1	237861184	237861185	RP11-193H5.1	antisense	ENST00000450451.1	-992	CGI:chr1:237783887-237784148	Open_Sea
cg17463633	TCGA-BRCA	-	cg17463633	chr1	237861163	237861164	RP11-193H5.1	antisense	ENST00000450451.1	-1013	CGI:chr1:237783887-237784148	Open_Sea
cg13182816	TCGA-BRCA	-	cg13182816	chr15	39179901	39179902	RP11-265N7.2	lincRNA	ENST00000558255.1;ENST00000560129.2;ENST00000558209.1;ENST00000560484.1;ENST00000561058.4	12161;3135;247295;241075;93983	CGI:chr15:39580326-39581366	Open_Sea
cg19591612	TCGA-BRCA	-	cg19591612	chr8	80301116	80301117	RP11-941H19.2	processed_pseudogene	ENST00000472088.1;ENST00000522044.1	246;34961	CGI:chr8:80265706-80265956	Open_Sea
cg11012153	TCGA-BRCA	#-	cg11012153	chr20	63682384	63682385	RTEL1	protein_coding	ENST00000318100.7;ENST00000360203.8;ENST00000370018.6;ENST00000508582.5;ENST00000482936.4;ENST00000492259.5;ENST00000622743.3	24573;24071;24573;24092;22980;23083;22980	CGI:chr20:63686152-63686422	N_Shelf
cg14137381	TCGA-BRCA	#-	cg14137381	chr5	502176	502177	SLC9A3	protein_coding	ENST00000264938.6;ENST00000514375.1	22157;22155	CGI:chr5:501720-501960	S_Shore
cg03535079	TCGA-BRCA	-	cg03535079	chr8	47610936	47610937	SPIDR	protein_coding	ENST00000297423.7;ENST00000518074.4;ENST00000519401.4;ENST00000521214.4;ENST00000521550.4;ENST00000522117.4;ENST00000524126.4;ENST00000524141.4;ENST00000541342.2	350360;350004;170534;334102;349993;349979;349982;349980;350057	CGI:chr8:47737204-47739091	Open_Sea
cg16777510	TCGA-BRCA	#-	cg16777510	chr17	42288004	42288005	STAT5A	protein_coding	ENST00000345506.7;ENST00000444283.4;ENST00000469124.1;ENST00000478897.1;ENST00000546010.5;ENST00000588868.4;ENST00000590726.5;ENST00000590949.4	456;-498;-486;-1210;-73;-540;-466;136	CGI:chr17:42288170-42288996	N_Shore
cg26467753	TCGA-BRCA	#-	cg26467753	chr12	10186478	10186479	TMEM52B	protein_coding	ENST00000298530.6;ENST00000381923.5;ENST00000543484.1;ENST00000546153.1	7464;15935;7174;80	CGI:chr12:10212770-10213466	Open_Sea
cg09804858	TCGA-BRCA	-	cg09804858	chr6	42429383	42429384	TRERF1	protein_coding	ENST00000340840.5;ENST00000354325.2;ENST00000372917.7;ENST00000372922.7;ENST00000541110.4	21879;21879;21879;22663;22669	CGI:chr6:42451772-42452005	Open_Sea
cg12456573	TCGA-BRCA	#-	cg12456573	chrY	6266609	6266610	TSPY11P	unprocessed_pseudogene	ENST00000442607.1	15	CGI:chrY:6266457-6266707	Island
cg20383521	TCGA-BRCA	-	cg20383521	chr1	151582348	151582349	TUFT1	protein_coding	ENST00000353024.4;ENST00000368848.5;ENST00000368849.6;ENST00000392712.6	42024;42039;42042;42042	CGI:chr1:151611898-151612729	Open_Sea
cg08336604	TCGA-BRCA	-	cg08336604	chr12	93416043	93416044	UBE2N	protein_coding	ENST00000318066.5;ENST00000549490.1;ENST00000549833.1;ENST00000550657.1;ENST00000552442.1	26220;25856;25214;25901;25893	CGI:chr12:93441159-93442313	Open_Sea
cg05941376	TCGA-BRCA	#-	cg05941376	chr5	168409829	168409830	WWC1	protein_coding	ENST00000265293.7;ENST00000393895.6;ENST00000517425.4;ENST00000517646.1;ENST00000519659.4;ENST00000521089.4;ENST00000524228.4	118177;38407;3555;1243;3570;117678;3549	CGI:chr5:168486292-168486636	Open_Sea
cg19003326	TCGA-BRCA	-	cg19003326	chr5	61424493	61424494	ZSWIM6	protein_coding	ENST00000252744.5	92219	CGI:chr5:61330678-61333982	Open_Sea
cg00108282	TCGA-COAD	#-	cg00108282	chr7	805410	805411	.	.	.	.	CGI:chr7:813323-813593	Open_Sea
cg00765992	TCGA-COAD	-	cg00765992	chr1	210289516	210289517	.	.	.	.	CGI:chr1:210292364-210292867	N_Shelf
cg00959635	TCGA-COAD	#-	cg00959635	chr7	114084098	114084099	.	.	.	.	CGI:chr7:114084869-114087740	N_Shore
cg00959883	TCGA-COAD	-	cg00959883	chr16	54294569	54294570	.	.	.	.	CGI:chr16:54291128-54291791	S_Shelf
cg01003666	TCGA-COAD	#-	cg01003666	chr7	140229629	140229630	.	.	.	.	CGI:chr7:140230265-140231289	N_Shore
cg01588475	TCGA-COAD	-	cg01588475	chr12	58139572	58139573	.	.	.	.	CGI:chr12:57935940-57936221	Open_Sea
cg02249577	TCGA-COAD	-	cg02249577	chr10	50675018	50675019	.	.	.	.	CGI:chr10:50674886-50675106	Island
cg02423185	TCGA-COAD	-	cg02423185	chr13	36763388	36763389	.	.	.	.	CGI:chr13:36819076-36819955	Open_Sea
cg02444118	TCGA-COAD	-	cg02444118	chr13	106702555	106702556	.	.	.	.	CGI:chr13:106567644-106568316	Open_Sea
cg02864844	TCGA-COAD	+	cg02864844	chr7	150220174	150220175	.	.	.	.	CGI:chr7:150219997-150221175	Island
cg03000485	TCGA-COAD	-	cg03000485	chr8	143899470	143899471	.	.	.	.	CGI:chr8:143892470-143892712	Open_Sea
cg03013917	TCGA-COAD	#-	cg03013917	chr10	75262109	75262110	.	.	.	.	CGI:chr10:75234134-75236195	Open_Sea
cg03217587	TCGA-COAD	#-	cg03217587	chr2	238494362	238494363	.	.	.	.	CGI:chr2:238453069-238453316	Open_Sea
cg03229638	TCGA-COAD	-	cg03229638	chr20	40681098	40681099	.	.	.	.	CGI:chr20:40682738-40683795	N_Shore
cg03724279	TCGA-COAD	-	cg03724279	chr1	56170482	56170483	.	.	.	.	CGI:chr1:56477555-56477997	Open_Sea
cg03759993	TCGA-COAD	-	cg03759993	chr13	23680165	23680166	.	.	.	.	CGI:chr13:23695360-23695977	Open_Sea
cg04575155	TCGA-COAD	-	cg04575155	chr12	25828409	25828410	.	.	.	.	CGI:chr12:25958258-25959390	Open_Sea
cg04700474	TCGA-COAD	#-	cg04700474	chr6	110520743	110520744	.	.	.	.	CGI:chr6:110476094-110476998	Open_Sea
cg04803843	TCGA-COAD	+	cg04803843	chr15	28106760	28106761	.	.	.	.	CGI:chr15:28106460-28107956	Island
cg05844572	TCGA-COAD	-	cg05844572	chr17	82342387	82342388	.	.	.	.	CGI:chr17:82345570-82345839	N_Shelf
cg05898320	TCGA-COAD	#-	cg05898320	chr3	55408692	55408693	.	.	.	.	CGI:chr3:55470173-55470425	Open_Sea
cg05907821	TCGA-COAD	-	cg05907821	chr13	113420079	113420080	.	.	.	.	CGI:chr13:113413491-113413781	Open_Sea
cg06873343	TCGA-COAD	#-	cg06873343	chr7	2627974	2627975	.	.	.	.	CGI:chr7:2631522-2632303	N_Shelf
cg06974672	TCGA-COAD	-	cg06974672	chr2	128639714	128639715	.	.	.	.	CGI:chr2:128736785-128737500	Open_Sea
cg07088513	TCGA-COAD	-	cg07088513	chr3	48191232	48191233	.	.	.	.	CGI:chr3:48187587-48188795	S_Shelf
cg07379949	TCGA-COAD	#-	cg07379949	chr15	96346632	96346633	.	.	.	.	CGI:chr15:96345729-96346188	S_Shore
cg07753366	TCGA-COAD	-	cg07753366	chr5	53302302	53302303	.	.	.	.	CGI:chr5:53479703-53480682	Open_Sea
cg08053129	TCGA-COAD	-	cg08053129	chr4	137514196	137514197	.	.	.	.	CGI:chr4:136812297-136812588	Open_Sea
cg08380440	TCGA-COAD	-	cg08380440	chr11	2213800	2213801	.	.	.	.	CGI:chr11:2166258-2167015	Open_Sea
cg08427067	TCGA-COAD	-	cg08427067	chr11	95282302	95282303	.	.	.	.	CGI:chr11:95232193-95232424	Open_Sea
cg08951078	TCGA-COAD	-	cg08951078	chr7	82593104	82593105	.	.	.	.	CGI:chr7:82442705-82444204	Open_Sea
cg09301800	TCGA-COAD	-	cg09301800	chr8	69154968	69154969	.	.	.	.	CGI:chr8:69831863-69835105	Open_Sea
cg09414983	TCGA-COAD	-	cg09414983	chr6	9399444	9399445	.	.	.	.	CGI:chr6:9398860-9399366	S_Shore
cg09567048	TCGA-COAD	-	cg09567048	chr2	46229741	46229742	.	.	.	.	CGI:chr2:46296650-46300001	Open_Sea
cg10444255	TCGA-COAD	-	cg10444255	chr2	188853415	188853416	.	.	.	.	CGI:chr2:188291689-188292992	Open_Sea
cg10900049	TCGA-COAD	#-	cg10900049	chr2	8709832	8709833	.	.	.	.	CGI:chr2:8684976-8686058	Open_Sea
cg11132534	TCGA-COAD	-	cg11132534	chr2	217249708	217249709	.	.	.	.	CGI:chr2:216810242-216810491	Open_Sea
cg11348188	TCGA-COAD	-	cg11348188	chr2	221790646	221790647	.	.	.	.	CGI:chr2:221571010-221574221	Open_Sea
cg11419262	TCGA-COAD	-	cg11419262	chr3	194122392	194122393	.	.	.	.	CGI:chr3:194133910-194135329	Open_Sea
cg11557901	TCGA-COAD	-	cg11557901	chr9	125260079	125260080	.	.	.	.	CGI:chr9:125261901-125262317	N_Shore
cg11712188	TCGA-COAD	-	cg11712188	chr6	90384199	90384200	.	.	.	.	CGI:chr6:90295076-90297225	Open_Sea
cg11744631	TCGA-COAD	-	cg11744631	chr6	55633762	55633763	.	.	.	.	CGI:chr6:55578934-55579294	Open_Sea
cg12313341	TCGA-COAD	-	cg12313341	chr5	66475618	66475619	.	.	.	.	CGI:chr5:66596049-66597711	Open_Sea
cg12493761	TCGA-COAD	-	cg12493761	chr12	42859454	42859455	.	.	.	.	CGI:chr12:42590285-42590578	Open_Sea
cg12692069	TCGA-COAD	-	cg12692069	chr4	156975893	156975894	.	.	.	.	CGI:chr4:156971544-156972134	S_Shelf
cg12777730	TCGA-COAD	#-	cg12777730	chr10	61898226	61898227	.	.	.	.	CGI:chr10:61903127-61903540	Open_Sea
cg12973803	TCGA-COAD	-	cg12973803	chr2	189527533	189527534	.	.	.	.	CGI:chr2:189580733-189581257	Open_Sea
cg13055709	TCGA-COAD	#-	cg13055709	chr1	234717114	234717115	.	.	.	.	CGI:chr1:234608530-234611278	Open_Sea
cg13568432	TCGA-COAD	-	cg13568432	chr8	60876518	60876519	.	.	.	.	CGI:chr8:60909799-60910469	Open_Sea
cg13594138	TCGA-COAD	-	cg13594138	chr15	89783597	89783598	.	.	.	.	CGI:chr15:89776352-89777245	Open_Sea
cg13679842	TCGA-COAD	-	cg13679842	chr12	28937107	28937108	.	.	.	.	CGI:chr12:29149042-29150021	Open_Sea
cg13724732	TCGA-COAD	-	cg13724732	chr2	53504460	53504461	.	.	.	.	CGI:chr2:53767754-53768032	Open_Sea
cg13727473	TCGA-COAD	-	cg13727473	chr9	134205434	134205435	.	.	.	.	CGI:chr9:134163595-134165605	Open_Sea
cg14762289	TCGA-COAD	-	cg14762289	chr3	55271620	55271621	.	.	.	.	CGI:chr3:55470173-55470425	Open_Sea
cg14907310	TCGA-COAD	-	cg14907310	chr11	2266504	2266505	.	.	.	.	CGI:chr11:2268874-2271702	N_Shelf
cg15657100	TCGA-COAD	-	cg15657100	chr2	160564476	160564477	.	.	.	.	CGI:chr2:160492712-160493860	Open_Sea
cg16015816	TCGA-COAD	-	cg16015816	chr1	209394897	209394898	.	.	.	.	CGI:chr1:209231500-209232128	Open_Sea
cg16300300	TCGA-COAD	+	cg16300300	chr13	27927229	27927230	.	.	.	.	CGI:chr13:27927722-27927953	N_Shore
cg16378261	TCGA-COAD	-	cg16378261	chr13	37175725	37175726	.	.	.	.	CGI:chr13:37059258-37059829	Open_Sea
cg16976628	TCGA-COAD	#-	cg16976628	chr2	60556426	60556427	.	.	.	.	CGI:chr2:60555400-60555644	S_Shore
cg17250160	TCGA-COAD	-	cg17250160	chr6	156598677	156598678	.	.	.	.	CGI:chr6:156631022-156631312	Open_Sea
cg17343184	TCGA-COAD	-	cg17343184	chr2	188969543	188969544	.	.	.	.	CGI:chr2:189441431-189441707	Open_Sea
cg17836805	TCGA-COAD	-	cg17836805	chr6	71480355	71480356	.	.	.	.	CGI:chr6:71419805-71421053	Open_Sea
cg17866650	TCGA-COAD	-	cg17866650	chr2	37571201	37571202	.	.	.	.	CGI:chr2:37670999-37672687	Open_Sea
cg17879133	TCGA-COAD	-	cg17879133	chr1	81143448	81143449	.	.	.	.	CGI:chr1:81800313-81803363	Open_Sea
cg17905462	TCGA-COAD	-	cg17905462	chr10	90393738	90393739	.	.	.	.	CGI:chr10:90857063-90858277	Open_Sea
cg17966227	TCGA-COAD	#-	cg17966227	chr1	113195611	113195612	.	.	.	.	CGI:chr1:113198851-113199123	N_Shelf
cg18545608	TCGA-COAD	-	cg18545608	chr13	25291596	25291597	.	.	.	.	CGI:chr13:25287204-25287656	S_Shelf
cg18692507	TCGA-COAD	-	cg18692507	chr13	36151894	36151895	.	.	.	.	CGI:chr13:36154825-36155130	N_Shelf
cg18780627	TCGA-COAD	#-	cg18780627	chr7	73993771	73993772	.	.	.	.	CGI:chr7:74083514-74084367	Open_Sea
cg19242984	TCGA-COAD	#-	cg19242984	chr7	144384591	144384592	.	.	.	.	CGI:chr7:144403705-144404047	Open_Sea
cg19702176	TCGA-COAD	-	cg19702176	chr2	220937229	220937230	.	.	.	.	CGI:chr2:221571010-221574221	Open_Sea
cg19909127	TCGA-COAD	-	cg19909127	chr13	113420719	113420720	.	.	.	.	CGI:chr13:113413491-113413781	Open_Sea
cg20811347	TCGA-COAD	-	cg20811347	chr2	10479145	10479146	.	.	.	.	CGI:chr2:10447701-10449029	Open_Sea
cg21245684	TCGA-COAD	-	cg21245684	chr9	91992783	91992784	.	.	.	.	CGI:chr9:91948835-91950793	Open_Sea
cg21335600	TCGA-COAD	-	cg21335600	chr13	48907954	48907955	.	.	.	.	CGI:chr13:48975686-48976906	Open_Sea
cg21540406	TCGA-COAD	-	cg21540406	chr12	43316792	43316793	.	.	.	.	CGI:chr12:43550916-43552482	Open_Sea
cg21554895	TCGA-COAD	#-	cg21554895	chr13	20129276	20129277	.	.	.	.	CGI:chr13:20128712-20128983	S_Shore
cg21913376	TCGA-COAD	-	cg21913376	chr2	55139304	55139305	.	.	.	.	CGI:chr2:55223383-55223795	Open_Sea
cg22272482	TCGA-COAD	-	cg22272482	chr6	108002078	108002079	.	.	.	.	CGI:chr6:107957705-107958500	Open_Sea
cg23078268	TCGA-COAD	#-	cg23078268	chr10	98349878	98349879	.	.	.	.	CGI:chr10:98268108-98268751	Open_Sea
cg23087149	TCGA-COAD	-	cg23087149	chr13	85140966	85140967	.	.	.	.	CGI:chr13:83879529-83879762	Open_Sea
cg23274984	TCGA-COAD	-	cg23274984	chr2	128878756	128878757	.	.	.	.	CGI:chr2:128901725-128901994	Open_Sea
cg23349982	TCGA-COAD	-	cg23349982	chr2	217270775	217270776	.	.	.	.	CGI:chr2:216810242-216810491	Open_Sea
cg23625106	TCGA-COAD	-	cg23625106	chr8	60877168	60877169	.	.	.	.	CGI:chr8:60909799-60910469	Open_Sea
cg24212240	TCGA-COAD	-	cg24212240	chr6	155328475	155328476	.	.	.	.	CGI:chr6:155314084-155314748	Open_Sea
cg24298578	TCGA-COAD	-	cg24298578	chr6	121522810	121522811	.	.	.	.	CGI:chr6:121334525-121334876	Open_Sea
cg24606701	TCGA-COAD	-	cg24606701	chr5	56637391	56637392	.	.	.	.	CGI:chr5:56480777-56481406	Open_Sea
cg24645671	TCGA-COAD	-	cg24645671	chr7	42617272	42617273	.	.	.	.	CGI:chr7:42493477-42493684	Open_Sea
cg24890045	TCGA-COAD	#-	cg24890045	*	-1	-1	.	.	.	.	.	Open_Sea
cg25366582	TCGA-COAD	+	cg25366582	chr13	25046889	25046890	.	.	.	.	CGI:chr13:25046799-25047416	Island
cg25570913	TCGA-COAD	+	cg25570913	chr13	112105579	112105580	.	.	.	.	CGI:chr13:112104284-112106177	Island
cg25741562	TCGA-COAD	-	cg25741562	chr12	96888104	96888105	.	.	.	.	CGI:chr12:96907024-96907509	Open_Sea
cg26283496	TCGA-COAD	#-	cg26283496	chr3	146551339	146551340	.	.	.	.	CGI:chr3:146544339-146544718	Open_Sea
cg26460578	TCGA-COAD	-	cg26460578	chr8	60877334	60877335	.	.	.	.	CGI:chr8:60909799-60910469	Open_Sea
cg26472326	TCGA-COAD	-	cg26472326	chr5	144093776	144093777	.	.	.	.	CGI:chr5:144170375-144170769	Open_Sea
cg26608486	TCGA-COAD	-	cg26608486	chr16	88415933	88415934	.	.	.	.	CGI:chr16:88429793-88431355	Open_Sea
cg26886188	TCGA-COAD	-	cg26886188	chr6	4251461	4251462	.	.	.	.	CGI:chr6:4254622-4255075	N_Shelf
cg27306191	TCGA-COAD	-	cg27306191	chr11	24447963	24447964	.	.	.	.	CGI:chr11:24496678-24497192	Open_Sea
cg11970703	TCGA-COAD	-	cg11970703	chr2	214996527	214996528	ABCA12	protein_coding	ENST00000272895.10;ENST00000389661.4	141902;35560	CGI:chr2:214809271-214810328	Open_Sea
cg12082025	TCGA-COAD	-	cg12082025	chr19	1064219	1064220	ABCA7	protein_coding	ENST00000263094.9;ENST00000433129.4;ENST00000435683.5;ENST00000524383.1;ENST00000525073.5;ENST00000531478.4;ENST00000612569.1	24115;22972;21593;-441;7284;166;2039	CGI:chr19:1063545-1064266	Island
cg13298841	TCGA-COAD	+	cg13298841	chr7	43112422	43112423	AC005537.2	lincRNA	ENST00000629291.1;ENST00000395891.5;ENST00000453890.4;ENST00000490954.2;ENST00000492310.4	1510;-178;-224;-208;-1320	CGI:chr7:43112421-43113741	Island
cg19828869	TCGA-COAD	#-	cg19828869	chr2	170695794	170695795	AC007277.3	antisense	ENST00000428156.1	-419	CGI:chr2:170711812-170712357	Open_Sea
cg03896589	TCGA-COAD	#-	cg03896589	chr2	56183153	56183154	AC007743.1	antisense	ENST00000432793.4;ENST00000447423.2;ENST00000596663.4;ENST00000407595.2;ENST00000607540.1	2618;1761;1756;-971;35522	CGI:chr2:56183730-56185404	N_Shore
cg17611074	TCGA-COAD	#-	cg17611074	chr2	56183165	56183166	AC007743.1	antisense	ENST00000432793.4;ENST00000447423.2;ENST00000596663.4;ENST00000407595.2;ENST00000607540.1	2606;1749;1744;-959;35534	CGI:chr2:56183730-56185404	N_Shore
cg06740985	TCGA-COAD	-	cg06740985	chr7	13540075	13540076	AC011288.2	lincRNA	ENST00000411542.1	438602	CGI:chr7:13989753-13989968	Open_Sea
cg08302913	TCGA-COAD	+	cg08302913	chr2	181684059	181684060	AC013733.3	antisense	ENST00000440371.1	945	CGI:chr2:181683146-181684450	Island
cg23477168	TCGA-COAD	-	cg23477168	chr2	191885919	191885920	AC098617.1	antisense	ENST00000424116.5	39379	CGI:chr2:191881958-191882270	S_Shelf
cg14478422	TCGA-COAD	#-	cg14478422	chr2	233013222	233013223	AC106876.2	processed_transcript	ENST00000409905.1;ENST00000463534.1;ENST00000264051.6	607;329;51	CGI:chr2:233060381-233060608	Open_Sea
cg07768501	TCGA-COAD	-	cg07768501	chr7	228027	228028	AC145676.2	TEC	ENST00000514988.1;ENST00000313766.5	1531;35057	CGI:chr7:223970-225989	S_Shelf
cg05748796	TCGA-COAD	-	cg05748796	chrX	15601214	15601215	ACE2	protein_coding	ENST00000252519.6;ENST00000427411.1;ENST00000484756.1	-199;856;935	CGI:chrX:15646618-15647055	Open_Sea
cg06834177	TCGA-COAD	-	cg06834177	chr1	6273783	6273784	ACOT7	protein_coding	ENST00000361521.7;ENST00000377842.6;ENST00000377845.6;ENST00000377855.5;ENST00000377860.7;ENST00000418124.4;ENST00000545482.4;ENST00000608083.4	120609;85562;86925;112031;119579;119579;119984;119579	CGI:chr1:6279888-6280208	Open_Sea
cg23230478	TCGA-COAD	#-	cg23230478	chr1	6300560	6300561	ACOT7	protein_coding	ENST00000361521.7;ENST00000377842.6;ENST00000377845.6;ENST00000377855.5;ENST00000377860.7;ENST00000418124.4;ENST00000473466.2;ENST00000545482.4;ENST00000608083.4	93832;58785;60148;85254;92802;92802;51690;93207;92802	CGI:chr1:6281076-6281352	Open_Sea
cg22989379	TCGA-COAD	-	cg22989379	chr20	34874880	34874881	ACSS2	protein_coding	ENST00000461051.1;ENST00000475459.5;ENST00000481284.4;ENST00000481971.4;ENST00000488172.4;ENST00000490046.1;ENST00000497927.4	-138;-100;-84;1997;-63;2733;-63	CGI:chr20:34876353-34876842	N_Shore
cg16171838	TCGA-COAD	#+	cg16171838	chr2	157597571	157597572	ACVR1C	protein_coding	ENST00000243349.11;ENST00000335450.7;ENST00000348328.8;ENST00000409680.6	31435;31157;31157;-10	CGI:chr2:157597287-157597599	Island
cg18061904	TCGA-COAD	#+	cg18061904	chr2	157597598	157597599	ACVR1C	protein_coding	ENST00000243349.11;ENST00000335450.7;ENST00000348328.8;ENST00000409680.6	31408;31130;31130;-37	CGI:chr2:157597287-157597599	Island
cg08115297	TCGA-COAD	-	cg08115297	chr15	84038081	84038082	ADAMTSL3	protein_coding	ENST00000286744.8;ENST00000567476.1	383994;383992	CGI:chr15:84079841-84080533	Open_Sea
cg07219303	TCGA-COAD	#-	cg07219303	chr4	99219748	99219749	ADH6	protein_coding	ENST00000237653.10;ENST00000394897.4;ENST00000394899.5;ENST00000507484.4;ENST00000508558.1;ENST00000513262.1;ENST00000500358.5;ENST00000506160.1;ENST00000506454.1	-210;-512;-501;-573;-504;-501;130890;57963;57937	CGI:chr4:99088585-99088978	Open_Sea
cg10099209	TCGA-COAD	-	cg10099209	chr4	99219317	99219318	ADH6	protein_coding	ENST00000237653.10;ENST00000394897.4;ENST00000394899.5;ENST00000507484.4;ENST00000508558.1;ENST00000513262.1;ENST00000500358.5;ENST00000506160.1;ENST00000506454.1	221;-81;-70;-142;-73;-70;130459;57532;57506	CGI:chr4:99088585-99088978	Open_Sea
cg01588438	TCGA-COAD	+	cg01588438	chr8	66432318	66432319	ADHFE1	protein_coding	ENST00000276576.10;ENST00000396621.6;ENST00000396623.6;ENST00000415254.4;ENST00000419955.4;ENST00000422166.4;ENST00000424777.5;ENST00000426810.4;ENST00000431959.4;ENST00000443372.4;ENST00000449512.4;ENST00000463261.4;ENST00000466920.4;ENST00000496501.4;ENST00000523113.4	-182;-183;-169;-175;-196;-188;-181;-184;-188;-191;-188;-193;-188;-187;2132	CGI:chr8:66432262-66432754	Island
cg01988129	TCGA-COAD	+	cg01988129	chr8	66432701	66432702	ADHFE1	protein_coding	ENST00000276576.10;ENST00000396621.6;ENST00000396623.6;ENST00000415254.4;ENST00000419955.4;ENST00000422166.4;ENST00000424777.5;ENST00000426810.4;ENST00000431959.4;ENST00000443372.4;ENST00000449512.4;ENST00000463261.4;ENST00000466920.4;ENST00000496501.4;ENST00000523113.4	201;200;214;208;187;195;202;199;195;192;195;190;195;196;2515	CGI:chr8:66432262-66432754	Island
cg09383816	TCGA-COAD	+	cg09383816	chr8	66432321	66432322	ADHFE1	protein_coding	ENST00000276576.10;ENST00000396621.6;ENST00000396623.6;ENST00000415254.4;ENST00000419955.4;ENST00000422166.4;ENST00000424777.5;ENST00000426810.4;ENST00000431959.4;ENST00000443372.4;ENST00000449512.4;ENST00000463261.4;ENST00000466920.4;ENST00000496501.4;ENST00000523113.4	-179;-180;-166;-172;-193;-185;-178;-181;-185;-188;-185;-190;-185;-184;2135	CGI:chr8:66432262-66432754	Island
cg20295442	TCGA-COAD	+	cg20295442	chr8	66432430	66432431	ADHFE1	protein_coding	ENST00000276576.10;ENST00000396621.6;ENST00000396623.6;ENST00000415254.4;ENST00000419955.4;ENST00000422166.4;ENST00000424777.5;ENST00000426810.4;ENST00000431959.4;ENST00000443372.4;ENST00000449512.4;ENST00000463261.4;ENST00000466920.4;ENST00000496501.4;ENST00000523113.4	-70;-71;-57;-63;-84;-76;-69;-72;-76;-79;-76;-81;-76;-75;2244	CGI:chr8:66432262-66432754	Island
cg20912169	TCGA-COAD	+	cg20912169	chr8	66432485	66432486	ADHFE1	protein_coding	ENST00000276576.10;ENST00000396621.6;ENST00000396623.6;ENST00000415254.4;ENST00000419955.4;ENST00000422166.4;ENST00000424777.5;ENST00000426810.4;ENST00000431959.4;ENST00000443372.4;ENST00000449512.4;ENST00000463261.4;ENST00000466920.4;ENST00000496501.4;ENST00000523113.4	-15;-16;-2;-8;-29;-21;-14;-17;-21;-24;-21;-26;-21;-20;2299	CGI:chr8:66432262-66432754	Island
cg02279082	TCGA-COAD	-	cg02279082	chr2	235508946	235508947	AGAP1	protein_coding	ENST00000304032.11;ENST00000336665.8;ENST00000409457.4	14838;14838;14856	CGI:chr2:235493155-235495302	Open_Sea
cg01446971	TCGA-COAD	-	cg01446971	chr8	107455202	107455203	ANGPT1	protein_coding	ENST00000297450.6;ENST00000517746.4;ENST00000520033.1	42854;42809;39794	CGI:chr8:108082627-108083621	Open_Sea
cg15595627	TCGA-COAD	-	cg15595627	chr8	107389289	107389290	ANGPT1	protein_coding	ENST00000297450.6;ENST00000517746.4;ENST00000520033.1	108767;108722;105707	CGI:chr8:108082627-108083621	Open_Sea
cg17331296	TCGA-COAD	+	cg17331296	chr8	41896663	41896664	ANK1	protein_coding	ENST00000265709.11	100	CGI:chr8:41895822-41897732	Island
cg14238376	TCGA-COAD	-	cg14238376	chr10	60564447	60564448	ANK3	protein_coding	ENST00000373827.5;ENST00000503366.4;ENST00000510382.1;ENST00000622427.3	169044;8217;168878;8463	CGI:chr10:60733027-60733618	Open_Sea
cg27468976	TCGA-COAD	-	cg27468976	chr16	89343914	89343915	ANKRD11	protein_coding	ENST00000301030.7;ENST00000378330.5;ENST00000378332.5;ENST00000562816.4;ENST00000613312.3	146648;146405;146604;145280;146405	CGI:chr16:89341829-89342057	S_Shore
cg22716949	TCGA-COAD	-	cg22716949	chr2	69113648	69113649	ANTXR1	protein_coding	ENST00000303714.7;ENST00000409349.6;ENST00000409829.6;ENST00000482235.1	100469;100250;100341;38044	CGI:chr2:69012951-69013872	Open_Sea
cg17547742	TCGA-COAD	#-	cg17547742	chr11	985589	985590	AP2A2	protein_coding	ENST00000332231.8;ENST00000448903.5;ENST00000524952.2;ENST00000527917.1;ENST00000528195.4;ENST00000528815.4;ENST00000534328.4	59779;59707;50;204;59643;59688;59708	CGI:chr11:980023-980568	Open_Sea
cg27423445	TCGA-COAD	#-	cg27423445	chr12	12726830	12726831	APOLD1	protein_coding	ENST00000326765.9;ENST00000534843.1;ENST00000540583.4;ENST00000588943.1	898;900;912;803	CGI:chr12:12723696-12726068	S_Shore
cg14249174	TCGA-COAD	-	cg14249174	chr4	152893199	152893200	ARFIP1	protein_coding	ENST00000353617.5;ENST00000356064.3;ENST00000405727.5;ENST00000429148.5;ENST00000451320.5;ENST00000514499.1;ENST00000618090.3	113261;113213;113227;113259;113261;9953;205471	CGI:chr4:152935960-152938093	Open_Sea
cg11863130	TCGA-COAD	#-	cg11863130	chrX	25011168	25011169	ARX	protein_coding	ENST00000379044.4	4781	CGI:chrX:25012344-25013936	N_Shore
cg03988660	TCGA-COAD	-	cg03988660	chr3	57282451	57282452	ASB14	protein_coding	ENST00000389601.3;ENST00000487349.4	10232;10232	CGI:chr3:57227427-57228570	Open_Sea
cg16178353	TCGA-COAD	#-	cg16178353	chr5	82334447	82334448	ATP6AP1L	protein_coding	ENST00000508366.4	25587	CGI:chr5:82278014-82278476	Open_Sea
cg21393713	TCGA-COAD	+	cg21393713	chr7	69599815	69599816	AUTS2	protein_coding	ENST00000342771.7;ENST00000403018.2;ENST00000406775.5	481;203;895	CGI:chr7:69597388-69600051	Island
cg14591667	TCGA-COAD	#-	cg14591667	chr17	49133460	49133461	B4GALNT2	protein_coding	ENST00000300404.2;ENST00000393354.5;ENST00000504681.4	492;690;999	CGI:chr17:49132449-49133378	S_Shore
cg05668703	TCGA-COAD	#-	cg05668703	chr17	81406693	81406694	BAHCC1	protein_coding	ENST00000307745.8;ENST00000584436.6	6952;11217	CGI:chr17:81406559-81406923	Island
cg14170999	TCGA-COAD	#-	cg14170999	chr17	81406715	81406716	BAHCC1	protein_coding	ENST00000307745.8;ENST00000584436.6	6974;11239	CGI:chr17:81406559-81406923	Island
cg20608783	TCGA-COAD	#-	cg20608783	chr1	31754588	31754589	BAI2	protein_coding	ENST00000373655.5;ENST00000373658.6;ENST00000398538.4;ENST00000398542.4;ENST00000398547.4;ENST00000398556.6;ENST00000420125.4;ENST00000527361.4;ENST00000530134.4;ENST00000533175.1	9448;9460;2214;9753;9335;4836;2228;2672;1677;10306	CGI:chr1:31762746-31764651	Open_Sea
cg07259733	TCGA-COAD	-	cg07259733	chr12	24950709	24950710	BCAT1	protein_coding	ENST00000261192.10;ENST00000546353.1	-1249;1545	CGI:chr12:24948673-24949139	S_Shore
cg01522249	TCGA-COAD	#-	cg01522249	chrX	40092387	40092388	BCOR	protein_coding	ENST00000342274.7;ENST00000378444.7;ENST00000378455.7;ENST00000397354.6;ENST00000406200.2;ENST00000412952.1	84943;5017;84943;5017;84934;54243	CGI:chrX:40091646-40092412	Island
cg14296561	TCGA-COAD	-	cg14296561	chr11	102332811	102332812	BIRC3	protein_coding	ENST00000263464.6;ENST00000532808.4;ENST00000615299.3	15315;15247;15360	CGI:chr11:102346843-102347516	Open_Sea
cg14157107	TCGA-COAD	#-	cg14157107	chr9	16704406	16704407	BNC2	protein_coding	ENST00000380666.5;ENST00000380667.5;ENST00000380672.7;ENST00000418777.4;ENST00000468187.5;ENST00000471301.3;ENST00000484726.4;ENST00000486514.4;ENST00000545497.4;ENST00000603313.4;ENST00000603713.4;ENST00000613349.3;ENST00000617779.1	163765;166326;166301;23592;23592;677;166355;166438;166342;23809;23760;163287;163287	CGI:chr9:16726861-16727105	Open_Sea
cg13356896	TCGA-COAD	+	cg13356896	chr2	197786263	197786264	BOLL	protein_coding	ENST00000282278.11;ENST00000321801.10;ENST00000392296.7;ENST00000430004.4;ENST00000433157.1;ENST00000434976.4;ENST00000486206.1	50;312;-912;-1252;-1252;50;500	CGI:chr2:197785027-197786875	Island
cg12821278	TCGA-COAD	+	cg12821278	chr9	119369617	119369618	BRINP1	protein_coding	ENST00000265922.6;ENST00000373964.2	-149;-191	CGI:chr9:119368808-119369936	Island
cg16072382	TCGA-COAD	#-	cg16072382	chr10	76336335	76336336	C10orf11	protein_coding	ENST00000372499.4;ENST00000488655.4;ENST00000496424.2;ENST00000593699.4;ENST00000598708.1;ENST00000611255.3	553573;11933;18000;688825;11933;904881	CGI:chr10:76112325-76112547	Open_Sea
cg06978117	TCGA-COAD	#-	cg06978117	chr11	111284289	111284290	C11orf53	protein_coding	ENST00000280325.4	28306	CGI:chr11:111298579-111299703	Open_Sea
cg27341866	TCGA-COAD	#-	cg27341866	chr19	2278619	2278620	C19orf35	protein_coding	ENST00000342063.4;ENST00000621615.1	3558;9093	CGI:chr19:2278606-2278849	Island
cg19176285	TCGA-COAD	-	cg19176285	chr6	31927402	31927403	C2	protein_coding	ENST00000299367.8;ENST00000383177.6;ENST00000411571.5;ENST00000413154.4;ENST00000418949.5;ENST00000442278.5;ENST00000447952.5;ENST00000452202.4;ENST00000452323.5;ENST00000469372.4;ENST00000482060.4;ENST00000484636.1;ENST00000497706.4;ENST00000456570.4;ENST00000477310.1	-76;-362;7460;7417;-302;-95;-124;26397;26402;29616;-338;7305;29614;-297;-323	CGI:chr6:31901004-31902308	Open_Sea
cg16905004	TCGA-COAD	-	cg16905004	chr6	32349251	32349252	C6orf10	protein_coding	ENST00000375007.7;ENST00000375015.7;ENST00000442822.5;ENST00000447241.5;ENST00000527965.4;ENST00000532023.4;ENST00000533191.4;ENST00000534588.1;ENST00000612031.3;ENST00000617061.3;ENST00000611838.1	22629;22657;22649;22629;22622;22622;22657;22629;22662;22662;93966	CGI:chr6:32195515-32196606	Open_Sea
cg21479226	TCGA-COAD	+	cg21479226	chr8	68332275	68332276	C8orf34	protein_coding	ENST00000348340.5;ENST00000349492.3;ENST00000518698.4;ENST00000523686.4;ENST00000512294.5	1049;1132;1552;1052;-783	CGI:chr8:68330685-68331568	S_Shore
cg22001496	TCGA-COAD	+	cg22001496	chr8	68331251	68331252	C8orf34	protein_coding	ENST00000348340.5;ENST00000349492.3;ENST00000518698.4;ENST00000523686.4;ENST00000512294.5	25;108;528;28;241	CGI:chr8:68330685-68331568	Island
cg10030980	TCGA-COAD	-	cg10030980	chr7	82162815	82162816	CACNA2D1	protein_coding	ENST00000356253.8;ENST00000356860.6;ENST00000423588.1;ENST00000484706.1	280901;280984;280902;180422	CGI:chr7:82442705-82444204	Open_Sea
cg23263641	TCGA-COAD	-	cg23263641	chr19	43623957	43623958	CADM4	protein_coding	ENST00000222374.2	15883	CGI:chr19:43619333-43620092	S_Shelf
cg13100118	TCGA-COAD	#-	cg13100118	chr1	19468875	19468876	CAPZB	protein_coding	ENST00000264202.7;ENST00000264203.6;ENST00000375142.4;ENST00000433834.4;ENST00000459967.5;ENST00000482808.1	16603;16639;16611;15790;16665;16614	CGI:chr1:19485209-19486150	Open_Sea
cg05004142	TCGA-COAD	#-	cg05004142	chr16	57528828	57528829	CCDC102A	protein_coding	ENST00000258214.2	7772	CGI:chr16:57528539-57529413	Island
cg13455704	TCGA-COAD	+	cg13455704	chr13	36297617	36297618	CCDC169	protein_coding	ENST00000239859.7;ENST00000239860.9;ENST00000379862.5;ENST00000379864.5;ENST00000471781.4;ENST00000477250.1;ENST00000479850.5;ENST00000485600.1;ENST00000486683.4;ENST00000491049.5;ENST00000503173.4;ENST00000506800.4;ENST00000510088.4;ENST00000511166.1	135;133;135;208;220;216;224;221;216;133;133;133;208;226	CGI:chr13:36297530-36297922	Island
cg19066520	TCGA-COAD	-	cg19066520	chr3	191328758	191328759	CCDC50	protein_coding	ENST00000392455.6;ENST00000392456.3;ENST00000340524.8;ENST00000432514.4;ENST00000464814.1;ENST00000490825.1	-320;-328;1779;1716;555;859	CGI:chr3:191329159-191329921	N_Shore
cg21643045	TCGA-COAD	-	cg21643045	chr2	227813977	227813978	CCL20	protein_coding	ENST00000358813.4;ENST00000409189.6;ENST00000473642.1;ENST00000489160.1	122;134;-1393;133	CGI:chr2:227871514-227871828	Open_Sea
cg14076417	TCGA-COAD	#-	cg14076417	chr5	43412499	43412500	CCL28	protein_coding	ENST00000361115.4;ENST00000489442.4;ENST00000514421.1	-107;-123;-124	CGI:chr5:43396795-43397262	Open_Sea
cg26255314	TCGA-COAD	#-	cg26255314	chr11	61102438	61102439	CD5	protein_coding	ENST00000347785.6;ENST00000544014.1	42;-72	CGI:chr11:61161088-61161790	Open_Sea
cg01803859	TCGA-COAD	-	cg01803859	chr8	94209114	94209115	CDH17	protein_coding	ENST00000027335.6;ENST00000441892.5;ENST00000450165.5;ENST00000521491.1	-526;-558;8190;-558	CGI:chr8:94262182-94262427	Open_Sea
cg05467568	TCGA-COAD	-	cg05467568	chr7	90966294	90966295	CDK14	protein_coding	ENST00000265741.6;ENST00000380050.6;ENST00000406263.4;ENST00000436577.3;ENST00000460493.1	256895;369796;256762;256477;10501	CGI:chr7:91264278-91267368	Open_Sea
cg20411384	TCGA-COAD	-	cg20411384	chr7	91041262	91041263	CDK14	protein_coding	ENST00000265741.6;ENST00000380050.6;ENST00000406263.4;ENST00000436577.3	331863;444764;331730;331445	CGI:chr7:91264278-91267368	Open_Sea
cg21769057	TCGA-COAD	-	cg21769057	chr7	91000795	91000796	CDK14	protein_coding	ENST00000265741.6;ENST00000380050.6;ENST00000406263.4;ENST00000436577.3	291396;404297;291263;290978	CGI:chr7:91264278-91267368	Open_Sea
cg21741284	TCGA-COAD	#-	cg21741284	chr11	2886806	2886807	CDKN1C	protein_coding	ENST00000380725.1;ENST00000414822.6;ENST00000430149.2;ENST00000440480.5	-1056;-924;-1034;-992	CGI:chr11:2883793-2885894	S_Shore
cg24968629	TCGA-COAD	#-	cg24968629	chr22	46374747	46374748	CELSR1	protein_coding	ENST00000262738.6;ENST00000468025.1	162424;2878	CGI:chr22:46374536-46374974	Island
cg26451499	TCGA-COAD	-	cg26451499	chr17	65698218	65698219	CEP112	protein_coding	ENST00000317442.11;ENST00000392769.5;ENST00000535342.5;ENST00000537949.4;ENST00000580482.4;ENST00000580694.4;ENST00000581734.4;ENST00000581739.4;ENST00000582795.4;ENST00000583466.4	128326;493652;493862;493480;175431;175444;44907;52507;175454;127964	CGI:chr17:65559784-65561813	Open_Sea
cg02132667	TCGA-COAD	#-	cg02132667	chr14	80491474	80491475	CEP128	protein_coding	ENST00000554502.4;ENST00000556061.4	344863;88952	CGI:chr14:80941366-80941781	Open_Sea
cg18845236	TCGA-COAD	-	cg18845236	chr2	100393466	100393467	CHST10	protein_coding	ENST00000264249.6;ENST00000409701.4	24191;23546	CGI:chr2:100417144-100417834	Open_Sea
cg17373442	TCGA-COAD	+	cg17373442	chr3	143121149	143121150	CHST2	protein_coding	ENST00000309575.4	1817	CGI:chr3:143119043-143121996	Island
cg21562208	TCGA-COAD	-	cg21562208	chr3	9879014	9879015	CIDEC	protein_coding	ENST00000336832.5;ENST00000383817.4;ENST00000423850.4;ENST00000430427.4;ENST00000443115.1;ENST00000455015.4;ENST00000487454.1;ENST00000618572.3	43;-201;1238;-502;-525;43;1241;1241	CGI:chr3:9890495-9891082	Open_Sea
cg05833518	TCGA-COAD	-	cg05833518	chrX	50067439	50067440	CLCN5	protein_coding	ENST00000376088.6;ENST00000376091.6;ENST00000376108.6	144823;144773;-138	CGI:chrX:49922417-49923384	Open_Sea
cg22123387	TCGA-COAD	-	cg22123387	chr7	73829406	73829407	CLDN4	protein_coding	ENST00000340958.3;ENST00000431918.1;ENST00000435050.1	-1458;1231;1661	CGI:chr7:73831104-73831715	N_Shore
cg23460250	TCGA-COAD	#-	cg23460250	chr7	73809522	73809523	CLDN4	protein_coding	ENST00000466411.1	9979	CGI:chr7:73831104-73831715	Open_Sea
cg23854728	TCGA-COAD	-	cg23854728	chr2	29101925	29101926	CLIP4	protein_coding	ENST00000401605.4;ENST00000401617.5;ENST00000415891.4	4219;4196;4183	CGI:chr2:29115117-29116043	Open_Sea
cg01377807	TCGA-COAD	-	cg01377807	chr3	100076396	100076397	CMSS1	protein_coding	ENST00000421999.5;ENST00000463526.1;ENST00000491299.4;ENST00000331335.8;ENST00000354552.6;ENST00000398326.2;ENST00000468533.1	258561;258558;258512;38118;38118;38118;37869	CGI:chr3:100225260-100225488	Open_Sea
cg06690689	TCGA-COAD	-	cg06690689	chr8	86620135	86620136	CNGB3	protein_coding	ENST00000320005.5	123541	CGI:chr8:86514331-86515044	Open_Sea
cg14228484	TCGA-COAD	#-	cg14228484	chr2	96761708	96761709	CNNM4	protein_coding	ENST00000377075.2	805	CGI:chr2:96760598-96761471	S_Shore
cg25290482	TCGA-COAD	-	cg25290482	chr6	75151971	75151972	COL12A1	protein_coding	ENST00000322507.11;ENST00000345356.9;ENST00000416123.5;ENST00000419671.1;ENST00000483888.5;ENST00000615798.3	54081;53881;50822;219;53852;53937	CGI:chr6:75201863-75202417	Open_Sea
cg08949329	TCGA-COAD	-	cg08949329	chr13	110506572	110506573	COL4A2	protein_coding	ENST00000360467.5;ENST00000463084.1;ENST00000480609.1;ENST00000417970.2	199304;-873;103;1608	CGI:chr13:110511937-110512200	Open_Sea
cg16522557	TCGA-COAD	-	cg16522557	chr13	110506764	110506765	COL4A2	protein_coding	ENST00000360467.5;ENST00000463084.1;ENST00000480609.1;ENST00000417970.2	199496;-681;295;1416	CGI:chr13:110511937-110512200	Open_Sea
cg04102854	TCGA-COAD	#-	cg04102854	chr7	130366011	130366012	CPA5	protein_coding	ENST00000393213.6;ENST00000431780.5;ENST00000461828.4;ENST00000466363.5;ENST00000474905.4;ENST00000479492.1;ENST00000485477.4;ENST00000495736.1	19524;21156;21194;21184;21149;2569;21163;21194	CGI:chr7:130381670-130381885	Open_Sea
cg08035351	TCGA-COAD	#-	cg08035351	chr7	130366152	130366153	CPA5	protein_coding	ENST00000393213.6;ENST00000431780.5;ENST00000461828.4;ENST00000466363.5;ENST00000474905.4;ENST00000479492.1;ENST00000485477.4;ENST00000495736.1	19665;21297;21335;21325;21290;2710;21304;21335	CGI:chr7:130381670-130381885	Open_Sea
cg09271097	TCGA-COAD	-	cg09271097	chr7	137936122	137936123	CREB3L2	protein_coding	ENST00000330387.9;ENST00000452463.4;ENST00000456390.4;ENST00000616381.3;ENST00000620715.3	65936;65926;65946;65706;65745	CGI:chr7:138001545-138002310	Open_Sea
cg21773872	TCGA-COAD	+	cg21773872	chr7	30682704	30682705	CRHR2	protein_coding	ENST00000341843.7;ENST00000348438.7;ENST00000423776.1;ENST00000445981.4;ENST00000452278.4;ENST00000471646.4;ENST00000506074.5	17400;17400;17342;17342;17360;-5;-178	CGI:chr7:30681756-30682829	Island
cg04329125	TCGA-COAD	#-	cg04329125	chr14	105478685	105478686	CRIP2	protein_coding	ENST00000329146.7;ENST00000483017.6;ENST00000538259.2;ENST00000547643.4;ENST00000548309.1;ENST00000548923.4;ENST00000548989.4;ENST00000550577.4;ENST00000551738.1;ENST00000551836.4;ENST00000552643.4	4534;5722;3866;3852;1920;3373;2825;3870;92;3861;3847	CGI:chr14:105477813-105479363	Island
cg03904639	TCGA-COAD	-	cg03904639	chr13	37103593	37103594	CSNK1A1L	protein_coding	ENST00000379800.4	2072	CGI:chr13:37059258-37059829	Open_Sea
cg04428071	TCGA-COAD	#-	cg04428071	chr17	82267501	82267502	CSNK1D	protein_coding	ENST00000314028.9;ENST00000392334.5;ENST00000398519.8;ENST00000403276.6;ENST00000578194.4;ENST00000579308.1;ENST00000579316.4;ENST00000580061.4;ENST00000580446.1;ENST00000581241.4;ENST00000581655.1;ENST00000581660.4;ENST00000582844.4;ENST00000584472.4;ENST00000585026.1	6231;6197;5928;5931;5671;5906;5938;-700;5931;5869;5751;5957;5624;5966;5900	CGI:chr17:82272783-82273944	Open_Sea
cg11879776	TCGA-COAD	-	cg11879776	chr20	23489637	23489638	CST8	protein_coding	ENST00000246012.1;ENST00000449810.4;ENST00000619495.1;ENST00000615088.1	-1493;-1465;29418;337	CGI:chr20:23420471-23421657	Open_Sea
cg09896900	TCGA-COAD	+	cg09896900	chr19	44448620	44448621	CTC-512J12.4	processed_transcript	ENST00000588655.1;ENST00000591289.4;ENST00000592308.1;ENST00000613197.3;ENST00000614049.3;ENST00000620012.3	-167;-147;-158;-41;-142;-173	CGI:chr19:44448228-44448621	Island
cg05906769	TCGA-COAD	-	cg05906769	chr5	129679	129680	CTD-2231H16.1	lincRNA	ENST00000512035.1	37527	CGI:chr5:164595-166543	Open_Sea
cg06834916	TCGA-COAD	-	cg06834916	chr5	95495	95496	CTD-2231H16.1	lincRNA	ENST00000512035.1	3343	CGI:chr5:91892-92622	S_Shelf
cg12434362	TCGA-COAD	#-	cg12434362	chr5	96083799	96083800	CTD-2337A12.1	antisense	ENST00000502645.2;ENST00000511775.1;ENST00000507997.1	121797;121796;33683	CGI:chr5:95960664-95962114	Open_Sea
cg06714705	TCGA-COAD	-	cg06714705	chr11	7485709	7485710	CTD-2516F10.2	antisense	ENST00000530201.1;ENST00000622955.2;ENST00000329293.3;ENST00000528308.1;ENST00000528758.1;ENST00000530135.4;ENST00000534244.1	26807;19164;226;182;102;320;202	CGI:chr11:7513323-7514496	Open_Sea
cg00738345	TCGA-COAD	-	cg00738345	chr17	57863169	57863170	CUEDC1	protein_coding	ENST00000360238.5;ENST00000407144.5;ENST00000577422.4;ENST00000577497.4;ENST00000577830.4;ENST00000578357.4;ENST00000581391.4;ENST00000581898.4;ENST00000582951.4;ENST00000584746.4;ENST00000585294.4	40221;29520;4137;3689;92155;6770;5297;9502;4462;8197;4247	CGI:chr17:57861727-57862230	S_Shore
cg23442198	TCGA-COAD	#-	cg23442198	chr4	186204960	186204961	CYP4V2	protein_coding	ENST00000378802.4;ENST00000502665.1;ENST00000507209.4;ENST00000513354.4	13439;122;8871;578	CGI:chr4:186204182-186204458	S_Shore
cg21519787	TCGA-COAD	#-	cg21519787	chr19	48630164	48630165	DBP	protein_coding	ENST00000222122.8;ENST00000245222.7;ENST00000340932.6;ENST00000597434.4;ENST00000598088.4;ENST00000599029.2;ENST00000599748.4	7275;10872;10872;6157;10629;5194;5211	CGI:chr19:48629346-48631034	Island
cg17005319	TCGA-COAD	#-	cg17005319	chr11	655579	655580	DEAF1	protein_coding	ENST00000382409.3;ENST00000525904.4;ENST00000527170.4;ENST00000530813.1	39954;25467;32358;29393	CGI:chr11:660454-660681	Open_Sea
cg05585149	TCGA-COAD	#-	cg05585149	chr10	649904	649905	DIP2C	protein_coding	ENST00000280886.9;ENST00000423550.2;ENST00000381489.6;ENST00000441152.3	39763;39840;-174;-45	CGI:chr10:639904-640800	Open_Sea
cg17198320	TCGA-COAD	#-	cg17198320	chr10	649937	649938	DIP2C	protein_coding	ENST00000280886.9;ENST00000423550.2;ENST00000381489.6;ENST00000441152.3	39730;39807;-141;-12	CGI:chr10:639904-640800	Open_Sea
cg26245549	TCGA-COAD	#-	cg26245549	chr10	513528	513529	DIP2C	protein_coding	ENST00000280886.9;ENST00000423550.2	176139;176216	CGI:chr10:529958-530191	Open_Sea
cg26718707	TCGA-COAD	-	cg26718707	chr10	472430	472431	DIP2C	protein_coding	ENST00000280886.9;ENST00000381496.6;ENST00000423550.2	217237;14129;217314	CGI:chr10:472252-472531	Island
cg07502050	TCGA-COAD	-	cg07502050	chr2	217304500	217304501	DIRC3	protein_coding	ENST00000474063.4;ENST00000452813.1	295433;21760	CGI:chr2:217756556-217756775	Open_Sea
cg03414318	TCGA-COAD	+	cg03414318	chr20	36306726	36306727	DLGAP4	protein_coding	ENST00000339266.8;ENST00000373913.6	344;389	CGI:chr20:36305883-36307292	Island
cg23327896	TCGA-COAD	-	cg23327896	chr11	73958245	73958246	DNAJB13	protein_coding	ENST00000339764.4;ENST00000535730.1	7925;7218	CGI:chr11:73982657-73983757	Open_Sea
cg05035143	TCGA-COAD	-	cg05035143	chr13	43023161	43023162	DNAJC15	protein_coding	ENST00000379221.3;ENST00000474320.1	-43;-43	CGI:chr13:43023368-43023720	N_Shore
cg01540102	TCGA-COAD	#-	cg01540102	chr16	57472126	57472127	DOK4	protein_coding	ENST00000340099.7;ENST00000566936.4	14370;7680	CGI:chr16:57462564-57463126	Open_Sea
cg10784258	TCGA-COAD	-	cg10784258	chr6	56846408	56846409	DST	protein_coding	ENST00000312431.9;ENST00000370754.8;ENST00000449297.5;ENST00000517937.1;ENST00000520645.4;ENST00000523967.4;ENST00000426453.1	5509;108221;108221;5494;5544;5310;2405	CGI:chr6:56843261-56844368	S_Shelf
cg25978218	TCGA-COAD	#-	cg25978218	chr1	15412236	15412237	EFHD2	protein_coding	ENST00000375980.7;ENST00000445566.1	2340;1970	CGI:chr1:15409554-15410732	S_Shore
cg13710613	TCGA-COAD	#-	cg13710613	chr9	137680099	137680100	EHMT1	protein_coding	ENST00000371394.5;ENST00000460486.2;ENST00000460843.4;ENST00000462484.4;ENST00000492232.4;ENST00000626216.1;ENST00000629417.1;ENST00000630754.1	61105;12748;61135;61106;13091;61091;3995;61095	CGI:chr9:137693559-137694479	Open_Sea
cg27527798	TCGA-COAD	#-	cg27527798	chr7	1733609	1733610	ELFN1	protein_coding	ENST00000424383.3;ENST00000561626.3	45489;24446	CGI:chr7:1744391-1747298	Open_Sea
cg15325373	TCGA-COAD	#-	cg15325373	chr10	117542764	117542765	EMX2	protein_coding	ENST00000442245.5;ENST00000553456.4;ENST00000616794.1;ENST00000440007.4;ENST00000450314.5;ENST00000551288.4	318;319;-805;-268;-444;2305	CGI:chr10:117541810-117545857	Island
cg00831127	TCGA-COAD	#-	cg00831127	chr1	22712432	22712433	EPHB2	protein_coding	ENST00000374630.6;ENST00000374632.6;ENST00000400191.6;ENST00000544305.4	1466;1461;1466;1592	CGI:chr1:22710330-22711869	S_Shore
cg24265969	TCGA-COAD	#-	cg24265969	chr3	55620453	55620454	ERC2	protein_coding	ENST00000288221.9;ENST00000460849.4;ENST00000468118.1;ENST00000469720.1;ENST00000487287.1;ENST00000612797.3	847911;847885;79066;26774;146347;847885	CGI:chr3:55486198-55488316	Open_Sea
cg21210758	TCGA-COAD	+	cg21210758	chr4	5711278	5711279	EVC	protein_coding	ENST00000264956.9;ENST00000509451.1	80;62	CGI:chr4:5711077-5711724	Island
cg20389847	TCGA-COAD	-	cg20389847	chr8	118031243	118031244	EXT1	protein_coding	ENST00000378204.5;ENST00000436216.1;ENST00000437196.1	80611;79172;80100	CGI:chr8:118111735-118112224	Open_Sea
cg14817541	TCGA-COAD	+	cg14817541	chr6	133242730	133242731	EYA4	protein_coding	ENST00000355167.6;ENST00000355286.9;ENST00000367895.8;ENST00000430974.5;ENST00000441015.1;ENST00000452339.5;ENST00000525849.4;ENST00000531901.4	1372;1311;1378;1378;1356;2131;1098;1143	CGI:chr6:133242563-133242767	Island
cg18069356	TCGA-COAD	-	cg18069356	chr17	68598734	68598735	FAM20A	protein_coding	ENST00000590074.4;ENST00000592554.1;ENST00000587999.1;ENST00000589610.4	1863;2656;6937;6894	CGI:chr17:68599977-68601437	N_Shore
cg01896517	TCGA-COAD	-	cg01896517	chr7	223896	223897	FAM20C	protein_coding	ENST00000313766.5	30926	CGI:chr7:223970-225989	N_Shore
cg13618967	TCGA-COAD	-	cg13618967	chr7	212539	212540	FAM20C	protein_coding	ENST00000313766.5	19569	CGI:chr7:207548-207790	Open_Sea
cg23520757	TCGA-COAD	-	cg23520757	chr6	24878603	24878604	FAM65B	protein_coding	ENST00000259698.7;ENST00000378023.7;ENST00000510784.5;ENST00000538035.4;ENST00000540914.4;ENST00000612873.1;ENST00000613507.3	32365;-1247;163566;57450;-1237;-1376;57450	CGI:chr6:24910398-24911358	Open_Sea
cg05515866	TCGA-COAD	#-	cg05515866	chr2	241358647	241358648	FARP2	protein_coding	ENST00000264042.6;ENST00000373287.7;ENST00000478489.4;ENST00000479427.4;ENST00000627550.1	2403;2349;2351;2347;2357	CGI:chr2:241355262-241356786	S_Shore
cg08100122	TCGA-COAD	#-	cg08100122	chr4	186708078	186708079	FAT1	protein_coding	ENST00000441802.5;ENST00000614102.3	15778;15756	CGI:chr4:186723165-186727099	Open_Sea
cg21399040	TCGA-COAD	#-	cg21399040	chr4	186708174	186708175	FAT1	protein_coding	ENST00000441802.5;ENST00000614102.3	15682;15660	CGI:chr4:186723165-186727099	Open_Sea
cg24820270	TCGA-COAD	#-	cg24820270	chr4	186708182	186708183	FAT1	protein_coding	ENST00000441802.5;ENST00000614102.3	15674;15652	CGI:chr4:186723165-186727099	Open_Sea
cg25352342	TCGA-COAD	#-	cg25352342	chr4	186708233	186708234	FAT1	protein_coding	ENST00000441802.5;ENST00000614102.3	15623;15601	CGI:chr4:186723165-186727099	Open_Sea
cg13484546	TCGA-COAD	+	cg13484546	chr1	15758444	15758445	FBLIM1	protein_coding	ENST00000375766.6;ENST00000375771.4;ENST00000430076.4;ENST00000431771.5;ENST00000483633.5;ENST00000496928.5;ENST00000502638.4;ENST00000502739.4;ENST00000508310.4;ENST00000510393.4;ENST00000510929.4	24;1784;1799;-354;-341;1836;496;-350;1826;1802;497	CGI:chr1:15758576-15759367	N_Shore
cg26036626	TCGA-COAD	+	cg26036626	chr1	15759102	15759103	FBLIM1	protein_coding	ENST00000375766.6;ENST00000375771.4;ENST00000430076.4;ENST00000431771.5;ENST00000483633.5;ENST00000496928.5;ENST00000502638.4;ENST00000502739.4;ENST00000508310.4;ENST00000510393.4;ENST00000510929.4	682;2442;2457;304;317;2494;1154;308;2484;2460;1155	CGI:chr1:15758576-15759367	Island
cg08002883	TCGA-COAD	+	cg08002883	chr3	192409668	192409669	FGF12	protein_coding	ENST00000418610.1;ENST00000430714.4;ENST00000445105.5;ENST00000448795.4;ENST00000450716.4;ENST00000454309.5	317858;317833;317932;317874;358097;-618	CGI:chr3:192408032-192410205	Island
cg15259986	TCGA-COAD	+	cg15259986	chr2	163736051	163736052	FIGN	protein_coding	ENST00000333129.3;ENST00000409634.4;ENST00000482917.1	-43;-38;-66	CGI:chr2:163736134-163737001	N_Shore
cg02526522	TCGA-COAD	+	cg02526522	chr11	128693821	128693822	FLI1	protein_coding	ENST00000281428.11;ENST00000344954.9;ENST00000429175.6;ENST00000527767.6;ENST00000527786.5;ENST00000534087.3;ENST00000608303.4;ENST00000526269.2	-96;7285;-268;838;50;-272;7285;2203	CGI:chr11:128692776-128695170	Island
cg11017065	TCGA-COAD	+	cg11017065	chr11	128694979	128694980	FLI1	protein_coding	ENST00000281428.11;ENST00000344954.9;ENST00000429175.6;ENST00000527767.6;ENST00000527786.5;ENST00000534087.3;ENST00000608303.4;ENST00000526269.2	1062;8443;890;1996;1208;886;8443;1045	CGI:chr11:128692776-128695170	Island
cg22993706	TCGA-COAD	-	cg22993706	chr8	74630621	74630622	FLJ39080	lincRNA	ENST00000518190.3;ENST00000523118.4;ENST00000523442.4;ENST00000522127.1	30845;30754;30839;2700	CGI:chr8:74350286-74350809	Open_Sea
cg05620980	TCGA-COAD	#-	cg05620980	chr7	523207	523208	FLJ44511	lincRNA	ENST00000452622.1	2815	CGI:chr7:516891-523208	Island
cg08495617	TCGA-COAD	-	cg08495617	chr3	172073353	172073354	FNDC3B	protein_coding	ENST00000336824.7;ENST00000415807.5;ENST00000416957.4;ENST00000421757.4;ENST00000423424.4;ENST00000469491.4	32798;33724;26439;33724;32797;33693	CGI:chr3:172039703-172040934	Open_Sea
cg15488722	TCGA-COAD	+	cg15488722	chr13	38688010	38688011	FREM2	protein_coding	ENST00000280481.8	880	CGI:chr13:38687099-38688162	Island
cg27423627	TCGA-COAD	#-	cg27423627	chr3	69250204	69250205	FRMD4B	protein_coding	ENST00000398540.6;ENST00000460709.4;ENST00000470070.5;ENST00000473029.4;ENST00000483668.4;ENST00000487751.1;ENST00000493880.4	135870;103494;70741;70751;9;45;42858	CGI:chr3:69385775-69386432	Open_Sea
cg06871529	TCGA-COAD	-	cg06871529	chr13	32126595	32126596	FRY	protein_coding	ENST00000380250.6;ENST00000542859.4	95294;95294	CGI:chr13:32031183-32031766	Open_Sea
cg09816756	TCGA-COAD	-	cg09816756	chr4	68182040	68182041	FTLP10	transcribed_processed_pseudogene	ENST00000503647.1;ENST00000505798.2	-253;-274	CGI:chr4:68182344-68182719	N_Shore
cg14416311	TCGA-COAD	+	cg14416311	chr9	86945966	86945967	GAS1	protein_coding	ENST00000298743.8	1224	CGI:chr9:86945669-86947732	Island
cg02484469	TCGA-COAD	+	cg02484469	chr20	62475980	62475981	GATA5	protein_coding	ENST00000252997.2	-9	CGI:chr20:62474273-62476841	Island
cg20265733	TCGA-COAD	+	cg20265733	chr20	62475976	62475977	GATA5	protein_coding	ENST00000252997.2	-5	CGI:chr20:62474273-62476841	Island
cg26295057	TCGA-COAD	+	cg26295057	chr5	37839727	37839728	GDNF	protein_coding	ENST00000326524.5;ENST00000515058.4;ENST00000503382.5	-46;-40;-712	CGI:chr5:37836645-37840624	Island
cg13320291	TCGA-COAD	+	cg13320291	chr10	116271458	116271459	GFRA1	protein_coding	ENST00000355422.9;ENST00000369234.4;ENST00000369236.4;ENST00000439649.6	2010;1576;825;1827	CGI:chr10:116271067-116274718	Island
cg01282204	TCGA-COAD	-	cg01282204	chr11	59845464	59845465	GIF	protein_coding	ENST00000257248.2;ENST00000525058.4;ENST00000532070.1	38;36;36	CGI:chr11:59810617-59810906	Open_Sea
cg03568673	TCGA-COAD	-	cg03568673	chr13	20222077	20222078	GJB6	protein_coding	ENST00000241124.9;ENST00000356192.6;ENST00000400065.6;ENST00000400066.6	8902;10319;10227;10225	CGI:chr13:20231877-20232728	Open_Sea
cg04921989	TCGA-COAD	+	cg04921989	chr2	131425527	131425528	GNAQP1	processed_pseudogene	ENST00000444815.2	-659	CGI:chr2:131424754-131425536	Island
cg04533276	TCGA-COAD	#-	cg04533276	chr22	19722025	19722026	GP1BB	protein_coding	ENST00000366425.3;ENST00000383045.6;ENST00000406172.5;ENST00000406395.4;ENST00000412544.4;ENST00000431044.4;ENST00000438754.5;ENST00000455784.5;ENST00000455843.4;ENST00000470814.1	-921;3592;7495;7520;7349;3555;3566;7560;4804;1470	CGI:chr22:19717987-19724583	Island
cg07576142	TCGA-COAD	+	cg07576142	chr13	93227516	93227517	GPC6	protein_coding	ENST00000377047.7;ENST00000610286.1	673;-198	CGI:chr13:93226992-93228624	Island
cg16792800	TCGA-COAD	+	cg16792800	chr13	93227108	93227109	GPC6	protein_coding	ENST00000377047.7;ENST00000610286.1	265;210	CGI:chr13:93226992-93228624	Island
cg18058689	TCGA-COAD	+	cg18058689	chr13	93227417	93227418	GPC6	protein_coding	ENST00000377047.7;ENST00000610286.1	574;-99	CGI:chr13:93226992-93228624	Island
cg15715853	TCGA-COAD	-	cg15715853	chr3	151198659	151198660	GPR171	protein_coding	ENST00000309180.5;ENST00000617554.1;ENST00000273432.7;ENST00000474524.4;ENST00000480026.1	4534;728;111764;111769;7742	CGI:chr3:151085209-151087381	Open_Sea
cg00343633	TCGA-COAD	+	cg00343633	chr11	105610579	105610580	GRIA4	protein_coding	ENST00000282499.8;ENST00000393125.5;ENST00000393127.5;ENST00000428631.5;ENST00000525032.1;ENST00000525187.4;ENST00000525921.1;ENST00000527177.4;ENST00000527669.1;ENST00000530497.1;ENST00000531011.4;ENST00000531986.4	505;549;505;-146;-94;-420;312;584;457;-420;-329;516	CGI:chr11:105610399-105610695	Island
cg23559689	TCGA-COAD	+	cg23559689	chr11	105610565	105610566	GRIA4	protein_coding	ENST00000282499.8;ENST00000393125.5;ENST00000393127.5;ENST00000428631.5;ENST00000525032.1;ENST00000525187.4;ENST00000525921.1;ENST00000527177.4;ENST00000527669.1;ENST00000530497.1;ENST00000531011.4;ENST00000531986.4	491;535;491;-160;-108;-434;298;570;443;-434;-343;502	CGI:chr11:105610399-105610695	Island
cg07791987	TCGA-COAD	-	cg07791987	chr2	188329001	188329002	GULP1	protein_coding	ENST00000359135.6;ENST00000409580.4;ENST00000409609.4;ENST00000409637.6;ENST00000409805.4;ENST00000409830.4;ENST00000409843.4;ENST00000409927.4;ENST00000410051.4;ENST00000479019.4	36228;36168;35182;36161;36960;37123;37331;36986;37054;37037	CGI:chr2:188291689-188292992	Open_Sea
cg10541864	TCGA-COAD	+	cg10541864	chr4	173529571	173529572	HAND2	protein_coding	ENST00000359562.4;ENST00000503024.1;ENST00000505300.1;ENST00000621866.1;ENST00000502334.4;ENST00000502896.4;ENST00000502941.4;ENST00000503198.4;ENST00000503309.4;ENST00000503474.4;ENST00000504740.4;ENST00000505032.4;ENST00000505621.4;ENST00000505817.1;ENST00000507062.4;ENST00000507322.4;ENST00000507571.4;ENST00000507636.4;ENST00000508534.4;ENST00000508887.4;ENST00000509640.4;ENST00000509866.4;ENS…	659;-658;636;-281;-888;-888;-888;-889;-905;-893;-909;-892;-888;-937;-801;-888;-888;-888;-888;-914;-888;-892;-888;-888;-890;-892;2300;-905;-888;-871;-893;-945;-801;970;-904;-888;-890;-892;-889	CGI:chr4:173528895-173530318	Island
cg26461378	TCGA-COAD	-	cg26461378	chr11	5226988	5226989	HBB	protein_coding	ENST00000335295.4;ENST00000380315.2;ENST00000475226.1;ENST00000485743.1	84;2408;-164;85	CGI:chr11:4607868-4608300	Open_Sea
cg03081173	TCGA-COAD	#-	cg03081173	chr6	31198725	31198726	HCG27	protein_coding	ENST00000383331.4;ENST00000414008.2;ENST00000424675.1;ENST00000606367.1	964;584;586;-687	CGI:chr6:31197635-31198146	S_Shore
cg15122841	TCGA-COAD	-	cg15122841	chr2	239260196	239260197	HDAC4	protein_coding	ENST00000345617.6;ENST00000446876.1;ENST00000463007.4;ENST00000493582.4;ENST00000535493.4;ENST00000543185.4;ENST00000544989.1	140754;49017;38444;141459;38335;140754;140816	CGI:chr2:239275072-239275301	Open_Sea
cg19286774	TCGA-COAD	-	cg19286774	chr2	239260235	239260236	HDAC4	protein_coding	ENST00000345617.6;ENST00000446876.1;ENST00000463007.4;ENST00000493582.4;ENST00000535493.4;ENST00000543185.4;ENST00000544989.1	140715;48978;38405;141420;38296;140715;140777	CGI:chr2:239275072-239275301	Open_Sea
cg07684068	TCGA-COAD	-	cg07684068	chr19	46304403	46304404	HIF3A	protein_coding	ENST00000244302.7;ENST00000244303.9;ENST00000291300.7;ENST00000300862.6;ENST00000377670.7;ENST00000472815.4;ENST00000475432.5;ENST00000525854.4;ENST00000526506.4;ENST00000528563.4;ENST00000529205.1;ENST00000533145.4;ENST00000533789.4;ENST00000600383.1;ENST00000600879.4	7356;6012;5944;803;7356;5976;7356;-640;5969;6008;-684;5980;7356;553;553	CGI:chr19:46303741-46304360	S_Shore
cg10810394	TCGA-COAD	#-	cg10810394	chr19	12776166	12776167	HOOK2	protein_coding	ENST00000264827.8;ENST00000397668.6;ENST00000586284.4;ENST00000586719.4;ENST00000587178.1;ENST00000589134.4;ENST00000589400.4;ENST00000589765.1;ENST00000589965.4;ENST00000590839.4;ENST00000591251.1;ENST00000591641.4;ENST00000592079.4;ENST00000592512.1;ENST00000592808.1;ENST00000593143.4	-545;-642;-626;2254;-595;-621;2247;96575;-632;2255;2227;2281;2292;2244;-593;16417	CGI:chr19:12774942-12775705	S_Shore
cg14416371	TCGA-COAD	+	cg14416371	chr11	43581297	43581298	HSD17B12	protein_coding	ENST00000526615.4;ENST00000532864.4;ENST00000533358.1;ENST00000362207.2	24860;2407;1801;-84	CGI:chr11:43580995-43581665	Island
cg02079963	TCGA-COAD	#-	cg02079963	chr6	160091032	160091033	IGF2R	protein_coding	ENST00000356956.4	121932	CGI:chr6:160090904-160091433	Island
cg19269530	TCGA-COAD	-	cg19269530	chr2	216676578	216676579	IGFBP5	protein_coding	ENST00000233813.4	18948	CGI:chr2:216692079-216692451	Open_Sea
cg09893465	TCGA-COAD	#-	cg09893465	chr10	132774536	132774537	INPP5A	protein_coding	ENST00000342652.6;ENST00000368593.6;ENST00000368594.6;ENST00000445580.1	166609;236686;236715;8711	CGI:chr10:132772666-132772967	S_Shore
cg14042143	TCGA-COAD	-	cg14042143	chr7	2607148	2607149	IQCE	protein_coding	ENST00000325979.10;ENST00000325997.12;ENST00000402050.5;ENST00000404984.4;ENST00000423196.1;ENST00000438376.5;ENST00000476665.4;ENST00000611775.3;ENST00000623361.2	47723;48090;48149;48009;10248;48095;48068;47998;48175	CGI:chr7:2605890-2606131	S_Shore
cg16686273	TCGA-COAD	-	cg16686273	chr7	2572256	2572257	IQCE	protein_coding	ENST00000325979.10;ENST00000325997.12;ENST00000402050.5;ENST00000404984.4;ENST00000415271.5;ENST00000422276.3;ENST00000423395.4;ENST00000438376.5;ENST00000470731.4;ENST00000476665.4;ENST00000611775.3;ENST00000623361.2	12831;13198;13257;13117;13234;5696;12828;13203;13207;13176;13106;13283	CGI:chr7:2558916-2559569	Open_Sea
cg06223767	TCGA-COAD	+	cg06223767	chr6	393616	393617	IRF4	protein_coding	ENST00000380956.7;ENST00000468485.4;ENST00000469834.1;ENST00000493114.1;ENST00000495137.4	1876;1863;336;1847;1847	CGI:chr6:391188-393802	Island
cg21277995	TCGA-COAD	+	cg21277995	chr6	393239	393240	IRF4	protein_coding	ENST00000380956.7;ENST00000468485.4;ENST00000469834.1;ENST00000493114.1;ENST00000495137.4	1499;1486;-41;1470;1470	CGI:chr6:391188-393802	Island
cg04597312	TCGA-COAD	#-	cg04597312	chr16	85899557	85899558	IRF8	protein_coding	ENST00000268638.8;ENST00000565552.1;ENST00000570088.1	753;393;368	CGI:chr16:85898515-85899336	S_Shore
cg24004483	TCGA-COAD	-	cg24004483	chr1	1009403	1009404	ISG15	protein_coding	ENST00000624652.1;ENST00000624697.2;ENST00000423619.2	8257;8264;-1173	CGI:chr1:1013290-1013514	N_Shelf
cg08321048	TCGA-COAD	-	cg08321048	chr10	132138459	132138460	JAKMIP3	protein_coding	ENST00000298622.7	33787	CGI:chr10:132138194-132138508	Island
cg17132517	TCGA-COAD	-	cg17132517	chr10	132138325	132138326	JAKMIP3	protein_coding	ENST00000298622.7	33653	CGI:chr10:132138194-132138508	Island
cg04996873	TCGA-COAD	+	cg04996873	chr1	14599496	14599497	KAZN	protein_coding	ENST00000376030.5;ENST00000491547.1;ENST00000503743.4	791;791;778	CGI:chr1:14598114-14599497	Island
cg19626253	TCGA-COAD	#-	cg19626253	chr1	14736033	14736034	KAZN	protein_coding	ENST00000376030.5;ENST00000491547.1;ENST00000503743.4	137328;137328;137315	CGI:chr1:14801087-14801373	Open_Sea
cg12706474	TCGA-COAD	-	cg12706474	chr1	210684733	210684734	KCNH1	protein_coding	ENST00000271751.7;ENST00000367007.4	449241;449383	CGI:chr1:210683717-210683920	S_Shore
cg22434409	TCGA-COAD	+	cg22434409	chr4	21949099	21949100	KCNIP4	protein_coding	ENST00000382152.5;ENST00000447367.5;ENST00000515786.2;ENST00000510705.3	-299;-353;-467;83	CGI:chr4:21948462-21949242	Island
cg22394948	TCGA-COAD	-	cg22394948	chr6	73198056	73198057	KCNQ5	protein_coding	ENST00000342056.5;ENST00000355194.7;ENST00000355635.6;ENST00000370398.4;ENST00000402622.5;ENST00000403813.5;ENST00000414165.5	576263;576212;576212;575974;576212;576212;576212	CGI:chr6:73157861-73158124	Open_Sea
cg20876937	TCGA-COAD	-	cg20876937	chr18	26641212	26641213	KCTD1	protein_coding	ENST00000579973.4;ENST00000580191.4;ENST00000584630.1	-867;16190;16183	CGI:chr18:26655625-26657297	Open_Sea
cg24543552	TCGA-COAD	-	cg24543552	chr6	73225547	73225548	KHDC1L	protein_coding	ENST00000370388.3;ENST00000471312.1;ENST00000423730.3	-94;224;37650	CGI:chr6:73263096-73263304	Open_Sea
cg04398581	TCGA-COAD	+	cg04398581	chr6	62286722	62286723	KHDRBS2	protein_coding	ENST00000281156.4	-494	CGI:chr6:62285950-62286323	S_Shore
cg16587616	TCGA-COAD	+	cg16587616	chr6	62286117	62286118	KHDRBS2	protein_coding	ENST00000281156.4	111	CGI:chr6:62285950-62286323	Island
cg03464224	TCGA-COAD	#-	cg03464224	chr4	153518828	153518829	KIAA0922	protein_coding	ENST00000409663.6;ENST00000409959.6;ENST00000445960.4	52481;52478;52479	CGI:chr4:153467122-153467463	Open_Sea
cg02452491	TCGA-COAD	-	cg02452491	chr13	73970518	73970519	KLF12	protein_coding	ENST00000377666.5;ENST00000377669.5;ENST00000472022.1	163388;24532;24539	CGI:chr13:74133972-74134392	Open_Sea
cg19114576	TCGA-COAD	-	cg19114576	chr17	40885014	40885015	KRT20	protein_coding	ENST00000167588.3;ENST00000482529.1	214;-103	CGI:chr17:40863135-40863849	Open_Sea
cg19449377	TCGA-COAD	-	cg19449377	chr17	40884947	40884948	KRT20	protein_coding	ENST00000167588.3;ENST00000482529.1	281;-36	CGI:chr17:40863135-40863849	Open_Sea
cg23901700	TCGA-COAD	-	cg23901700	chr17	40884867	40884868	KRT20	protein_coding	ENST00000167588.3;ENST00000482529.1	361;44	CGI:chr17:40863135-40863849	Open_Sea
cg24094029	TCGA-COAD	-	cg24094029	chr12	52619264	52619265	KRT73	protein_coding	ENST00000305748.6;ENST00000546934.1	-704;-714	CGI:chr12:52600988-52601528	Open_Sea
cg22455914	TCGA-COAD	+	cg22455914	chr18	7116978	7116979	LAMA1	protein_coding	ENST00000389658.3;ENST00000579014.4	837;782	CGI:chr18:7116853-7118242	Island
cg12182124	TCGA-COAD	#-	cg12182124	chr18	23871599	23871600	LAMA3	protein_coding	ENST00000269217.9;ENST00000313654.12;ENST00000399516.6;ENST00000587184.4	-1242;182155;181914;-1447	CGI:chr18:24014049-24015500	Open_Sea
cg03106852	TCGA-COAD	-	cg03106852	chr6	112234345	112234346	LAMA4	protein_coding	ENST00000230538.10;ENST00000243219.6;ENST00000389463.7;ENST00000424408.5;ENST00000431543.5;ENST00000519932.4;ENST00000521398.4;ENST00000521690.1;ENST00000522006.4;ENST00000605586.1	20371;20194;20256;20194;20228;20378;20141;20595;20366;414	CGI:chr6:112253889-112254281	Open_Sea
cg14018024	TCGA-COAD	#-	cg14018024	chr9	131033522	131033523	LAMC3	protein_coding	ENST00000361069.7;ENST00000480883.1	24439;24347	CGI:chr9:131036177-131036451	N_Shelf
cg08085029	TCGA-COAD	-	cg08085029	chr13	39453961	39453962	LHFP	protein_coding	ENST00000379589.3	149211	CGI:chr13:39602712-39603439	Open_Sea
cg04444661	TCGA-COAD	-	cg04444661	chr5	38552850	38552851	LIFR	protein_coding	ENST00000263409.7;ENST00000453190.5;ENST00000503088.1;ENST00000506990.4;ENST00000511561.1	42555;3797;42555;3787;4616	CGI:chr5:38556120-38557461	N_Shelf
cg00446123	TCGA-COAD	#-	cg00446123	chr20	63736536	63736537	LIME1	protein_coding	ENST00000309546.6;ENST00000444951.4;ENST00000465591.1;ENST00000476183.2;ENST00000480139.4;ENST00000487026.4;ENST00000489212.2;ENST00000493265.2;ENST00000621325.1;ENST00000490623.2;ENST00000496820.2	-108;252;75;-964;-134;-122;-964;-749;217;27671;1072	CGI:chr20:63737602-63740609	N_Shore
cg20513976	TCGA-COAD	#-	cg20513976	chr20	63736541	63736542	LIME1	protein_coding	ENST00000309546.6;ENST00000444951.4;ENST00000465591.1;ENST00000476183.2;ENST00000480139.4;ENST00000487026.4;ENST00000489212.2;ENST00000493265.2;ENST00000621325.1;ENST00000490623.2;ENST00000496820.2	-103;257;80;-959;-129;-117;-959;-744;222;27676;1077	CGI:chr20:63737602-63740609	N_Shore
cg21201401	TCGA-COAD	#-	cg21201401	chr20	63736532	63736533	LIME1	protein_coding	ENST00000309546.6;ENST00000444951.4;ENST00000465591.1;ENST00000476183.2;ENST00000480139.4;ENST00000487026.4;ENST00000489212.2;ENST00000493265.2;ENST00000621325.1;ENST00000490623.2;ENST00000496820.2	-112;248;71;-968;-138;-126;-968;-753;213;27667;1068	CGI:chr20:63737602-63740609	N_Shore
cg02388718	TCGA-COAD	-	cg02388718	chr9	27282582	27282583	LINC00032	lincRNA	ENST00000425633.1	212	CGI:chr9:27528359-27528727	Open_Sea
cg25518968	TCGA-COAD	-	cg25518968	chr17	50767648	50767649	LINC00483	processed_transcript	ENST00000300458.1;ENST00000419688.1;ENST00000450727.4;ENST00000502517.4;ENST00000576150.1;ENST00000620427.1	-129;-130;-131;-90;-129;-1003	CGI:chr17:50781274-50781577	Open_Sea
cg19999682	TCGA-COAD	#-	cg19999682	chr4	14863239	14863240	LINC00504	lincRNA	ENST00000505089.5;ENST00000509654.4;ENST00000515031.4	24931;24929;24930	CGI:chr4:14862884-14863177	S_Shore
cg01830053	TCGA-COAD	#-	cg01830053	chr13	40490408	40490409	LINC00598	lincRNA	ENST00000615137.1	45400	CGI:chr13:40535352-40535611	Open_Sea
cg09833158	TCGA-COAD	-	cg09833158	chr14	51356288	51356289	LINC00640	lincRNA	ENST00000554409.1;ENST00000556479.4;ENST00000555649.1	22746;22894;29316	CGI:chr14:51240073-51240781	Open_Sea
cg06680863	TCGA-COAD	-	cg06680863	chr12	25496156	25496157	LMNTD1	protein_coding	ENST00000282881.9;ENST00000458174.5;ENST00000539744.4;ENST00000543629.4	57089;57128;57097;30001	CGI:chr12:25386249-25386490	Open_Sea
cg22734058	TCGA-COAD	#-	cg22734058	chr2	237669848	237669849	LRRFIP1	protein_coding	ENST00000308482.12;ENST00000465870.4	42271;42240	CGI:chr2:237691214-237692787	Open_Sea
cg00426822	TCGA-COAD	#-	cg00426822	chr1	39080864	39080865	MACF1	protein_coding	ENST00000484793.4;ENST00000602421.4	-453;-554	CGI:chr1:39080967-39082287	N_Shore
cg26139080	TCGA-COAD	#-	cg26139080	chr11	47272182	47272183	MADD	protein_coding	ENST00000311027.8;ENST00000342922.7;ENST00000349238.6;ENST00000395336.6;ENST00000395344.6;ENST00000402192.5;ENST00000402799.4;ENST00000406482.4;ENST00000407859.6;ENST00000422579.1;ENST00000428807.4;ENST00000444117.4;ENST00000453571.4;ENST00000526603.4;ENST00000534808.1;ENST00000543925.4;ENST00000545474.1	2507;2805;2507;2033;2497;2025;2507;2507;2507;-63;2509;2488;3020;2025;2504;-71;-106	CGI:chr11:47269522-47270619	S_Shore
cg01218350	TCGA-COAD	-	cg01218350	chr2	209652717	209652718	MAP2	protein_coding	ENST00000199940.9;ENST00000360351.7;ENST00000361559.7;ENST00000392193.4;ENST00000392194.4;ENST00000445941.4;ENST00000447185.4;ENST00000452717.1	228658;73295;73285;73401;72675;73107;-455;-677	CGI:chr2:209771620-209772211	Open_Sea
cg13001868	TCGA-COAD	+	cg13001868	chr17	45261856	45261857	MAP3K14-AS1	antisense	ENST00000585346.4;ENST00000585351.1;ENST00000585780.4;ENST00000586450.4;ENST00000588160.1;ENST00000588504.4;ENST00000588698.4;ENST00000590100.4;ENST00000591263.4;ENST00000592422.4;ENST00000331780.4;ENST00000586359.1;ENST00000588866.4	13901;-336;78;-225;6831;13919;13890;13919;13930;13901;257;239;235	CGI:chr17:45261757-45262465	Island
cg16737749	TCGA-COAD	-	cg16737749	chr4	86386908	86386909	MAPK10	protein_coding	ENST00000310816.7;ENST00000361569.5;ENST00000502302.4;ENST00000503911.4;ENST00000504397.4;ENST00000511328.4;ENST00000512046.1;ENST00000513186.4;ENST00000513839.4	66238;66223;207203;66276;12899;66273;207212;207224;207203	CGI:chr4:86594030-86594819	Open_Sea
cg00493554	TCGA-COAD	-	cg00493554	chr20	45297955	45297956	MATN4	protein_coding	ENST00000353917.8;ENST00000360607.9;ENST00000372754.4;ENST00000372756.4;ENST00000537548.2	10343;10373;7637;7637;10575	CGI:chr20:45297954-45298531	Island
cg01268752	TCGA-COAD	-	cg01268752	chr20	45297911	45297912	MATN4	protein_coding	ENST00000353917.8;ENST00000360607.9;ENST00000372754.4;ENST00000372756.4;ENST00000537548.2	10387;10417;7681;7681;10619	CGI:chr20:45297954-45298531	N_Shore
cg24115681	TCGA-COAD	-	cg24115681	chr7	114926106	114926107	MDFIC	protein_coding	ENST00000257724.6;ENST00000393486.4;ENST00000427207.4;ENST00000431629.4;ENST00000614186.3	3951;3746;3029;3041;3951	CGI:chr7:114922115-114922775	S_Shelf
cg14191476	TCGA-COAD	-	cg14191476	chr3	151341049	151341050	MED12L	protein_coding	ENST00000273432.7;ENST00000468305.1;ENST00000474524.4;ENST00000491549.4;ENST00000302632.3;ENST00000468596.1	254154;24628;254159;99252;43764;-195	CGI:chr3:151085209-151087381	Open_Sea
cg08123045	TCGA-COAD	#-	cg08123045	chr1	156497396	156497397	MEF2D	protein_coding	ENST00000348159.7;ENST00000368240.5;ENST00000475587.2;ENST00000489057.1	3433;3358;3358;3384	CGI:chr1:156499825-156501268	N_Shelf
cg21874404	TCGA-COAD	#-	cg21874404	chr14	100897850	100897851	MEG8	lincRNA	ENST00000553465.4;ENST00000553584.4;ENST00000554852.4;ENST00000610604.1;ENST00000458974.1	-100;3079;2960;-1109;-71	CGI:chr14:100883035-100883523	Open_Sea
cg22333214	TCGA-COAD	+	cg22333214	chr1	98046233	98046234	MIR137	miRNA	ENST00000385223.1;ENST00000413670.2;ENST00000424528.2;ENST00000602852.1;ENST00000602984.1;ENST00000580305.1	-61;-774;3631;-8;-11;-881	CGI:chr1:98045410-98046154	S_Shore
cg04763554	TCGA-COAD	+	cg04763554	chr1	98045702	98045703	MIR137HG	lincRNA	ENST00000413670.2;ENST00000424528.2;ENST00000602852.1;ENST00000602984.1;ENST00000580305.1	-243;4162;523;520;-350	CGI:chr1:98045410-98046154	Island
cg13362546	TCGA-COAD	#-	cg13362546	chr1	1167580	1167581	MIR200A	miRNA	ENST00000384875.2;ENST00000362106.1	-267;-1426	CGI:chr1:1162663-1165204	S_Shelf
cg12020179	TCGA-COAD	-	cg12020179	chr11	102625373	102625374	MMP20	protein_coding	ENST00000260228.2;ENST00000542119.1	-40;18005	CGI:chr11:102451798-102453031	Open_Sea
cg22322158	TCGA-COAD	-	cg22322158	chr11	102625384	102625385	MMP20	protein_coding	ENST00000260228.2;ENST00000542119.1	-51;18016	CGI:chr11:102451798-102453031	Open_Sea
cg15836635	TCGA-COAD	+	cg15836635	chr8	56113103	56113104	MOS	protein_coding	ENST00000311923.1	880	CGI:chr8:56112987-56113984	Island
cg03905144	TCGA-COAD	-	cg03905144	chr9	13249505	13249506	MPDZ	protein_coding	ENST00000319217.10;ENST00000381022.5;ENST00000447879.4;ENST00000536827.4;ENST00000541718.4;ENST00000546205.4	30086;30060;854;854;30060;29903	CGI:chr9:13278313-13279806	Open_Sea
cg14365785	TCGA-COAD	-	cg14365785	chr13	29480303	29480304	MTUS2	protein_coding	ENST00000380808.5;ENST00000431530.6;ENST00000542829.1;ENST00000612955.3;ENST00000323380.7;ENST00000587588.2	51675;455691;51593;659954;9803;7215	CGI:chr13:29503108-29503353	Open_Sea
cg22907034	TCGA-COAD	-	cg22907034	chr3	124934815	124934816	MUC13	protein_coding	ENST00000478191.1;ENST00000497378.1;ENST00000616727.3	-67;19005;-63	CGI:chr3:124886212-124887882	Open_Sea
cg21214455	TCGA-COAD	-	cg21214455	chr15	72119734	72119735	MYO9A	protein_coding	ENST00000564931.1;ENST00000340912.5;ENST00000542035.2;ENST00000564082.1;ENST00000564863.4;ENST00000567794.4	-1156;1437;5475;1408;2828;2882	CGI:chr15:72117521-72118661	S_Shore
cg22658846	TCGA-COAD	-	cg22658846	chr8	2071641	2071642	MYOM2	protein_coding	ENST00000262113.7;ENST00000523438.1	26600;26571	CGI:chr8:2085456-2085709	Open_Sea
cg06607825	TCGA-COAD	#-	cg06607825	chr11	19804254	19804255	NAV2	protein_coding	ENST00000349880.7;ENST00000360655.7;ENST00000396085.4;ENST00000396087.6;ENST00000527559.5;ENST00000534229.1;ENST00000540292.4	90887;453529;90918;90656;90918;26451;90918	CGI:chr11:19776991-19777403	Open_Sea
cg12075586	TCGA-COAD	-	cg12075586	chr12	44694694	44694695	NELL2	protein_coding	ENST00000333837.7;ENST00000395487.5;ENST00000429094.5;ENST00000437801.5;ENST00000452445.5;ENST00000547751.4;ENST00000549027.4;ENST00000549668.1;ENST00000550313.4;ENST00000551601.4	219235;180961;181681;182404;181662;181622;181622;9087;82356;181622	CGI:chr12:44876047-44877052	Open_Sea
cg20712631	TCGA-COAD	#-	cg20712631	chr5	172647062	172647063	NEURL1B	protein_coding	ENST00000369800.5;ENST00000520919.4;ENST00000522853.4	5795;5795;5795	CGI:chr5:172641015-172642171	Open_Sea
cg06132620	TCGA-COAD	#-	cg06132620	chr6	138499366	138499367	NHSL1	protein_coding	ENST00000342260.8;ENST00000343505.8;ENST00000426841.5;ENST00000427025.5;ENST00000479393.2;ENST00000491526.5;ENST00000533765.1	46346;129;129;73175;3;193206;13130	CGI:chr6:138424211-138424456	Open_Sea
cg04883903	TCGA-COAD	+	cg04883903	chr12	117361149	117361150	NOS1	protein_coding	ENST00000317775.9;ENST00000477584.1;ENST00000549189.1;ENST00000618760.3	629;481;91022;654	CGI:chr12:117360271-117361643	Island
cg07704981	TCGA-COAD	#-	cg07704981	chr17	27800511	27800512	NOS2	protein_coding	ENST00000313735.9;ENST00000582441.1	-11;92855	CGI:chr17:27793343-27793918	Open_Sea
cg11594622	TCGA-COAD	-	cg11594622	chrX	100874192	100874193	NOX1	protein_coding	ENST00000217885.5;ENST00000372960.7;ENST00000372964.4;ENST00000372966.6	18;154;18;154	CGI:chrX:100820243-100820570	Open_Sea
cg24857620	TCGA-COAD	+	cg24857620	chr8	52939147	52939148	NPBWR1	protein_coding	ENST00000331251.3	715	CGI:chr8:52939141-52941866	Island
cg21863326	TCGA-COAD	-	cg21863326	chrX	107204361	107204362	NUP62CL	protein_coding	ENST00000372466.7;ENST00000421752.1;ENST00000484614.4	2073;2073;2073	CGI:chrX:107205799-107206510	N_Shore
cg20703122	TCGA-COAD	#-	cg20703122	chr15	28094417	28094418	OCA2	protein_coding	ENST00000353809.8;ENST00000354638.6;ENST00000431101.1;ENST00000445578.4	4896;4942;4877;4880	CGI:chr15:28094628-28097296	N_Shore
cg12582008	TCGA-COAD	-	cg12582008	chr13	53029151	53029152	OLFM4	protein_coding	ENST00000219022.2	391	CGI:chr13:53200129-53202210	Open_Sea
cg17609680	TCGA-COAD	-	cg17609680	chrX	131543389	131543390	OR13H1	protein_coding	ENST00000338616.4	-686	CGI:chrX:131795905-131796155	Open_Sea
cg04929543	TCGA-COAD	-	cg04929543	chr2	178318773	178318774	OSBPL6	protein_coding	ENST00000190611.7;ENST00000315022.2;ENST00000357080.7;ENST00000359685.6;ENST00000392505.5;ENST00000409045.6;ENST00000409631.4	124123;-1472;124272;124291;124291;124249;33845	CGI:chr2:178413600-178413942	Open_Sea
cg04519387	TCGA-COAD	#-	cg04519387	chr11	65788967	65788968	OVOL1	protein_coding	ENST00000335987.6;ENST00000531907.1	1944;-1163	CGI:chr11:65786278-65788102	S_Shore
cg19622138	TCGA-COAD	-	cg19622138	chr13	100517604	100517605	PCCA	protein_coding	ENST00000376279.6;ENST00000376285.4;ENST00000376286.7;ENST00000428969.1;ENST00000458283.4	428588;428520;428588;2176;149131	CGI:chr13:100532142-100532594	Open_Sea
cg06157561	TCGA-COAD	-	cg06157561	chrX	24672753	24672754	PCYT1B	protein_coding	ENST00000379145.4	-75	CGI:chrX:24693513-24694167	Open_Sea
cg23193497	TCGA-COAD	#-	cg23193497	chr6	165637718	165637719	PDE10A	protein_coding	ENST00000366882.4;ENST00000539869.2;ENST00000580695.1	24383;24352;348886	CGI:chr6:165660394-165664264	Open_Sea
cg13773247	TCGA-COAD	#-	cg13773247	chr2	42049848	42049849	PKDCC	protein_coding	ENST00000294964.5;ENST00000401498.5;ENST00000485578.1;ENST00000492861.1	1827;1803;1268;1073	CGI:chr2:42047290-42048866	S_Shore
cg18882156	TCGA-COAD	#-	cg18882156	chr2	42049302	42049303	PKDCC	protein_coding	ENST00000294964.5;ENST00000401498.5;ENST00000485578.1;ENST00000492861.1	1281;1257;722;527	CGI:chr2:42047290-42048866	S_Shore
cg25353287	TCGA-COAD	#-	cg25353287	chr2	42050527	42050528	PKDCC	protein_coding	ENST00000294964.5;ENST00000401498.5;ENST00000485578.1;ENST00000492861.1	2506;2482;1947;1752	CGI:chr2:42047290-42048866	S_Shore
cg14437634	TCGA-COAD	-	cg14437634	chr14	67412668	67412669	PLEK2	protein_coding	ENST00000216446.7;ENST00000553387.1;ENST00000557388.1	-467;-596;-500	CGI:chr14:67411817-67412450	S_Shore
cg27022324	TCGA-COAD	-	cg27022324	chr5	169966	169967	PLEKHG4B	protein_coding	ENST00000283426.9;ENST00000504041.1	29707;912	CGI:chr5:169463-169683	S_Shore
cg05652551	TCGA-COAD	-	cg05652551	chr3	142664265	142664266	PLS1	protein_coding	ENST00000337777.6;ENST00000457734.5;ENST00000460104.1;ENST00000461644.4;ENST00000464320.4;ENST00000475296.4;ENST00000476044.4;ENST00000483373.4;ENST00000495744.4;ENST00000497002.1;ENST00000497199.4	40878;67877;142;67824;67809;67846;67826;67848;67832;7367;40857	CGI:chr3:142724003-142725136	Open_Sea
cg25120325	TCGA-COAD	#-	cg25120325	chr10	116620858	116620859	PNLIPRP2	polymorphic_pseudogene	ENST00000579578.5;ENST00000586762.2;ENST00000588823.1;ENST00000591655.3;ENST00000611850.3	-96;-111;-449;-449;-449	CGI:chr10:116627506-116627965	Open_Sea
cg08835956	TCGA-COAD	-	cg08835956	chr7	39131434	39131435	POU6F2	protein_coding	ENST00000403058.4;ENST00000451021.4;ENST00000464276.2;ENST00000517348.1;ENST00000518318.5;ENST00000520104.4;ENST00000524147.4;ENST00000559001.4	153435;97098;45572;118352;124625;46378;47872;45668	CGI:chr7:38975943-38976329	Open_Sea
cg18537222	TCGA-COAD	-	cg18537222	chr3	12394232	12394233	PPARG	protein_coding	ENST00000287820.9;ENST00000309576.9;ENST00000396999.2;ENST00000397000.4;ENST00000397010.5;ENST00000397012.5;ENST00000397015.5;ENST00000397023.4;ENST00000397026.5;ENST00000477039.4;ENST00000497594.4	42759;106371;14525;81843;106863;105393;106330;42662;105160;42759;105120	CGI:chr3:12484250-12484847	Open_Sea
cg11172693	TCGA-COAD	+	cg11172693	chr20	38805586	38805587	PPP1R16B	protein_coding	ENST00000299824.4;ENST00000373331.2	-120;-139	CGI:chr20:38805563-38806949	Island
cg13267264	TCGA-COAD	+	cg13267264	chr8	70071365	70071366	PRDM14	protein_coding	ENST00000276594.2;ENST00000426346.1	-37;329	CGI:chr8:70069638-70072653	Island
cg15727188	TCGA-COAD	#-	cg15727188	chr1	3223303	3223304	PRDM16	protein_coding	ENST00000270722.8;ENST00000378391.5;ENST00000511072.4;ENST00000514189.4	154091;154105;154134;154091	CGI:chr1:3231281-3231517	Open_Sea
cg17459204	TCGA-COAD	+	cg17459204	chr8	67952288	67952289	PREX2	protein_coding	ENST00000288368.4;ENST00000517617.1;ENST00000529398.4	169;-202;-81	CGI:chr8:67952190-67952711	Island
cg23236959	TCGA-COAD	-	cg23236959	chr12	42584124	42584125	PRICKLE1	protein_coding	ENST00000345127.6;ENST00000445766.5;ENST00000547113.1;ENST00000552200.1	5553;6232;5553;5621	CGI:chr12:42589325-42590079	Open_Sea
cg13713739	TCGA-COAD	-	cg13713739	chr9	129721098	129721099	PRRX2	protein_coding	ENST00000372469.5	55456	CGI:chr9:129720119-129720359	S_Shore
cg14335349	TCGA-COAD	-	cg14335349	chr9	124386502	124386503	PSMB7	protein_coding	ENST00000259457.6;ENST00000498485.4	28938;28790	CGI:chr9:124415087-124415539	Open_Sea
cg24911891	TCGA-COAD	#-	cg24911891	chr8	141394951	141394952	PTP4A3	protein_coding	ENST00000520105.4;ENST00000521578.4;ENST00000523147.4	2955;2957;2929	CGI:chr8:141391433-141392394	S_Shelf
cg11934688	TCGA-COAD	#-	cg11934688	chr3	61637625	61637626	PTPRG	protein_coding	ENST00000295874.13;ENST00000474889.4;ENST00000475527.1;ENST00000495879.1	75713;75713;75773;76055	CGI:chr3:61564672-61564903	Open_Sea
cg00353353	TCGA-COAD	#-	cg00353353	chr7	157579288	157579289	PTPRN2	protein_coding	ENST00000389413.6;ENST00000389416.7;ENST00000389418.7;ENST00000409483.4	1008486;1008424;1008392;1008501	CGI:chr7:157576428-157576702	S_Shelf
cg02030008	TCGA-COAD	+	cg02030008	chr7	157684238	157684239	PTPRN2	protein_coding	ENST00000389413.6;ENST00000389416.7;ENST00000389418.7;ENST00000409483.4	903536;903474;903442;903551	CGI:chr7:157684194-157686254	Island
cg12866112	TCGA-COAD	#-	cg12866112	chr7	157579640	157579641	PTPRN2	protein_coding	ENST00000389413.6;ENST00000389416.7;ENST00000389418.7;ENST00000409483.4	1008134;1008072;1008040;1008149	CGI:chr7:157576428-157576702	S_Shelf
cg15771432	TCGA-COAD	+	cg15771432	chr7	157684616	157684617	PTPRN2	protein_coding	ENST00000389413.6;ENST00000389416.7;ENST00000389418.7;ENST00000409483.4	903158;903096;903064;903173	CGI:chr7:157684194-157686254	Island
cg21323106	TCGA-COAD	-	cg21323106	chr7	157555543	157555544	PTPRN2	protein_coding	ENST00000389413.6;ENST00000389416.7;ENST00000389418.7;ENST00000409483.4	1032231;1032169;1032137;1032246	CGI:chr7:157553919-157554375	S_Shore
cg03287469	TCGA-COAD	-	cg03287469	chr3	8964558	8964559	RAD18	protein_coding	ENST00000264926.5;ENST00000413832.1;ENST00000415439.4;ENST00000418463.4;ENST00000421052.4;ENST00000469793.1;ENST00000495087.4	-1055;-784;-1126;-1087;-1087;-1114;-1055	CGI:chr3:8963180-8963586	S_Shore
cg11177552	TCGA-COAD	-	cg11177552	chr3	25305683	25305684	RARB	protein_coding	ENST00000383772.7	131350	CGI:chr3:25664065-25665079	Open_Sea
cg01811815	TCGA-COAD	#-	cg01811815	chr13	114115628	114115629	RASA3	protein_coding	ENST00000334062.7	16984	CGI:chr13:114113566-114114055	S_Shore
cg08617982	TCGA-COAD	#-	cg08617982	chr13	114049204	114049205	RASA3	protein_coding	ENST00000334062.7	83408	CGI:chr13:114048466-114048981	S_Shore
cg11166893	TCGA-COAD	#-	cg11166893	chr13	114049230	114049231	RASA3	protein_coding	ENST00000334062.7	83382	CGI:chr13:114048466-114048981	S_Shore
cg14290855	TCGA-COAD	-	cg14290855	chr13	114121658	114121659	RASA3	protein_coding	ENST00000334062.7	10954	CGI:chr13:114113566-114114055	Open_Sea
cg05942111	TCGA-COAD	#-	cg05942111	chr12	64650247	64650248	RASSF3	protein_coding	ENST00000283172.7;ENST00000336061.2;ENST00000542104.4	39733;39733;39733	CGI:chr12:64610013-64611119	Open_Sea
cg01234248	TCGA-COAD	-	cg01234248	chr12	25997112	25997113	RASSF8	protein_coding	ENST00000381352.6;ENST00000405154.5;ENST00000535907.4;ENST00000538081.4;ENST00000541490.4;ENST00000542865.4;ENST00000615708.3	38082;38053;38053;38053;2107;23356;38046	CGI:chr12:25958258-25959390	Open_Sea
cg02048613	TCGA-COAD	-	cg02048613	chr2	160487351	160487352	RBMS1	protein_coding	ENST00000348849.6;ENST00000474820.4;ENST00000477486.1;ENST00000491781.4	6444;6029;5619;6132	CGI:chr2:160492712-160493860	Open_Sea
cg21537214	TCGA-COAD	#-	cg21537214	chr1	204166457	204166458	REN	protein_coding	ENST00000272190.8	-134	CGI:chr1:204151270-204152433	Open_Sea
cg21912448	TCGA-COAD	#-	cg21912448	chr1	8666948	8666949	RERE	protein_coding	ENST00000337907.6;ENST00000400908.5;ENST00000468247.1;ENST00000480342.4	150518;150696;36272;86891	CGI:chr1:8702946-8703521	Open_Sea
cg10416814	TCGA-COAD	-	cg10416814	chr13	22848711	22848712	RFESDP1	processed_pseudogene	ENST00000422350.1	-1391	CGI:chr13:22848548-22848757	Island
cg20196215	TCGA-COAD	-	cg20196215	chr13	22848662	22848663	RFESDP1	processed_pseudogene	ENST00000422350.1	-1440	CGI:chr13:22848548-22848757	Island
cg16852955	TCGA-COAD	#-	cg16852955	chr2	226908815	226908816	RHBDD1	protein_coding	ENST00000341329.6;ENST00000392062.5;ENST00000409053.1;ENST00000473218.4;ENST00000491490.4;ENST00000493526.1	72878;72859;2102;1963;2067;593	CGI:chr2:226835597-226836399	Open_Sea
cg27361134	TCGA-COAD	+	cg27361134	chr20	44810904	44810905	RIMS4	protein_coding	ENST00000372851.6;ENST00000541604.2	-565;-632	CGI:chr20:44810096-44810905	Island
cg13248778	TCGA-COAD	+	cg13248778	chr7	128697671	128697672	RNA5SP243	rRNA	ENST00000517057.1	-40	CGI:chr7:128739060-128739643	Open_Sea
cg20465064	TCGA-COAD	-	cg20465064	chr5	179966940	179966941	RNF130	protein_coding	ENST00000261947.4;ENST00000520911.4;ENST00000521389.4;ENST00000522208.5	105162;105174;105179;104782	CGI:chr5:179907344-179908115	Open_Sea
cg26722544	TCGA-COAD	-	cg26722544	chr5	179966917	179966918	RNF130	protein_coding	ENST00000261947.4;ENST00000520911.4;ENST00000521389.4;ENST00000522208.5	105185;105197;105202;104805	CGI:chr5:179907344-179908115	Open_Sea
cg14468692	TCGA-COAD	+	cg14468692	chr11	504784	504785	RNH1	protein_coding	ENST00000354420.5;ENST00000356187.8;ENST00000397604.6;ENST00000397614.4;ENST00000397615.5;ENST00000438658.5;ENST00000524464.4;ENST00000524780.4;ENST00000525522.4;ENST00000525701.4;ENST00000526295.1;ENST00000527485.4;ENST00000528713.4;ENST00000529115.4;ENST00000529306.4;ENST00000529368.4;ENST00000531149.1;ENST00000531540.4;ENST00000532055.4;ENST00000533410.4;ENST00000534797.4	2438;2517;2470;2038;2017;2002;2444;2429;1098;2474;1573;2013;2412;2481;1976;-231;2476;1556;1533;2435;-1213	CGI:chr11:504189-504659	S_Shore
cg17383853	TCGA-COAD	#-	cg17383853	chr15	62874182	62874183	RP11-1069G10.1	antisense	ENST00000557994.1	9853	CGI:chr15:62953038-62953331	Open_Sea
cg25807804	TCGA-COAD	-	cg25807804	chr12	67079224	67079225	RP11-123O10.3	lincRNA	ENST00000535917.4;ENST00000538008.4	17183;17061	CGI:chr12:67068890-67069944	Open_Sea
cg10850823	TCGA-COAD	-	cg10850823	chr5	92652815	92652816	RP11-133F8.2	lincRNA	ENST00000513779.1	8049	CGI:chr5:93570533-93573169	Open_Sea
cg09452082	TCGA-COAD	#-	cg09452082	chr15	96342789	96342790	RP11-262A16.1	lincRNA	ENST00000617440.1	-165	CGI:chr15:96344186-96344387	N_Shore
cg13903282	TCGA-COAD	#-	cg13903282	chr9	126057690	126057691	RP11-343J18.2	lincRNA	ENST00000441473.1	109	CGI:chr9:126015478-126015699	Open_Sea
cg23749482	TCGA-COAD	#-	cg23749482	chr17	79927518	79927519	RP11-353N14.5	lincRNA	ENST00000576738.1	-792	CGI:chr17:79927266-79927534	Island
cg01569440	TCGA-COAD	-	cg01569440	chr17	48639785	48639786	RP11-357H14.17	lincRNA	ENST00000425510.1;ENST00000433510.2;ENST00000608940.1	-674;7239;-499	CGI:chr17:48641998-48642872	N_Shelf
cg14504536	TCGA-COAD	-	cg14504536	chr7	103152336	103152337	RP11-401L13.5	processed_pseudogene	ENST00000426806.1	-10	CGI:chr7:103148948-103149673	S_Shelf
cg14250846	TCGA-COAD	-	cg14250846	chr14	96595190	96595191	RP11-433J8.1	lincRNA	ENST00000553378.1	2456	CGI:chr14:96592606-96593185	S_Shelf
cg07460992	TCGA-COAD	#-	cg07460992	chr16	87491572	87491573	RP11-482M8.1	lincRNA	ENST00000562466.4;ENST00000268616.7;ENST00000568020.4	-984;474;288	CGI:chr16:87490835-87493334	Island
cg05545454	TCGA-COAD	-	cg05545454	chr6	166870865	166870866	RP11-514O12.4	protein_coding	ENST00000507747.1;ENST00000512860.4	85260;35587	CGI:chr6:166870821-166871055	Island
cg25500050	TCGA-COAD	+	cg25500050	chr12	8019037	8019038	RP11-69M1.4	processed_pseudogene	ENST00000388966.4	-1176	CGI:chr12:8018801-8019194	Island
cg08713543	TCGA-COAD	#-	cg08713543	chr16	75542008	75542009	RP11-77K12.7	protein_coding	ENST00000460606.1;ENST00000564489.1;ENST00000258173.9;ENST00000562410.4;ENST00000564318.1;ENST00000564576.1;ENST00000565067.4;ENST00000568377.4;ENST00000569294.1;ENST00000570006.4	3421;66438;14279;14261;37;14238;14233;14231;13264;14226	CGI:chr16:75529215-75530214	Open_Sea
cg17926756	TCGA-COAD	-	cg17926756	chr3	55183932	55183933	RP11-889D3.2	lincRNA	ENST00000496829.1	5759	CGI:chr3:55470173-55470425	Open_Sea
cg00140889	TCGA-COAD	-	cg00140889	chr12	46765876	46765877	RP11-96H19.1	lincRNA	ENST00000611243.1;ENST00000447411.4	378128;60122	CGI:chr12:46831129-46831881	Open_Sea
cg22070035	TCGA-COAD	-	cg22070035	chrX	141174515	141174516	RP3-507I15.2	lincRNA	ENST00000566241.1	-926	CGI:chrX:141176765-141177220	N_Shelf
cg00379983	TCGA-COAD	-	cg00379983	chrX	129908652	129908653	RP4-537K23.4	antisense	ENST00000432062.1;ENST00000394422.6;ENST00000425117.5	48877;2468;2530	CGI:chrX:129905774-129906176	S_Shelf
cg01927000	TCGA-COAD	-	cg01927000	chr14	73796374	73796375	RP5-1021I20.1	antisense	ENST00000553470.1;ENST00000556194.1	7408;9013	CGI:chr14:73786684-73787485	Open_Sea
cg24595510	TCGA-COAD	+	cg24595510	chr20	663658	663659	RP5-850E9.3	protein_coding	ENST00000488788.2;ENST00000246104.6	12143;12522	CGI:chr20:663331-664589	Island
cg13355129	TCGA-COAD	-	cg13355129	chr12	58243651	58243652	RPL21P103	processed_pseudogene	ENST00000479921.2	-728	CGI:chr12:57935940-57936221	Open_Sea
cg27500148	TCGA-COAD	-	cg27500148	chr17	38855238	38855239	RPL23	protein_coding	ENST00000479035.5;ENST00000577760.1;ENST00000584056.1;ENST00000584912.4;ENST00000462007.1	-1394;-1473;-1499;-1497;-77	CGI:chr17:38853218-38853865	S_Shore
cg21953717	TCGA-COAD	-	cg21953717	chr20	63689706	63689707	RTEL1	protein_coding	ENST00000318100.7;ENST00000360203.8;ENST00000370003.2;ENST00000370018.6;ENST00000425905.4;ENST00000496816.4;ENST00000508582.5;ENST00000480273.4;ENST00000482936.4;ENST00000492259.5;ENST00000496281.1;ENST00000622743.3	31895;31393;-261;31895;1366;-141;31414;3334;30302;30405;744;30302	CGI:chr20:63689700-63689906	Island
cg03173942	TCGA-COAD	-	cg03173942	chr3	72386446	72386447	RYBP	protein_coding	ENST00000477973.2	60473	CGI:chr3:72446702-72447701	Open_Sea
cg24140343	TCGA-COAD	-	cg24140343	chr13	23329977	23329978	SACS	protein_coding	ENST00000382292.6;ENST00000382298.6;ENST00000402364.1;ENST00000423156.1;ENST00000455470.4	81537;103752;45567;25507;38468	CGI:chr13:23374995-23375626	Open_Sea
cg01500945	TCGA-COAD	+	cg01500945	chr16	51151761	51151762	SALL1	protein_coding	ENST00000251020.7;ENST00000440970.4;ENST00000562674.1;ENST00000566102.1;ENST00000570206.1	-485;-1163;-393;-519;-1163	CGI:chr16:51149788-51156349	Island
cg05151154	TCGA-COAD	+	cg05151154	chr16	51150875	51150876	SALL1	protein_coding	ENST00000251020.7;ENST00000440970.4;ENST00000562674.1;ENST00000566102.1;ENST00000570206.1	401;-277;493;367;-277	CGI:chr16:51149788-51156349	Island
cg04261408	TCGA-COAD	+	cg04261408	chr8	96494447	96494448	SDC2	protein_coding	ENST00000302190.7;ENST00000518385.4;ENST00000519587.1;ENST00000520233.1;ENST00000522911.4	1095;633;633;633;438	CGI:chr8:96493519-96495379	Island
cg00334933	TCGA-COAD	-	cg00334933	chr7	85000401	85000402	SEMA3D	protein_coding	ENST00000284136.9;ENST00000484038.1	121535;41539	CGI:chr7:84939922-84940251	Open_Sea
cg07449753	TCGA-COAD	-	cg07449753	chr7	83427804	83427805	SEMA3E	protein_coding	ENST00000307792.6;ENST00000427262.4;ENST00000442159.3	221207;213628;184845	CGI:chr7:83162358-83163096	Open_Sea
cg05877048	TCGA-COAD	-	cg05877048	chr15	47442558	47442559	SEMA6D	protein_coding	ENST00000537942.4;ENST00000558014.4;ENST00000559184.4;ENST00000560636.4	30167;258456;256894;103490	CGI:chr15:47184172-47185302	Open_Sea
cg16793173	TCGA-COAD	-	cg16793173	chr4	169252058	169252059	SH3RF1	protein_coding	ENST00000284637.12;ENST00000508685.1	19048;17036	CGI:chr4:169270206-169271693	Open_Sea
cg15233380	TCGA-COAD	-	cg15233380	chr13	26046474	26046475	SHISA2	protein_coding	ENST00000319420.3	4558	CGI:chr13:26050587-26052127	Open_Sea
cg00948664	TCGA-COAD	#-	cg00948664	chr3	48897883	48897884	SLC25A20	protein_coding	ENST00000319017.4;ENST00000430379.4;ENST00000440964.1	1111;1022;1010	CGI:chr3:48898608-48899024	N_Shore
cg10576232	TCGA-COAD	-	cg10576232	chr1	219958755	219958756	SLC30A10	protein_coding	ENST00000484239.4	-107	CGI:chr1:219927790-219928805	Open_Sea
cg18023283	TCGA-COAD	+	cg18023283	chr12	84913049	84913050	SLC6A15	protein_coding	ENST00000266682.8;ENST00000450363.3;ENST00000547240.1;ENST00000549540.1;ENST00000551010.1;ENST00000551388.1;ENST00000551612.4;ENST00000552192.4	-172;-255;-227;-1024;567;-223;-255;-247	CGI:chr12:84912841-84913050	Island
cg22829451	TCGA-COAD	-	cg22829451	chrX	70931966	70931967	SLC7A3	protein_coding	ENST00000298085.4;ENST00000374299.6	-840;-869	CGI:chrX:70930825-70931152	S_Shore
cg05467458	TCGA-COAD	-	cg05467458	chr19	32870126	32870127	SLC7A9	protein_coding	ENST00000023064.7;ENST00000587772.1;ENST00000590341.4;ENST00000590465.4	-359;-361;-383;-389	CGI:chr19:32971809-32972402	Open_Sea
cg07136998	TCGA-COAD	+	cg07136998	chr5	169301077	169301078	SLIT3	protein_coding	ENST00000332966.8;ENST00000518140.4;ENST00000519560.4;ENST00000521130.1	-294;-330;53;-299	CGI:chr5:169300425-169301271	Island
cg19577779	TCGA-COAD	+	cg19577779	chr13	87674380	87674381	SLITRK5	protein_coding	ENST00000325089.7	1764	CGI:chr13:87674345-87674664	Island
cg02486855	TCGA-COAD	#-	cg02486855	chr15	67064604	67064605	SMAD3	protein_coding	ENST00000327367.7;ENST00000559460.4	-1242;840	CGI:chr15:67065001-67066424	N_Shore
cg23731272	TCGA-COAD	#-	cg23731272	chr15	67064500	67064501	SMAD3	protein_coding	ENST00000327367.7;ENST00000559460.4	-1346;736	CGI:chr15:67065001-67066424	N_Shore
cg14650610	TCGA-COAD	+	cg14650610	chr5	137498803	137498804	SPOCK1	protein_coding	ENST00000394945.4;ENST00000503916.1;ENST00000505690.1;ENST00000510689.4	546;99577;-208;497	CGI:chr5:137498327-137499457	Island
cg02419362	TCGA-COAD	#-	cg02419362	chr12	120766145	120766146	SPPL3	protein_coding	ENST00000353487.5;ENST00000392495.6;ENST00000545209.1	138227;3993;2487	CGI:chr12:120739312-120739538	Open_Sea
cg27040644	TCGA-COAD	#-	cg27040644	chr17	38538754	38538755	SRCIN1	protein_coding	ENST00000617146.3;ENST00000621492.3	67177;67089	CGI:chr17:38558172-38558589	Open_Sea
cg03564606	TCGA-COAD	#-	cg03564606	chr6	35917727	35917728	SRPK1	protein_coding	ENST00000346162.9;ENST00000361690.6;ENST00000373822.4;ENST00000373825.5;ENST00000423325.5;ENST00000507909.1;ENST00000508473.4;ENST00000510290.4;ENST00000512445.4;ENST00000513367.1	3339;3321;3339;3616;3421;3369;3616;3402;3346;3375	CGI:chr6:35920607-35921283	N_Shelf
cg23250795	TCGA-COAD	#-	cg23250795	chr11	130189896	130189897	ST14	protein_coding	ENST00000278742.5;ENST00000524718.4;ENST00000530376.1;ENST00000530532.4	30333;-146;-328;570	CGI:chr11:130189648-130189855	S_Shore
cg13823136	TCGA-COAD	+	cg13823136	chr1	76867453	76867454	ST6GALNAC5	protein_coding	ENST00000318803.6;ENST00000477717.4;ENST00000480428.1;ENST00000496845.1	-28;11;-28;-30	CGI:chr1:76867426-76868849	Island
cg23264429	TCGA-COAD	#-	cg23264429	chr10	88882246	88882247	STAMBPL1	protein_coding	ENST00000371926.6;ENST00000371927.6;ENST00000461650.1;ENST00000468698.1	2511;2511;2021;162	CGI:chr10:88880030-88880866	S_Shore
cg10914815	TCGA-COAD	-	cg10914815	chr13	98496413	98496414	STK24	protein_coding	ENST00000376547.6;ENST00000397517.5;ENST00000444574.1;ENST00000491878.4;ENST00000539966.4	25586;80739;22855;81528;80451	CGI:chr13:98474785-98475090	Open_Sea
cg13802883	TCGA-COAD	-	cg13802883	chr7	23709914	23709915	STK31	protein_coding	ENST00000354639.6;ENST00000355870.6;ENST00000422637.4;ENST00000433467.5;ENST00000444333.2;ENST00000456014.5;ENST00000461866.1;ENST00000476399.4;ENST00000531170.4	-413;-254;-290;-362;-465;-342;-399;-347;-414	CGI:chr7:23680748-23681058	Open_Sea
cg08207253	TCGA-COAD	-	cg08207253	chr13	40922843	40922844	SUGT1P3	transcribed_unprocessed_pseudogene	ENST00000304932.4;ENST00000604259.4;ENST00000379515.3	-1068;-1131;-1093	CGI:chr13:40922451-40922670	S_Shore
cg09117688	TCGA-COAD	-	cg09117688	chr13	40922487	40922488	SUGT1P3	transcribed_unprocessed_pseudogene	ENST00000304932.4;ENST00000604259.4;ENST00000379515.3	-712;-775;-737	CGI:chr13:40922451-40922670	Island
cg14759977	TCGA-COAD	-	cg14759977	chr13	40922646	40922647	SUGT1P3	transcribed_unprocessed_pseudogene	ENST00000304932.4;ENST00000604259.4;ENST00000379515.3	-871;-934;-896	CGI:chr13:40922451-40922670	Island
cg14054883	TCGA-COAD	-	cg14054883	chr9	90857185	90857186	SYK	protein_coding	ENST00000375746.1;ENST00000375747.4;ENST00000375751.7;ENST00000375754.7	29696;55257;55397;55397	CGI:chr9:90801493-90802264	Open_Sea
cg20118822	TCGA-COAD	#-	cg20118822	chr4	118910376	118910377	SYNPO2	protein_coding	ENST00000307142.7;ENST00000429713.5;ENST00000434046.5;ENST00000448416.5;ENST00000610556.3	21534;21520;21338;21534;59687	CGI:chr4:118836041-118836656	Open_Sea
cg18560328	TCGA-COAD	+	cg18560328	chr11	7251917	7251918	SYT9	protein_coding	ENST00000318881.9;ENST00000524820.5;ENST00000532592.1	-34;13138;-254	CGI:chr11:7251526-7253004	Island
cg26134692	TCGA-COAD	#-	cg26134692	chr2	101162401	101162402	TBC1D8	protein_coding	ENST00000463469.4	90466	CGI:chr2:101150580-101151797	Open_Sea
cg14562060	TCGA-COAD	#-	cg14562060	chr6	35141521	35141522	TCP11	protein_coding	ENST00000244645.6;ENST00000311875.8;ENST00000373974.7;ENST00000373979.5;ENST00000394696.7;ENST00000412155.5;ENST00000418521.5;ENST00000427376.5;ENST00000444780.5;ENST00000445851.5;ENST00000455706.5;ENST00000469514.4;ENST00000479418.5;ENST00000486638.1;ENST00000492680.5;ENST00000503195.4;ENST00000503908.4;ENST00000504758.4;ENST00000505335.1;ENST00000505400.4;ENST00000505911.4;ENST00000507706.4;ENS…	-110;127;-149;-184;-207;-197;7090;-167;-181;-207;-171;-181;-256;-210;-167;-493;-209;-267;-204;-207;-256;-184;-209;-207;-493;-209;-110	CGI:chr6:35141024-35141722	Island
cg00192966	TCGA-COAD	#-	cg00192966	chr5	168261097	168261098	TENM2	protein_coding	ENST00000403607.2;ENST00000518659.4;ENST00000519204.4;ENST00000520394.4;ENST00000545108.4	385111;976297;506160;506093;385111	CGI:chr5:168262222-168262733	N_Shore
cg17996830	TCGA-COAD	-	cg17996830	chr11	78905395	78905396	TENM4	protein_coding	ENST00000278550.10;ENST00000533013.1;ENST00000612046.3	535257;56825;310517	CGI:chr11:78903160-78903552	S_Shore
cg12683813	TCGA-COAD	-	cg12683813	chr2	145021993	145021994	TEX41	lincRNA	ENST00000414195.5;ENST00000420472.1;ENST00000423031.1;ENST00000445791.4;ENST00000451027.4;ENST00000451478.4;ENST00000451774.4;ENST00000594471.4;ENST00000594626.4;ENST00000594837.2;ENST00000595686.4;ENST00000596034.4;ENST00000596230.4;ENST00000596278.4;ENST00000596540.4;ENST00000596589.4;ENST00000596747.4;ENST00000596970.4;ENST00000597173.4;ENST00000597469.4;ENST00000597655.4;ENST00000597670.4;ENS…	-1236;-1195;-1103;354007;354007;-1166;353966;354007;255631;-1240;354002;-1236;354007;-1236;354007;353905;-1236;-1236;-1180;354007;354025;353980;353905;354007;354025;353935;353972;-1236;353980;354014;354014;-1236;-1236;-1180;-1104;-1236;-1236;-1236;353948;	CGI:chr2:144524169-144524488	Open_Sea
cg21583694	TCGA-COAD	-	cg21583694	chr5	136029712	136029713	TGFBI	protein_coding	ENST00000442011.5;ENST00000504185.4;ENST00000506699.4;ENST00000507018.4	816;723;720;572	CGI:chr5:136028818-136029347	S_Shore
cg20743881	TCGA-COAD	-	cg20743881	chr4	166101263	166101264	TLL1	protein_coding	ENST00000061240.5;ENST00000507499.4;ENST00000509505.4	228004;227914;227914	CGI:chr4:165873393-165874189	Open_Sea
cg14363249	TCGA-COAD	-	cg14363249	chr9	72598891	72598892	TMC1	protein_coding	ENST00000297784.8;ENST00000497073.1	77089;21102	CGI:chr9:72364229-72365828	Open_Sea
cg04174777	TCGA-COAD	#-	cg04174777	chr2	192091008	192091009	TMEFF2	protein_coding	ENST00000272771.8;ENST00000392314.4	104702;103909	CGI:chr2:192194269-192196086	Open_Sea
cg13895046	TCGA-COAD	-	cg13895046	chr4	68053857	68053858	TMPRSS11F	protein_coding	ENST00000356291.2;ENST00000500538.5	76024;352495	CGI:chr4:68182344-68182719	Open_Sea
cg13066703	TCGA-COAD	#-	cg13066703	chr1	211353363	211353364	TRAF5	protein_coding	ENST00000261464.8;ENST00000336184.5;ENST00000367004.3;ENST00000462410.4;ENST00000488428.1;ENST00000494355.1	26525;26747;6998;26747;26664;26529	CGI:chr1:211326589-211327294	Open_Sea
cg14595003	TCGA-COAD	+	cg14595003	chr3	129975313	129975314	TRH	protein_coding	ENST00000302649.3;ENST00000507066.1	1007;624	CGI:chr3:129974280-129975998	Island
cg05846044	TCGA-COAD	-	cg05846044	chr6	30112412	30112413	TRIM31	protein_coding	ENST00000376734.3;ENST00000480808.1;ENST00000485864.4;ENST00000493404.1;ENST00000440874.1	695;-705;-225;64;7171	CGI:chr6:30103448-30103651	Open_Sea
cg26048333	TCGA-COAD	#-	cg26048333	chr5	14217466	14217467	TRIO	protein_coding	ENST00000344204.7;ENST00000502816.1;ENST00000505971.4;ENST00000509967.5;ENST00000512070.5	73763;73763;73763;33667;73628	CGI:chr5:14142908-14145241	Open_Sea
cg22081905	TCGA-COAD	#-	cg22081905	chr11	2420212	2420213	TRPM5	protein_coding	ENST00000155858.9;ENST00000528453.1;ENST00000533060.4;ENST00000533881.4	2834;2831;2831;2801	CGI:chr11:2420840-2421172	N_Shore
cg07147958	TCGA-COAD	-	cg07147958	chr8	115810216	115810217	TRPS1	protein_coding	ENST00000422939.1	-542	CGI:chr8:115669153-115669396	Open_Sea
cg18430465	TCGA-COAD	-	cg18430465	chr8	115410617	115410618	TRPS1	protein_coding	ENST00000395715.6	258385	CGI:chr8:115648205-115648520	Open_Sea
cg16674248	TCGA-COAD	#-	cg16674248	chr22	46268505	46268506	TTC38	protein_coding	ENST00000381031.6;ENST00000417709.4;ENST00000421359.4;ENST00000475467.1;ENST00000629918.1	540;543;496;496;464	CGI:chr22:46267708-46268149	S_Shore
cg19243780	TCGA-COAD	-	cg19243780	chr3	23526074	23526075	UBE2E2	protein_coding	ENST00000335798.7;ENST00000396703.4;ENST00000425792.4;ENST00000452894.4;ENST00000613545.1	322911;322780;323053;322973;26467	CGI:chr3:23806201-23806886	Open_Sea
cg26238727	TCGA-COAD	-	cg26238727	chr2	233636464	233636465	UGT1A10	protein_coding	ENST00000344644.8;ENST00000373445.1;ENST00000373450.4	9;-39;18818	CGI:chr2:233566415-233566980	Open_Sea
cg24465197	TCGA-COAD	-	cg24465197	chr2	233617649	233617650	UGT1A8	protein_coding	ENST00000373450.4	3	CGI:chr2:233566415-233566980	Open_Sea
cg24974729	TCGA-COAD	-	cg24974729	chr11	67996849	67996850	UNC93B1	protein_coding	ENST00000227471.5;ENST00000525368.1;ENST00000610659.3	7275;-868;2346	CGI:chr11:67997447-67997786	N_Shore
cg02184413	TCGA-COAD	#-	cg02184413	chr6	132714096	132714097	VNN1	protein_coding	ENST00000367928.4	-46	CGI:chr6:132798344-132798663	Open_Sea
cg14763548	TCGA-COAD	+	cg14763548	chr20	25081811	25081812	VSX1	protein_coding	ENST00000376707.4;ENST00000376709.7;ENST00000409285.5;ENST00000409958.5;ENST00000429762.6;ENST00000444511.5	321;555;321;321;321;321	CGI:chr20:25081125-25082292	Island
cg10770742	TCGA-COAD	+	cg10770742	chr7	151410199	151410200	WDR86	protein_coding	ENST00000334493.9;ENST00000469830.2;ENST00000477459.4;ENST00000484630.1;ENST00000496971.1;ENST00000621812.1;ENST00000628331.1;ENST00000460148.1;ENST00000466677.1;ENST00000480632.4;ENST00000489632.4	-178;-567;529;-209;520;507;-160;-364;927;962;1037	CGI:chr7:151409290-151410722	Island
cg13563298	TCGA-COAD	#-	cg13563298	chr9	93185777	93185778	WNK2	protein_coding	ENST00000297954.7;ENST00000395477.5;ENST00000427277.5;ENST00000432730.4;ENST00000448039.4	846;846;846;833;860	CGI:chr9:93183865-93185553	S_Shore
cg08599635	TCGA-COAD	#-	cg08599635	chr16	78462611	78462612	WWOX	protein_coding	ENST00000402655.5;ENST00000406884.5;ENST00000408984.6;ENST00000539474.5;ENST00000566780.4;ENST00000569332.4	362956;362956;362916;362956;363197;362984	CGI:chr16:78099277-78100169	Open_Sea
cg01003813	TCGA-COAD	-	cg01003813	chrX	2797017	2797018	XG	protein_coding	ENST00000381174.8;ENST00000419513.5;ENST00000509484.2;ENST00000519244.1	44966;44964;44871;2481	CGI:chrX:2828512-2830194	Open_Sea
cg18001983	TCGA-COAD	#-	cg18001983	chr6	32945348	32945349	XXbac-BPG181M17.5	protein_coding	ENST00000429234.1	7775	CGI:chr6:32968119-32969015	Open_Sea
cg03149320	TCGA-COAD	-	cg03149320	chr8	123243647	123243648	ZHX1-C8orf76	protein_coding	ENST00000357082.7;ENST00000622816.1	23741;30841	CGI:chr8:123240814-123241467	S_Shelf
cg27385032	TCGA-COAD	+	cg27385032	chr20	46513697	46513698	ZNF334	protein_coding	ENST00000347606.7;ENST00000457685.5;ENST00000625284.1	-142;-137;-141	CGI:chr20:46513361-46513698	Island
cg17892556	TCGA-COAD	+	cg17892556	chr19	12156649	12156650	ZNF625	protein_coding	ENST00000439556.2;ENST00000455799.1;ENST00000430024.4;ENST00000434822.1	81;66;83;83	CGI:chr19:12156183-12156871	Island
cg13280056	TCGA-COAD	#-	cg13280056	chr7	150406157	150406158	ZNF775	protein_coding	ENST00000464630.1;ENST00000474836.1;ENST00000476489.1;ENST00000480389.1;ENST00000481877.1;ENST00000483664.4;ENST00000486297.1;ENST00000491664.1;ENST00000498682.1	1670;382;5454;1292;714;26827;23439;419;1010	CGI:chr7:150404818-150405880	S_Shore
cg00992850	TCGA-LUSC	#-	cg00992850	chr7	25861083	25861084	.	.	.	.	CGI:chr7:25858617-25859151	S_Shore
cg03056494	TCGA-LUSC	#-	cg03056494	chr11	124725814	124725815	.	.	.	.	CGI:chr11:124718187-124718535	Open_Sea
cg04765857	TCGA-LUSC	-	cg04765857	chr16	827071	827072	.	.	.	.	CGI:chr16:825105-825589	S_Shore
cg05212349	TCGA-LUSC	#-	cg05212349	chr10	109475118	109475119	.	.	.	.	CGI:chr10:109456846-109457325	Open_Sea
cg05894801	TCGA-LUSC	#-	cg05894801	chr6	155529335	155529336	.	.	.	.	CGI:chr6:155314084-155314748	Open_Sea
cg06518838	TCGA-LUSC	-	cg06518838	chr6	170088040	170088041	.	.	.	.	CGI:chr6:170086676-170088127	Island
cg07453440	TCGA-LUSC	#-	cg07453440	chr18	11948155	11948156	.	.	.	.	CGI:chr18:11947828-11948156	Island
cg08767686	TCGA-LUSC	-	cg08767686	chr5	51311	51312	.	.	.	.	CGI:chr5:50690-51784	Island
cg10513595	TCGA-LUSC	-	cg10513595	chr5	90015656	90015657	.	.	.	.	CGI:chr5:90409526-90409763	Open_Sea
cg10550882	TCGA-LUSC	#-	cg10550882	chr20	1845001	1845002	.	.	.	.	CGI:chr20:1803178-1803906	Open_Sea
cg13413982	TCGA-LUSC	-	cg13413982	chr13	44294036	44294037	.	.	.	.	CGI:chr13:44373235-44374307	Open_Sea
cg14491776	TCGA-LUSC	-	cg14491776	*	-1	-1	.	.	.	.	.	Open_Sea
cg14567963	TCGA-LUSC	#-	cg14567963	chr13	112161552	112161553	.	.	.	.	CGI:chr13:112163502-112164625	N_Shore
cg16152753	TCGA-LUSC	#-	cg16152753	chr10	23443159	23443160	.	.	.	.	CGI:chr10:23438907-23440594	S_Shelf
cg18275228	TCGA-LUSC	#-	cg18275228	chr10	104580470	104580471	.	.	.	.	CGI:chr10:104639809-104643054	Open_Sea
cg20769856	TCGA-LUSC	-	cg20769856	chr13	30847986	30847987	.	.	.	.	CGI:chr13:30803008-30803356	Open_Sea
cg22540514	TCGA-LUSC	#-	cg22540514	chr8	41193133	41193134	.	.	.	.	CGI:chr8:41308333-41309621	Open_Sea
cg24467535	TCGA-LUSC	#-	cg24467535	chr4	99323447	99323448	.	.	.	.	CGI:chr4:99088585-99088978	Open_Sea
cg25608078	TCGA-LUSC	#-	cg25608078	chr14	96126441	96126442	.	.	.	.	CGI:chr14:96038974-96040065	Open_Sea
cg26103587	TCGA-LUSC	#-	cg26103587	chr6	1619902	1619903	.	.	.	.	CGI:chr6:1618858-1620859	Island
cg26767081	TCGA-LUSC	#-	cg26767081	chr3	194572531	194572532	.	.	.	.	CGI:chr3:194583822-194584322	Open_Sea
cg27074505	TCGA-LUSC	-	cg27074505	chr2	37457330	37457331	.	.	.	.	CGI:chr2:37344533-37345254	Open_Sea
cg03906075	TCGA-LUSC	-	cg03906075	chr7	22855279	22855280	AC005682.5	processed_transcript	ENST00000415611.6;ENST00000422542.3;ENST00000432668.1;ENST00000408813.1	1100;-1250;-808;-1335	CGI:chr7:22854026-22854958	S_Shore
cg05647929	TCGA-LUSC	#-	cg05647929	chr2	130522101	130522102	AC013269.3	antisense	ENST00000450486.1;ENST00000281882.6;ENST00000619050.3;ENST00000620207.1	4591;903;903;903	CGI:chr2:130522709-130523356	N_Shore
cg13663303	TCGA-LUSC	-	cg13663303	chr5	35046887	35046888	AGXT2	protein_coding	ENST00000231420.9;ENST00000505542.1;ENST00000510428.1;ENST00000618015.3	1207;1004;1049;1249	CGI:chr5:34929296-34930336	Open_Sea
cg05098566	TCGA-LUSC	-	cg05098566	chr6	30684505	30684506	AL662797.1	miRNA	ENST00000620079.1;ENST00000274853.6;ENST00000399199.6;ENST00000467662.4;ENST00000488324.1;ENST00000615527.1;ENST00000615892.3	-292;3391;2712;2654;2689;3391;240	CGI:chr6:30686615-30687624	N_Shelf
cg13521842	TCGA-LUSC	#-	cg13521842	chr14	100569865	100569866	BEGAIN	protein_coding	ENST00000355173.5;ENST00000553553.4;ENST00000554140.1;ENST00000554747.1;ENST00000556188.4	-70;-1373;17549;-778;-306	CGI:chr14:100567526-100569042	S_Shore
cg02983911	TCGA-LUSC	-	cg02983911	chr20	38303995	38303996	BPI	protein_coding	ENST00000262865.7;ENST00000418004.4;ENST00000437016.1	-129;43845;22542	CGI:chr20:38260489-38261040	Open_Sea
cg12140665	TCGA-LUSC	-	cg12140665	chr3	185083025	185083026	C3orf70	protein_coding	ENST00000335012.2	69990	CGI:chr3:185152397-185153694	Open_Sea
cg13997759	TCGA-LUSC	-	cg13997759	chr19	38740262	38740263	CAPN12	protein_coding	ENST00000328867.7;ENST00000601953.4	4213;29643	CGI:chr19:38735625-38736440	S_Shelf
cg01738524	TCGA-LUSC	-	cg01738524	chr16	68668724	68668725	CDH3	protein_coding	ENST00000264012.7;ENST00000429102.5;ENST00000542274.4;ENST00000566808.2	23887;23730;23422;23086	CGI:chr16:68644783-68646246	Open_Sea
cg20021784	TCGA-LUSC	#-	cg20021784	chr2	201119663	201119664	CFLAR	protein_coding	ENST00000309955.6;ENST00000341222.9;ENST00000341582.9;ENST00000342795.8;ENST00000395148.5;ENST00000423241.5;ENST00000433445.1;ENST00000439154.5;ENST00000441224.4;ENST00000443227.4	3558;3495;3455;3423;3255;1171;2623;998;2825;3508	CGI:chr2:201118475-201118986	S_Shore
cg16988262	TCGA-LUSC	-	cg16988262	chr1	15604266	15604267	CHCHD2P6	processed_pseudogene	ENST00000454346.1;ENST00000428945.1	-332;-639	CGI:chr1:15603328-15603794	S_Shore
cg07834510	TCGA-LUSC	-	cg07834510	chr2	98387829	98387830	CNGA3	protein_coding	ENST00000272602.5;ENST00000393503.2;ENST00000393504.4;ENST00000409937.1;ENST00000436404.5	17891;7927;41673;10540;41640	CGI:chr2:98346410-98347724	Open_Sea
cg24941457	TCGA-LUSC	-	cg24941457	chr1	33955272	33955273	CSMD2	protein_coding	ENST00000241312.7;ENST00000373381.7;ENST00000373388.5;ENST00000619121.3	210571;210003;210571;210571	CGI:chr1:34163182-34165375	Open_Sea
cg02118559	TCGA-LUSC	-	cg02118559	chr5	10973061	10973062	CTNND2	protein_coding	ENST00000304623.11;ENST00000458100.5;ENST00000495388.5;ENST00000511377.4;ENST00000513588.4	930983;144432;411711;615959;930920	CGI:chr5:10760724-10761813	Open_Sea
cg11886187	TCGA-LUSC	-	cg11886187	chr17	57956395	57956396	CUEDC1	protein_coding	ENST00000577830.4;ENST00000577840.4	-1071;-1137	CGI:chr17:57954482-57955799	S_Shore
cg15538809	TCGA-LUSC	-	cg15538809	chr18	31078077	31078078	DSC2	protein_coding	ENST00000251081.6;ENST00000280904.9	23928;24339	CGI:chr18:31101357-31102396	Open_Sea
cg20236089	TCGA-LUSC	-	cg20236089	chr6	15628931	15628932	DTNBP1	protein_coding	ENST00000338950.8;ENST00000344537.8;ENST00000355917.6;ENST00000506844.1;ENST00000510395.4;ENST00000511762.2;ENST00000513680.4;ENST00000515875.4;ENST00000622898.3	34045;34112;34128;33990;34077;34090;34128;34100;34128	CGI:chr6:15662213-15663181	Open_Sea
cg19236675	TCGA-LUSC	#-	cg19236675	chr7	76995444	76995445	DTX2P1	transcribed_unprocessed_pseudogene	ENST00000425797.2;ENST00000579700.1;ENST00000584900.4	16826;14341;14494	CGI:chr7:76999946-77000172	Open_Sea
cg08128274	TCGA-LUSC	#-	cg08128274	chr1	206658698	206658699	DYRK3	protein_coding	ENST00000489878.1	22969	CGI:chr1:206635178-206635842	Open_Sea
cg15491567	TCGA-LUSC	#-	cg15491567	chr2	71452545	71452546	DYSF	protein_coding	ENST00000258104.6;ENST00000409582.6;ENST00000409762.4;ENST00000413539.5;ENST00000429174.5	-1178;-1178;-1178;-1178;-1178	CGI:chr2:71453428-71454146	N_Shore
cg10313947	TCGA-LUSC	#-	cg10313947	chr11	124752919	124752920	ESAM	protein_coding	ENST00000444566.4;ENST00000326621.8;ENST00000403470.1	9372;-680;-725	CGI:chr11:124758471-124759694	Open_Sea
cg24107163	TCGA-LUSC	#-	cg24107163	chr1	206921987	206921988	FAIM3	protein_coding	ENST00000367091.6;ENST00000442471.3;ENST00000463473.2;ENST00000525793.4;ENST00000528654.1;ENST00000529560.1;ENST00000530505.1;ENST00000533312.1;ENST00000628511.1	12;12;-45;1210;-31;1261;11;-45;-119	CGI:chr1:206909348-206909857	Open_Sea
cg13100449	TCGA-LUSC	-	cg13100449	chr1	184867071	184867072	FAM129A	protein_coding	ENST00000367511.3;ENST00000461167.1;ENST00000487074.4	107480;1488;971	CGI:chr1:184973730-184974645	Open_Sea
cg14989243	TCGA-LUSC	#-	cg14989243	chr6	75493814	75493815	FILIP1	protein_coding	ENST00000237172.10;ENST00000393004.5	-75;-184	CGI:chr6:75601614-75602847	Open_Sea
cg13096433	TCGA-LUSC	-	cg13096433	chr8	101064284	101064285	FLJ42969	lincRNA	ENST00000514926.1	12229	CGI:chr8:101080566-101080910	Open_Sea
cg04572930	TCGA-LUSC	-	cg04572930	chr7	4715203	4715204	FOXK1	protein_coding	ENST00000328914.4	32893	CGI:chr7:4718171-4718406	N_Shelf
cg10036013	TCGA-LUSC	#-	cg10036013	chr7	4739208	4739209	FOXK1	protein_coding	ENST00000328914.4	56898	CGI:chr7:4745189-4745427	Open_Sea
cg15246238	TCGA-LUSC	-	cg15246238	chr7	5595503	5595504	FSCN1	protein_coding	ENST00000382361.6;ENST00000405801.2;ENST00000444748.4;ENST00000447103.4	2679;816;1654;955	CGI:chr7:5592704-5594924	S_Shore
cg02018337	TCGA-LUSC	#-	cg02018337	chr17	10018665	10018666	GAS7	protein_coding	ENST00000323816.7;ENST00000396115.5;ENST00000432992.5;ENST00000437099.5;ENST00000542249.4;ENST00000578599.4;ENST00000578655.1;ENST00000579140.4;ENST00000579158.4;ENST00000580043.1;ENST00000584146.5;ENST00000584389.4;ENST00000585266.4	95889;7621;179887;7621;1478;41151;17998;18037;1338;18003;17873;42715;18083	CGI:chr17:9904750-9905022	Open_Sea
cg07223253	TCGA-LUSC	#-	cg07223253	chr7	150450900	150450901	GIMAP8	protein_coding	ENST00000307271.3	269	CGI:chr7:150407616-150408442	Open_Sea
cg24285543	TCGA-LUSC	#-	cg24285543	chr7	150450985	150450986	GIMAP8	protein_coding	ENST00000307271.3	354	CGI:chr7:150407616-150408442	Open_Sea
cg15994467	TCGA-LUSC	#-	cg15994467	chr12	52007739	52007740	GRASP	protein_coding	ENST00000293662.7;ENST00000552963.4	798;-1450	CGI:chr12:52006683-52007912	Island
cg23174662	TCGA-LUSC	-	cg23174662	chr14	61699365	61699366	HIF1A	protein_coding	ENST00000323441.9;ENST00000337138.7;ENST00000394997.4;ENST00000539097.2;ENST00000553999.4;ENST00000557206.1;ENST00000557446.4;ENST00000557538.4	3587;3824;3824;1742;3851;469;3851;1742	CGI:chr14:61695129-61696513	S_Shelf
cg01804934	TCGA-LUSC	#-	cg01804934	chr6	33073452	33073453	HLA-DPA1	protein_coding	ENST00000419277.4;ENST00000453337.1;ENST00000463066.1;ENST00000476642.4;ENST00000479107.1	7259;7316;182;7304;164	CGI:chr6:33080639-33081037	Open_Sea
cg02286081	TCGA-LUSC	#-	cg02286081	chr6	33076064	33076065	HLA-DPA1	protein_coding	ENST00000417724.1;ENST00000419277.4;ENST00000453337.1;ENST00000476642.4;ENST00000418931.5;ENST00000469120.1	4712;4647;4704;4692;137;53	CGI:chr6:33080639-33081037	Open_Sea
cg19670883	TCGA-LUSC	-	cg19670883	chr11	2481127	2481128	KCNQ1	protein_coding	ENST00000155840.8;ENST00000335475.5;ENST00000345015.4;ENST00000380776.4;ENST00000496887.5	36135;19690;35804;19239;36442	CGI:chr11:2444907-2445588	Open_Sea
cg13872541	TCGA-LUSC	-	cg13872541	chr9	135769300	135769301	KCNT1	protein_coding	ENST00000263604.4;ENST00000371757.5;ENST00000460750.4;ENST00000486577.5;ENST00000487664.4;ENST00000488444.5;ENST00000490355.5;ENST00000490363.2;ENST00000491806.5;ENST00000628528.1;ENST00000630792.1;ENST00000631073.1	32782;67107;67086;54779;67114;32669;32666;15548;32684;67114;54673;32674	CGI:chr9:135768651-135769378	Island
cg14239111	TCGA-LUSC	-	cg14239111	chr9	135769152	135769153	KCNT1	protein_coding	ENST00000263604.4;ENST00000371757.5;ENST00000460750.4;ENST00000486577.5;ENST00000487664.4;ENST00000488444.5;ENST00000490355.5;ENST00000490363.2;ENST00000491806.5;ENST00000628528.1;ENST00000630792.1;ENST00000631073.1	32634;66959;66938;54631;66966;32521;32518;15400;32536;66966;54525;32526	CGI:chr9:135768651-135769378	Island
cg10298567	TCGA-LUSC	#-	cg10298567	chr3	47250675	47250676	KIF9	protein_coding	ENST00000265529.6;ENST00000335044.5;ENST00000443784.4;ENST00000444589.5;ENST00000452770.5;ENST00000487440.4;ENST00000459492.1	32777;32173;31863;32173;31903;32173;-48	CGI:chr3:47282257-47283158	Open_Sea
cg25064052	TCGA-LUSC	#-	cg25064052	chr4	165294999	165295000	KLHL2	protein_coding	ENST00000226725.9;ENST00000421009.5;ENST00000506541.4;ENST00000506761.1;ENST00000506824.4;ENST00000509028.1;ENST00000514860.4;ENST00000538127.4	87380;74997;56222;54650;84962;31741;85105;84979	CGI:chr4:165327302-165327911	Open_Sea
cg17246535	TCGA-LUSC	-	cg17246535	chr10	2315169	2315170	LINC00701	lincRNA	ENST00000418295.1	-93	CGI:chr10:2315054-2315277	Island
cg25932290	TCGA-LUSC	-	cg25932290	chr15	89396021	89396022	LINC00925	lincRNA	ENST00000536780.5;ENST00000538734.5;ENST00000546186.2	34441;17904;9424	CGI:chr15:89399361-89400622	N_Shelf
cg11019430	TCGA-LUSC	#-	cg11019430	chr10	28807928	28807929	LINC01517	processed_transcript	ENST00000426922.5;ENST00000621861.1;ENST00000603866.1	15124;14250;1806	CGI:chr10:28722124-28722524	Open_Sea
cg12695685	TCGA-LUSC	#-	cg12695685	chr11	33868585	33868586	LMO2	protein_coding	ENST00000257818.2;ENST00000395833.6;ENST00000411482.1;ENST00000465614.1	23705;1232;952;1728	CGI:chr11:33868811-33869949	N_Shore
cg13659051	TCGA-LUSC	-	cg13659051	chr9	137171491	137171492	LRRC26	protein_coding	ENST00000371542.3;ENST00000568665.1;ENST00000413619.2;ENST00000427366.1;ENST00000430332.1;ENST00000535352.2	-1439;494;919;91;259;556	CGI:chr9:137167283-137170412	S_Shore
cg05382956	TCGA-LUSC	#-	cg05382956	chr11	10606302	10606303	LYVE1	protein_coding	ENST00000531706.1;ENST00000423302.5;ENST00000424001.4;ENST00000526414.4;ENST00000527509.5;ENST00000529448.4;ENST00000531107.4;ENST00000534266.5;ENST00000541483.4;ENST00000547195.4;ENST00000558540.4	5388;87451;45884;87221;87275;87313;45985;46075;87321;87687;87251	CGI:chr11:10540678-10541395	Open_Sea
cg00779602	TCGA-LUSC	-	cg00779602	chr3	66017252	66017253	MAGI1	protein_coding	ENST00000330909.11;ENST00000402939.5;ENST00000464060.4;ENST00000483466.4;ENST00000497477.5	21057;21057;21583;21299;21057	CGI:chr3:66037698-66039920	Open_Sea
cg12918213	TCGA-LUSC	#-	cg12918213	chr12	116143609	116143610	MED13L	protein_coding	ENST00000281928.6;ENST00000551197.1	133730;133473	CGI:chr12:116276650-116278182	Open_Sea
cg12186771	TCGA-LUSC	#-	cg12186771	chr8	17349216	17349217	MTMR7	protein_coding	ENST00000180173.8;ENST00000517317.4;ENST00000518272.4;ENST00000519122.4;ENST00000521857.4;ENST00000523571.1	64112;64092;22;-158;64112;270	CGI:chr8:17413094-17413611	Open_Sea
cg18670770	TCGA-LUSC	#-	cg18670770	chr4	121070517	121070518	NDNF	protein_coding	ENST00000379692.7;ENST00000511408.1;ENST00000515757.4;ENST00000507782.1	2002;1485;2505;-913	CGI:chr4:121070848-121072971	N_Shore
cg18728025	TCGA-LUSC	#-	cg18728025	chr4	121070490	121070491	NDNF	protein_coding	ENST00000379692.7;ENST00000511408.1;ENST00000515757.4;ENST00000507782.1	2029;1512;2532;-940	CGI:chr4:121070848-121072971	N_Shore
cg26126295	TCGA-LUSC	-	cg26126295	chr4	118174085	118174086	NDST3	protein_coding	ENST00000296499.5	139739	CGI:chr4:118278465-118279038	Open_Sea
cg10186605	TCGA-LUSC	-	cg10186605	chr17	31340308	31340309	NF1	protein_coding	ENST00000356175.6;ENST00000358273.7;ENST00000456735.5;ENST00000471572.5;ENST00000579081.4;ENST00000581790.4;ENST00000582892.1;ENST00000584328.1	245380;245380;139771;2490;245099;2490;27;2544	CGI:chr17:31345317-31345594	Open_Sea
cg12458003	TCGA-LUSC	-	cg12458003	chr1	204991698	204991699	NFASC	protein_coding	ENST00000339876.9;ENST00000360049.7;ENST00000367173.6;ENST00000401399.4;ENST00000404076.4;ENST00000404907.4;ENST00000404977.5;ENST00000413225.4;ENST00000425360.4;ENST00000430393.4;ENST00000492085.1;ENST00000495396.4;ENST00000504476.4;ENST00000513543.4;ENST00000539706.4	163043;163043;41140;71065;120866;47471;163046;3033;9841;47309;4227;5022;47446;47446;163043	CGI:chr1:204981854-204982082	Open_Sea
cg16318311	TCGA-LUSC	-	cg16318311	chr12	95719383	95719384	NTN4	protein_coding	ENST00000343702.7;ENST00000344911.7;ENST00000538383.4;ENST00000552603.1;ENST00000553059.1	71376;71382;71770;20613;70927	CGI:chr12:95790095-95791421	Open_Sea
cg04011338	TCGA-LUSC	-	cg04011338	chr2	237868944	237868945	RAMP1	protein_coding	ENST00000254661.4;ENST00000403885.1;ENST00000404910.5;ENST00000409726.4;ENST00000579216.1	9399;8967;10050;9320;-961	CGI:chr2:237859430-237860188	Open_Sea
cg00035969	TCGA-LUSC	#-	cg00035969	chr1	111616475	111616476	RAP1A	protein_coding	ENST00000356415.4	74256	CGI:chr1:111619582-111620215	N_Shelf
cg11869193	TCGA-LUSC	#-	cg11869193	chr17	2935893	2935894	RAP1GAP2	protein_coding	ENST00000254695.11;ENST00000366401.7;ENST00000540393.5;ENST00000542807.1	139454;139454;158836;139410	CGI:chr17:2852807-2854644	Open_Sea
cg05995220	TCGA-LUSC	#-	cg05995220	chr20	57389942	57389943	RBM38	protein_coding	ENST00000356208.8;ENST00000440234.5;ENST00000417346.1	-1466;-1487;3121	CGI:chr20:57389193-57391990	Island
cg00259834	TCGA-LUSC	#-	cg00259834	chr3	16511992	16511993	RFTN1	protein_coding	ENST00000334133.7;ENST00000431547.1;ENST00000441460.4;ENST00000449415.4;ENST00000451036.4;ENST00000453536.4	1715;2035;931;913;1383;1531	CGI:chr3:16512820-16513906	N_Shore
cg10854819	TCGA-LUSC	#-	cg10854819	chr15	31223649	31223650	RP11-16E12.1	lincRNA	ENST00000557928.1;ENST00000558109.1;ENST00000558388.5;ENST00000559094.1;ENST00000559853.4;ENST00000560812.4	7627;5762;7190;7185;5757;5736	CGI:chr15:31215603-31216149	Open_Sea
cg12787323	TCGA-LUSC	#-	cg12787323	chr10	117735448	117735449	RP11-328K15.1	lincRNA	ENST00000445647.1	134	CGI:chr10:117734982-117735480	Island
cg05117638	TCGA-LUSC	-	cg05117638	chr6	113631459	113631460	RP11-367G18.1	lincRNA	ENST00000427157.1;ENST00000452675.1	18616;1056	CGI:chr6:113858558-113860511	Open_Sea
cg16135989	TCGA-LUSC	#-	cg16135989	chr5	176739628	176739629	RP11-375B1.2	lincRNA	ENST00000512245.1	-169	CGI:chr5:176743243-176743795	N_Shelf
cg15447231	TCGA-LUSC	#-	cg15447231	chr1	101071699	101071700	RP11-421L21.3	antisense	ENST00000416329.4;ENST00000446527.4;ENST00000449473.2;ENST00000453011.4;ENST00000454721.4	8087;45779;-962;45820;-962	CGI:chr1:101025761-101026124	Open_Sea
cg10438391	TCGA-LUSC	-	cg10438391	chr8	143549745	143549746	RP11-661A12.5	antisense	ENST00000530600.1	-15	CGI:chr8:143549597-143549801	Island
cg05868410	TCGA-LUSC	#-	cg05868410	chr5	73405991	73405992	RP11-79P5.3	transcribed_processed_pseudogene	ENST00000505955.1	23606	CGI:chr5:73419497-73420170	Open_Sea
cg24713770	TCGA-LUSC	-	cg24713770	chr1	20323466	20323467	RP4-745E8.2	antisense	ENST00000444923.1;ENST00000289815.11;ENST00000375079.5;ENST00000473325.4;ENST00000485375.5	-278;32546;32546;32528;32546	CGI:chr1:20343073-20343525	Open_Sea
cg04717613	TCGA-LUSC	#-	cg04717613	chrX	153662657	153662658	RPL18AP16	processed_pseudogene	ENST00000424057.1	494	CGI:chrX:153662134-153662710	Island
cg16759976	TCGA-LUSC	-	cg16759976	chr3	187196932	187196933	RTP1	protein_coding	ENST00000312295.4	-555	CGI:chr3:187199623-187199968	N_Shelf
cg26645082	TCGA-LUSC	-	cg26645082	chr11	70717159	70717160	SHANK2	protein_coding	ENST00000423696.5;ENST00000468619.4;ENST00000470759.4;ENST00000498519.4;ENST00000601538.4	109345;109599;89916;89981;507604	CGI:chr11:70717559-70717781	N_Shore
cg21970929	TCGA-LUSC	-	cg21970929	chr5	36608496	36608497	SLC1A3	protein_coding	ENST00000265113.7;ENST00000381918.3;ENST00000416645.5;ENST00000502864.4;ENST00000504121.4;ENST00000505202.4;ENST00000506725.1;ENST00000512374.1;ENST00000513646.1;ENST00000513903.4;ENST00000612708.3;ENST00000613445.3	2140;166;1878;5;1884;1605;1878;1884;317;2056;2140;2140	CGI:chr5:36690105-36690556	Open_Sea
cg18458509	TCGA-LUSC	#-	cg18458509	chr11	2898959	2898960	SLC22A18	protein_coding	ENST00000347936.5;ENST00000455942.3;ENST00000625099.2	-763;4532;4782	CGI:chr11:2902071-2902587	N_Shelf
cg11761483	TCGA-LUSC	#-	cg11761483	chr17	72727247	72727248	SLC39A11	protein_coding	ENST00000255559.6;ENST00000542342.5;ENST00000579319.1;ENST00000581581.1;ENST00000582769.4	365447;365442;122530;122460;265687	CGI:chr17:72640377-72640815	Open_Sea
cg14191244	TCGA-LUSC	-	cg14191244	chr12	21394958	21394959	SLCO1A2	protein_coding	ENST00000307378.9;ENST00000413682.4;ENST00000416627.1;ENST00000421287.4;ENST00000430803.1;ENST00000435179.4;ENST00000450590.4;ENST00000453443.4;ENST00000473830.4;ENST00000544290.4	480;23059;440;440;440;24627;8700;8706;24637;304	CGI:chr12:21437535-21437851	Open_Sea
cg23709902	TCGA-LUSC	-	cg23709902	chr17	38563537	38563538	SRCIN1	protein_coding	ENST00000612431.1;ENST00000617146.3;ENST00000621492.3;ENST00000621763.3;ENST00000622190.3;ENST00000622519.3	41076;42394;42306;9284;-112;460	CGI:chr17:38563308-38563702	Island
cg27649037	TCGA-LUSC	-	cg27649037	chr8	52409950	52409951	ST18	protein_coding	ENST00000276480.10;ENST00000517580.4;ENST00000519201.4;ENST00000520279.4;ENST00000520716.1;ENST00000520811.4;ENST00000521549.4;ENST00000522102.4;ENST00000523652.1;ENST00000524078.1;ENST00000524183.4	-206;-144;-157;-193;-70;-177;-200;-4;51010;-67;-177	CGI:chr8:52564984-52566067	Open_Sea
cg22014112	TCGA-LUSC	-	cg22014112	chr6	137871521	137871522	TNFAIP3	protein_coding	ENST00000237289.7;ENST00000420009.4;ENST00000433680.1;ENST00000612899.3;ENST00000614035.3;ENST00000615468.3;ENST00000619035.3;ENST00000620204.3;ENST00000621150.2	4076;4198;3938;4332;309;309;309;309;309	CGI:chr6:137867115-137868004	S_Shelf
cg06520450	TCGA-LUSC	-	cg06520450	chr3	189789607	189789608	TP63	protein_coding	ENST00000264731.6;ENST00000320472.8;ENST00000354600.8;ENST00000392460.6;ENST00000392461.6;ENST00000392463.5;ENST00000418709.5;ENST00000434928.4;ENST00000437221.4;ENST00000440651.5;ENST00000449992.4;ENST00000456148.1;ENST00000460036.1	158179;158118;-54;158090;-195;-195;158118;-69;-195;158090;-195;-195;-89	CGI:chr3:190120291-190121090	Open_Sea
cg21328082	TCGA-LUSC	#-	cg21328082	chr6	41286733	41286734	TREM1	protein_coding	ENST00000244709.7;ENST00000334475.9;ENST00000586287.1;ENST00000589614.4;ENST00000591620.1	-13;-50;-50;-67;-50	CGI:chr6:41371498-41372289	Open_Sea
cg11421768	TCGA-LUSC	-	cg11421768	chr5	912597	912598	TRIP13	protein_coding	ENST00000166345.6	19953	CGI:chr5:912379-912746	Island
cg17510385	TCGA-LUSC	-	cg17510385	chr5	912706	912707	TRIP13	protein_coding	ENST00000166345.6	20062	CGI:chr5:912379-912746	Island
cg16683060	TCGA-LUSC	-	cg16683060	chr13	99322419	99322420	UBAC2	protein_coding	ENST00000355700.8;ENST00000376440.5;ENST00000403766.6;ENST00000460562.4;ENST00000468067.4;ENST00000473194.4;ENST00000480738.1;ENST00000494576.4	121644;121509;121644;9635;121531;14466;7710;77903	CGI:chr13:99200132-99201298	Open_Sea
cg00679763	TCGA-LUSC	-	cg00679763	chr17	48915799	48915800	UBE2Z	protein_coding	ENST00000360943.8;ENST00000504684.4;ENST00000506271.1;ENST00000506498.4;ENST00000508468.2;ENST00000511373.1;ENST00000513342.4	7429;5108;78;7082;7325;5450;4619	CGI:chr17:48908226-48909175	Open_Sea
cg10025586	TCGA-LUSC	-	cg10025586	chr15	82832947	82832948	WHAMM	protein_coding	ENST00000286760.5	23318	CGI:chr15:82809614-82810521	Open_Sea
cg15320998	TCGA-LUSC	#-	cg15320998	chr7	149238948	149238949	ZNF212	protein_coding	ENST00000335870.5;ENST00000462724.1;ENST00000486371.1	-704;-747;-715	CGI:chr7:149239708-149240239	N_Shore
cg00414890	TCGA-LUSC	-	cg00414890	chr19	52997744	52997745	ZNF702P	transcribed_processed_pseudogene	ENST00000594516.1;ENST00000600425.4	40140;40155	CGI:chr19:52993479-52993775	S_Shelf
cg00306851	TCGA-PRAD	#-	cg00306851	chr15	39449878	39449879	.	.	.	.	CGI:chr15:39580326-39581366	Open_Sea
cg00558645	TCGA-PRAD	-	cg00558645	chr1	218538233	218538234	.	.	.	.	CGI:chr1:218346945-218347164	Open_Sea
cg00734931	TCGA-PRAD	#-	cg00734931	chr6	9116195	9116196	.	.	.	.	CGI:chr6:9398860-9399366	Open_Sea
cg00868476	TCGA-PRAD	#-	cg00868476	chr8	30328490	30328491	.	.	.	.	CGI:chr8:30383900-30385362	Open_Sea
cg00907810	TCGA-PRAD	#-	cg00907810	chr7	132083009	132083010	.	.	.	.	CGI:chr7:131945415-131945737	Open_Sea
cg00912247	TCGA-PRAD	#-	cg00912247	chr14	104422779	104422780	.	.	.	.	CGI:chr14:104429567-104431272	Open_Sea
cg01037523	TCGA-PRAD	#-	cg01037523	chr3	187360928	187360929	.	.	.	.	CGI:chr3:187199623-187199968	Open_Sea
cg01180831	TCGA-PRAD	#-	cg01180831	chr14	88895125	88895126	.	.	.	.	CGI:chr14:88824574-88825011	Open_Sea
cg01328444	TCGA-PRAD	#-	cg01328444	chr6	155646605	155646606	.	.	.	.	CGI:chr6:155314084-155314748	Open_Sea
cg01369479	TCGA-PRAD	#-	cg01369479	chr2	133774770	133774771	.	.	.	.	CGI:chr2:134009794-134010120	Open_Sea
cg02274366	TCGA-PRAD	#-	cg02274366	chr6	122833130	122833131	.	.	.	.	CGI:chr6:122789143-122789733	Open_Sea
cg03218584	TCGA-PRAD	#-	cg03218584	chr2	238602642	238602643	.	.	.	.	CGI:chr2:238633597-238633912	Open_Sea
cg03582419	TCGA-PRAD	#-	cg03582419	chr4	176883623	176883624	.	.	.	.	CGI:chr4:176792089-176793303	Open_Sea
cg03616722	TCGA-PRAD	#-	cg03616722	chr13	111948101	111948102	.	.	.	.	CGI:chr13:111956344-111957119	Open_Sea
cg03750903	TCGA-PRAD	#-	cg03750903	chr1	193108710	193108711	.	.	.	.	CGI:chr1:193105044-193105434	S_Shelf
cg04251886	TCGA-PRAD	#-	cg04251886	chr14	50947702	50947703	.	.	.	.	CGI:chr14:50944174-50944746	S_Shelf
cg04410987	TCGA-PRAD	#-	cg04410987	chr11	70436639	70436640	.	.	.	.	CGI:chr11:70411173-70411450	Open_Sea
cg05131696	TCGA-PRAD	#-	cg05131696	chr12	31346386	31346387	.	.	.	.	CGI:chr12:31323783-31326448	Open_Sea
cg05678033	TCGA-PRAD	#-	cg05678033	chr12	114666786	114666787	.	.	.	.	CGI:chr12:114667043-114667743	N_Shore
cg06072835	TCGA-PRAD	#-	cg06072835	chr16	86078413	86078414	.	.	.	.	CGI:chr16:85972589-85974081	Open_Sea
cg06080459	TCGA-PRAD	-	cg06080459	chr10	132206271	132206272	.	.	.	.	CGI:chr10:132205996-132206272	Island
cg06364044	TCGA-PRAD	#-	cg06364044	chr8	6798423	6798424	.	.	.	.	CGI:chr8:6806556-6806835	Open_Sea
cg06521347	TCGA-PRAD	#-	cg06521347	chr8	127127206	127127207	.	.	.	.	CGI:chr8:127315642-127315893	Open_Sea
cg06709756	TCGA-PRAD	#-	cg06709756	chr8	1390883	1390884	.	.	.	.	CGI:chr8:1393054-1394000	N_Shelf
cg07402939	TCGA-PRAD	#-	cg07402939	chr13	112273017	112273018	.	.	.	.	CGI:chr13:112241113-112241394	Open_Sea
cg08588414	TCGA-PRAD	#-	cg08588414	chr6	168826602	168826603	.	.	.	.	CGI:chr6:168825754-168826324	S_Shore
cg08833126	TCGA-PRAD	-	cg08833126	chr4	179165100	179165101	.	.	.	.	CGI:chr4:180057885-180059466	Open_Sea
cg08884974	TCGA-PRAD	#-	cg08884974	chr15	31212821	31212822	.	.	.	.	CGI:chr15:31215603-31216149	N_Shelf
cg09014626	TCGA-PRAD	#-	cg09014626	chr5	2990080	2990081	.	.	.	.	CGI:chr5:2866585-2866891	Open_Sea
cg09064486	TCGA-PRAD	#-	cg09064486	chr1	13619959	13619960	.	.	.	.	CGI:chr1:13583642-13584373	Open_Sea
cg09849798	TCGA-PRAD	-	cg09849798	chr14	61988311	61988312	.	.	.	.	CGI:chr14:62056857-62057068	Open_Sea
cg09942166	TCGA-PRAD	#-	cg09942166	chr14	100691578	100691579	.	.	.	.	CGI:chr14:100708858-100709930	Open_Sea
cg10280963	TCGA-PRAD	#-	cg10280963	chr6	18280294	18280295	.	.	.	.	CGI:chr6:18277186-18277831	S_Shelf
cg10523352	TCGA-PRAD	#-	cg10523352	chr10	30804613	30804614	.	.	.	.	CGI:chr10:30784906-30785504	Open_Sea
cg10881451	TCGA-PRAD	#-	cg10881451	chr1	173474070	173474071	.	.	.	.	CGI:chr1:173476839-173477966	N_Shelf
cg11138719	TCGA-PRAD	#-	cg11138719	chr12	105913313	105913314	.	.	.	.	CGI:chr12:106138328-106139918	Open_Sea
cg11638760	TCGA-PRAD	#-	cg11638760	chr5	125065700	125065701	.	.	.	.	CGI:chr5:124651705-124652055	Open_Sea
cg11936809	TCGA-PRAD	#-	cg11936809	chr8	52587022	52587023	.	.	.	.	CGI:chr8:52564984-52566067	Open_Sea
cg12069158	TCGA-PRAD	#-	cg12069158	chr14	81562067	81562068	.	.	.	.	CGI:chr14:81533407-81534090	Open_Sea
cg12450823	TCGA-PRAD	#-	cg12450823	chr2	85525125	85525126	.	.	.	.	CGI:chr2:85538572-85539860	Open_Sea
cg13061124	TCGA-PRAD	#-	cg13061124	chr8	57991335	57991336	.	.	.	.	CGI:chr8:57994391-57995263	N_Shelf
cg13485718	TCGA-PRAD	#-	cg13485718	chr14	92849143	92849144	.	.	.	.	CGI:chr14:92793962-92794579	Open_Sea
cg14153649	TCGA-PRAD	#-	cg14153649	chr3	73718995	73718996	.	.	.	.	CGI:chr3:73624079-73625224	Open_Sea
cg15728146	TCGA-PRAD	#-	cg15728146	chr10	26389240	26389241	.	.	.	.	CGI:chr10:26391705-26392222	N_Shelf
cg15744108	TCGA-PRAD	-	cg15744108	chr6	144213377	144213378	.	.	.	.	CGI:chr6:144215932-144216470	N_Shelf
cg15942368	TCGA-PRAD	#-	cg15942368	chr7	139434223	139434224	.	.	.	.	CGI:chr7:139482734-139483966	Open_Sea
cg16187635	TCGA-PRAD	#-	cg16187635	chr3	72298768	72298769	.	.	.	.	CGI:chr3:72446702-72447701	Open_Sea
cg16802159	TCGA-PRAD	#-	cg16802159	chr16	86424113	86424114	.	.	.	.	CGI:chr16:86377548-86377851	Open_Sea
cg16903060	TCGA-PRAD	#-	cg16903060	chr1	24295183	24295184	.	.	.	.	CGI:chr1:24321712-24322684	Open_Sea
cg18087256	TCGA-PRAD	#-	cg18087256	chr13	44921819	44921820	.	.	.	.	CGI:chr13:44989153-44989867	Open_Sea
cg18176054	TCGA-PRAD	-	cg18176054	chr12	93445235	93445236	.	.	.	.	CGI:chr12:93441159-93442313	S_Shelf
cg18232125	TCGA-PRAD	#-	cg18232125	chr5	167269428	167269429	.	.	.	.	CGI:chr5:166978479-166978687	Open_Sea
cg18733690	TCGA-PRAD	#-	cg18733690	chr10	111137114	111137115	.	.	.	.	CGI:chr10:111076232-111079545	Open_Sea
cg18864124	TCGA-PRAD	#-	cg18864124	chr2	226424147	226424148	.	.	.	.	CGI:chr2:226791187-226791931	Open_Sea
cg19028997	TCGA-PRAD	-	cg19028997	chr1	205633912	205633913	.	.	.	.	CGI:chr1:205631365-205632304	S_Shore
cg19576241	TCGA-PRAD	#-	cg19576241	chr12	116319000	116319001	.	.	.	.	CGI:chr12:116276650-116278182	Open_Sea
cg19596983	TCGA-PRAD	#-	cg19596983	chr15	78387351	78387352	.	.	.	.	CGI:chr15:78340229-78341747	Open_Sea
cg19828789	TCGA-PRAD	-	cg19828789	chr5	71783324	71783325	.	.	.	.	CGI:chr5:71719090-71719888	Open_Sea
cg20202760	TCGA-PRAD	#-	cg20202760	chr8	52586998	52586999	.	.	.	.	CGI:chr8:52564984-52566067	Open_Sea
cg21952115	TCGA-PRAD	#-	cg21952115	chr4	140253836	140253837	.	.	.	.	CGI:chr4:140252680-140253413	S_Shore
cg22473620	TCGA-PRAD	+	cg22473620	chr19	45876671	45876672	.	.	.	.	CGI:chr19:45882769-45883006	Open_Sea
cg22530691	TCGA-PRAD	#-	cg22530691	chr1	26867844	26867845	.	.	.	.	CGI:chr1:26864575-26865486	S_Shelf
cg22990388	TCGA-PRAD	#-	cg22990388	chr4	40702240	40702241	.	.	.	.	CGI:chr4:40749825-40750476	Open_Sea
cg24951893	TCGA-PRAD	#-	cg24951893	chr4	128758099	128758100	.	.	.	.	CGI:chr4:128809491-128809871	Open_Sea
cg25034991	TCGA-PRAD	#-	cg25034991	chr10	130233164	130233165	.	.	.	.	CGI:chr10:130202967-130203284	Open_Sea
cg25044990	TCGA-PRAD	-	cg25044990	chr10	130232798	130232799	.	.	.	.	CGI:chr10:130202967-130203284	Open_Sea
cg25066972	TCGA-PRAD	-	cg25066972	chr14	81536224	81536225	.	.	.	.	CGI:chr14:81533407-81534090	S_Shelf
cg25194694	TCGA-PRAD	#-	cg25194694	chr7	85234934	85234935	.	.	.	.	CGI:chr7:85185523-85186926	Open_Sea
cg25335258	TCGA-PRAD	#-	cg25335258	chr8	59625422	59625423	.	.	.	.	CGI:chr8:59117575-59120187	Open_Sea
cg25611443	TCGA-PRAD	-	cg25611443	chr1	205633940	205633941	.	.	.	.	CGI:chr1:205631365-205632304	S_Shore
cg26893699	TCGA-PRAD	#-	cg26893699	chr17	70855742	70855743	.	.	.	.	CGI:chr17:70168772-70169579	Open_Sea
cg26983411	TCGA-PRAD	#-	cg26983411	chr5	140323873	140323874	.	.	.	.	CGI:chr5:140345945-140346861	Open_Sea
rs1416770	TCGA-PRAD	#-	rs1416770	chrX	146137647	146137647	.	.	.	.	CGI:chrX:145822004-145822231	Open_Sea
rs5987737	TCGA-PRAD	#-	rs5987737	chrX	115476351	115476351	.	.	.	.	CGI:chrX:115561087-115562322	Open_Sea
cg17297045	TCGA-PRAD	-	cg17297045	chr12	125096797	125096798	AACS	protein_coding	ENST00000316519.9;ENST00000418937.5;ENST00000537477.4;ENST00000537564.4	31417;31362;5783;4316	CGI:chr12:125093802-125094042	S_Shelf
cg09639964	TCGA-PRAD	#-	cg09639964	chr17	1006060	1006061	ABR	protein_coding	ENST00000291107.5;ENST00000302538.8;ENST00000544583.5;ENST00000571797.4;ENST00000572441.4;ENST00000572585.4;ENST00000574437.4	103041;173815;181263;5861;25743;6530;119696	CGI:chr17:1006741-1007202	N_Shore
cg17298275	TCGA-PRAD	-	cg17298275	chr17	1031412	1031413	ABR	protein_coding	ENST00000291107.5;ENST00000302538.8;ENST00000536794.5;ENST00000543210.5;ENST00000544583.5;ENST00000571022.4;ENST00000572152.4;ENST00000572441.4;ENST00000574257.4;ENST00000574437.4;ENST00000576668.1;ENST00000577052.4	77689;148463;47735;427;155911;8186;19157;391;18704;94344;407;407	CGI:chr17:1031177-1031832	Island
cg12032648	TCGA-PRAD	-	cg12032648	chr2	165820387	165820388	AC009495.4	lincRNA	ENST00000428888.1	25705	CGI:chr2:165793399-165794456	Open_Sea
cg24686553	TCGA-PRAD	#-	cg24686553	chr2	23524056	23524057	AC011239.1	antisense	ENST00000430988.1;ENST00000486442.4	289;138838	CGI:chr2:23526216-23526421	N_Shelf
cg11032640	TCGA-PRAD	#-	cg11032640	chr2	150256144	150256145	AC016682.1	lincRNA	ENST00000437118.1;ENST00000429317.1	84720;864	CGI:chr2:150485228-150486677	Open_Sea
cg08993283	TCGA-PRAD	#-	cg08993283	chr7	17545847	17545848	AC017060.1	lincRNA	ENST00000451792.1	13063	CGI:chr7:17298628-17299477	Open_Sea
cg15753546	TCGA-PRAD	#-	cg15753546	chr2	12486361	12486362	AC096559.1	lincRNA	ENST00000412294.4;ENST00000412606.1	479232;172043	CGI:chr2:12716499-12718893	Open_Sea
cg08558886	TCGA-PRAD	#-	cg08558886	chr2	150613323	150613324	AC104777.1	lincRNA	ENST00000421624.1;ENST00000440668.4	6745;941	CGI:chr2:150485228-150486677	Open_Sea
cg08901662	TCGA-PRAD	+	cg08901662	chr2	130837748	130837749	AC133785.1	antisense	ENST00000429282.4;ENST00000446213.2;ENST00000409359.4;ENST00000526381.1	-753;-753;292;831	CGI:chr2:130836942-130837729	S_Shore
cg01760189	TCGA-PRAD	#-	cg01760189	chr17	37299971	37299972	ACACA	protein_coding	ENST00000612895.3;ENST00000613146.3;ENST00000614428.3;ENST00000614789.3;ENST00000615229.3;ENST00000616317.3;ENST00000616352.3;ENST00000617548.1;ENST00000617649.3;ENST00000621960.1	-203;59151;59146;59146;106702;106810;106810;106810;-203;59126	CGI:chr17:37358853-37359684	Open_Sea
cg20778688	TCGA-PRAD	#-	cg20778688	chr17	37300121	37300122	ACACA	protein_coding	ENST00000612895.3;ENST00000613146.3;ENST00000614428.3;ENST00000614789.3;ENST00000615229.3;ENST00000616317.3;ENST00000616352.3;ENST00000617548.1;ENST00000617649.3;ENST00000621960.1	-353;59001;58996;58996;106552;106660;106660;106660;-353;58976	CGI:chr17:37358853-37359684	Open_Sea
cg26100256	TCGA-PRAD	#-	cg26100256	chr17	37274517	37274518	ACACA	protein_coding	ENST00000612895.3;ENST00000613146.3;ENST00000614428.3;ENST00000615229.3;ENST00000616317.3;ENST00000617649.3	25251;84605;84600;132156;132264;25251	CGI:chr17:37358853-37359684	Open_Sea
cg19077494	TCGA-PRAD	#-	cg19077494	chr2	157866779	157866780	ACVR1	protein_coding	ENST00000263640.6;ENST00000413751.1;ENST00000424669.4;ENST00000434821.4;ENST00000440523.4;ENST00000539637.4	8333;9062;9084;9084;8848;9062	CGI:chr2:157875673-157876833	Open_Sea
cg14526825	TCGA-PRAD	#-	cg14526825	chr21	45226161	45226162	ADARB1	protein_coding	ENST00000348831.7;ENST00000360697.4;ENST00000389861.6;ENST00000389863.7;ENST00000437626.4;ENST00000492414.4;ENST00000496664.4;ENST00000629643.1	151560;54518;151560;151560;151560;151560;151560;91364	CGI:chr21:45257804-45258009	Open_Sea
cg03533829	TCGA-PRAD	#-	cg03533829	chr2	99572444	99572445	AFF3	protein_coding	ENST00000317233.7;ENST00000409236.5;ENST00000409579.4;ENST00000445815.1	570132;532273;533685;5927	CGI:chr2:99593685-99594029	Open_Sea
cg01951459	TCGA-PRAD	#-	cg01951459	chr2	236055543	236055544	AGAP1	protein_coding	ENST00000304032.11;ENST00000336665.8;ENST00000409538.4;ENST00000418654.1;ENST00000428334.5;ENST00000453371.2;ENST00000466575.4;ENST00000614409.3	561435;561435;385938;146700;346364;9605;14930;346365	CGI:chr2:236101574-236101806	Open_Sea
cg26749844	TCGA-PRAD	-	cg26749844	chr17	57120511	57120512	AKAP1	protein_coding	ENST00000337714.6;ENST00000481416.4;ENST00000539273.4;ENST00000572557.4;ENST00000572560.1;ENST00000573326.1;ENST00000575032.4;ENST00000621116.3	35320;23974;23932;24666;4377;13791;6021;34793	CGI:chr17:57084812-57086547	Open_Sea
cg14523475	TCGA-PRAD	-	cg14523475	chr20	63919387	63919388	AL118506.1	miRNA	ENST00000621642.1;ENST00000612782.1;ENST00000360864.7;ENST00000470551.1;ENST00000401127.3;ENST00000401322.3;ENST00000401376.3;ENST00000621667.1	-231;-7;24204;24204;-650;-119;-370;-482	CGI:chr20:63919360-63920170	Island
cg15580304	TCGA-PRAD	-	cg15580304	chr20	63919381	63919382	AL118506.1	miRNA	ENST00000621642.1;ENST00000612782.1;ENST00000360864.7;ENST00000470551.1;ENST00000401127.3;ENST00000401322.3;ENST00000401376.3;ENST00000621667.1	-237;-13;24198;24198;-656;-125;-376;-488	CGI:chr20:63919360-63920170	Island
cg10900526	TCGA-PRAD	#-	cg10900526	chr14	53502315	53502316	AL163953.3	processed_transcript	ENST00000425648.1;ENST00000456100.4	132933;284602	CGI:chr14:53152147-53153520	Open_Sea
cg19510698	TCGA-PRAD	-	cg19510698	chr15	100881044	100881045	ALDH1A3	protein_coding	ENST00000329841.8;ENST00000346623.6;ENST00000557963.1;ENST00000558033.4;ENST00000560555.1;ENST00000561338.4;ENST00000558568.1	1667;1168;1204;1230;1195;3329;19119	CGI:chr15:100879056-100880928	S_Shore
cg00997655	TCGA-PRAD	#-	cg00997655	chr5	126593440	126593441	ALDH7A1	protein_coding	ENST00000409134.6;ENST00000412186.1;ENST00000413020.4;ENST00000447989.5;ENST00000458249.4;ENST00000479989.4;ENST00000503281.4;ENST00000509270.1;ENST00000509459.4;ENST00000510111.5;ENST00000511266.4;ENST00000553117.4	1979;1923;1779;1951;1759;1000;1673;1780;1632;1753;1714;1897	CGI:chr5:126594909-126595357	N_Shore
cg20352402	TCGA-PRAD	-	cg20352402	chr6	134950195	134950196	ALDH8A1	protein_coding	ENST00000265605.5;ENST00000349305.7;ENST00000367845.5;ENST00000367847.2	-72;-105;-79;-110	CGI:chr6:135054611-135055003	Open_Sea
cg17283266	TCGA-PRAD	#-	cg17283266	chr11	111846888	111846889	ALG9	protein_coding	ENST00000398006.5;ENST00000527294.4;ENST00000527714.4;ENST00000530851.5;ENST00000531154.4;ENST00000613181.3;ENST00000614444.3;ENST00000616540.3;ENST00000619129.3;ENST00000622211.3	24414;-1496;11057;21849;23978;24659;24646;24694;24673;32538	CGI:chr11:111878846-111879354	Open_Sea
cg23572703	TCGA-PRAD	#-	cg23572703	chr10	60481433	60481434	ANK3	protein_coding	ENST00000373827.5;ENST00000503366.4;ENST00000622427.3	252058;91231;91477	CGI:chr10:60733027-60733618	Open_Sea
cg17028658	TCGA-PRAD	-	cg17028658	chr4	185400023	185400024	ANKRD37	protein_coding	ENST00000335174.5;ENST00000511393.3;ENST00000514247.4	3538;3211;25957	CGI:chr4:185395989-185397101	S_Shelf
cg25723217	TCGA-PRAD	#-	cg25723217	chr11	70103645	70103646	ANO1	protein_coding	ENST00000316296.8;ENST00000355303.8;ENST00000529913.1;ENST00000530480.4;ENST00000530676.4;ENST00000531604.4	18230;25342;-485;547;18222;25071	CGI:chr11:70087813-70088103	Open_Sea
cg03079754	TCGA-PRAD	#-	cg03079754	chr11	26573235	26573236	ANO3	protein_coding	ENST00000256737.6;ENST00000525139.4;ENST00000531568.1;ENST00000455601.5;ENST00000527569.1;ENST00000529533.4	241810;263635;99332;-1113;-1092;-1001	CGI:chr11:26331990-26332265	Open_Sea
cg11011736	TCGA-PRAD	#-	cg11011736	chr17	35607757	35607758	AP2B1	protein_coding	ENST00000589774.4;ENST00000590538.4;ENST00000591561.4;ENST00000591610.4;ENST00000593014.2;ENST00000610402.3;ENST00000612035.3;ENST00000612116.3;ENST00000614600.3;ENST00000616681.3;ENST00000616784.3;ENST00000618940.3;ENST00000620039.3;ENST00000621668.3;ENST00000621914.3	29710;20434;-81;20434;20018;20434;20434;20304;20389;20442;20857;20241;20442;20442;20482	CGI:chr17:35596569-35597125	Open_Sea
cg11117717	TCGA-PRAD	#-	cg11117717	chr14	31091323	31091324	AP4S1	protein_coding	ENST00000542754.5;ENST00000554609.4;ENST00000557346.4;ENST00000616371.3;ENST00000622409.3	65856;65651;66216;64679;66216	CGI:chr14:31025588-31026850	Open_Sea
cg24195796	TCGA-PRAD	#-	cg24195796	chr15	29070466	29070467	APBA2	protein_coding	ENST00000382938.3;ENST00000411764.4;ENST00000558259.4;ENST00000558330.4;ENST00000558402.4;ENST00000559814.4;ENST00000561069.4	-193;148828;148828;184443;184491;184305;185982	CGI:chr15:29103438-29104087	Open_Sea
cg24656517	TCGA-PRAD	-	cg24656517	chr4	40842290	40842291	APBB2	protein_coding	ENST00000295974.11;ENST00000502841.4;ENST00000504305.4;ENST00000506352.4;ENST00000507831.4;ENST00000508593.4;ENST00000510670.4;ENST00000512510.4;ENST00000513140.4;ENST00000513493.1;ENST00000513516.4;ENST00000513611.4;ENST00000514094.4;ENST00000514920.4;ENST00000543538.4	372329;14866;14866;372326;48625;372243;14903;48136;372169;50983;14888;172096;92198;227;14866	CGI:chr4:40856867-40857290	Open_Sea
cg16178743	TCGA-PRAD	-	cg16178743	chr6	131574135	131574136	ARG1	protein_coding	ENST00000275196.5;ENST00000356962.2;ENST00000368087.6;ENST00000469293.1;ENST00000498260.1;ENST00000354577.7	908;909;990;940;892;54071	CGI:chr6:131627947-131628412	Open_Sea
cg02131155	TCGA-PRAD	-	cg02131155	chr4	148053581	148053582	ARHGAP10	protein_coding	ENST00000336498.6;ENST00000506020.4;ENST00000506054.4;ENST00000507661.1;ENST00000513548.1	321517;107341;192597;171713;30526	CGI:chr4:147731697-147732767	Open_Sea
cg10130374	TCGA-PRAD	#-	cg10130374	chr13	111283065	111283066	ARHGEF7	protein_coding	ENST00000218789.8;ENST00000317133.8;ENST00000375723.4;ENST00000375736.7;ENST00000375739.5;ENST00000375741.5;ENST00000426073.5;ENST00000466143.4;ENST00000469877.4;ENST00000478679.4;ENST00000491688.1	129350;168445;77775;129326;167787;167787;96210;129375;129375;41844;236	CGI:chr13:111283064-111283335	Island
cg14270002	TCGA-PRAD	#-	cg14270002	chr13	111283174	111283175	ARHGEF7	protein_coding	ENST00000218789.8;ENST00000317133.8;ENST00000375723.4;ENST00000375736.7;ENST00000375739.5;ENST00000375741.5;ENST00000426073.5;ENST00000466143.4;ENST00000469877.4;ENST00000478679.4;ENST00000491688.1	129459;168554;77884;129435;167896;167896;96319;129484;129484;41953;345	CGI:chr13:111283064-111283335	Island
cg21613549	TCGA-PRAD	-	cg21613549	chr13	111283724	111283725	ARHGEF7	protein_coding	ENST00000218789.8;ENST00000317133.8;ENST00000375723.4;ENST00000375736.7;ENST00000375739.5;ENST00000375741.5;ENST00000426073.5;ENST00000478679.4;ENST00000491688.1	130009;169104;78434;129985;168446;168446;96869;42503;895	CGI:chr13:111283064-111283335	S_Shore
cg22795345	TCGA-PRAD	#-	cg22795345	chr13	111283161	111283162	ARHGEF7	protein_coding	ENST00000218789.8;ENST00000317133.8;ENST00000375723.4;ENST00000375736.7;ENST00000375739.5;ENST00000375741.5;ENST00000426073.5;ENST00000466143.4;ENST00000469877.4;ENST00000478679.4;ENST00000491688.1	129446;168541;77871;129422;167883;167883;96306;129471;129471;41940;332	CGI:chr13:111283064-111283335	Island
cg11421073	TCGA-PRAD	#-	cg11421073	chr3	69105005	69105006	ARL6IP5	protein_coding	ENST00000273258.3;ENST00000478935.1	20060;19983	CGI:chr3:69084935-69085328	Open_Sea
cg20541870	TCGA-PRAD	#-	cg20541870	chr11	46649484	46649485	ATG13	protein_coding	ENST00000359513.7;ENST00000395549.3;ENST00000524625.4;ENST00000525850.1;ENST00000526508.4;ENST00000528145.4;ENST00000528494.4;ENST00000529655.4;ENST00000530500.4;ENST00000533325.4;ENST00000534610.4	31887;31692;31906;756;31920;5146;31883;31942;31920;31934;31901	CGI:chr11:46617087-46617936	Open_Sea
cg15139163	TCGA-PRAD	-	cg15139163	chr3	11366950	11366951	ATG7	protein_coding	ENST00000354449.6;ENST00000354956.8;ENST00000414717.4;ENST00000427759.4;ENST00000446110.1;ENST00000446450.5	94533;94533;2292;2291;2290;94533	CGI:chr3:11272203-11272451	Open_Sea
cg00752047	TCGA-PRAD	#-	cg00752047	chr12	110347275	110347276	ATP2A2	protein_coding	ENST00000308664.9;ENST00000313432.5;ENST00000377685.8;ENST00000539276.5;ENST00000553144.1	66158;1837;65977;65593;1073	CGI:chr12:110403216-110403743	Open_Sea
cg13556624	TCGA-PRAD	-	cg13556624	chr7	105690863	105690864	ATXN7L1	protein_coding	ENST00000419735.6;ENST00000472195.1	185742;775	CGI:chr7:105583077-105583403	Open_Sea
cg05617307	TCGA-PRAD	#-	cg05617307	chr10	119653670	119653671	BAG3	protein_coding	ENST00000369085.6	2299	CGI:chr10:119651054-119652315	S_Shore
cg12784386	TCGA-PRAD	#-	cg12784386	chr17	81057912	81057913	BAIAP2	protein_coding	ENST00000321280.10;ENST00000321300.9;ENST00000428708.5;ENST00000435091.6;ENST00000570913.4;ENST00000571530.4;ENST00000572073.4;ENST00000572329.4;ENST00000572918.4;ENST00000573017.4;ENST00000573659.4;ENST00000573677.4;ENST00000573894.4;ENST00000574804.4;ENST00000575245.4;ENST00000575712.4;ENST00000575750.4;ENST00000575958.4;ENST00000575989.4;ENST00000576470.4	22789;22749;22760;22749;22760;21908;296;22760;4549;4549;575;177;22735;167;22753;22755;22761;1549;22760;22763	CGI:chr17:81056738-81056964	S_Shore
cg23685102	TCGA-PRAD	#-	cg23685102	chrX	103064183	103064184	BEX1	protein_coding	ENST00000372728.3	58	CGI:chrX:103063673-103064376	Island
cg08642731	TCGA-PRAD	#-	cg08642731	chr10	49299047	49299048	C10orf71	protein_coding	ENST00000374144.6;ENST00000470615.1;ENST00000437677.1;ENST00000442700.1	-147;-228;-266;-28	CGI:chr10:49326229-49326659	Open_Sea
cg26451373	TCGA-PRAD	#-	cg26451373	chr15	36808740	36808741	C15orf41	protein_coding	ENST00000338183.7;ENST00000437989.5;ENST00000562489.1;ENST00000563167.1;ENST00000565792.4;ENST00000566621.4;ENST00000566677.1;ENST00000567389.4;ENST00000569302.4;ENST00000430593.3	168134;228895;106730;52794;112332;229128;104426;213845;228891;9720	CGI:chr15:36818160-36818577	Open_Sea
cg19257274	TCGA-PRAD	-	cg19257274	chr1	207816905	207816906	C1orf132	lincRNA	ENST00000487977.1;ENST00000608023.4	5799;52246	CGI:chr1:207868517-207869373	Open_Sea
cg03455736	TCGA-PRAD	#-	cg03455736	chr22	49488848	49488849	C22orf34	lincRNA	ENST00000414287.4;ENST00000416411.1	168657;168610	CGI:chr22:49489419-49489736	N_Shore
cg12539796	TCGA-PRAD	+	cg12539796	chr5	7850090	7850091	C5orf49	protein_coding	ENST00000399810.5;ENST00000509627.1;ENST00000502509.4;ENST00000507837.4;ENST00000511639.1	1401;1062;-1106;-1097;-1111	CGI:chr5:7849832-7851300	Island
cg02827572	TCGA-PRAD	#-	cg02827572	chr6	34598468	34598469	C6orf106	protein_coding	ENST00000374021.1;ENST00000374023.6;ENST00000374026.6	73489;98380;98392	CGI:chr6:34544286-34544489	Open_Sea
cg16526755	TCGA-PRAD	-	cg16526755	chr6	34602109	34602110	C6orf106	protein_coding	ENST00000374021.1;ENST00000374023.6;ENST00000374026.6	69848;94739;94751	CGI:chr6:34544286-34544489	Open_Sea
cg14423881	TCGA-PRAD	#-	cg14423881	chr7	47819010	47819011	C7orf69	antisense	ENST00000418326.3;ENST00000623971.2;ENST00000436444.4;ENST00000289672.5;ENST00000483616.1	23585;23718;160572;129482;8457	CGI:chr7:47979218-47979792	Open_Sea
cg22931795	TCGA-PRAD	#-	cg22931795	chr3	54817897	54817898	CACNA2D3	protein_coding	ENST00000288197.8;ENST00000415676.5;ENST00000468658.1;ENST00000471363.4;ENST00000474759.4;ENST00000477024.4;ENST00000490478.4;ENST00000620722.3	695230;695349;620525;694435;695230;694417;694435;694435	CGI:chr3:54626162-54626611	Open_Sea
cg03119748	TCGA-PRAD	#-	cg03119748	chr10	12587813	12587814	CAMK1D	protein_coding	ENST00000378845.4;ENST00000487696.1;ENST00000619168.3	238079;238160;238330	CGI:chr10:12348803-12350590	Open_Sea
cg16503611	TCGA-PRAD	#-	cg16503611	chr4	113758605	113758606	CAMK2D	protein_coding	ENST00000296402.8;ENST00000342666.8;ENST00000379773.5;ENST00000394522.6;ENST00000394524.6;ENST00000505990.4;ENST00000508738.4;ENST00000509907.1;ENST00000511664.4;ENST00000514328.4;ENST00000515496.4	3323;2464;2526;2959;2841;2579;2464;2812;2614;2464;2464	CGI:chr4:113760913-113761730	N_Shelf
cg14113970	TCGA-PRAD	#-	cg14113970	chr5	111454230	111454231	CAMK4	protein_coding	ENST00000282356.7;ENST00000502916.4;ENST00000512453.4;ENST00000514007.4;ENST00000515231.4	230143;96268;230279;229820;229847	CGI:chr5:111512122-111512747	Open_Sea
cg10126181	TCGA-PRAD	#-	cg10126181	chr6	21831820	21831821	CASC15	lincRNA	ENST00000606336.4;ENST00000606851.4;ENST00000607048.4	167047;165375;163000	CGI:chr6:21666208-21666631	Open_Sea
cg18236877	TCGA-PRAD	#-	cg18236877	chr1	10673454	10673455	CASZ1	protein_coding	ENST00000344008.5;ENST00000377022.6;ENST00000478728.2;ENST00000496432.5	123197;123195;20459;21026	CGI:chr1:10665130-10665560	Open_Sea
cg24293689	TCGA-PRAD	-	cg24293689	chr1	10672299	10672300	CASZ1	protein_coding	ENST00000344008.5;ENST00000377022.6;ENST00000478728.2;ENST00000496432.5	124352;124350;21614;22181	CGI:chr1:10665130-10665560	Open_Sea
cg25611369	TCGA-PRAD	-	cg25611369	chr11	69645870	69645871	CCND1	protein_coding	ENST00000227507.2;ENST00000536559.1;ENST00000545484.1	4782;4663;2157	CGI:chr11:69646292-69646610	N_Shore
cg27613998	TCGA-PRAD	#-	cg27613998	chr2	37659891	37659892	CDC42EP3	protein_coding	ENST00000295324.3;ENST00000453555.1;ENST00000457889.1;ENST00000611976.1	12301;78578;12309;12645	CGI:chr2:37670999-37672687	Open_Sea
cg10481072	TCGA-PRAD	-	cg10481072	chr7	92830203	92830204	CDK6	protein_coding	ENST00000265734.7;ENST00000424848.2	3715;6392	CGI:chr7:92832887-92837073	N_Shelf
cg00785620	TCGA-PRAD	#-	cg00785620	chr14	50345224	50345225	CDKL1	protein_coding	ENST00000216378.2;ENST00000356146.4;ENST00000395834.4;ENST00000528197.4	52181;71238;50676;18753	CGI:chr14:50311962-50312826	Open_Sea
cg03302448	TCGA-PRAD	#-	cg03302448	chr10	11004371	11004372	CELF2	protein_coding	ENST00000416382.5	-926	CGI:chr10:11017479-11018794	Open_Sea
cg19506628	TCGA-PRAD	#-	cg19506628	chr5	653327	653328	CEP72	protein_coding	ENST00000264935.5;ENST00000499639.2	41054;300	CGI:chr5:645940-646176	Open_Sea
cg27570892	TCGA-PRAD	#-	cg27570892	chr3	14119042	14119043	CHCHD4	protein_coding	ENST00000295767.8;ENST00000396914.3;ENST00000420103.1	5829;5817;5708	CGI:chr3:14124217-14125499	Open_Sea
cg22572820	TCGA-PRAD	#-	cg22572820	chr3	126835893	126835894	CHCHD6	protein_coding	ENST00000290913.6;ENST00000503119.4;ENST00000508789.4;ENST00000513253.1;ENST00000514908.4	131672;131652;131651;105328;131649	CGI:chr3:126949416-126949677	Open_Sea
cg14239494	TCGA-PRAD	-	cg14239494	chr20	41616959	41616960	CHD6	protein_coding	ENST00000373222.3;ENST00000373233.6;ENST00000482596.1	1417;1536;1426	CGI:chr20:41617706-41619202	N_Shore
cg14496909	TCGA-PRAD	#-	cg14496909	chr15	101189186	101189187	CHSY1	protein_coding	ENST00000254190.3;ENST00000543813.1;ENST00000560766.1;ENST00000561143.1;ENST00000561414.1	62747;-1124;-1160;382;-1315	CGI:chr15:101250946-101252509	Open_Sea
cg07180571	TCGA-PRAD	#-	cg07180571	chr2	121399341	121399342	CLASP1	protein_coding	ENST00000263710.7;ENST00000397587.6;ENST00000409078.6;ENST00000452274.5;ENST00000455322.5;ENST00000541377.4	250136;250136;250247;103880;250098;250136	CGI:chr2:121284490-121285517	Open_Sea
cg07069575	TCGA-PRAD	#-	cg07069575	chrX	49923704	49923705	CLCN5	protein_coding	ENST00000376088.6;ENST00000376091.6;ENST00000482218.2	1088;1038;299	CGI:chrX:49922417-49923384	S_Shore
cg07959477	TCGA-PRAD	#-	cg07959477	chr12	10099280	10099281	CLEC1A	protein_coding	ENST00000315330.7;ENST00000414501.2;ENST00000420265.2;ENST00000457018.5;ENST00000544104.1	-294;12348;-329;-265;-251	CGI:chr12:10111476-10111839	Open_Sea
cg04570362	TCGA-PRAD	#-	cg04570362	chr1	9811344	9811345	CLSTN1	protein_coding	ENST00000361311.4;ENST00000377298.7	12641;13183	CGI:chr1:9822953-9824609	Open_Sea
cg16175941	TCGA-PRAD	#-	cg16175941	chr6	154457969	154457970	CNKSR3	protein_coding	ENST00000479339.4;ENST00000607772.4;ENST00000616478.3	20523;52691;52146	CGI:chr6:154509426-154510867	Open_Sea
cg25871890	TCGA-PRAD	#-	cg25871890	chr7	135499191	135499192	CNOT4	protein_coding	ENST00000315544.6;ENST00000361528.7;ENST00000423368.5;ENST00000428680.5;ENST00000451834.4;ENST00000465721.1;ENST00000491203.4;ENST00000498534.4;ENST00000541284.4	10937;10901;10887;10886;10890;10527;10503;10748;10937	CGI:chr7:135509819-135510561	Open_Sea
cg05309179	TCGA-PRAD	#-	cg05309179	chr11	111305382	111305383	COLCA1	antisense	ENST00000620864.1;ENST00000398035.5;ENST00000526216.1;ENST00000528846.4;ENST00000610738.3;ENST00000614153.3	-336;6130;5648;6541;6835;6541	CGI:chr11:111298579-111299703	Open_Sea
cg15299978	TCGA-PRAD	#-	cg15299978	chr11	111305569	111305570	COLCA1	antisense	ENST00000620864.1;ENST00000398035.5;ENST00000526216.1;ENST00000528846.4;ENST00000610738.3;ENST00000614153.3	-523;6317;5835;6728;7022;6728	CGI:chr11:111298579-111299703	Open_Sea
cg16660394	TCGA-PRAD	-	cg16660394	chr16	19078387	19078388	COQ7	protein_coding	ENST00000321998.8;ENST00000567314.1;ENST00000568985.4;ENST00000569127.1;ENST00000569259.1	10787;-206;10745;10397;-297	CGI:chr16:19086409-19086907	Open_Sea
cg11043571	TCGA-PRAD	-	cg11043571	chr4	165379924	165379925	CPE	protein_coding	ENST00000402744.7;ENST00000480404.1;ENST00000513982.4	981;637;18729	CGI:chr4:165378823-165379516	S_Shore
cg23427348	TCGA-PRAD	-	cg23427348	chr4	165380104	165380105	CPE	protein_coding	ENST00000402744.7;ENST00000480404.1;ENST00000513982.4	1161;817;18909	CGI:chr4:165378823-165379516	S_Shore
cg15350036	TCGA-PRAD	#-	cg15350036	chr7	87344361	87344362	CROT	protein_coding	ENST00000331536.6;ENST00000412227.5;ENST00000419147.5;ENST00000359941.8;ENST00000416560.4;ENST00000421293.1;ENST00000432193.4;ENST00000542586.2;ENST00000610086.1;ENST00000616845.1;ENST00000612852.1;ENST00000611226.1	-1335;-1333;-1321;1155;1155;1126;1126;1155;1103;1126;-722;-945	CGI:chr7:87345424-87345772	N_Shore
cg01874562	TCGA-PRAD	#-	cg01874562	chr19	18762227	18762228	CRTC1	protein_coding	ENST00000321949.11;ENST00000338797.9;ENST00000594658.4;ENST00000601916.1	78549;78548;26617;19316	CGI:chr19:18762209-18762539	Island
cg00401471	TCGA-PRAD	#-	cg00401471	chr19	38292194	38292195	CTB-102L5.4	protein_coding	ENST00000587519.4;ENST00000591889.2;ENST00000301244.10;ENST00000454580.6;ENST00000585357.1;ENST00000587090.4	3042;3025;27735;27617;3787;27617	CGI:chr19:38315795-38316107	Open_Sea
cg22877024	TCGA-PRAD	#-	cg22877024	chr5	143642104	143642105	CTB-57H20.1	sense_overlapping	ENST00000503323.1	36475	CGI:chr5:143402506-143405506	Open_Sea
cg06295238	TCGA-PRAD	#-	cg06295238	chr4	1211659	1211660	CTBP1	protein_coding	ENST00000290921.9;ENST00000382952.6;ENST00000625256.1	37479;37454;1538	CGI:chr4:1212029-1212415	N_Shore
cg09758273	TCGA-PRAD	-	cg09758273	chr4	1244207	1244208	CTBP1	protein_coding	ENST00000290921.9;ENST00000382952.6;ENST00000506180.4;ENST00000513420.1;ENST00000514210.4;ENST00000514495.1;ENST00000515399.4	4931;4906;5747;4534;4770;4912;5725	CGI:chr4:1247624-1250323	N_Shelf
cg21373263	TCGA-PRAD	#-	cg21373263	chr10	125063413	125063414	CTBP2	protein_coding	ENST00000337195.8;ENST00000411419.5;ENST00000460976.4;ENST00000476817.1;ENST00000494626.5;ENST00000530884.1;ENST00000531469.4	97101;97614;96733;97758;97087;97649;95304	CGI:chr10:125027159-125027360	Open_Sea
cg01255486	TCGA-PRAD	-	cg01255486	chr5	112863626	112863627	CTC-487M23.8	protein_coding	ENST00000503445.4;ENST00000506997.1;ENST00000509024.2;ENST00000512790.4;ENST00000520401.1;ENST00000282999.6;ENST00000445150.3;ENST00000504696.1;ENST00000505459.4;ENST00000506987.1;ENST00000515463.1;ENST00000515755.1;ENST00000621420.3	2437;2330;1208;2320;36412;2320;2293;-984;2403;1263;2315;2299;2437	CGI:chr5:112861152-112861550	S_Shelf
cg23000942	TCGA-PRAD	-	cg23000942	chr5	58851479	58851480	CTD-2176I21.2	antisense	ENST00000510198.1;ENST00000282878.5;ENST00000381158.3	11936;268438;63199	CGI:chr5:59039009-59040054	Open_Sea
cg14436231	TCGA-PRAD	#-	cg14436231	chr17	3660347	3660348	CTNS	protein_coding	ENST00000046640.6;ENST00000381870.6	23878;23867	CGI:chr17:3667930-3669324	Open_Sea
cg03596479	TCGA-PRAD	-	cg03596479	chr11	88326705	88326706	CTSC	protein_coding	ENST00000227266.8;ENST00000393301.4;ENST00000524463.4;ENST00000527018.4;ENST00000528020.1;ENST00000529974.1;ENST00000533865.4	11083;10996;11057;11045;1494;11029;11036	CGI:chr11:88337333-88337874	Open_Sea
cg08843517	TCGA-PRAD	+	cg08843517	chr16	88651056	88651057	CYBA	protein_coding	ENST00000261623.6;ENST00000561972.1;ENST00000562209.1;ENST00000563526.4;ENST00000566229.1;ENST00000566534.4;ENST00000567174.4;ENST00000568278.1;ENST00000569359.4	97;-1;-24;-67;-741;-20;-14;-40;-25	CGI:chr16:88650581-88651049	S_Shore
cg11720861	TCGA-PRAD	#-	cg11720861	chrX	126166377	126166378	DCAF12L2	protein_coding	ENST00000360028.2	-425	CGI:chrX:126165262-126166453	Island
cg14107346	TCGA-PRAD	#-	cg14107346	chrX	50470550	50470551	DGKK	protein_coding	ENST00000611977.1	189	CGI:chrX:50470659-50470984	N_Shore
cg16579770	TCGA-PRAD	-	cg16579770	chr16	72025039	72025040	DHODH	protein_coding	ENST00000219240.7;ENST00000572887.4	16294;16450	CGI:chr16:72008448-72008989	Open_Sea
cg26511507	TCGA-PRAD	#-	cg26511507	chr10	510608	510609	DIP2C	protein_coding	ENST00000280886.9;ENST00000423550.2	179059;179136	CGI:chr10:529958-530191	Open_Sea
cg17202519	TCGA-PRAD	#-	cg17202519	chr11	84923537	84923538	DLG2	protein_coding	ENST00000376104.5;ENST00000398309.5;ENST00000524982.4;ENST00000527088.1;ENST00000529111.4;ENST00000530589.1;ENST00000532653.4	703734;53;-356;209587;-140;-399;-115	CGI:chr11:85628299-85628585	Open_Sea
cg06643882	TCGA-PRAD	#-	cg06643882	chr18	3773774	3773775	DLGAP1	protein_coding	ENST00000315677.6;ENST00000400145.5;ENST00000400147.5;ENST00000400149.6;ENST00000400150.6;ENST00000400155.4;ENST00000478161.4;ENST00000485480.4;ENST00000498188.4;ENST00000515196.5;ENST00000534970.4;ENST00000539435.4;ENST00000581527.4;ENST00000581699.4;ENST00000584874.4	681562;71523;71586;100501;100552;100507;100964;40290;106303;100994;100994;71585;681493;100480;377517	CGI:chr18:3771354-3771571	S_Shelf
cg27012424	TCGA-PRAD	#-	cg27012424	chr18	3773224	3773225	DLGAP1	protein_coding	ENST00000315677.6;ENST00000400145.5;ENST00000400147.5;ENST00000400149.6;ENST00000400150.6;ENST00000400155.4;ENST00000478161.4;ENST00000485480.4;ENST00000498188.4;ENST00000515196.5;ENST00000534970.4;ENST00000539435.4;ENST00000581527.4;ENST00000581699.4;ENST00000584874.4	682112;72073;72136;101051;101102;101057;101514;40840;106853;101544;101544;72135;682043;101030;378067	CGI:chr18:3771354-3771571	S_Shore
cg06766636	TCGA-PRAD	#-	cg06766636	chr6	116277232	116277233	DSE	protein_coding	ENST00000430252.5;ENST00000368608.3	23058;2672	CGI:chr6:116279407-116280011	N_Shelf
cg03301433	TCGA-PRAD	-	cg03301433	chr2	241678531	241678532	DTYMK	protein_coding	ENST00000305784.5;ENST00000400770.5;ENST00000420144.1;ENST00000432348.4;ENST00000445261.4	8461;8414;7347;8212;8182	CGI:chr2:241677405-241677679	S_Shore
cg21478921	TCGA-PRAD	-	cg21478921	chr2	241678520	241678521	DTYMK	protein_coding	ENST00000305784.5;ENST00000400770.5;ENST00000420144.1;ENST00000432348.4;ENST00000445261.4	8472;8425;7358;8223;8193	CGI:chr2:241677405-241677679	S_Shore
cg20874324	TCGA-PRAD	-	cg20874324	chr2	62702948	62702949	EHBP1	protein_coding	ENST00000405015.6;ENST00000413434.4;ENST00000426940.4;ENST00000449820.4	29096;29069;29069;29069	CGI:chr2:62705460-62706218	N_Shelf
cg04380873	TCGA-PRAD	-	cg04380873	chr3	184371955	184371956	EIF2B5	protein_coding	ENST00000444495.1;ENST00000204615.10	236578;6190	CGI:chr3:184379905-184380871	Open_Sea
cg23208271	TCGA-PRAD	-	cg23208271	chr7	37109188	37109189	ELMO1	protein_coding	ENST00000310758.7;ENST00000420636.4;ENST00000433246.4;ENST00000442504.4;ENST00000448602.4;ENST00000472359.1	340062;107502;113501;244481;340036;88036	CGI:chr7:37447751-37449069	Open_Sea
cg16961492	TCGA-PRAD	-	cg16961492	chr6	46134004	46134005	ENPP4	protein_coding	ENST00000321037.4	4010	CGI:chr6:46129957-46130216	S_Shelf
cg23291048	TCGA-PRAD	#-	cg23291048	chr8	694521	694522	ERICH1	protein_coding	ENST00000262109.7;ENST00000518277.1;ENST00000522706.4;ENST00000524138.4	36719;43586;36677;21407	CGI:chr8:699637-700596	Open_Sea
cg18868146	TCGA-PRAD	#-	cg18868146	chr1	216765949	216765950	ESRRG	protein_coding	ENST00000359162.5;ENST00000360012.6;ENST00000361395.5;ENST00000361525.6;ENST00000366938.5;ENST00000366940.5;ENST00000463665.4;ENST00000487276.4;ENST00000493603.4;ENST00000493748.4;ENST00000586199.4	323657;39419;173725;323697;173725;371807;310983;173722;371806;310941;312340	CGI:chr1:216600997-216601392	Open_Sea
cg18016148	TCGA-PRAD	#-	cg18016148	chr8	118088957	118088958	EXT1	protein_coding	ENST00000378204.5;ENST00000436216.1;ENST00000437196.1	22897;21458;22386	CGI:chr8:118111735-118112224	Open_Sea
cg21438613	TCGA-PRAD	#-	cg21438613	chr12	29226223	29226224	FAR2	protein_coding	ENST00000182377.7;ENST00000536681.6;ENST00000547116.4;ENST00000547411.1;ENST00000551451.4	2557;77022;2477;76969;77119	CGI:chr12:29149042-29150021	Open_Sea
cg07340007	TCGA-PRAD	#-	cg07340007	chr13	98450870	98450871	FARP1	protein_coding	ENST00000319562.9;ENST00000376554.7;ENST00000397517.5;ENST00000539966.4	307618;15692;126282;125994	CGI:chr13:98474785-98475090	Open_Sea
cg03389789	TCGA-PRAD	#-	cg03389789	chr12	116991557	116991558	FBXW8	protein_coding	ENST00000309909.8;ENST00000455858.2	80600;80591	CGI:chr12:117039005-117039301	Open_Sea
cg05116002	TCGA-PRAD	#-	cg05116002	chr3	58165528	58165529	FLNB	protein_coding	ENST00000295956.7;ENST00000358537.6;ENST00000429972.5;ENST00000481470.4;ENST00000484981.1;ENST00000490882.4;ENST00000493452.4;ENST00000472922.1;ENST00000488720.1	157127;157127;157127;33449;51;157127;87198;-213;5109	CGI:chr3:58177742-58177953	Open_Sea
cg27423357	TCGA-PRAD	#-	cg27423357	chr13	28389569	28389570	FLT1	protein_coding	ENST00000282397.7;ENST00000541932.4;ENST00000615840.3	105527;105560;105511	CGI:chr13:28493651-28495840	Open_Sea
cg09278187	TCGA-PRAD	#-	cg09278187	chr1	42178361	42178362	FOXJ3	protein_coding	ENST00000361346.4;ENST00000361776.4;ENST00000372571.4;ENST00000372572.4;ENST00000372573.4;ENST00000545068.4	156872;156855;11449;156605;157517;137099	CGI:chr1:42145814-42146020	Open_Sea
cg24047124	TCGA-PRAD	#-	cg24047124	chr14	51565030	51565031	FRMD6	protein_coding	ENST00000356218.7;ENST00000554745.1;ENST00000555952.4;ENST00000556137.4;ENST00000557001.4;ENST00000557103.4;ENST00000556617.4;ENST00000557625.1	75892;-198;10369;75929;10346;10360;34923;34891	CGI:chr14:51651257-51652770	Open_Sea
cg27413385	TCGA-PRAD	#-	cg27413385	chr17	7612107	7612108	FXR2	protein_coding	ENST00000250113.10;ENST00000571597.1	2761;2765	CGI:chr17:7614372-7615430	N_Shelf
cg00907842	TCGA-PRAD	#-	cg00907842	chr5	39219143	39219144	FYB	protein_coding	ENST00000351578.9;ENST00000504542.1;ENST00000505428.4;ENST00000506557.4;ENST00000509072.4;ENST00000510188.1;ENST00000512138.1;ENST00000512982.2	464;421;431;434;421;55386;51502;51515	CGI:chr5:39073779-39075134	Open_Sea
cg08894593	TCGA-PRAD	#-	cg08894593	chr16	88844433	88844434	GALNS	protein_coding	ENST00000268695.8;ENST00000562593.4;ENST00000562831.1;ENST00000565364.1;ENST00000567525.4;ENST00000568613.4	12534;1192;12143;12410;12394;12394	CGI:chr16:88842025-88842290	S_Shelf
cg24580076	TCGA-PRAD	#-	cg24580076	chr7	875436	875437	GET4	protein_coding	ENST00000265857.6;ENST00000457861.1	-1117;23485	CGI:chr7:876116-877353	N_Shore
cg23174919	TCGA-PRAD	#-	cg23174919	chr1	53512182	53512183	GLIS1	protein_coding	ENST00000312233.3;ENST00000628545.1	222023;225925	CGI:chr1:53459518-53460555	Open_Sea
cg21499610	TCGA-PRAD	#-	cg21499610	chr6	2237102	2237103	GMDS	protein_coding	ENST00000380815.4	8591	CGI:chr6:2244884-2245919	Open_Sea
cg10081811	TCGA-PRAD	-	cg10081811	chr12	56996916	56996917	GPR182	protein_coding	ENST00000300098.2;ENST00000556850.1;ENST00000622922.1	2469;656;-46	CGI:chr12:57006084-57006688	Open_Sea
cg04839706	TCGA-PRAD	#-	cg04839706	chr16	46886163	46886164	GPT2	protein_coding	ENST00000340124.7;ENST00000440783.2;ENST00000562132.4	1784;1327;1467	CGI:chr16:46883937-46885045	S_Shore
cg05380921	TCGA-PRAD	#-	cg05380921	chr16	46887751	46887752	GPT2	protein_coding	ENST00000340124.7;ENST00000440783.2;ENST00000562132.4	3372;2915;3055	CGI:chr16:46883937-46885045	S_Shelf
cg14653284	TCGA-PRAD	#-	cg14653284	chr2	11539753	11539754	GREB1	protein_coding	ENST00000263834.8;ENST00000381486.5;ENST00000628795.1	-91;5636;57411	CGI:chr2:11592715-11593177	Open_Sea
cg24057204	TCGA-PRAD	#-	cg24057204	chr10	85922560	85922561	GRID1	protein_coding	ENST00000327946.10;ENST00000464741.2	443919;443934	CGI:chr10:86262883-86263522	Open_Sea
cg08013890	TCGA-PRAD	-	cg08013890	chr12	66571861	66571862	GRIP1	protein_coding	ENST00000359742.7;ENST00000398016.6;ENST00000536215.4;ENST00000538211.4;ENST00000538373.1;ENST00000539540.4;ENST00000540433.4;ENST00000541947.1;ENST00000542309.4;ENST00000545666.4	107285;107113;-802;107285;232326;232120;232254;232326;75489;107074	CGI:chr12:66235225-66235624	Open_Sea
cg24103040	TCGA-PRAD	#-	cg24103040	chr12	66679208	66679209	GRIP1	protein_coding	ENST00000359742.7;ENST00000398016.6;ENST00000538211.4;ENST00000538373.1;ENST00000539540.4;ENST00000540433.4;ENST00000541947.1;ENST00000545666.4	-62;-234;-62;124979;124773;124907;124979;-273	CGI:chr12:67068890-67069944	Open_Sea
cg04148089	TCGA-PRAD	#-	cg04148089	chr16	85639993	85639994	GSE1	protein_coding	ENST00000253458.10;ENST00000393243.4;ENST00000405402.5;ENST00000411612.4	26776;26640;28583;26835	CGI:chr16:85640595-85640901	N_Shore
cg10067182	TCGA-PRAD	-	cg10067182	chr2	239052858	239052859	HDAC4	protein_coding	ENST00000345617.6;ENST00000543185.4	348092;348092	CGI:chr2:239052743-239053028	Island
cg13393809	TCGA-PRAD	-	cg13393809	chr2	239052771	239052772	HDAC4	protein_coding	ENST00000345617.6;ENST00000543185.4	348179;348179	CGI:chr2:239052743-239053028	Island
cg14060417	TCGA-PRAD	-	cg14060417	chr12	112308817	112308818	HECTD4	protein_coding	ENST00000377560.8;ENST00000550722.4;ENST00000550724.1	73623;73276;73276	CGI:chr12:112381235-112381446	Open_Sea
cg12280150	TCGA-PRAD	#-	cg12280150	chr11	94085984	94085985	HEPHL1	protein_coding	ENST00000315765.9	64622	CGI:chr11:94088935-94089171	N_Shelf
cg23208678	TCGA-PRAD	-	cg23208678	chr7	27555827	27555828	HIBADH	protein_coding	ENST00000265395.5;ENST00000425715.1;ENST00000428288.2	107169;91930;107042	CGI:chr7:27662601-27663232	Open_Sea
cg05286653	TCGA-PRAD	+	cg05286653	chr19	46297345	46297346	HIF3A	protein_coding	ENST00000244302.7;ENST00000244303.9;ENST00000291300.7;ENST00000377670.7;ENST00000472815.4;ENST00000475432.5;ENST00000524533.1;ENST00000526506.4;ENST00000528563.4;ENST00000533145.4;ENST00000533789.4	298;-1046;-1114;298;-1082;298;-954;-1089;-1050;-1078;298	CGI:chr19:46296796-46297346	Island
cg12033125	TCGA-PRAD	#-	cg12033125	chr6	32965236	32965237	HLA-DMA	protein_coding	ENST00000422832.1;ENST00000464392.1	3859;3209	CGI:chr6:32968119-32969015	N_Shelf
cg26510404	TCGA-PRAD	-	cg26510404	chr5	75361623	75361624	HMGCR	protein_coding	ENST00000287936.7	24454	CGI:chr5:75336651-75337848	Open_Sea
cg05305278	TCGA-PRAD	#-	cg05305278	chr15	45510827	45510828	HMGN2P46	transcribed_processed_pseudogene	ENST00000313559.8;ENST00000396644.5;ENST00000396645.5;ENST00000409454.4;ENST00000495658.2;ENST00000560647.4;ENST00000261867.4;ENST00000559667.2	-325;-325;-325;-310;-327;60708;11981;11410	CGI:chr15:45522137-45523146	Open_Sea
cg07717704	TCGA-PRAD	#-	cg07717704	chr10	98471002	98471003	HPSE2	protein_coding	ENST00000370546.4;ENST00000370549.4;ENST00000370552.6;ENST00000404542.4;ENST00000628193.1	764801;764861;764861;273070;764861	CGI:chr10:98467681-98468075	S_Shelf
cg16739530	TCGA-PRAD	#-	cg16739530	chr4	13332084	13332085	HSP90AB2P	transcribed_processed_pseudogene	ENST00000602906.1	-1331	CGI:chr4:13483898-13484909	Open_Sea
cg20860112	TCGA-PRAD	#-	cg20860112	chr4	13331933	13331934	HSP90AB2P	transcribed_processed_pseudogene	ENST00000602906.1	-1482	CGI:chr4:13483898-13484909	Open_Sea
cg23633700	TCGA-PRAD	-	cg23633700	chr7	47977138	47977139	HUS1	protein_coding	ENST00000258774.8;ENST00000432325.4;ENST00000432627.4;ENST00000433977.4;ENST00000436444.4;ENST00000442024.4;ENST00000446009.1;ENST00000458191.4	2406;2416;2367;1758;2444;1397;2416;2416	CGI:chr7:47979218-47979792	N_Shelf
cg14297867	TCGA-PRAD	#-	cg14297867	chr9	27526174	27526175	IFNK	protein_coding	ENST00000276943.2;ENST00000262244.5	1859;3608	CGI:chr9:27528359-27528727	N_Shelf
cg16205389	TCGA-PRAD	-	cg16205389	chr2	238170574	238170575	ILKAP	protein_coding	ENST00000254654.6;ENST00000450411.1;ENST00000463129.4;ENST00000465131.4;ENST00000466468.4;ENST00000612675.3;ENST00000622223.3	33156;13523;33065;3353;16484;33110;33110	CGI:chr2:238163550-238164468	Open_Sea
cg05714496	TCGA-PRAD	-	cg05714496	chr10	132545181	132545182	INPP5A	protein_coding	ENST00000368593.6;ENST00000368594.6;ENST00000423490.4	7331;7360;7041	CGI:chr10:132546029-132546276	N_Shore
cg19365151	TCGA-PRAD	-	cg19365151	chr8	102242494	102242495	KB-431C1.4	antisense	ENST00000499653.1;ENST00000520820.1;ENST00000518920.2	-1116;3099;126	CGI:chr8:102238525-102239848	S_Shelf
cg00848374	TCGA-PRAD	#-	cg00848374	chr1	215005873	215005874	KCNK2	protein_coding	ENST00000391895.5;ENST00000467031.4;ENST00000486921.4	17;22;97	CGI:chr1:215082708-215083293	Open_Sea
cg06144361	TCGA-PRAD	#-	cg06144361	chr10	77243397	77243398	KCNMA1	protein_coding	ENST00000286627.8;ENST00000286628.11;ENST00000354353.8;ENST00000372403.7;ENST00000372408.5;ENST00000372421.8;ENST00000372437.4;ENST00000372440.4;ENST00000372443.4;ENST00000404771.6;ENST00000404857.4;ENST00000406533.6;ENST00000457953.4;ENST00000604624.4;ENST00000626620.1	395199;394246;160629;394098;394057;394166;394051;394597;394973;394362;160629;160629;394168;160588;394412	CGI:chr10:77636337-77638737	Open_Sea
cg08128361	TCGA-PRAD	#-	cg08128361	chr16	67302149	67302150	KCTD19	protein_coding	ENST00000304372.5;ENST00000562860.1;ENST00000566392.4;ENST00000569333.4;ENST00000570049.4	24615;18642;24605;24581;24578	CGI:chr16:67278993-67279828	Open_Sea
cg23271558	TCGA-PRAD	#-	cg23271558	chr1	23079232	23079233	KDM1A	protein_coding	ENST00000356634.6;ENST00000400181.7;ENST00000465864.1;ENST00000494920.1;ENST00000427154.1	59783;59738;7107;1997;8827	CGI:chr1:23019321-23020184	Open_Sea
cg15016062	TCGA-PRAD	#-	cg15016062	chr5	94240727	94240728	KIAA0825	protein_coding	ENST00000513200.6	377845	CGI:chr5:94111248-94111731	Open_Sea
cg01730928	TCGA-PRAD	#-	cg01730928	chrX	74923966	74923967	KIAA2022	protein_coding	ENST00000055682.9;ENST00000616200.1	1482;1520	CGI:chrX:74924017-74925309	N_Shore
cg06790053	TCGA-PRAD	-	cg06790053	chr1	246776151	246776152	KIF28P	unitary_pseudogene	ENST00000504864.5;ENST00000421003.4;ENST00000505748.4;ENST00000509202.1	53909;137;59;58	CGI:chr1:246788912-246789209	Open_Sea
cg06826710	TCGA-PRAD	-	cg06826710	chr1	246775947	246775948	KIF28P	unitary_pseudogene	ENST00000504864.5;ENST00000421003.4;ENST00000505748.4;ENST00000509202.1	54113;-67;-145;-146	CGI:chr1:246788912-246789209	Open_Sea
cg23255020	TCGA-PRAD	-	cg23255020	chr1	246776105	246776106	KIF28P	unitary_pseudogene	ENST00000504864.5;ENST00000421003.4;ENST00000505748.4;ENST00000509202.1	53955;91;13;12	CGI:chr1:246788912-246789209	Open_Sea
cg05400200	TCGA-PRAD	-	cg05400200	chr7	105111696	105111697	KMT2E	protein_coding	ENST00000257745.7;ENST00000311117.6;ENST00000334884.8;ENST00000334914.10;ENST00000493638.1	97505;97516;97505;70742;5784	CGI:chr7:105012672-105014519	Open_Sea
cg21074347	TCGA-PRAD	#-	cg21074347	chr11	9093462	9093463	KRT8P41	processed_pseudogene	ENST00000533985.1;ENST00000534295.1	-916;44653	CGI:chr11:9090914-9091815	S_Shore
cg22226342	TCGA-PRAD	-	cg22226342	chr21	30321589	30321590	KRTAP26-1	protein_coding	ENST00000360542.4	-1272	CGI:chr21:29939068-29939788	Open_Sea
cg06193520	TCGA-PRAD	-	cg06193520	chr16	1323702	1323703	LA16c-358B7.3	antisense	ENST00000567829.1;ENST00000568106.1;ENST00000325437.8;ENST00000355803.7;ENST00000397514.6;ENST00000397515.5;ENST00000403747.5;ENST00000406620.4;ENST00000566587.4;ENST00000568288.4;ENST00000568989.1	-856;-874;14548;14821;14191;14066;14023;11830;13898;14053;3820	CGI:chr16:1319052-1319524	Open_Sea
cg18792528	TCGA-PRAD	#-	cg18792528	chr1	25567244	25567245	LDLRAP1	protein_coding	ENST00000374338.4;ENST00000470950.1;ENST00000474283.1;ENST00000488127.1	23663;2652;3609;13879	CGI:chr1:25543402-25544551	Open_Sea
cg04398156	TCGA-PRAD	#-	cg04398156	chr13	110987386	110987387	LINC00431	lincRNA	ENST00000440735.1	4078	CGI:chr13:110990093-110990314	N_Shelf
cg01369895	TCGA-PRAD	#-	cg01369895	chr3	177464974	177464975	LINC00578	lincRNA	ENST00000439009.1;ENST00000442937.4	23009;23052	CGI:chr3:177196449-177198066	Open_Sea
cg20238525	TCGA-PRAD	#-	cg20238525	chr1	94707494	94707495	LINC01057	lincRNA	ENST00000414374.1;ENST00000418366.2;ENST00000421997.4;ENST00000432162.4;ENST00000442418.4;ENST00000452922.4	112717;112726;112726;24852;112603;112788	CGI:chr1:94820046-94820763	Open_Sea
cg13065624	TCGA-PRAD	#-	cg13065624	chr1	170284476	170284477	LINC01142	lincRNA	ENST00000451439.1	-267	CGI:chr1:170074469-170074856	Open_Sea
cg15320905	TCGA-PRAD	#-	cg15320905	chr12	113725008	113725009	LINC01234	lincRNA	ENST00000550905.4	48674	CGI:chr12:113591513-113591947	Open_Sea
cg09919917	TCGA-PRAD	#-	cg09919917	chr2	241891923	241891924	LINC01237	processed_transcript	ENST00000415434.4;ENST00000429947.1;ENST00000430555.4;ENST00000457686.4	10556;9974;10559;10555	CGI:chr2:241890848-241891078	S_Shore
cg24035519	TCGA-PRAD	#-	cg24035519	chr15	93803127	93803128	LINC01579	lincRNA	ENST00000553818.1;ENST00000557481.5	26048;97473	CGI:chr15:93432524-93432750	Open_Sea
cg04359558	TCGA-PRAD	-	cg04359558	chr16	11554368	11554369	LITAF	protein_coding	ENST00000339430.8;ENST00000381810.6;ENST00000413364.5;ENST00000570798.4;ENST00000570904.4;ENST00000571459.4;ENST00000571627.4;ENST00000571688.4;ENST00000571976.1;ENST00000572255.4;ENST00000573332.4;ENST00000574701.4;ENST00000574763.4;ENST00000575426.1;ENST00000576036.4;ENST00000620789.3;ENST00000622633.3	32006;2369;32583;32551;32880;32536;44133;33196;32574;32552;32552;32922;32552;2077;74843;32006;32583	CGI:chr16:11586152-11587419	Open_Sea
cg07756477	TCGA-PRAD	#-	cg07756477	chr15	74812671	74812672	LMAN1L	protein_coding	ENST00000309664.8;ENST00000379709.6;ENST00000456603.2;ENST00000470711.5;ENST00000562810.4;ENST00000568467.1;ENST00000570147.4	-46;-183;-148;-46;-146;-142;-47	CGI:chr15:74803008-74803219	Open_Sea
cg02612270	TCGA-PRAD	#-	cg02612270	chr16	965103	965104	LMF1	protein_coding	ENST00000262301.14;ENST00000543238.4;ENST00000545827.5;ENST00000562226.4;ENST00000562380.4;ENST00000566609.1;ENST00000567595.1;ENST00000568897.4;ENST00000568964.4;ENST00000570014.4	5897;5858;16216;5880;-980;5880;5808;5764;5861;16195	CGI:chr16:964739-964976	S_Shore
cg27373390	TCGA-PRAD	#-	cg27373390	chr3	37053545	37053546	LRRFIP2	protein_coding	ENST00000336686.7;ENST00000354379.7;ENST00000421276.5;ENST00000460646.4	121020;122816;122793;11790	CGI:chr3:36992737-36993865	Open_Sea
cg09167931	TCGA-PRAD	#-	cg09167931	chr17	27895584	27895585	LYRM9	protein_coding	ENST00000582343.1	-831	CGI:chr17:27892912-27893449	S_Shelf
cg21070669	TCGA-PRAD	-	cg21070669	chr12	57491780	57491781	MARS	protein_coding	ENST00000262027.8;ENST00000447721.5;ENST00000537638.5;ENST00000545888.5;ENST00000548674.4;ENST00000549074.4;ENST00000551892.1;ENST00000552371.1;ENST00000628866.1	3822;3711;4485;3713;3755;3711;3694;2249;3711	CGI:chr12:57487967-57488252	S_Shelf
cg00949532	TCGA-PRAD	#-	cg00949532	chr8	6599333	6599334	MCPH1	protein_coding	ENST00000344683.8;ENST00000519221.4;ENST00000521129.1	192740;122066;121973	CGI:chr8:6566694-6567367	Open_Sea
cg03228407	TCGA-PRAD	-	cg03228407	chr17	5489043	5489044	MIS12	protein_coding	ENST00000381165.3;ENST00000573759.1;ENST00000576988.1;ENST00000611091.3	2115;2646;2757;2668	CGI:chr17:5486070-5486963	S_Shelf
cg05051799	TCGA-PRAD	#-	cg05051799	chr6	53943991	53943992	MLIP	protein_coding	ENST00000505762.1;ENST00000431554.2;ENST00000511369.4	14008;13944;13968	CGI:chr6:53794456-53796174	Open_Sea
cg07324116	TCGA-PRAD	-	cg07324116	chr5	80764283	80764284	MSH3	protein_coding	ENST00000265081.6	109634	CGI:chr5:80654184-80655054	Open_Sea
cg18920088	TCGA-PRAD	#-	cg18920088	chr6	151025273	151025274	MTHFD1L	protein_coding	ENST00000367321.6;ENST00000611279.3;ENST00000618312.3	159723;159593;158939	CGI:chr6:151090867-151091203	Open_Sea
cg07922924	TCGA-PRAD	#-	cg07922924	chr1	11151217	11151218	MTOR	protein_coding	ENST00000361445.7;ENST00000517277.1	111291;-1134	CGI:chr1:11099330-11100079	Open_Sea
cg12738764	TCGA-PRAD	#-	cg12738764	chr2	191265887	191265888	MYO1B	protein_coding	ENST00000304164.7;ENST00000339514.7;ENST00000392318.6;ENST00000418908.4;ENST00000420448.1;ENST00000438652.4;ENST00000451437.4;ENST00000471904.1	20358;20610;20497;20701;2313;19603;2887;2532	CGI:chr2:191245344-191246214	Open_Sea
cg22885000	TCGA-PRAD	#-	cg22885000	chr2	191358554	191358555	MYO1B	protein_coding	ENST00000304164.7;ENST00000339514.7;ENST00000392316.4;ENST00000392318.6;ENST00000451437.4	113025;113277;81668;113164;95554	CGI:chr2:191245344-191246214	Open_Sea
cg10518282	TCGA-PRAD	#-	cg10518282	chr11	113255424	113255425	NCAM1	protein_coding	ENST00000316851.10;ENST00000401611.5;ENST00000524916.1;ENST00000525355.4;ENST00000525691.4;ENST00000526322.4;ENST00000528590.4;ENST00000530543.4;ENST00000531044.4;ENST00000531817.4;ENST00000533073.4;ENST00000534516.2;ENST00000611284.3;ENST00000615112.3;ENST00000615285.3;ENST00000618266.3;ENST00000619839.3;ENST00000620046.3;ENST00000621128.3;ENST00000621518.3;ENST00000621850.3	294021;294055;-527;22165;14916;23098;22276;23161;293987;22630;22628;9315;122495;294176;294176;294176;294148;293988;294055;294176;293943	CGI:chr11:113314610-113314941	Open_Sea
cg27653901	TCGA-PRAD	-	cg27653901	chr12	124348209	124348210	NCOR2	protein_coding	ENST00000356219.6;ENST00000404121.5;ENST00000404621.4;ENST00000405201.4;ENST00000429285.5;ENST00000458234.4;ENST00000473999.2	74346;74346;187395;147044;187395;219256;732	CGI:chr12:124346587-124346884	S_Shore
cg05709720	TCGA-PRAD	#-	cg05709720	chr17	31295887	31295888	NF1	protein_coding	ENST00000356175.6;ENST00000358273.7;ENST00000456735.5;ENST00000493220.4;ENST00000579081.4;ENST00000247271.4;ENST00000580156.1;ENST00000582029.1	200959;200959;95350;70803;200678;1525;1344;1653	CGI:chr17:31345317-31345594	Open_Sea
cg16001865	TCGA-PRAD	#-	cg16001865	chr1	61171050	61171051	NFIA	protein_coding	ENST00000371184.5;ENST00000371185.5;ENST00000371187.6;ENST00000371189.7;ENST00000371191.4;ENST00000403491.6;ENST00000407417.6;ENST00000476646.4;ENST00000479364.1;ENST00000485903.5	88295;88301;88428;89187;305790;88741;93775;117219;89282;88326	CGI:chr1:61083081-61083750	Open_Sea
cg18528593	TCGA-PRAD	-	cg18528593	chr19	3381528	3381529	NFIC	protein_coding	ENST00000341919.6;ENST00000395111.6;ENST00000443272.2;ENST00000586919.4;ENST00000589123.4;ENST00000590282.4	14978;21880;14941;21844;21964;14944	CGI:chr19:3381527-3382277	Island
cg22824635	TCGA-PRAD	-	cg22824635	chr19	13001469	13001470	NFIX	protein_coding	ENST00000397661.5;ENST00000592199.4	5860;5630	CGI:chr19:13001356-13001995	Island
cg20512044	TCGA-PRAD	#-	cg20512044	chr14	50763611	50763612	NIN	protein_coding	ENST00000245441.8;ENST00000324330.12;ENST00000382041.6;ENST00000382043.7;ENST00000389869.6;ENST00000453196.4;ENST00000476352.4;ENST00000530853.4;ENST00000530997.5	67511;67511;67511;66869;3185;67511;67436;3185;58446	CGI:chr14:50830009-50831759	Open_Sea
cg12529432	TCGA-PRAD	-	cg12529432	chr8	23681097	23681098	NKX3-1	protein_coding	ENST00000380871.4;ENST00000523261.1	1831;1793	CGI:chr8:23682294-23683089	N_Shore
cg02471578	TCGA-PRAD	#-	cg02471578	chrX	71144689	71144690	NLGN3	protein_coding	ENST00000358741.3;ENST00000374051.6;ENST00000395855.5;ENST00000536169.4;ENST00000612180.3	-174;-155;-155;-143;-148	CGI:chrX:71169685-71169950	Open_Sea
cg26080545	TCGA-PRAD	-	cg26080545	chr10	15132925	15132926	NMT2	protein_coding	ENST00000378150.1;ENST00000378165.7;ENST00000478580.1;ENST00000451677.1	35704;35769;8429;35687	CGI:chr10:15167825-15168715	Open_Sea
cg16680624	TCGA-PRAD	-	cg16680624	chr7	30476760	30476761	NOD1	protein_coding	ENST00000222823.7;ENST00000411552.4;ENST00000413433.4;ENST00000419601.1;ENST00000419799.4;ENST00000434755.4	2021;1969;1877;2025;1983;1979	CGI:chr7:30478371-30478994	N_Shore
cg25984524	TCGA-PRAD	-	cg25984524	chr10	103112092	103112093	NT5C2	protein_coding	ENST00000343289.8;ENST00000369857.7;ENST00000404739.6;ENST00000452156.4;ENST00000461461.4;ENST00000470299.1;ENST00000487810.4	81215;81181;62891;81181;81207;81207;28101	CGI:chr10:103192485-103193475	Open_Sea
cg09305503	TCGA-PRAD	#-	cg09305503	chr17	9184889	9184890	NTN1	protein_coding	ENST00000173229.5	163346	CGI:chr17:9162835-9163071	Open_Sea
cg26584983	TCGA-PRAD	#-	cg26584983	chr12	93405199	93405200	NUDT4	protein_coding	ENST00000337179.8	27315	CGI:chr12:93377689-93378419	Open_Sea
cg23768572	TCGA-PRAD	#-	cg23768572	chr17	888084	888085	NXN	protein_coding	ENST00000336868.6;ENST00000571338.1;ENST00000575171.1;ENST00000575455.4;ENST00000577098.4	91687;41968;91266;8931;19951	CGI:chr17:841377-841667	Open_Sea
cg19795594	TCGA-PRAD	#-	cg19795594	chr11	132920839	132920840	OPCML	protein_coding	ENST00000331898.10;ENST00000374778.4;ENST00000524381.4;ENST00000525412.1;ENST00000529038.4;ENST00000541867.4;ENST00000612177.3	22833;22930;611681;22172;611564;22254;22254	CGI:chr11:132942767-132943180	Open_Sea
cg26048897	TCGA-PRAD	-	cg26048897	chr10	49932146	49932147	PARG	protein_coding	ENST00000402038.6;ENST00000610922.1;ENST00000611974.3;ENST00000614063.3;ENST00000616448.1	38058;9853;9825;9841;9840	CGI:chr10:49941466-49942365	Open_Sea
cg02474926	TCGA-PRAD	#-	cg02474926	chr12	3821757	3821758	PARP11	protein_coding	ENST00000228820.7;ENST00000416739.4;ENST00000427057.5;ENST00000447133.6;ENST00000453942.2;ENST00000458162.5;ENST00000476985.4	51618;51680;51599;51692;51594;51614;218	CGI:chr12:3838756-3839454	Open_Sea
cg21023952	TCGA-PRAD	#-	cg21023952	chr5	60487208	60487209	PART1	lincRNA	ENST00000504876.2;ENST00000506884.1;ENST00000515734.2;ENST00000611761.1;ENST00000612397.1;ENST00000502484.5;ENST00000505507.5;ENST00000506510.5;ENST00000509355.4;ENST00000511382.1;ENST00000515835.2	-1000;-933;-506;-506;-871;869;856;34913;891;858;856	CGI:chr5:60699547-60700504	Open_Sea
cg12046882	TCGA-PRAD	-	cg12046882	chr1	66359305	66359306	PDE4B	protein_coding	ENST00000329654.7;ENST00000341517.7;ENST00000371045.8;ENST00000423207.5;ENST00000480109.2;ENST00000524999.1;ENST00000526197.4;ENST00000528771.4;ENST00000531025.4;ENST00000534463.4	566790;566123;27300;366882;4922;-1122;27115;28576;27155;4179	CGI:chr1:66533045-66533377	Open_Sea
cg18425032	TCGA-PRAD	#-	cg18425032	chr5	59116468	59116469	PDE4D	protein_coding	ENST00000309641.9;ENST00000340635.9;ENST00000360047.8;ENST00000405053.6;ENST00000405755.5;ENST00000502484.5;ENST00000503258.4;ENST00000505453.1;ENST00000507116.4;ENST00000546160.4	652042;777331;470032;776818;240508;1371609;159652;469926;652178;100849	CGI:chr5:59039009-59040054	Open_Sea
cg07266580	TCGA-PRAD	#-	cg07266580	chr11	103907242	103907243	PDGFD	protein_coding	ENST00000302251.8;ENST00000393158.5	257138;256866	CGI:chr11:104036677-104037262	Open_Sea
cg00096603	TCGA-PRAD	#-	cg00096603	chr4	94650971	94650972	PDLIM5	protein_coding	ENST00000317968.7;ENST00000380176.6;ENST00000437932.4;ENST00000503974.4;ENST00000506632.2;ENST00000514743.4;ENST00000542407.4;ENST00000615540.3;ENST00000627587.1	199068;66569;199113;199035;65343;195725;199014;199113;199027	CGI:chr4:94757647-94758658	Open_Sea
cg06547203	TCGA-PRAD	-	cg06547203	chr16	15060225	15060226	PDXDC1	protein_coding	ENST00000535621.5;ENST00000198767.9;ENST00000563559.4	85212;34093;34087	CGI:chr16:15055347-15056250	S_Shelf
cg24602369	TCGA-PRAD	#-	cg24602369	chr3	73603458	73603459	PDZRN3	protein_coding	ENST00000263666.7;ENST00000308537.4	21483;21383	CGI:chr3:73624079-73625224	Open_Sea
cg19676238	TCGA-PRAD	-	cg19676238	chr1	2410655	2410656	PEX10	protein_coding	ENST00000288774.6;ENST00000447513.5;ENST00000502666.1;ENST00000507596.4;ENST00000508384.4;ENST00000510434.1;ENST00000514502.1;ENST00000515760.1	1876;1917;182;1886;3143;1881;1860;-650	CGI:chr1:2411946-2413278	N_Shore
cg09707903	TCGA-PRAD	#-	cg09707903	chr12	19133649	19133650	PLEKHA5	protein_coding	ENST00000299275.9;ENST00000429027.5;ENST00000535357.4;ENST00000538034.4;ENST00000538714.4;ENST00000539256.4;ENST00000540972.4	3854;3880;3588;2938;3852;3854;3896	CGI:chr12:19129391-19130967	S_Shelf
cg04051396	TCGA-PRAD	#-	cg04051396	chr12	92736402	92736403	PLEKHG7	protein_coding	ENST00000344636.3;ENST00000549856.4	-134;14896	CGI:chr12:92928566-92929722	Open_Sea
cg19570749	TCGA-PRAD	#-	cg19570749	chr7	5995943	5995944	PMS2	protein_coding	ENST00000265849.10;ENST00000382321.5;ENST00000406569.6;ENST00000441476.5;ENST00000469652.1	13183;13077;13077;13164;13077	CGI:chr7:6008765-6009624	Open_Sea
cg08691323	TCGA-PRAD	-	cg08691323	chr5	55530855	55530856	PPAP2A	protein_coding	ENST00000264775.8;ENST00000307259.8;ENST00000502907.1;ENST00000509667.4;ENST00000515132.4;ENST00000502765.1	4115;4196;4110;4097;4110;-153	CGI:chr5:55530782-55530998	Island
cg16411279	TCGA-PRAD	-	cg16411279	chr5	55530940	55530941	PPAP2A	protein_coding	ENST00000264775.8;ENST00000307259.8;ENST00000502907.1;ENST00000509667.4;ENST00000515132.4;ENST00000502765.1	4030;4111;4025;4012;4025;-238	CGI:chr5:55530782-55530998	Island
cg05456956	TCGA-PRAD	#-	cg05456956	chr10	6515580	6515581	PRKCQ	protein_coding	ENST00000263125.8;ENST00000397176.5;ENST00000539722.4	64722;64722;64722	CGI:chr10:6579945-6580680	Open_Sea
cg12085265	TCGA-PRAD	-	cg12085265	chr1	2083189	2083190	PRKCZ	protein_coding	ENST00000378567.6;ENST00000400921.5;ENST00000461106.5;ENST00000461465.4;ENST00000466651.4;ENST00000468310.4;ENST00000470596.4;ENST00000481140.4;ENST00000495347.4;ENST00000496325.4	32718;9726;9202;8500;27509;32703;8333;940;9469;7944	CGI:chr1:2073740-2074126	Open_Sea
cg12465010	TCGA-PRAD	-	cg12465010	chr10	11867983	11867984	PROSER2	protein_coding	ENST00000277570.8;ENST00000622831.3;ENST00000445498.4;ENST00000453242.1	44584;44584;26718;6813	CGI:chr10:11869555-11870433	N_Shore
cg08030373	TCGA-PRAD	-	cg08030373	chr3	51540306	51540307	RAD54L2	protein_coding	ENST00000409535.5;ENST00000487093.4;ENST00000602430.1	-1275;-1275;-839	CGI:chr3:51538579-51539257	S_Shore
cg07000257	TCGA-PRAD	#-	cg07000257	chr10	6116423	6116424	RBM17	protein_coding	ENST00000379888.7;ENST00000446108.4	27435;27076	CGI:chr10:6089029-6089811	Open_Sea
cg09141635	TCGA-PRAD	#-	cg09141635	chr4	40621274	40621275	RBM47	protein_coding	ENST00000295971.10;ENST00000505220.1;ENST00000505414.4;ENST00000510871.4;ENST00000511598.4;ENST00000511902.4;ENST00000513044.1;ENST00000514014.1;ENST00000514782.4;ENST00000515053.4	8591;9513;9572;8591;9602;9513;8256;9350;8850;9043	CGI:chr4:40629723-40630513	Open_Sea
cg26343910	TCGA-PRAD	-	cg26343910	chr3	50090549	50090550	RBM5	protein_coding	ENST00000347869.6;ENST00000404526.5;ENST00000417905.1;ENST00000433556.5;ENST00000437500.4;ENST00000438369.4;ENST00000441305.4;ENST00000464087.5;ENST00000469838.4;ENST00000492472.1;ENST00000434592.4	1640;1629;178;1594;667;1593;1594;1585;1629;1573;150362	CGI:chr3:50088819-50089771	S_Shore
cg11937768	TCGA-PRAD	-	cg11937768	chr10	63584270	63584271	REEP3	protein_coding	ENST00000298249.7;ENST00000373758.4	62906;62906	CGI:chr10:63630115-63631075	Open_Sea
cg14284187	TCGA-PRAD	-	cg14284187	chr9	113592817	113592818	RGS3	protein_coding	ENST00000342620.8;ENST00000343817.8;ENST00000350696.8;ENST00000374134.6;ENST00000374140.5;ENST00000394646.6;ENST00000462143.4;ENST00000462403.4;ENST00000467805.5;ENST00000478599.4;ENST00000485822.1;ENST00000487344.1;ENST00000496275.4;ENST00000497435.1;ENST00000613049.3;ENST00000620489.1	27862;91389;132559;12156;148085;91389;56312;-670;10744;129087;11923;11180;27743;-1328;-1104;-1313	CGI:chr9:113584120-113584323	Open_Sea
cg01775802	TCGA-PRAD	#-	cg01775802	chr14	72478753	72478754	RGS6	protein_coding	ENST00000343854.9;ENST00000355512.9;ENST00000402788.5;ENST00000404301.5;ENST00000406236.7;ENST00000407322.7;ENST00000434263.5;ENST00000553525.4;ENST00000553530.4;ENST00000554474.4;ENST00000554782.1;ENST00000555571.4;ENST00000556437.4;ENST00000622468.3	126659;513960;126660;513960;513960;513960;24232;546313;545636;545607;19083;546135;545520;126659	CGI:chr14:72892081-72894226	Open_Sea
cg05483534	TCGA-PRAD	#-	cg05483534	chr2	46575173	46575174	RHOQ	protein_coding	ENST00000238738.7;ENST00000432183.4;ENST00000465198.1;ENST00000473428.1;ENST00000482449.2;ENST00000489471.4;ENST00000494370.1;ENST00000616091.3;ENST00000506009.2	32444;32436;33366;31405;31772;32023;-956;32151;5066	CGI:chr2:46542332-46543649	Open_Sea
cg26816636	TCGA-PRAD	#-	cg26816636	chr5	180068386	180068387	RNF130	protein_coding	ENST00000261947.4;ENST00000520911.4;ENST00000521389.4;ENST00000522208.5	3716;3728;3733;3336	CGI:chr5:180071399-180072338	N_Shelf
cg20910361	TCGA-PRAD	#-	cg20910361	chr4	140955879	140955880	RNF150	protein_coding	ENST00000306799.6;ENST00000420921.5;ENST00000506101.1;ENST00000507500.4;ENST00000515057.1;ENST00000515673.5	177584;256999;41158;177171;11992;176964	CGI:chr4:141132173-141133447	Open_Sea
cg06657560	TCGA-PRAD	-	cg06657560	chr12	121403569	121403570	RNF34	protein_coding	ENST00000361234.8;ENST00000392464.3;ENST00000392465.6;ENST00000553407.4;ENST00000554606.4;ENST00000555076.1;ENST00000556562.1;ENST00000613529.3	3527;3424;3449;3439;3426;3421;3440;3485	CGI:chr12:121399577-121400593	S_Shelf
cg05518778	TCGA-PRAD	#-	cg05518778	chr7	149033051	149033052	RNU6-650P	snRNA	ENST00000365658.1	-7	CGI:chr7:149027955-149029069	S_Shelf
cg01942776	TCGA-PRAD	#-	cg01942776	chr14	30450802	30450803	RP11-1103G16.1	antisense	ENST00000548631.4;ENST00000550680.4;ENST00000552511.1	23269;23426;122828	CGI:chr14:30558927-30559606	Open_Sea
cg12901917	TCGA-PRAD	#-	cg12901917	chr12	115758402	115758403	RP11-110L15.1	lincRNA	ENST00000549163.1	3139	CGI:chr12:115916982-115917382	Open_Sea
cg02304751	TCGA-PRAD	#-	cg02304751	chr4	98662794	98662795	RP11-1299A16.3	antisense	ENST00000569927.1	3889	CGI:chr4:98657991-98659009	S_Shelf
cg24052851	TCGA-PRAD	-	cg24052851	chr9	88180440	88180441	RP11-1E11.1	processed_pseudogene	ENST00000375867.4	-234	CGI:chr9:88180439-88180665	Island
cg22200649	TCGA-PRAD	-	cg22200649	chr12	65567864	65567865	RP11-230G5.2	lincRNA	ENST00000535315.4;ENST00000537250.4;ENST00000537298.4;ENST00000539653.4;ENST00000544557.1;ENST00000546198.4	74294;74335;74297;74499;74509;74279	CGI:chr12:65729008-65729548	Open_Sea
cg25288034	TCGA-PRAD	#-	cg25288034	chr10	123357851	123357852	RP11-282I1.1	lincRNA	ENST00000448347.4	1400	CGI:chr10:123154115-123155210	Open_Sea
cg26632875	TCGA-PRAD	#-	cg26632875	chr12	13026808	13026809	RP11-377D9.3	lincRNA	ENST00000543321.1	26356	CGI:chr12:13044304-13044847	Open_Sea
cg00087792	TCGA-PRAD	#-	cg00087792	chr16	3950985	3950986	RP11-462G12.1	sense_overlapping	ENST00000576810.1	-540	CGI:chr16:3939005-3939347	Open_Sea
cg02551095	TCGA-PRAD	#-	cg02551095	chr15	33305145	33305146	RP11-489D6.2	antisense	ENST00000559457.1;ENST00000561458.4	5515;5102	CGI:chr15:33310615-33311802	Open_Sea
cg09487575	TCGA-PRAD	#-	cg09487575	chr16	47848484	47848485	RP11-523L20.2	lincRNA	ENST00000565451.4	123915	CGI:chr16:47460786-47461296	Open_Sea
cg11406977	TCGA-PRAD	#-	cg11406977	chr11	103851233	103851234	RP11-563P16.1	lincRNA	ENST00000533459.1	44039	CGI:chr11:104036677-104037262	Open_Sea
cg02571204	TCGA-PRAD	-	cg02571204	chr10	112831974	112831975	RP11-57H14.5	TEC	ENST00000624062.1	804	CGI:chr10:112949890-112950323	Open_Sea
cg16998564	TCGA-PRAD	#-	cg16998564	chr1	87805889	87805890	RP11-60A14.1	TEC	ENST00000623157.1	2484	CGI:chr1:87335152-87335549	Open_Sea
cg08951452	TCGA-PRAD	#-	cg08951452	chr8	48649196	48649197	RP11-770E5.1	antisense	ENST00000522575.1	97628	CGI:chr8:48735143-48735429	Open_Sea
cg03890951	TCGA-PRAD	#-	cg03890951	chr16	86199977	86199978	RP11-805I24.3	lincRNA	ENST00000599841.1	-1063	CGI:chr16:86286569-86287449	Open_Sea
cg27638288	TCGA-PRAD	#-	cg27638288	chr11	12050399	12050400	RP13-631K18.2	lincRNA	ENST00000531559.1	19523	CGI:chr11:12008190-12009294	Open_Sea
cg13323416	TCGA-PRAD	#-	cg13323416	chr6	45641630	45641631	RUNX2	protein_coding	ENST00000478660.5;ENST00000576263.4	219593;312902	CGI:chr6:45663249-45664077	Open_Sea
cg19570102	TCGA-PRAD	-	cg19570102	chr6	83196404	83196405	RWDD2A	protein_coding	ENST00000369724.4	3024	CGI:chr6:83192887-83194058	S_Shelf
cg26437697	TCGA-PRAD	#-	cg26437697	chr14	54677037	54677038	SAMD4A	protein_coding	ENST00000251091.8;ENST00000392067.6;ENST00000554335.4;ENST00000555091.1;ENST00000555112.1;ENST00000631086.1	109424;109424;109939;24353;109404;109424	CGI:chr14:54565108-54568112	Open_Sea
cg03894572	TCGA-PRAD	-	cg03894572	chr8	89825435	89825436	SCb-64M4.1	unprocessed_pseudogene	ENST00000619538.1	-1159	CGI:chr8:89757307-89758229	Open_Sea
cg01324261	TCGA-PRAD	#-	cg01324261	chr4	173399227	173399228	SCRG1	protein_coding	ENST00000296506.6;ENST00000512188.1	310;7154	CGI:chr4:173369799-173372122	Open_Sea
cg05511872	TCGA-PRAD	#-	cg05511872	chr11	71113214	71113215	SHANK2	protein_coding	ENST00000601538.4;ENST00000608988.4	111549;139364	CGI:chr11:71251127-71253115	Open_Sea
cg22666517	TCGA-PRAD	#-	cg22666517	chrX	9948523	9948524	SHROOM2	protein_coding	ENST00000380913.6;ENST00000418909.5	162066;36088	CGI:chrX:9944545-9944928	S_Shelf
cg15537788	TCGA-PRAD	-	cg15537788	chr19	38207387	38207388	SIPA1L3	protein_coding	ENST00000222345.9	300158	CGI:chr19:38209693-38209937	N_Shelf
cg20568691	TCGA-PRAD	#-	cg20568691	chr13	98688460	98688461	SLC15A1	protein_coding	ENST00000376503.8;ENST00000618992.3	64195;64195	CGI:chr13:98752228-98752849	Open_Sea
cg20845639	TCGA-PRAD	#-	cg20845639	chr8	23573373	23573374	SLC25A37	protein_coding	ENST00000519973.4	44567	CGI:chr8:23571525-23571752	S_Shore
cg01800148	TCGA-PRAD	#-	cg01800148	chr1	9070827	9070828	SLC2A5	protein_coding	ENST00000377414.6;ENST00000377424.7;ENST00000464985.4;ENST00000473209.1;ENST00000474145.4;ENST00000479813.4;ENST00000484798.4;ENST00000486632.4;ENST00000487835.4	-1222;-1110;17617;-975;1439;2296;901;17652;17631	CGI:chr1:9039221-9040454	Open_Sea
cg12178904	TCGA-PRAD	-	cg12178904	chr1	205662924	205662925	SLC45A3	protein_coding	ENST00000367145.3;ENST00000460934.1	17536;-255	CGI:chr1:205662849-205663126	Island
cg21362390	TCGA-PRAD	#-	cg21362390	chrX	145822047	145822048	SLITRK2	protein_coding	ENST00000335565.4;ENST00000370490.1	4214;3875	CGI:chrX:145822004-145822231	Island
cg25547520	TCGA-PRAD	#-	cg25547520	chr15	67138947	67138948	SMAD3	protein_coding	ENST00000327367.7;ENST00000439724.6;ENST00000540846.5;ENST00000558739.1;ENST00000558894.4;ENST00000559092.1;ENST00000559460.4;ENST00000559937.1;ENST00000560175.4	73101;945;13230;711;10843;40364;75183;60960;40267	CGI:chr15:67065001-67066424	Open_Sea
cg05311180	TCGA-PRAD	#-	cg05311180	chr2	216436481	216436482	SMARCAL1	protein_coding	ENST00000357276.7;ENST00000358207.8;ENST00000392128.5;ENST00000445153.1	24066;23737;21367;7704	CGI:chr2:216412314-216412834	Open_Sea
cg22771904	TCGA-PRAD	#-	cg22771904	chr6	168650727	168650728	SMOC2	protein_coding	ENST00000354536.8;ENST00000356284.5	209575;209575	CGI:chr6:168571836-168573429	Open_Sea
cg01433297	TCGA-PRAD	#-	cg01433297	chr20	4171169	4171170	SMOX	protein_coding	ENST00000278795.6;ENST00000305958.7;ENST00000339123.9;ENST00000346595.5;ENST00000379460.5;ENST00000484515.1;ENST00000493223.1;ENST00000621355.3	22389;22389;22389;22233;-542;22337;50188;22389	CGI:chr20:4172219-4172751	N_Shore
cg00092551	TCGA-PRAD	#-	cg00092551	chr7	127731511	127731512	SND1	protein_coding	ENST00000354725.6;ENST00000465900.4;ENST00000468166.4	79330;12852;12956	CGI:chr7:127651593-127652497	Open_Sea
cg18112708	TCGA-PRAD	-	cg18112708	chr6	159748418	159748419	SOD2	protein_coding	ENST00000546087.4;ENST00000337387.4;ENST00000358372.7;ENST00000614346.3;ENST00000621533.3;ENST00000631126.1	14112;20829;22832;21419;20917;20851	CGI:chr6:159761397-159762738	Open_Sea
cg00028336	TCGA-PRAD	-	cg00028336	chr4	185820634	185820635	SORBS2	protein_coding	ENST00000284776.10;ENST00000355634.8;ENST00000415274.4;ENST00000431902.4;ENST00000432655.4;ENST00000444781.4;ENST00000469627.1;ENST00000476878.1;ENST00000488562.1	135735;136019;135776;135715;135701;135701;135715;135735;112737	CGI:chr4:185638877-185639207	Open_Sea
cg25726756	TCGA-PRAD	#-	cg25726756	chr21	46162437	46162438	SPATC1L	protein_coding	ENST00000291672.5;ENST00000330205.9	22023;22040	CGI:chr21:46160578-46162151	S_Shore
cg24528602	TCGA-PRAD	#-	cg24528602	chr2	54613155	54613156	SPTBN1	protein_coding	ENST00000333896.5;ENST00000356805.7;ENST00000389980.6;ENST00000615901.3	54760;156869;155893;156837	CGI:chr2:54628961-54629350	Open_Sea
cg07111988	TCGA-PRAD	#-	cg07111988	chr1	24645273	24645274	SRRM1	protein_coding	ENST00000323848.12;ENST00000374389.7;ENST00000447431.5;ENST00000462710.4;ENST00000466910.4;ENST00000468822.4;ENST00000478890.4;ENST00000479034.4;ENST00000490543.4;ENST00000593639.4;ENST00000596378.1;ENST00000600523.4	2260;1973;1950;1979;2000;1997;12206;1964;1967;4041;1713;1984	CGI:chr1:24642536-24643705	S_Shore
cg08187034	TCGA-PRAD	-	cg08187034	chr2	38743794	38743795	SRSF7	protein_coding	ENST00000313117.9;ENST00000425778.4;ENST00000446327.5	7701;7622;7701	CGI:chr2:38750393-38751542	Open_Sea
cg26315457	TCGA-PRAD	#-	cg26315457	chr2	48532682	48532683	STON1	protein_coding	ENST00000404752.4;ENST00000406226.1;ENST00000402114.5;ENST00000405008.4	2510;2495;2756;2756	CGI:chr2:48530072-48530646	S_Shelf
cg02153747	TCGA-PRAD	#-	cg02153747	chr10	29628578	29628579	SVIL	protein_coding	ENST00000355867.7;ENST00000375398.5;ENST00000375400.6;ENST00000483758.1	6395;6395;107227;18678	CGI:chr10:29735143-29737148	Open_Sea
cg26606947	TCGA-PRAD	#-	cg26606947	chr10	122022087	122022088	TACC2	protein_coding	ENST00000334433.6;ENST00000358010.4;ENST00000369005.4;ENST00000453444.5;ENST00000474014.1;ENST00000489754.1;ENST00000491540.1;ENST00000492689.4;ENST00000498721.1;ENST00000513429.4;ENST00000515273.4;ENST00000515603.4	150;150;32892;150;27454;2338;93;32912;32823;32892;32880;32880	CGI:chr10:121974512-121975062	Open_Sea
cg01401824	TCGA-PRAD	#-	cg01401824	chr2	159045505	159045506	TANC1	protein_coding	ENST00000263635.7;ENST00000454300.4	76833;76870	CGI:chr2:158968342-158969889	Open_Sea
cg12314682	TCGA-PRAD	-	cg12314682	chr17	79978664	79978665	TBC1D16	protein_coding	ENST00000310924.5;ENST00000571872.1	57185;14971	CGI:chr17:79978046-79978492	S_Shore
cg18658151	TCGA-PRAD	-	cg18658151	chr17	79978654	79978655	TBC1D16	protein_coding	ENST00000310924.5;ENST00000571872.1	57195;14981	CGI:chr17:79978046-79978492	S_Shore
cg00517511	TCGA-PRAD	#-	cg00517511	chr12	114677610	114677611	TBX3	protein_coding	ENST00000257566.6;ENST00000349155.5;ENST00000548503.1;ENST00000613550.1	5981;6555;2324;5852	CGI:chr12:114674209-114674822	S_Shelf
cg09053536	TCGA-PRAD	#-	cg09053536	chr12	114679746	114679747	TBX3	protein_coding	ENST00000257566.6;ENST00000349155.5;ENST00000548503.1;ENST00000613550.1	3845;4419;188;3716	CGI:chr12:114682969-114685073	N_Shelf
cg16277169	TCGA-PRAD	#-	cg16277169	chr12	114674384	114674385	TBX3	protein_coding	ENST00000257566.6;ENST00000349155.5;ENST00000613550.1	9207;9781;9078	CGI:chr12:114674209-114674822	Island
cg05359518	TCGA-PRAD	#-	cg05359518	chr15	57216239	57216240	TCF12	protein_coding	ENST00000267811.8;ENST00000333725.8;ENST00000438423.5;ENST00000557843.4;ENST00000559609.4;ENST00000560190.4;ENST00000560887.1;ENST00000561235.4;ENST00000561346.4	297613;297544;297615;297406;297563;297563;81922;2159;106980	CGI:chr15:57306340-57307115	Open_Sea
cg02635786	TCGA-PRAD	-	cg02635786	chr10	114179525	114179526	TDRD1	protein_coding	ENST00000251864.5;ENST00000369280.1;ENST00000369282.4	254;-66;254	CGI:chr10:114174124-114174503	Open_Sea
cg27547703	TCGA-PRAD	-	cg27547703	chr10	114179265	114179266	TDRD1	protein_coding	ENST00000251864.5;ENST00000369280.1;ENST00000369282.4	-6;-326;-6	CGI:chr10:114174124-114174503	Open_Sea
cg02710015	TCGA-PRAD	#-	cg02710015	chr12	54968640	54968641	TESPA1	protein_coding	ENST00000316577.11;ENST00000449076.4;ENST00000524622.4;ENST00000524668.4;ENST00000524923.4;ENST00000524959.4;ENST00000525978.4;ENST00000526532.4;ENST00000531122.4;ENST00000532757.4;ENST00000532804.4;ENST00000533446.4;ENST00000620453.3	13199;16033;5291;16092;4944;4963;5919;4915;5047;4919;5044;5084;4923	CGI:chr12:54588149-54588807	Open_Sea
cg27421117	TCGA-PRAD	#-	cg27421117	chr2	73988532	73988533	TET3	protein_coding	ENST00000409262.6;ENST00000496886.1	2127;2005	CGI:chr2:73984087-73985605	S_Shelf
cg05907398	TCGA-PRAD	#-	cg05907398	chr15	56351221	56351222	TEX9	protein_coding	ENST00000560827.4	107211	CGI:chr15:56365279-56365685	Open_Sea
cg10331500	TCGA-PRAD	-	cg10331500	chr2	70549094	70549095	TGFA	protein_coding	ENST00000295400.9;ENST00000394241.3;ENST00000418333.5;ENST00000444975.4;ENST00000445399.4;ENST00000450929.4;ENST00000460808.4;ENST00000474101.1	4922;4880;4733;4545;4679;4397;4733;5100	CGI:chr2:70552917-70554445	N_Shelf
cg14807446	TCGA-PRAD	#-	cg14807446	chr2	43313610	43313611	THADA	protein_coding	ENST00000398653.4;ENST00000405006.7;ENST00000405975.5;ENST00000407351.4;ENST00000486735.4	282429;282365;282437;256906;78313	CGI:chr2:43224306-43227812	Open_Sea
cg25748958	TCGA-PRAD	#-	cg25748958	chr2	43445513	43445514	THADA	protein_coding	ENST00000398653.4;ENST00000402796.4;ENST00000405006.7;ENST00000405975.5;ENST00000407351.4;ENST00000408045.6;ENST00000469323.4;ENST00000485353.4	150526;129301;150462;150534;125003;150526;41160;17747	CGI:chr2:43595789-43596231	Open_Sea
cg10601159	TCGA-PRAD	-	cg10601159	chr2	241618092	241618093	THAP4	protein_coding	ENST00000402136.4;ENST00000402545.4;ENST00000407315.4;ENST00000612200.1	-590;-601;19358;15273	CGI:chr2:241609958-241610580	Open_Sea
cg09559196	TCGA-PRAD	#-	cg09559196	chr5	149995519	149995520	TIGD6	protein_coding	ENST00000296736.3;ENST00000515406.2	5649;5136	CGI:chr5:150000401-150001239	Open_Sea
cg11676024	TCGA-PRAD	#-	cg11676024	chr5	149996752	149996753	TIGD6	protein_coding	ENST00000296736.3;ENST00000515406.2	4416;3903	CGI:chr5:150000401-150001239	N_Shelf
cg05679002	TCGA-PRAD	#-	cg05679002	chr3	129688701	129688702	TMCC1	protein_coding	ENST00000393238.6;ENST00000426664.5;ENST00000432054.5;ENST00000505616.4	191766;204876;32;204851	CGI:chr3:129626824-129627678	Open_Sea
cg05097899	TCGA-PRAD	#-	cg05097899	chr20	5100097	5100098	TMEM230	protein_coding	ENST00000202834.10;ENST00000342308.8;ENST00000379277.5;ENST00000379279.5;ENST00000379283.5;ENST00000379286.5;ENST00000379299.5;ENST00000492419.1;ENST00000612323.3;ENST00000615008.3	13007;12991;12808;12953;12954;12946;12946;12873;12991;12694	CGI:chr20:5112714-5113499	Open_Sea
cg13144594	TCGA-PRAD	#-	cg13144594	chr14	103130920	103130921	TNFAIP2	protein_coding	ENST00000333007.4;ENST00000559406.4;ENST00000560428.1;ENST00000560562.4;ENST00000560670.4;ENST00000560869.4;ENST00000561156.1	4592;4530;3353;4530;3343;7458;-177	CGI:chr14:103132922-103133240	N_Shelf
cg19287349	TCGA-PRAD	#-	cg19287349	chr15	63066061	63066062	TPM1	protein_coding	ENST00000267996.10;ENST00000288398.9;ENST00000317516.10;ENST00000334895.8;ENST00000357980.7;ENST00000358278.6;ENST00000404484.7;ENST00000558072.4;ENST00000558264.4;ENST00000558347.4;ENST00000558544.4;ENST00000559108.1;ENST00000559397.4;ENST00000559556.4;ENST00000560131.1;ENST00000560445.1;ENST00000560970.4;ENST00000560975.4;ENST00000561395.4	23302;23428;17484;17694;23309;23375;17593;4003;10331;23305;17560;3952;23302;23302;2256;23313;23172;23376;9054	CGI:chr15:63048057-63049265	Open_Sea
cg08842287	TCGA-PRAD	#-	cg08842287	chr16	3697017	3697018	TRAP1	protein_coding	ENST00000246957.8;ENST00000538171.4;ENST00000570403.1;ENST00000571011.1;ENST00000571804.4;ENST00000574941.4;ENST00000576106.4	20581;20497;20496;20508;20500;20510;20537	CGI:chr16:3716976-3717934	Open_Sea
cg15689969	TCGA-PRAD	#-	cg15689969	chr5	14374288	14374289	TRIO	protein_coding	ENST00000344204.7;ENST00000509967.5;ENST00000512070.5;ENST00000513206.4;ENST00000515144.4	230585;190489;230450;83310;81246	CGI:chr5:14461043-14461354	Open_Sea
cg16312870	TCGA-PRAD	#-	cg16312870	chr1	39877739	39877740	TRIT1	protein_coding	ENST00000316891.8;ENST00000372818.4;ENST00000441669.5;ENST00000462797.4;ENST00000486825.5;ENST00000489945.4;ENST00000491865.4;ENST00000492612.5;ENST00000495175.5;ENST00000537440.4;ENST00000541099.4	5768;5768;5753;5766;5737;5758;5742;5743;5773;5766;5696	CGI:chr1:39883269-39883616	Open_Sea
cg26522368	TCGA-PRAD	-	cg26522368	chr19	49200675	49200676	TRPM4	protein_coding	ENST00000252826.8;ENST00000427978.5;ENST00000595071.4;ENST00000595519.4;ENST00000596338.4;ENST00000598502.4;ENST00000598697.4	42933;42859;18148;42882;42842;42842;42908	CGI:chr19:49196441-49196813	S_Shelf
cg22721472	TCGA-PRAD	-	cg22721472	chr19	31274974	31274975	TSHZ3	protein_coding	ENST00000240587.4	74574	CGI:chr19:31279013-31279307	Open_Sea
cg17482649	TCGA-PRAD	#-	cg17482649	chrX	53088490	53088491	TSPYL2	protein_coding	ENST00000375442.7;ENST00000556808.1	6122;5366	CGI:chrX:53088288-53088851	Island
cg25604616	TCGA-PRAD	-	cg25604616	chr10	58348694	58348695	UBE2D1	protein_coding	ENST00000373910.7;ENST00000615793.1	13718;13714	CGI:chr10:58334971-58335546	Open_Sea
cg19081571	TCGA-PRAD	-	cg19081571	chr1	1254757	1254758	UBE2J2	protein_coding	ENST00000347370.5;ENST00000349431.9;ENST00000450390.5	19098;19129;19097	CGI:chr1:1254016-1254865	Island
cg06302566	TCGA-PRAD	#-	cg06302566	chr12	120712883	120712884	UNC119B	protein_coding	ENST00000344651.4;ENST00000539658.1	2447;2365	CGI:chr12:120710436-120711050	S_Shore
cg17184255	TCGA-PRAD	#-	cg17184255	chr1	12244705	12244706	VPS13D	protein_coding	ENST00000476169.1;ENST00000613099.3;ENST00000620676.3	280;14637;14637	CGI:chr1:12230898-12231142	Open_Sea
cg00517080	TCGA-PRAD	-	cg00517080	chr11	134228689	134228690	VPS26B	protein_coding	ENST00000281187.8;ENST00000525095.2;ENST00000527586.1;ENST00000532160.1	4043;4011;3494;3389	CGI:chr11:134223670-134225597	S_Shelf
cg00014152	TCGA-PRAD	-	cg00014152	chrX	48598740	48598741	WDR13	protein_coding	ENST00000218056.8;ENST00000376729.8;ENST00000466962.1;ENST00000470124.1;ENST00000479279.4;ENST00000486125.4;ENST00000492715.1;ENST00000495575.1;ENST00000498631.4	1247;1261;19;8697;930;1224;1205;-825;1232	CGI:chrX:48598722-48598950	Island
cg11093939	TCGA-PRAD	#-	cg11093939	chr14	100385502	100385503	WDR25	protein_coding	ENST00000335290.9;ENST00000402312.6;ENST00000542471.2;ENST00000554175.4;ENST00000554492.4;ENST00000554998.4;ENST00000555775.4;ENST00000557710.4	9007;9062;3501;8960;9001;9068;9083;4591	CGI:chr14:100376002-100376594	Open_Sea
cg17178922	TCGA-PRAD	#-	cg17178922	chr3	167575566	167575567	WDR49	protein_coding	ENST00000308378.6;ENST00000460448.4;ENST00000466760.4;ENST00000472600.4;ENST00000476376.4;ENST00000479765.4	77936;78360;78413;44992;-334;78418	CGI:chr3:167734588-167735042	Open_Sea
cg00724315	TCGA-PRAD	#-	cg00724315	chr4	1940122	1940123	WHSC1	protein_coding	ENST00000312087.9;ENST00000353275.8;ENST00000382891.8;ENST00000382892.5;ENST00000382895.6;ENST00000398261.4;ENST00000420906.5;ENST00000482415.5;ENST00000502425.4;ENST00000503128.4;ENST00000508803.4;ENST00000511904.1;ENST00000513726.4;ENST00000514045.4;ENST00000514329.4	47276;47339;47339;47339;47276;39495;47276;840;369;40903;68697;21689;9391;68660;460	CGI:chr4:1978853-1979107	Open_Sea
cg22872857	TCGA-PRAD	#-	cg22872857	chr8	21937474	21937475	XPO7	protein_coding	ENST00000252512.12;ENST00000518017.1;ENST00000519769.4;ENST00000520754.1;ENST00000521303.4	17802;16059;17713;16017;17716	CGI:chr8:21919331-21920431	Open_Sea
cg13496793	TCGA-PRAD	-	cg13496793	chr9	126883690	126883691	ZBTB34	protein_coding	ENST00000319119.4;ENST00000373452.2	23024;4341	CGI:chr9:126860332-126861295	Open_Sea
cg00283857	TCGA-PRAD	#-	cg00283857	chr6	157597152	157597153	ZDHHC14	protein_coding	ENST00000340347.7;ENST00000341375.11;ENST00000359775.8;ENST00000414563.5;ENST00000518214.4;ENST00000523468.4	4142;4378;216018;216018;54566;54562	CGI:chr6:157592780-157593224	S_Shelf
cg05956452	TCGA-PRAD	#-	cg05956452	chr6	157597106	157597107	ZDHHC14	protein_coding	ENST00000340347.7;ENST00000341375.11;ENST00000359775.8;ENST00000414563.5;ENST00000518214.4;ENST00000523468.4	4096;4332;215972;215972;54520;54516	CGI:chr6:157592780-157593224	S_Shelf
cg23900905	TCGA-PRAD	#-	cg23900905	chr8	81729056	81729057	ZFAND1	protein_coding	ENST00000517353.4;ENST00000520604.4;ENST00000520635.4;ENST00000520941.4;ENST00000521742.4;ENST00000521885.4;ENST00000523361.4	3848;3290;3352;3564;3332;3318;3826	CGI:chr8:81732368-81732614	N_Shelf
cg02973693	TCGA-PRAD	#-	cg02973693	chr16	73051193	73051194	ZFHX3	protein_coding	ENST00000397992.5	8506	CGI:chr16:73047691-73048666	S_Shelf
cg04700292	TCGA-PRAD	-	cg04700292	chr16	73056824	73056825	ZFHX3	protein_coding	ENST00000397992.5	2875	CGI:chr16:73057615-73058999	N_Shore
cg25580656	TCGA-PRAD	#-	cg25580656	chr14	103730823	103730824	ZFYVE21	protein_coding	ENST00000216602.9;ENST00000311141.5;ENST00000553724.1;ENST00000554757.1;ENST00000555501.1	15092;15014;3368;-609;6313	CGI:chr14:103727564-103728290	S_Shelf
cg00535785	TCGA-PRAD	#-	cg00535785	chr16	49732874	49732875	ZNF423	protein_coding	ENST00000262383.5;ENST00000561648.4;ENST00000562520.1;ENST00000562871.4;ENST00000563137.5;ENST00000568094.2	89865;94137;125046;47736;123262;56673	CGI:chr16:49698437-49698801	Open_Sea
cg13934015	TCGA-PRAD	-	cg13934015	chr9	114049983	114049984	ZNF618	protein_coding	ENST00000288466.10;ENST00000374126.8;ENST00000470105.1;ENST00000615615.3	173700;173700;22061;173700	CGI:chr9:114049058-114050109	Island
cg26127166	TCGA-PRAD	-	cg26127166	chr9	114050108	114050109	ZNF618	protein_coding	ENST00000288466.10;ENST00000374126.8;ENST00000470105.1;ENST00000615615.3	173825;173825;22186;173825	CGI:chr9:114049058-114050109	Island
cg07164631	TCGA-PRAD	-	cg07164631	chr17	49359222	49359223	ZNF652	protein_coding	ENST00000362063.5;ENST00000430262.2;ENST00000508237.4	3252;2895;2772	CGI:chr17:49361544-49362576	N_Shelf
cg26858065	TCGA-PRAD	-	cg26858065	chr19	53428764	53428765	ZNF765	protein_coding	ENST00000594030.2	33590	CGI:chr19:53431836-53432038	N_Shelf
cg03239970	TCGA-PRAD	#-	cg03239970	chr16	75055037	75055038	ZNRF1	protein_coding	ENST00000320619.9;ENST00000335325.7;ENST00000564320.1;ENST00000566250.4;ENST00000567962.4;ENST00000568511.1	55999;56006;54794;55691;55691;52739	CGI:chr16:74998859-75000309	Open_Sea
cg26591066	TCGA-PRAD	-	cg26591066	chr17	4019569	4019570	ZZEF1	protein_coding	ENST00000381638.5;ENST00000575428.1	123452;444	CGI:chr17:4004699-4005083	Open_Sea

## Sheet: Table S2
ProbeID	cancer	ProbeID	Chromosome	Start	End	Gene_Symbol	Gene_Type	Transcript_ID	Position_to_TSS	CGI_Coordinate	Feature_Type		Table S2: CpG sites that showed cancer-specific hypermethylation
cg10371483	TCGA-BRCA	cg10371483	chr16	4102044	4102045	ADCY9	protein_coding	ENST00000294016.6;ENST00000571467.1;ENST00000572288.1	14142;11882;11983	CGI:chr16:4114807-4117011	Open_Sea
cg15840253	TCGA-BRCA	cg15840253	chrX	110196273	110196274	AMMECR1	protein_coding	ENST00000262844.8	121967	CGI:chrX:110317475-110318322	Open_Sea		Feature_Types	Location of CpG
cg17242362	TCGA-BRCA	cg17242362	chr7	105816624	105816625	ATXN7L1	protein_coding	ENST00000318724.7;ENST00000419735.6;ENST00000478915.1;ENST00000481880.4	59959;59981;59854;59969	CGI:chr7:105876398-105877517	Open_Sea		Island	within CpG island
cg25373630	TCGA-BRCA	cg25373630	chr18	63317423	63317424	BCL2	protein_coding	ENST00000333681.4;ENST00000398117.1	2364;2706	CGI:chr18:63318270-63321053	N_Shore		S_Shore (south shore)	flanking region (2 kbp) upstream of CpG island
cg20952434	TCGA-BRCA	cg20952434	chr19	2016403	2016404	BTBD2	protein_coding	ENST00000255608.7;ENST00000587742.4;ENST00000588395.1;ENST00000589200.2;ENST00000590646.4	-678;18470;18470;-860;18479	CGI:chr19:2015496-2015724	S_Shore		N_Shore (north shore)	flanking region (2 kbp) downstream of CpG island
cg11599864	TCGA-BRCA	cg11599864	chr6	38177688	38177689	BTBD9	protein_coding	ENST00000314100.9;ENST00000328403.9;ENST00000419706.5;ENST00000481247.4	418380;418301;418301;462237	CGI:chr6:37818931-37819774	Open_Sea		S_Shelf (south shelf)	flanking region (2-4 kbp) upstream of CpG island
cg02003183	TCGA-BRCA	cg02003183	chr14	102949545	102949546	CDC42BPB	protein_coding	ENST00000361246.5;ENST00000559043.1	107918;18988	CGI:chr14:102939869-102940346	Open_Sea		N_Shelf (north shelf)	flanking region (2-4 kbp) downstream of CpG island
cg03998598	TCGA-BRCA	cg03998598	chr16	69324677	69324678	COG8	protein_coding	ENST00000562595.4;ENST00000564419.1;ENST00000254950.12;ENST00000566354.1	14817;3990;13320;3465	CGI:chr16:69320959-69321283	S_Shelf		Open_Sea	all other regions not associated with CpG island
cg15070677	TCGA-BRCA	cg15070677	chr6	33321027	33321028	DAXX	protein_coding	ENST00000266000.9;ENST00000374542.8;ENST00000414083.5;ENST00000468536.4;ENST00000477162.1;ENST00000477370.1;ENST00000490173.1;ENST00000620164.3	1984;1988;1990;1904;843;1892;-566;1990	CGI:chr6:33320956-33321231	Island
cg19313373	TCGA-BRCA	cg19313373	chr1	162724394	162724395	DDR2	protein_coding	ENST00000367921.6;ENST00000367922.6;ENST00000415555.4;ENST00000446985.4	91923;91928;92382;93020	CGI:chr1:162790460-162790932	Open_Sea
cg20251943	TCGA-BRCA	cg20251943	chr10	361781	361782	DIP2C	protein_coding	ENST00000280886.9;ENST00000381496.6	327886;124778	CGI:chr10:363261-363583	N_Shore
cg11108115	TCGA-BRCA	cg11108115	chr6	32167409	32167410	EGFL8	protein_coding	ENST00000333845.9;ENST00000395512.4;ENST00000432129.1;ENST00000466239.4;ENST00000489721.1;ENST00000422437.4;ENST00000428388.5	2825;2803;2748;2172;-135;13186;13563	CGI:chr6:32166683-32167419	Island
cg05578480	TCGA-BRCA	cg05578480	chr1	231038523	231038524	FAM89A	protein_coding	ENST00000366654.4	1724	CGI:chr1:231039316-231041263	N_Shore		cancer	hyperemthylated CpG sites in the tumour
cg20995304	TCGA-BRCA	cg20995304	chr12	47802384	47802385	HDAC7	protein_coding	ENST00000080059.10;ENST00000354334.6;ENST00000380610.7;ENST00000417107.4;ENST00000417902.4;ENST00000421231.4;ENST00000422254.4;ENST00000425451.2;ENST00000427332.5;ENST00000430670.4;ENST00000433685.4;ENST00000434070.4;ENST00000440293.4;ENST00000445237.2;ENST00000447463.4;ENST00000450805.4;ENST00000552960.4	17402;17483;129;17597;17578;10668;10668;17500;18229;17492;18190;30749;17503;11101;18218;16879;17503	CGI:chr12:47812938-47813343	Open_Sea		TCGA-BRCA	34
cg27110877	TCGA-BRCA	cg27110877	chr5	78644881	78644882	HMGB1P21	processed_pseudogene	ENST00000502313.1;ENST00000380345.5;ENST00000503686.4;ENST00000512759.4;ENST00000514587.1	-35;3945;3737;4015;125141	CGI:chr5:78648045-78649397	N_Shelf		TCGA-COAD	176
cg18984165	TCGA-BRCA	cg18984165	chr17	70175315	70175316	KCNJ2	protein_coding	ENST00000243457.3;ENST00000535240.1	5779;6641	CGI:chr17:70168772-70169579	Open_Sea		TCGA-LUSC	48
cg23100133	TCGA-BRCA	cg23100133	chr2	98818518	98818519	KIAA1211L	protein_coding	ENST00000397899.5;ENST00000464413.1;ENST00000612523.3	117742;3787;117698	CGI:chr2:98821834-98823421	N_Shelf		TCGA-PRAD	105
cg07207660	TCGA-BRCA	cg07207660	chr6	31510070	31510071	MICB	protein_coding	ENST00000252229.6;ENST00000399150.6;ENST00000538442.4	11954;11983;15188	CGI:chr6:31497683-31498411	Open_Sea		Total	363
cg15023858	TCGA-BRCA	cg15023858	chr3	69763283	69763284	MITF	protein_coding	ENST00000328528.9;ENST00000352241.7;ENST00000429090.4;ENST00000433517.4;ENST00000448226.5;ENST00000457080.4;ENST00000472437.4;ENST00000495741.1	-529;23847;4578;558;23811;-529;-274;23800	CGI:chr3:69739332-69740057	Open_Sea
cg02849401	TCGA-BRCA	cg02849401	chr11	19647194	19647195	NAV2	protein_coding	ENST00000360655.7	296469	CGI:chr11:19712390-19713791	Open_Sea
cg02693150	TCGA-BRCA	cg02693150	chr8	95027894	95027895	NDUFAF6	protein_coding	ENST00000396111.5;ENST00000396113.4;ENST00000396124.7;ENST00000454358.5;ENST00000517976.4;ENST00000518258.4;ENST00000518608.4;ENST00000519136.4;ENST00000520632.4;ENST00000520757.1;ENST00000522683.4;ENST00000523337.4;ENST00000523378.4	69885;132080;2907;2825;2872;2899;2825;132056;2860;2825;2827;2887;132126	CGI:chr8:95024790-95025372	S_Shelf
cg24477315	TCGA-BRCA	cg24477315	chr1	164600815	164600816	PBX1	protein_coding	ENST00000340699.6;ENST00000367897.4;ENST00000420696.5;ENST00000496120.5;ENST00000498497.2;ENST00000559240.4;ENST00000559578.1;ENST00000560469.4;ENST00000627490.1	41407;40991;41179;10464;40991;40991;38009;24030;41070	CGI:chr1:164576303-164576680	Open_Sea
cg02456944	TCGA-BRCA	cg02456944	chr21	45868524	45868525	PCBP3	protein_coding	ENST00000400308.4;ENST00000400309.4;ENST00000400310.4;ENST00000400314.4;ENST00000449640.4;ENST00000498121.1	18562;18562;20360;224829;18533;9586	CGI:chr21:45868541-45868808	N_Shore
cg09444426	TCGA-BRCA	cg09444426	chr5	160403	160404	PLEKHG4B	protein_coding	ENST00000283426.9	20144	CGI:chr5:164595-166543	Open_Sea
cg13251533	TCGA-BRCA	cg13251533	chr12	131801472	131801473	RNA5SP378	rRNA	ENST00000363646.1	-37	CGI:chr12:131801427-131801982	Island
cg07902387	TCGA-BRCA	cg07902387	chr1	237861184	237861185	RP11-193H5.1	antisense	ENST00000450451.1	-992	CGI:chr1:237783887-237784148	Open_Sea
cg17463633	TCGA-BRCA	cg17463633	chr1	237861163	237861164	RP11-193H5.1	antisense	ENST00000450451.1	-1013	CGI:chr1:237783887-237784148	Open_Sea
cg13182816	TCGA-BRCA	cg13182816	chr15	39179901	39179902	RP11-265N7.2	lincRNA	ENST00000558255.1;ENST00000560129.2;ENST00000558209.1;ENST00000560484.1;ENST00000561058.4	12161;3135;247295;241075;93983	CGI:chr15:39580326-39581366	Open_Sea
cg19591612	TCGA-BRCA	cg19591612	chr8	80301116	80301117	RP11-941H19.2	processed_pseudogene	ENST00000472088.1;ENST00000522044.1	246;34961	CGI:chr8:80265706-80265956	Open_Sea
cg03535079	TCGA-BRCA	cg03535079	chr8	47610936	47610937	SPIDR	protein_coding	ENST00000297423.7;ENST00000518074.4;ENST00000519401.4;ENST00000521214.4;ENST00000521550.4;ENST00000522117.4;ENST00000524126.4;ENST00000524141.4;ENST00000541342.2	350360;350004;170534;334102;349993;349979;349982;349980;350057	CGI:chr8:47737204-47739091	Open_Sea
cg09804858	TCGA-BRCA	cg09804858	chr6	42429383	42429384	TRERF1	protein_coding	ENST00000340840.5;ENST00000354325.2;ENST00000372917.7;ENST00000372922.7;ENST00000541110.4	21879;21879;21879;22663;22669	CGI:chr6:42451772-42452005	Open_Sea
cg20383521	TCGA-BRCA	cg20383521	chr1	151582348	151582349	TUFT1	protein_coding	ENST00000353024.4;ENST00000368848.5;ENST00000368849.6;ENST00000392712.6	42024;42039;42042;42042	CGI:chr1:151611898-151612729	Open_Sea
cg08336604	TCGA-BRCA	cg08336604	chr12	93416043	93416044	UBE2N	protein_coding	ENST00000318066.5;ENST00000549490.1;ENST00000549833.1;ENST00000550657.1;ENST00000552442.1	26220;25856;25214;25901;25893	CGI:chr12:93441159-93442313	Open_Sea
cg19003326	TCGA-BRCA	cg19003326	chr5	61424493	61424494	ZSWIM6	protein_coding	ENST00000252744.5	92219	CGI:chr5:61330678-61333982	Open_Sea
cg11970703	TCGA-COAD	cg11970703	chr2	214996527	214996528	ABCA12	protein_coding	ENST00000272895.10;ENST00000389661.4	141902;35560	CGI:chr2:214809271-214810328	Open_Sea
cg12082025	TCGA-COAD	cg12082025	chr19	1064219	1064220	ABCA7	protein_coding	ENST00000263094.9;ENST00000433129.4;ENST00000435683.5;ENST00000524383.1;ENST00000525073.5;ENST00000531478.4;ENST00000612569.1	24115;22972;21593;-441;7284;166;2039	CGI:chr19:1063545-1064266	Island
cg06740985	TCGA-COAD	cg06740985	chr7	13540075	13540076	AC011288.2	lincRNA	ENST00000411542.1	438602	CGI:chr7:13989753-13989968	Open_Sea
cg23477168	TCGA-COAD	cg23477168	chr2	191885919	191885920	AC098617.1	antisense	ENST00000424116.5	39379	CGI:chr2:191881958-191882270	S_Shelf
cg07768501	TCGA-COAD	cg07768501	chr7	228027	228028	AC145676.2	TEC	ENST00000514988.1;ENST00000313766.5	1531;35057	CGI:chr7:223970-225989	S_Shelf
cg05748796	TCGA-COAD	cg05748796	chrX	15601214	15601215	ACE2	protein_coding	ENST00000252519.6;ENST00000427411.1;ENST00000484756.1	-199;856;935	CGI:chrX:15646618-15647055	Open_Sea
cg06834177	TCGA-COAD	cg06834177	chr1	6273783	6273784	ACOT7	protein_coding	ENST00000361521.7;ENST00000377842.6;ENST00000377845.6;ENST00000377855.5;ENST00000377860.7;ENST00000418124.4;ENST00000545482.4;ENST00000608083.4	120609;85562;86925;112031;119579;119579;119984;119579	CGI:chr1:6279888-6280208	Open_Sea
cg22989379	TCGA-COAD	cg22989379	chr20	34874880	34874881	ACSS2	protein_coding	ENST00000461051.1;ENST00000475459.5;ENST00000481284.4;ENST00000481971.4;ENST00000488172.4;ENST00000490046.1;ENST00000497927.4	-138;-100;-84;1997;-63;2733;-63	CGI:chr20:34876353-34876842	N_Shore
cg08115297	TCGA-COAD	cg08115297	chr15	84038081	84038082	ADAMTSL3	protein_coding	ENST00000286744.8;ENST00000567476.1	383994;383992	CGI:chr15:84079841-84080533	Open_Sea
cg10099209	TCGA-COAD	cg10099209	chr4	99219317	99219318	ADH6	protein_coding	ENST00000237653.10;ENST00000394897.4;ENST00000394899.5;ENST00000507484.4;ENST00000508558.1;ENST00000513262.1;ENST00000500358.5;ENST00000506160.1;ENST00000506454.1	221;-81;-70;-142;-73;-70;130459;57532;57506	CGI:chr4:99088585-99088978	Open_Sea
cg02279082	TCGA-COAD	cg02279082	chr2	235508946	235508947	AGAP1	protein_coding	ENST00000304032.11;ENST00000336665.8;ENST00000409457.4	14838;14838;14856	CGI:chr2:235493155-235495302	Open_Sea
cg01446971	TCGA-COAD	cg01446971	chr8	107455202	107455203	ANGPT1	protein_coding	ENST00000297450.6;ENST00000517746.4;ENST00000520033.1	42854;42809;39794	CGI:chr8:108082627-108083621	Open_Sea
cg15595627	TCGA-COAD	cg15595627	chr8	107389289	107389290	ANGPT1	protein_coding	ENST00000297450.6;ENST00000517746.4;ENST00000520033.1	108767;108722;105707	CGI:chr8:108082627-108083621	Open_Sea
cg14238376	TCGA-COAD	cg14238376	chr10	60564447	60564448	ANK3	protein_coding	ENST00000373827.5;ENST00000503366.4;ENST00000510382.1;ENST00000622427.3	169044;8217;168878;8463	CGI:chr10:60733027-60733618	Open_Sea
cg27468976	TCGA-COAD	cg27468976	chr16	89343914	89343915	ANKRD11	protein_coding	ENST00000301030.7;ENST00000378330.5;ENST00000378332.5;ENST00000562816.4;ENST00000613312.3	146648;146405;146604;145280;146405	CGI:chr16:89341829-89342057	S_Shore
cg22716949	TCGA-COAD	cg22716949	chr2	69113648	69113649	ANTXR1	protein_coding	ENST00000303714.7;ENST00000409349.6;ENST00000409829.6;ENST00000482235.1	100469;100250;100341;38044	CGI:chr2:69012951-69013872	Open_Sea
cg14249174	TCGA-COAD	cg14249174	chr4	152893199	152893200	ARFIP1	protein_coding	ENST00000353617.5;ENST00000356064.3;ENST00000405727.5;ENST00000429148.5;ENST00000451320.5;ENST00000514499.1;ENST00000618090.3	113261;113213;113227;113259;113261;9953;205471	CGI:chr4:152935960-152938093	Open_Sea
cg03988660	TCGA-COAD	cg03988660	chr3	57282451	57282452	ASB14	protein_coding	ENST00000389601.3;ENST00000487349.4	10232;10232	CGI:chr3:57227427-57228570	Open_Sea
cg07259733	TCGA-COAD	cg07259733	chr12	24950709	24950710	BCAT1	protein_coding	ENST00000261192.10;ENST00000546353.1	-1249;1545	CGI:chr12:24948673-24949139	S_Shore
cg14296561	TCGA-COAD	cg14296561	chr11	102332811	102332812	BIRC3	protein_coding	ENST00000263464.6;ENST00000532808.4;ENST00000615299.3	15315;15247;15360	CGI:chr11:102346843-102347516	Open_Sea
cg19176285	TCGA-COAD	cg19176285	chr6	31927402	31927403	C2	protein_coding	ENST00000299367.8;ENST00000383177.6;ENST00000411571.5;ENST00000413154.4;ENST00000418949.5;ENST00000442278.5;ENST00000447952.5;ENST00000452202.4;ENST00000452323.5;ENST00000469372.4;ENST00000482060.4;ENST00000484636.1;ENST00000497706.4;ENST00000456570.4;ENST00000477310.1	-76;-362;7460;7417;-302;-95;-124;26397;26402;29616;-338;7305;29614;-297;-323	CGI:chr6:31901004-31902308	Open_Sea
cg16905004	TCGA-COAD	cg16905004	chr6	32349251	32349252	C6orf10	protein_coding	ENST00000375007.7;ENST00000375015.7;ENST00000442822.5;ENST00000447241.5;ENST00000527965.4;ENST00000532023.4;ENST00000533191.4;ENST00000534588.1;ENST00000612031.3;ENST00000617061.3;ENST00000611838.1	22629;22657;22649;22629;22622;22622;22657;22629;22662;22662;93966	CGI:chr6:32195515-32196606	Open_Sea
cg10030980	TCGA-COAD	cg10030980	chr7	82162815	82162816	CACNA2D1	protein_coding	ENST00000356253.8;ENST00000356860.6;ENST00000423588.1;ENST00000484706.1	280901;280984;280902;180422	CGI:chr7:82442705-82444204	Open_Sea
cg23263641	TCGA-COAD	cg23263641	chr19	43623957	43623958	CADM4	protein_coding	ENST00000222374.2	15883	CGI:chr19:43619333-43620092	S_Shelf
cg19066520	TCGA-COAD	cg19066520	chr3	191328758	191328759	CCDC50	protein_coding	ENST00000392455.6;ENST00000392456.3;ENST00000340524.8;ENST00000432514.4;ENST00000464814.1;ENST00000490825.1	-320;-328;1779;1716;555;859	CGI:chr3:191329159-191329921	N_Shore
cg21643045	TCGA-COAD	cg21643045	chr2	227813977	227813978	CCL20	protein_coding	ENST00000358813.4;ENST00000409189.6;ENST00000473642.1;ENST00000489160.1	122;134;-1393;133	CGI:chr2:227871514-227871828	Open_Sea
cg01803859	TCGA-COAD	cg01803859	chr8	94209114	94209115	CDH17	protein_coding	ENST00000027335.6;ENST00000441892.5;ENST00000450165.5;ENST00000521491.1	-526;-558;8190;-558	CGI:chr8:94262182-94262427	Open_Sea
cg05467568	TCGA-COAD	cg05467568	chr7	90966294	90966295	CDK14	protein_coding	ENST00000265741.6;ENST00000380050.6;ENST00000406263.4;ENST00000436577.3;ENST00000460493.1	256895;369796;256762;256477;10501	CGI:chr7:91264278-91267368	Open_Sea
cg20411384	TCGA-COAD	cg20411384	chr7	91041262	91041263	CDK14	protein_coding	ENST00000265741.6;ENST00000380050.6;ENST00000406263.4;ENST00000436577.3	331863;444764;331730;331445	CGI:chr7:91264278-91267368	Open_Sea
cg21769057	TCGA-COAD	cg21769057	chr7	91000795	91000796	CDK14	protein_coding	ENST00000265741.6;ENST00000380050.6;ENST00000406263.4;ENST00000436577.3	291396;404297;291263;290978	CGI:chr7:91264278-91267368	Open_Sea
cg26451499	TCGA-COAD	cg26451499	chr17	65698218	65698219	CEP112	protein_coding	ENST00000317442.11;ENST00000392769.5;ENST00000535342.5;ENST00000537949.4;ENST00000580482.4;ENST00000580694.4;ENST00000581734.4;ENST00000581739.4;ENST00000582795.4;ENST00000583466.4	128326;493652;493862;493480;175431;175444;44907;52507;175454;127964	CGI:chr17:65559784-65561813	Open_Sea
cg18845236	TCGA-COAD	cg18845236	chr2	100393466	100393467	CHST10	protein_coding	ENST00000264249.6;ENST00000409701.4	24191;23546	CGI:chr2:100417144-100417834	Open_Sea
cg21562208	TCGA-COAD	cg21562208	chr3	9879014	9879015	CIDEC	protein_coding	ENST00000336832.5;ENST00000383817.4;ENST00000423850.4;ENST00000430427.4;ENST00000443115.1;ENST00000455015.4;ENST00000487454.1;ENST00000618572.3	43;-201;1238;-502;-525;43;1241;1241	CGI:chr3:9890495-9891082	Open_Sea
cg05833518	TCGA-COAD	cg05833518	chrX	50067439	50067440	CLCN5	protein_coding	ENST00000376088.6;ENST00000376091.6;ENST00000376108.6	144823;144773;-138	CGI:chrX:49922417-49923384	Open_Sea
cg22123387	TCGA-COAD	cg22123387	chr7	73829406	73829407	CLDN4	protein_coding	ENST00000340958.3;ENST00000431918.1;ENST00000435050.1	-1458;1231;1661	CGI:chr7:73831104-73831715	N_Shore
cg23854728	TCGA-COAD	cg23854728	chr2	29101925	29101926	CLIP4	protein_coding	ENST00000401605.4;ENST00000401617.5;ENST00000415891.4	4219;4196;4183	CGI:chr2:29115117-29116043	Open_Sea
cg01377807	TCGA-COAD	cg01377807	chr3	100076396	100076397	CMSS1	protein_coding	ENST00000421999.5;ENST00000463526.1;ENST00000491299.4;ENST00000331335.8;ENST00000354552.6;ENST00000398326.2;ENST00000468533.1	258561;258558;258512;38118;38118;38118;37869	CGI:chr3:100225260-100225488	Open_Sea
cg06690689	TCGA-COAD	cg06690689	chr8	86620135	86620136	CNGB3	protein_coding	ENST00000320005.5	123541	CGI:chr8:86514331-86515044	Open_Sea
cg25290482	TCGA-COAD	cg25290482	chr6	75151971	75151972	COL12A1	protein_coding	ENST00000322507.11;ENST00000345356.9;ENST00000416123.5;ENST00000419671.1;ENST00000483888.5;ENST00000615798.3	54081;53881;50822;219;53852;53937	CGI:chr6:75201863-75202417	Open_Sea
cg08949329	TCGA-COAD	cg08949329	chr13	110506572	110506573	COL4A2	protein_coding	ENST00000360467.5;ENST00000463084.1;ENST00000480609.1;ENST00000417970.2	199304;-873;103;1608	CGI:chr13:110511937-110512200	Open_Sea
cg16522557	TCGA-COAD	cg16522557	chr13	110506764	110506765	COL4A2	protein_coding	ENST00000360467.5;ENST00000463084.1;ENST00000480609.1;ENST00000417970.2	199496;-681;295;1416	CGI:chr13:110511937-110512200	Open_Sea
cg09271097	TCGA-COAD	cg09271097	chr7	137936122	137936123	CREB3L2	protein_coding	ENST00000330387.9;ENST00000452463.4;ENST00000456390.4;ENST00000616381.3;ENST00000620715.3	65936;65926;65946;65706;65745	CGI:chr7:138001545-138002310	Open_Sea
cg03904639	TCGA-COAD	cg03904639	chr13	37103593	37103594	CSNK1A1L	protein_coding	ENST00000379800.4	2072	CGI:chr13:37059258-37059829	Open_Sea
cg11879776	TCGA-COAD	cg11879776	chr20	23489637	23489638	CST8	protein_coding	ENST00000246012.1;ENST00000449810.4;ENST00000619495.1;ENST00000615088.1	-1493;-1465;29418;337	CGI:chr20:23420471-23421657	Open_Sea
cg05906769	TCGA-COAD	cg05906769	chr5	129679	129680	CTD-2231H16.1	lincRNA	ENST00000512035.1	37527	CGI:chr5:164595-166543	Open_Sea
cg06834916	TCGA-COAD	cg06834916	chr5	95495	95496	CTD-2231H16.1	lincRNA	ENST00000512035.1	3343	CGI:chr5:91892-92622	S_Shelf
cg06714705	TCGA-COAD	cg06714705	chr11	7485709	7485710	CTD-2516F10.2	antisense	ENST00000530201.1;ENST00000622955.2;ENST00000329293.3;ENST00000528308.1;ENST00000528758.1;ENST00000530135.4;ENST00000534244.1	26807;19164;226;182;102;320;202	CGI:chr11:7513323-7514496	Open_Sea
cg00738345	TCGA-COAD	cg00738345	chr17	57863169	57863170	CUEDC1	protein_coding	ENST00000360238.5;ENST00000407144.5;ENST00000577422.4;ENST00000577497.4;ENST00000577830.4;ENST00000578357.4;ENST00000581391.4;ENST00000581898.4;ENST00000582951.4;ENST00000584746.4;ENST00000585294.4	40221;29520;4137;3689;92155;6770;5297;9502;4462;8197;4247	CGI:chr17:57861727-57862230	S_Shore
cg26718707	TCGA-COAD	cg26718707	chr10	472430	472431	DIP2C	protein_coding	ENST00000280886.9;ENST00000381496.6;ENST00000423550.2	217237;14129;217314	CGI:chr10:472252-472531	Island
cg07502050	TCGA-COAD	cg07502050	chr2	217304500	217304501	DIRC3	protein_coding	ENST00000474063.4;ENST00000452813.1	295433;21760	CGI:chr2:217756556-217756775	Open_Sea
cg23327896	TCGA-COAD	cg23327896	chr11	73958245	73958246	DNAJB13	protein_coding	ENST00000339764.4;ENST00000535730.1	7925;7218	CGI:chr11:73982657-73983757	Open_Sea
cg05035143	TCGA-COAD	cg05035143	chr13	43023161	43023162	DNAJC15	protein_coding	ENST00000379221.3;ENST00000474320.1	-43;-43	CGI:chr13:43023368-43023720	N_Shore
cg10784258	TCGA-COAD	cg10784258	chr6	56846408	56846409	DST	protein_coding	ENST00000312431.9;ENST00000370754.8;ENST00000449297.5;ENST00000517937.1;ENST00000520645.4;ENST00000523967.4;ENST00000426453.1	5509;108221;108221;5494;5544;5310;2405	CGI:chr6:56843261-56844368	S_Shelf
cg20389847	TCGA-COAD	cg20389847	chr8	118031243	118031244	EXT1	protein_coding	ENST00000378204.5;ENST00000436216.1;ENST00000437196.1	80611;79172;80100	CGI:chr8:118111735-118112224	Open_Sea
cg18069356	TCGA-COAD	cg18069356	chr17	68598734	68598735	FAM20A	protein_coding	ENST00000590074.4;ENST00000592554.1;ENST00000587999.1;ENST00000589610.4	1863;2656;6937;6894	CGI:chr17:68599977-68601437	N_Shore
cg01896517	TCGA-COAD	cg01896517	chr7	223896	223897	FAM20C	protein_coding	ENST00000313766.5	30926	CGI:chr7:223970-225989	N_Shore
cg13618967	TCGA-COAD	cg13618967	chr7	212539	212540	FAM20C	protein_coding	ENST00000313766.5	19569	CGI:chr7:207548-207790	Open_Sea
cg23520757	TCGA-COAD	cg23520757	chr6	24878603	24878604	FAM65B	protein_coding	ENST00000259698.7;ENST00000378023.7;ENST00000510784.5;ENST00000538035.4;ENST00000540914.4;ENST00000612873.1;ENST00000613507.3	32365;-1247;163566;57450;-1237;-1376;57450	CGI:chr6:24910398-24911358	Open_Sea
cg22993706	TCGA-COAD	cg22993706	chr8	74630621	74630622	FLJ39080	lincRNA	ENST00000518190.3;ENST00000523118.4;ENST00000523442.4;ENST00000522127.1	30845;30754;30839;2700	CGI:chr8:74350286-74350809	Open_Sea
cg08495617	TCGA-COAD	cg08495617	chr3	172073353	172073354	FNDC3B	protein_coding	ENST00000336824.7;ENST00000415807.5;ENST00000416957.4;ENST00000421757.4;ENST00000423424.4;ENST00000469491.4	32798;33724;26439;33724;32797;33693	CGI:chr3:172039703-172040934	Open_Sea
cg06871529	TCGA-COAD	cg06871529	chr13	32126595	32126596	FRY	protein_coding	ENST00000380250.6;ENST00000542859.4	95294;95294	CGI:chr13:32031183-32031766	Open_Sea
cg09816756	TCGA-COAD	cg09816756	chr4	68182040	68182041	FTLP10	transcribed_processed_pseudogene	ENST00000503647.1;ENST00000505798.2	-253;-274	CGI:chr4:68182344-68182719	N_Shore
cg01282204	TCGA-COAD	cg01282204	chr11	59845464	59845465	GIF	protein_coding	ENST00000257248.2;ENST00000525058.4;ENST00000532070.1	38;36;36	CGI:chr11:59810617-59810906	Open_Sea
cg03568673	TCGA-COAD	cg03568673	chr13	20222077	20222078	GJB6	protein_coding	ENST00000241124.9;ENST00000356192.6;ENST00000400065.6;ENST00000400066.6	8902;10319;10227;10225	CGI:chr13:20231877-20232728	Open_Sea
cg15715853	TCGA-COAD	cg15715853	chr3	151198659	151198660	GPR171	protein_coding	ENST00000309180.5;ENST00000617554.1;ENST00000273432.7;ENST00000474524.4;ENST00000480026.1	4534;728;111764;111769;7742	CGI:chr3:151085209-151087381	Open_Sea
cg07791987	TCGA-COAD	cg07791987	chr2	188329001	188329002	GULP1	protein_coding	ENST00000359135.6;ENST00000409580.4;ENST00000409609.4;ENST00000409637.6;ENST00000409805.4;ENST00000409830.4;ENST00000409843.4;ENST00000409927.4;ENST00000410051.4;ENST00000479019.4	36228;36168;35182;36161;36960;37123;37331;36986;37054;37037	CGI:chr2:188291689-188292992	Open_Sea
cg26461378	TCGA-COAD	cg26461378	chr11	5226988	5226989	HBB	protein_coding	ENST00000335295.4;ENST00000380315.2;ENST00000475226.1;ENST00000485743.1	84;2408;-164;85	CGI:chr11:4607868-4608300	Open_Sea
cg15122841	TCGA-COAD	cg15122841	chr2	239260196	239260197	HDAC4	protein_coding	ENST00000345617.6;ENST00000446876.1;ENST00000463007.4;ENST00000493582.4;ENST00000535493.4;ENST00000543185.4;ENST00000544989.1	140754;49017;38444;141459;38335;140754;140816	CGI:chr2:239275072-239275301	Open_Sea
cg19286774	TCGA-COAD	cg19286774	chr2	239260235	239260236	HDAC4	protein_coding	ENST00000345617.6;ENST00000446876.1;ENST00000463007.4;ENST00000493582.4;ENST00000535493.4;ENST00000543185.4;ENST00000544989.1	140715;48978;38405;141420;38296;140715;140777	CGI:chr2:239275072-239275301	Open_Sea
cg07684068	TCGA-COAD	cg07684068	chr19	46304403	46304404	HIF3A	protein_coding	ENST00000244302.7;ENST00000244303.9;ENST00000291300.7;ENST00000300862.6;ENST00000377670.7;ENST00000472815.4;ENST00000475432.5;ENST00000525854.4;ENST00000526506.4;ENST00000528563.4;ENST00000529205.1;ENST00000533145.4;ENST00000533789.4;ENST00000600383.1;ENST00000600879.4	7356;6012;5944;803;7356;5976;7356;-640;5969;6008;-684;5980;7356;553;553	CGI:chr19:46303741-46304360	S_Shore
cg19269530	TCGA-COAD	cg19269530	chr2	216676578	216676579	IGFBP5	protein_coding	ENST00000233813.4	18948	CGI:chr2:216692079-216692451	Open_Sea
cg14042143	TCGA-COAD	cg14042143	chr7	2607148	2607149	IQCE	protein_coding	ENST00000325979.10;ENST00000325997.12;ENST00000402050.5;ENST00000404984.4;ENST00000423196.1;ENST00000438376.5;ENST00000476665.4;ENST00000611775.3;ENST00000623361.2	47723;48090;48149;48009;10248;48095;48068;47998;48175	CGI:chr7:2605890-2606131	S_Shore
cg16686273	TCGA-COAD	cg16686273	chr7	2572256	2572257	IQCE	protein_coding	ENST00000325979.10;ENST00000325997.12;ENST00000402050.5;ENST00000404984.4;ENST00000415271.5;ENST00000422276.3;ENST00000423395.4;ENST00000438376.5;ENST00000470731.4;ENST00000476665.4;ENST00000611775.3;ENST00000623361.2	12831;13198;13257;13117;13234;5696;12828;13203;13207;13176;13106;13283	CGI:chr7:2558916-2559569	Open_Sea
cg24004483	TCGA-COAD	cg24004483	chr1	1009403	1009404	ISG15	protein_coding	ENST00000624652.1;ENST00000624697.2;ENST00000423619.2	8257;8264;-1173	CGI:chr1:1013290-1013514	N_Shelf
cg08321048	TCGA-COAD	cg08321048	chr10	132138459	132138460	JAKMIP3	protein_coding	ENST00000298622.7	33787	CGI:chr10:132138194-132138508	Island
cg17132517	TCGA-COAD	cg17132517	chr10	132138325	132138326	JAKMIP3	protein_coding	ENST00000298622.7	33653	CGI:chr10:132138194-132138508	Island
cg12706474	TCGA-COAD	cg12706474	chr1	210684733	210684734	KCNH1	protein_coding	ENST00000271751.7;ENST00000367007.4	449241;449383	CGI:chr1:210683717-210683920	S_Shore
cg22394948	TCGA-COAD	cg22394948	chr6	73198056	73198057	KCNQ5	protein_coding	ENST00000342056.5;ENST00000355194.7;ENST00000355635.6;ENST00000370398.4;ENST00000402622.5;ENST00000403813.5;ENST00000414165.5	576263;576212;576212;575974;576212;576212;576212	CGI:chr6:73157861-73158124	Open_Sea
cg20876937	TCGA-COAD	cg20876937	chr18	26641212	26641213	KCTD1	protein_coding	ENST00000579973.4;ENST00000580191.4;ENST00000584630.1	-867;16190;16183	CGI:chr18:26655625-26657297	Open_Sea
cg24543552	TCGA-COAD	cg24543552	chr6	73225547	73225548	KHDC1L	protein_coding	ENST00000370388.3;ENST00000471312.1;ENST00000423730.3	-94;224;37650	CGI:chr6:73263096-73263304	Open_Sea
cg02452491	TCGA-COAD	cg02452491	chr13	73970518	73970519	KLF12	protein_coding	ENST00000377666.5;ENST00000377669.5;ENST00000472022.1	163388;24532;24539	CGI:chr13:74133972-74134392	Open_Sea
cg19114576	TCGA-COAD	cg19114576	chr17	40885014	40885015	KRT20	protein_coding	ENST00000167588.3;ENST00000482529.1	214;-103	CGI:chr17:40863135-40863849	Open_Sea
cg19449377	TCGA-COAD	cg19449377	chr17	40884947	40884948	KRT20	protein_coding	ENST00000167588.3;ENST00000482529.1	281;-36	CGI:chr17:40863135-40863849	Open_Sea
cg23901700	TCGA-COAD	cg23901700	chr17	40884867	40884868	KRT20	protein_coding	ENST00000167588.3;ENST00000482529.1	361;44	CGI:chr17:40863135-40863849	Open_Sea
cg24094029	TCGA-COAD	cg24094029	chr12	52619264	52619265	KRT73	protein_coding	ENST00000305748.6;ENST00000546934.1	-704;-714	CGI:chr12:52600988-52601528	Open_Sea
cg03106852	TCGA-COAD	cg03106852	chr6	112234345	112234346	LAMA4	protein_coding	ENST00000230538.10;ENST00000243219.6;ENST00000389463.7;ENST00000424408.5;ENST00000431543.5;ENST00000519932.4;ENST00000521398.4;ENST00000521690.1;ENST00000522006.4;ENST00000605586.1	20371;20194;20256;20194;20228;20378;20141;20595;20366;414	CGI:chr6:112253889-112254281	Open_Sea
cg08085029	TCGA-COAD	cg08085029	chr13	39453961	39453962	LHFP	protein_coding	ENST00000379589.3	149211	CGI:chr13:39602712-39603439	Open_Sea
cg04444661	TCGA-COAD	cg04444661	chr5	38552850	38552851	LIFR	protein_coding	ENST00000263409.7;ENST00000453190.5;ENST00000503088.1;ENST00000506990.4;ENST00000511561.1	42555;3797;42555;3787;4616	CGI:chr5:38556120-38557461	N_Shelf
cg02388718	TCGA-COAD	cg02388718	chr9	27282582	27282583	LINC00032	lincRNA	ENST00000425633.1	212	CGI:chr9:27528359-27528727	Open_Sea
cg25518968	TCGA-COAD	cg25518968	chr17	50767648	50767649	LINC00483	processed_transcript	ENST00000300458.1;ENST00000419688.1;ENST00000450727.4;ENST00000502517.4;ENST00000576150.1;ENST00000620427.1	-129;-130;-131;-90;-129;-1003	CGI:chr17:50781274-50781577	Open_Sea
cg09833158	TCGA-COAD	cg09833158	chr14	51356288	51356289	LINC00640	lincRNA	ENST00000554409.1;ENST00000556479.4;ENST00000555649.1	22746;22894;29316	CGI:chr14:51240073-51240781	Open_Sea
cg06680863	TCGA-COAD	cg06680863	chr12	25496156	25496157	LMNTD1	protein_coding	ENST00000282881.9;ENST00000458174.5;ENST00000539744.4;ENST00000543629.4	57089;57128;57097;30001	CGI:chr12:25386249-25386490	Open_Sea
cg01218350	TCGA-COAD	cg01218350	chr2	209652717	209652718	MAP2	protein_coding	ENST00000199940.9;ENST00000360351.7;ENST00000361559.7;ENST00000392193.4;ENST00000392194.4;ENST00000445941.4;ENST00000447185.4;ENST00000452717.1	228658;73295;73285;73401;72675;73107;-455;-677	CGI:chr2:209771620-209772211	Open_Sea
cg16737749	TCGA-COAD	cg16737749	chr4	86386908	86386909	MAPK10	protein_coding	ENST00000310816.7;ENST00000361569.5;ENST00000502302.4;ENST00000503911.4;ENST00000504397.4;ENST00000511328.4;ENST00000512046.1;ENST00000513186.4;ENST00000513839.4	66238;66223;207203;66276;12899;66273;207212;207224;207203	CGI:chr4:86594030-86594819	Open_Sea
cg00493554	TCGA-COAD	cg00493554	chr20	45297955	45297956	MATN4	protein_coding	ENST00000353917.8;ENST00000360607.9;ENST00000372754.4;ENST00000372756.4;ENST00000537548.2	10343;10373;7637;7637;10575	CGI:chr20:45297954-45298531	Island
cg01268752	TCGA-COAD	cg01268752	chr20	45297911	45297912	MATN4	protein_coding	ENST00000353917.8;ENST00000360607.9;ENST00000372754.4;ENST00000372756.4;ENST00000537548.2	10387;10417;7681;7681;10619	CGI:chr20:45297954-45298531	N_Shore
cg24115681	TCGA-COAD	cg24115681	chr7	114926106	114926107	MDFIC	protein_coding	ENST00000257724.6;ENST00000393486.4;ENST00000427207.4;ENST00000431629.4;ENST00000614186.3	3951;3746;3029;3041;3951	CGI:chr7:114922115-114922775	S_Shelf
cg14191476	TCGA-COAD	cg14191476	chr3	151341049	151341050	MED12L	protein_coding	ENST00000273432.7;ENST00000468305.1;ENST00000474524.4;ENST00000491549.4;ENST00000302632.3;ENST00000468596.1	254154;24628;254159;99252;43764;-195	CGI:chr3:151085209-151087381	Open_Sea
cg12020179	TCGA-COAD	cg12020179	chr11	102625373	102625374	MMP20	protein_coding	ENST00000260228.2;ENST00000542119.1	-40;18005	CGI:chr11:102451798-102453031	Open_Sea
cg22322158	TCGA-COAD	cg22322158	chr11	102625384	102625385	MMP20	protein_coding	ENST00000260228.2;ENST00000542119.1	-51;18016	CGI:chr11:102451798-102453031	Open_Sea
cg03905144	TCGA-COAD	cg03905144	chr9	13249505	13249506	MPDZ	protein_coding	ENST00000319217.10;ENST00000381022.5;ENST00000447879.4;ENST00000536827.4;ENST00000541718.4;ENST00000546205.4	30086;30060;854;854;30060;29903	CGI:chr9:13278313-13279806	Open_Sea
cg14365785	TCGA-COAD	cg14365785	chr13	29480303	29480304	MTUS2	protein_coding	ENST00000380808.5;ENST00000431530.6;ENST00000542829.1;ENST00000612955.3;ENST00000323380.7;ENST00000587588.2	51675;455691;51593;659954;9803;7215	CGI:chr13:29503108-29503353	Open_Sea
cg22907034	TCGA-COAD	cg22907034	chr3	124934815	124934816	MUC13	protein_coding	ENST00000478191.1;ENST00000497378.1;ENST00000616727.3	-67;19005;-63	CGI:chr3:124886212-124887882	Open_Sea
cg21214455	TCGA-COAD	cg21214455	chr15	72119734	72119735	MYO9A	protein_coding	ENST00000564931.1;ENST00000340912.5;ENST00000542035.2;ENST00000564082.1;ENST00000564863.4;ENST00000567794.4	-1156;1437;5475;1408;2828;2882	CGI:chr15:72117521-72118661	S_Shore
cg22658846	TCGA-COAD	cg22658846	chr8	2071641	2071642	MYOM2	protein_coding	ENST00000262113.7;ENST00000523438.1	26600;26571	CGI:chr8:2085456-2085709	Open_Sea
cg12075586	TCGA-COAD	cg12075586	chr12	44694694	44694695	NELL2	protein_coding	ENST00000333837.7;ENST00000395487.5;ENST00000429094.5;ENST00000437801.5;ENST00000452445.5;ENST00000547751.4;ENST00000549027.4;ENST00000549668.1;ENST00000550313.4;ENST00000551601.4	219235;180961;181681;182404;181662;181622;181622;9087;82356;181622	CGI:chr12:44876047-44877052	Open_Sea
cg11594622	TCGA-COAD	cg11594622	chrX	100874192	100874193	NOX1	protein_coding	ENST00000217885.5;ENST00000372960.7;ENST00000372964.4;ENST00000372966.6	18;154;18;154	CGI:chrX:100820243-100820570	Open_Sea
cg21863326	TCGA-COAD	cg21863326	chrX	107204361	107204362	NUP62CL	protein_coding	ENST00000372466.7;ENST00000421752.1;ENST00000484614.4	2073;2073;2073	CGI:chrX:107205799-107206510	N_Shore
cg12582008	TCGA-COAD	cg12582008	chr13	53029151	53029152	OLFM4	protein_coding	ENST00000219022.2	391	CGI:chr13:53200129-53202210	Open_Sea
cg17609680	TCGA-COAD	cg17609680	chrX	131543389	131543390	OR13H1	protein_coding	ENST00000338616.4	-686	CGI:chrX:131795905-131796155	Open_Sea
cg04929543	TCGA-COAD	cg04929543	chr2	178318773	178318774	OSBPL6	protein_coding	ENST00000190611.7;ENST00000315022.2;ENST00000357080.7;ENST00000359685.6;ENST00000392505.5;ENST00000409045.6;ENST00000409631.4	124123;-1472;124272;124291;124291;124249;33845	CGI:chr2:178413600-178413942	Open_Sea
cg19622138	TCGA-COAD	cg19622138	chr13	100517604	100517605	PCCA	protein_coding	ENST00000376279.6;ENST00000376285.4;ENST00000376286.7;ENST00000428969.1;ENST00000458283.4	428588;428520;428588;2176;149131	CGI:chr13:100532142-100532594	Open_Sea
cg06157561	TCGA-COAD	cg06157561	chrX	24672753	24672754	PCYT1B	protein_coding	ENST00000379145.4	-75	CGI:chrX:24693513-24694167	Open_Sea
cg14437634	TCGA-COAD	cg14437634	chr14	67412668	67412669	PLEK2	protein_coding	ENST00000216446.7;ENST00000553387.1;ENST00000557388.1	-467;-596;-500	CGI:chr14:67411817-67412450	S_Shore
cg27022324	TCGA-COAD	cg27022324	chr5	169966	169967	PLEKHG4B	protein_coding	ENST00000283426.9;ENST00000504041.1	29707;912	CGI:chr5:169463-169683	S_Shore
cg05652551	TCGA-COAD	cg05652551	chr3	142664265	142664266	PLS1	protein_coding	ENST00000337777.6;ENST00000457734.5;ENST00000460104.1;ENST00000461644.4;ENST00000464320.4;ENST00000475296.4;ENST00000476044.4;ENST00000483373.4;ENST00000495744.4;ENST00000497002.1;ENST00000497199.4	40878;67877;142;67824;67809;67846;67826;67848;67832;7367;40857	CGI:chr3:142724003-142725136	Open_Sea
cg08835956	TCGA-COAD	cg08835956	chr7	39131434	39131435	POU6F2	protein_coding	ENST00000403058.4;ENST00000451021.4;ENST00000464276.2;ENST00000517348.1;ENST00000518318.5;ENST00000520104.4;ENST00000524147.4;ENST00000559001.4	153435;97098;45572;118352;124625;46378;47872;45668	CGI:chr7:38975943-38976329	Open_Sea
cg18537222	TCGA-COAD	cg18537222	chr3	12394232	12394233	PPARG	protein_coding	ENST00000287820.9;ENST00000309576.9;ENST00000396999.2;ENST00000397000.4;ENST00000397010.5;ENST00000397012.5;ENST00000397015.5;ENST00000397023.4;ENST00000397026.5;ENST00000477039.4;ENST00000497594.4	42759;106371;14525;81843;106863;105393;106330;42662;105160;42759;105120	CGI:chr3:12484250-12484847	Open_Sea
cg23236959	TCGA-COAD	cg23236959	chr12	42584124	42584125	PRICKLE1	protein_coding	ENST00000345127.6;ENST00000445766.5;ENST00000547113.1;ENST00000552200.1	5553;6232;5553;5621	CGI:chr12:42589325-42590079	Open_Sea
cg13713739	TCGA-COAD	cg13713739	chr9	129721098	129721099	PRRX2	protein_coding	ENST00000372469.5	55456	CGI:chr9:129720119-129720359	S_Shore
cg14335349	TCGA-COAD	cg14335349	chr9	124386502	124386503	PSMB7	protein_coding	ENST00000259457.6;ENST00000498485.4	28938;28790	CGI:chr9:124415087-124415539	Open_Sea
cg21323106	TCGA-COAD	cg21323106	chr7	157555543	157555544	PTPRN2	protein_coding	ENST00000389413.6;ENST00000389416.7;ENST00000389418.7;ENST00000409483.4	1032231;1032169;1032137;1032246	CGI:chr7:157553919-157554375	S_Shore
cg03287469	TCGA-COAD	cg03287469	chr3	8964558	8964559	RAD18	protein_coding	ENST00000264926.5;ENST00000413832.1;ENST00000415439.4;ENST00000418463.4;ENST00000421052.4;ENST00000469793.1;ENST00000495087.4	-1055;-784;-1126;-1087;-1087;-1114;-1055	CGI:chr3:8963180-8963586	S_Shore
cg11177552	TCGA-COAD	cg11177552	chr3	25305683	25305684	RARB	protein_coding	ENST00000383772.7	131350	CGI:chr3:25664065-25665079	Open_Sea
cg14290855	TCGA-COAD	cg14290855	chr13	114121658	114121659	RASA3	protein_coding	ENST00000334062.7	10954	CGI:chr13:114113566-114114055	Open_Sea
cg01234248	TCGA-COAD	cg01234248	chr12	25997112	25997113	RASSF8	protein_coding	ENST00000381352.6;ENST00000405154.5;ENST00000535907.4;ENST00000538081.4;ENST00000541490.4;ENST00000542865.4;ENST00000615708.3	38082;38053;38053;38053;2107;23356;38046	CGI:chr12:25958258-25959390	Open_Sea
cg02048613	TCGA-COAD	cg02048613	chr2	160487351	160487352	RBMS1	protein_coding	ENST00000348849.6;ENST00000474820.4;ENST00000477486.1;ENST00000491781.4	6444;6029;5619;6132	CGI:chr2:160492712-160493860	Open_Sea
cg10416814	TCGA-COAD	cg10416814	chr13	22848711	22848712	RFESDP1	processed_pseudogene	ENST00000422350.1	-1391	CGI:chr13:22848548-22848757	Island
cg20196215	TCGA-COAD	cg20196215	chr13	22848662	22848663	RFESDP1	processed_pseudogene	ENST00000422350.1	-1440	CGI:chr13:22848548-22848757	Island
cg20465064	TCGA-COAD	cg20465064	chr5	179966940	179966941	RNF130	protein_coding	ENST00000261947.4;ENST00000520911.4;ENST00000521389.4;ENST00000522208.5	105162;105174;105179;104782	CGI:chr5:179907344-179908115	Open_Sea
cg26722544	TCGA-COAD	cg26722544	chr5	179966917	179966918	RNF130	protein_coding	ENST00000261947.4;ENST00000520911.4;ENST00000521389.4;ENST00000522208.5	105185;105197;105202;104805	CGI:chr5:179907344-179908115	Open_Sea
cg25807804	TCGA-COAD	cg25807804	chr12	67079224	67079225	RP11-123O10.3	lincRNA	ENST00000535917.4;ENST00000538008.4	17183;17061	CGI:chr12:67068890-67069944	Open_Sea
cg10850823	TCGA-COAD	cg10850823	chr5	92652815	92652816	RP11-133F8.2	lincRNA	ENST00000513779.1	8049	CGI:chr5:93570533-93573169	Open_Sea
cg01569440	TCGA-COAD	cg01569440	chr17	48639785	48639786	RP11-357H14.17	lincRNA	ENST00000425510.1;ENST00000433510.2;ENST00000608940.1	-674;7239;-499	CGI:chr17:48641998-48642872	N_Shelf
cg14504536	TCGA-COAD	cg14504536	chr7	103152336	103152337	RP11-401L13.5	processed_pseudogene	ENST00000426806.1	-10	CGI:chr7:103148948-103149673	S_Shelf
cg14250846	TCGA-COAD	cg14250846	chr14	96595190	96595191	RP11-433J8.1	lincRNA	ENST00000553378.1	2456	CGI:chr14:96592606-96593185	S_Shelf
cg05545454	TCGA-COAD	cg05545454	chr6	166870865	166870866	RP11-514O12.4	protein_coding	ENST00000507747.1;ENST00000512860.4	85260;35587	CGI:chr6:166870821-166871055	Island
cg17926756	TCGA-COAD	cg17926756	chr3	55183932	55183933	RP11-889D3.2	lincRNA	ENST00000496829.1	5759	CGI:chr3:55470173-55470425	Open_Sea
cg00140889	TCGA-COAD	cg00140889	chr12	46765876	46765877	RP11-96H19.1	lincRNA	ENST00000611243.1;ENST00000447411.4	378128;60122	CGI:chr12:46831129-46831881	Open_Sea
cg22070035	TCGA-COAD	cg22070035	chrX	141174515	141174516	RP3-507I15.2	lincRNA	ENST00000566241.1	-926	CGI:chrX:141176765-141177220	N_Shelf
cg00379983	TCGA-COAD	cg00379983	chrX	129908652	129908653	RP4-537K23.4	antisense	ENST00000432062.1;ENST00000394422.6;ENST00000425117.5	48877;2468;2530	CGI:chrX:129905774-129906176	S_Shelf
cg01927000	TCGA-COAD	cg01927000	chr14	73796374	73796375	RP5-1021I20.1	antisense	ENST00000553470.1;ENST00000556194.1	7408;9013	CGI:chr14:73786684-73787485	Open_Sea
cg13355129	TCGA-COAD	cg13355129	chr12	58243651	58243652	RPL21P103	processed_pseudogene	ENST00000479921.2	-728	CGI:chr12:57935940-57936221	Open_Sea
cg27500148	TCGA-COAD	cg27500148	chr17	38855238	38855239	RPL23	protein_coding	ENST00000479035.5;ENST00000577760.1;ENST00000584056.1;ENST00000584912.4;ENST00000462007.1	-1394;-1473;-1499;-1497;-77	CGI:chr17:38853218-38853865	S_Shore
cg21953717	TCGA-COAD	cg21953717	chr20	63689706	63689707	RTEL1	protein_coding	ENST00000318100.7;ENST00000360203.8;ENST00000370003.2;ENST00000370018.6;ENST00000425905.4;ENST00000496816.4;ENST00000508582.5;ENST00000480273.4;ENST00000482936.4;ENST00000492259.5;ENST00000496281.1;ENST00000622743.3	31895;31393;-261;31895;1366;-141;31414;3334;30302;30405;744;30302	CGI:chr20:63689700-63689906	Island
cg03173942	TCGA-COAD	cg03173942	chr3	72386446	72386447	RYBP	protein_coding	ENST00000477973.2	60473	CGI:chr3:72446702-72447701	Open_Sea
cg24140343	TCGA-COAD	cg24140343	chr13	23329977	23329978	SACS	protein_coding	ENST00000382292.6;ENST00000382298.6;ENST00000402364.1;ENST00000423156.1;ENST00000455470.4	81537;103752;45567;25507;38468	CGI:chr13:23374995-23375626	Open_Sea
cg00334933	TCGA-COAD	cg00334933	chr7	85000401	85000402	SEMA3D	protein_coding	ENST00000284136.9;ENST00000484038.1	121535;41539	CGI:chr7:84939922-84940251	Open_Sea
cg07449753	TCGA-COAD	cg07449753	chr7	83427804	83427805	SEMA3E	protein_coding	ENST00000307792.6;ENST00000427262.4;ENST00000442159.3	221207;213628;184845	CGI:chr7:83162358-83163096	Open_Sea
cg05877048	TCGA-COAD	cg05877048	chr15	47442558	47442559	SEMA6D	protein_coding	ENST00000537942.4;ENST00000558014.4;ENST00000559184.4;ENST00000560636.4	30167;258456;256894;103490	CGI:chr15:47184172-47185302	Open_Sea
cg16793173	TCGA-COAD	cg16793173	chr4	169252058	169252059	SH3RF1	protein_coding	ENST00000284637.12;ENST00000508685.1	19048;17036	CGI:chr4:169270206-169271693	Open_Sea
cg15233380	TCGA-COAD	cg15233380	chr13	26046474	26046475	SHISA2	protein_coding	ENST00000319420.3	4558	CGI:chr13:26050587-26052127	Open_Sea
cg10576232	TCGA-COAD	cg10576232	chr1	219958755	219958756	SLC30A10	protein_coding	ENST00000484239.4	-107	CGI:chr1:219927790-219928805	Open_Sea
cg22829451	TCGA-COAD	cg22829451	chrX	70931966	70931967	SLC7A3	protein_coding	ENST00000298085.4;ENST00000374299.6	-840;-869	CGI:chrX:70930825-70931152	S_Shore
cg05467458	TCGA-COAD	cg05467458	chr19	32870126	32870127	SLC7A9	protein_coding	ENST00000023064.7;ENST00000587772.1;ENST00000590341.4;ENST00000590465.4	-359;-361;-383;-389	CGI:chr19:32971809-32972402	Open_Sea
cg10914815	TCGA-COAD	cg10914815	chr13	98496413	98496414	STK24	protein_coding	ENST00000376547.6;ENST00000397517.5;ENST00000444574.1;ENST00000491878.4;ENST00000539966.4	25586;80739;22855;81528;80451	CGI:chr13:98474785-98475090	Open_Sea
cg13802883	TCGA-COAD	cg13802883	chr7	23709914	23709915	STK31	protein_coding	ENST00000354639.6;ENST00000355870.6;ENST00000422637.4;ENST00000433467.5;ENST00000444333.2;ENST00000456014.5;ENST00000461866.1;ENST00000476399.4;ENST00000531170.4	-413;-254;-290;-362;-465;-342;-399;-347;-414	CGI:chr7:23680748-23681058	Open_Sea
cg08207253	TCGA-COAD	cg08207253	chr13	40922843	40922844	SUGT1P3	transcribed_unprocessed_pseudogene	ENST00000304932.4;ENST00000604259.4;ENST00000379515.3	-1068;-1131;-1093	CGI:chr13:40922451-40922670	S_Shore
cg09117688	TCGA-COAD	cg09117688	chr13	40922487	40922488	SUGT1P3	transcribed_unprocessed_pseudogene	ENST00000304932.4;ENST00000604259.4;ENST00000379515.3	-712;-775;-737	CGI:chr13:40922451-40922670	Island
cg14759977	TCGA-COAD	cg14759977	chr13	40922646	40922647	SUGT1P3	transcribed_unprocessed_pseudogene	ENST00000304932.4;ENST00000604259.4;ENST00000379515.3	-871;-934;-896	CGI:chr13:40922451-40922670	Island
cg14054883	TCGA-COAD	cg14054883	chr9	90857185	90857186	SYK	protein_coding	ENST00000375746.1;ENST00000375747.4;ENST00000375751.7;ENST00000375754.7	29696;55257;55397;55397	CGI:chr9:90801493-90802264	Open_Sea
cg17996830	TCGA-COAD	cg17996830	chr11	78905395	78905396	TENM4	protein_coding	ENST00000278550.10;ENST00000533013.1;ENST00000612046.3	535257;56825;310517	CGI:chr11:78903160-78903552	S_Shore
cg12683813	TCGA-COAD	cg12683813	chr2	145021993	145021994	TEX41	lincRNA	ENST00000414195.5;ENST00000420472.1;ENST00000423031.1;ENST00000445791.4;ENST00000451027.4;ENST00000451478.4;ENST00000451774.4;ENST00000594471.4;ENST00000594626.4;ENST00000594837.2;ENST00000595686.4;ENST00000596034.4;ENST00000596230.4;ENST00000596278.4;ENST00000596540.4;ENST00000596589.4;ENST00000596747.4;ENST00000596970.4;ENST00000597173.4;ENST00000597469.4;ENST00000597655.4;ENST00000597670.4;ENS…	-1236;-1195;-1103;354007;354007;-1166;353966;354007;255631;-1240;354002;-1236;354007;-1236;354007;353905;-1236;-1236;-1180;354007;354025;353980;353905;354007;354025;353935;353972;-1236;353980;354014;354014;-1236;-1236;-1180;-1104;-1236;-1236;-1236;353948;	CGI:chr2:144524169-144524488	Open_Sea
cg21583694	TCGA-COAD	cg21583694	chr5	136029712	136029713	TGFBI	protein_coding	ENST00000442011.5;ENST00000504185.4;ENST00000506699.4;ENST00000507018.4	816;723;720;572	CGI:chr5:136028818-136029347	S_Shore
cg20743881	TCGA-COAD	cg20743881	chr4	166101263	166101264	TLL1	protein_coding	ENST00000061240.5;ENST00000507499.4;ENST00000509505.4	228004;227914;227914	CGI:chr4:165873393-165874189	Open_Sea
cg14363249	TCGA-COAD	cg14363249	chr9	72598891	72598892	TMC1	protein_coding	ENST00000297784.8;ENST00000497073.1	77089;21102	CGI:chr9:72364229-72365828	Open_Sea
cg13895046	TCGA-COAD	cg13895046	chr4	68053857	68053858	TMPRSS11F	protein_coding	ENST00000356291.2;ENST00000500538.5	76024;352495	CGI:chr4:68182344-68182719	Open_Sea
cg05846044	TCGA-COAD	cg05846044	chr6	30112412	30112413	TRIM31	protein_coding	ENST00000376734.3;ENST00000480808.1;ENST00000485864.4;ENST00000493404.1;ENST00000440874.1	695;-705;-225;64;7171	CGI:chr6:30103448-30103651	Open_Sea
cg07147958	TCGA-COAD	cg07147958	chr8	115810216	115810217	TRPS1	protein_coding	ENST00000422939.1	-542	CGI:chr8:115669153-115669396	Open_Sea
cg18430465	TCGA-COAD	cg18430465	chr8	115410617	115410618	TRPS1	protein_coding	ENST00000395715.6	258385	CGI:chr8:115648205-115648520	Open_Sea
cg19243780	TCGA-COAD	cg19243780	chr3	23526074	23526075	UBE2E2	protein_coding	ENST00000335798.7;ENST00000396703.4;ENST00000425792.4;ENST00000452894.4;ENST00000613545.1	322911;322780;323053;322973;26467	CGI:chr3:23806201-23806886	Open_Sea
cg26238727	TCGA-COAD	cg26238727	chr2	233636464	233636465	UGT1A10	protein_coding	ENST00000344644.8;ENST00000373445.1;ENST00000373450.4	9;-39;18818	CGI:chr2:233566415-233566980	Open_Sea
cg24465197	TCGA-COAD	cg24465197	chr2	233617649	233617650	UGT1A8	protein_coding	ENST00000373450.4	3	CGI:chr2:233566415-233566980	Open_Sea
cg24974729	TCGA-COAD	cg24974729	chr11	67996849	67996850	UNC93B1	protein_coding	ENST00000227471.5;ENST00000525368.1;ENST00000610659.3	7275;-868;2346	CGI:chr11:67997447-67997786	N_Shore
cg01003813	TCGA-COAD	cg01003813	chrX	2797017	2797018	XG	protein_coding	ENST00000381174.8;ENST00000419513.5;ENST00000509484.2;ENST00000519244.1	44966;44964;44871;2481	CGI:chrX:2828512-2830194	Open_Sea
cg03149320	TCGA-COAD	cg03149320	chr8	123243647	123243648	ZHX1-C8orf76	protein_coding	ENST00000357082.7;ENST00000622816.1	23741;30841	CGI:chr8:123240814-123241467	S_Shelf
cg03906075	TCGA-LUSC	cg03906075	chr7	22855279	22855280	AC005682.5	processed_transcript	ENST00000415611.6;ENST00000422542.3;ENST00000432668.1;ENST00000408813.1	1100;-1250;-808;-1335	CGI:chr7:22854026-22854958	S_Shore
cg13663303	TCGA-LUSC	cg13663303	chr5	35046887	35046888	AGXT2	protein_coding	ENST00000231420.9;ENST00000505542.1;ENST00000510428.1;ENST00000618015.3	1207;1004;1049;1249	CGI:chr5:34929296-34930336	Open_Sea
cg05098566	TCGA-LUSC	cg05098566	chr6	30684505	30684506	AL662797.1	miRNA	ENST00000620079.1;ENST00000274853.6;ENST00000399199.6;ENST00000467662.4;ENST00000488324.1;ENST00000615527.1;ENST00000615892.3	-292;3391;2712;2654;2689;3391;240	CGI:chr6:30686615-30687624	N_Shelf
cg02983911	TCGA-LUSC	cg02983911	chr20	38303995	38303996	BPI	protein_coding	ENST00000262865.7;ENST00000418004.4;ENST00000437016.1	-129;43845;22542	CGI:chr20:38260489-38261040	Open_Sea
cg12140665	TCGA-LUSC	cg12140665	chr3	185083025	185083026	C3orf70	protein_coding	ENST00000335012.2	69990	CGI:chr3:185152397-185153694	Open_Sea
cg13997759	TCGA-LUSC	cg13997759	chr19	38740262	38740263	CAPN12	protein_coding	ENST00000328867.7;ENST00000601953.4	4213;29643	CGI:chr19:38735625-38736440	S_Shelf
cg01738524	TCGA-LUSC	cg01738524	chr16	68668724	68668725	CDH3	protein_coding	ENST00000264012.7;ENST00000429102.5;ENST00000542274.4;ENST00000566808.2	23887;23730;23422;23086	CGI:chr16:68644783-68646246	Open_Sea
cg16988262	TCGA-LUSC	cg16988262	chr1	15604266	15604267	CHCHD2P6	processed_pseudogene	ENST00000454346.1;ENST00000428945.1	-332;-639	CGI:chr1:15603328-15603794	S_Shore
cg07834510	TCGA-LUSC	cg07834510	chr2	98387829	98387830	CNGA3	protein_coding	ENST00000272602.5;ENST00000393503.2;ENST00000393504.4;ENST00000409937.1;ENST00000436404.5	17891;7927;41673;10540;41640	CGI:chr2:98346410-98347724	Open_Sea
cg24941457	TCGA-LUSC	cg24941457	chr1	33955272	33955273	CSMD2	protein_coding	ENST00000241312.7;ENST00000373381.7;ENST00000373388.5;ENST00000619121.3	210571;210003;210571;210571	CGI:chr1:34163182-34165375	Open_Sea
cg02118559	TCGA-LUSC	cg02118559	chr5	10973061	10973062	CTNND2	protein_coding	ENST00000304623.11;ENST00000458100.5;ENST00000495388.5;ENST00000511377.4;ENST00000513588.4	930983;144432;411711;615959;930920	CGI:chr5:10760724-10761813	Open_Sea
cg11886187	TCGA-LUSC	cg11886187	chr17	57956395	57956396	CUEDC1	protein_coding	ENST00000577830.4;ENST00000577840.4	-1071;-1137	CGI:chr17:57954482-57955799	S_Shore
cg15538809	TCGA-LUSC	cg15538809	chr18	31078077	31078078	DSC2	protein_coding	ENST00000251081.6;ENST00000280904.9	23928;24339	CGI:chr18:31101357-31102396	Open_Sea
cg20236089	TCGA-LUSC	cg20236089	chr6	15628931	15628932	DTNBP1	protein_coding	ENST00000338950.8;ENST00000344537.8;ENST00000355917.6;ENST00000506844.1;ENST00000510395.4;ENST00000511762.2;ENST00000513680.4;ENST00000515875.4;ENST00000622898.3	34045;34112;34128;33990;34077;34090;34128;34100;34128	CGI:chr6:15662213-15663181	Open_Sea
cg13100449	TCGA-LUSC	cg13100449	chr1	184867071	184867072	FAM129A	protein_coding	ENST00000367511.3;ENST00000461167.1;ENST00000487074.4	107480;1488;971	CGI:chr1:184973730-184974645	Open_Sea
cg13096433	TCGA-LUSC	cg13096433	chr8	101064284	101064285	FLJ42969	lincRNA	ENST00000514926.1	12229	CGI:chr8:101080566-101080910	Open_Sea
cg04572930	TCGA-LUSC	cg04572930	chr7	4715203	4715204	FOXK1	protein_coding	ENST00000328914.4	32893	CGI:chr7:4718171-4718406	N_Shelf
cg15246238	TCGA-LUSC	cg15246238	chr7	5595503	5595504	FSCN1	protein_coding	ENST00000382361.6;ENST00000405801.2;ENST00000444748.4;ENST00000447103.4	2679;816;1654;955	CGI:chr7:5592704-5594924	S_Shore
cg23174662	TCGA-LUSC	cg23174662	chr14	61699365	61699366	HIF1A	protein_coding	ENST00000323441.9;ENST00000337138.7;ENST00000394997.4;ENST00000539097.2;ENST00000553999.4;ENST00000557206.1;ENST00000557446.4;ENST00000557538.4	3587;3824;3824;1742;3851;469;3851;1742	CGI:chr14:61695129-61696513	S_Shelf
cg19670883	TCGA-LUSC	cg19670883	chr11	2481127	2481128	KCNQ1	protein_coding	ENST00000155840.8;ENST00000335475.5;ENST00000345015.4;ENST00000380776.4;ENST00000496887.5	36135;19690;35804;19239;36442	CGI:chr11:2444907-2445588	Open_Sea
cg13872541	TCGA-LUSC	cg13872541	chr9	135769300	135769301	KCNT1	protein_coding	ENST00000263604.4;ENST00000371757.5;ENST00000460750.4;ENST00000486577.5;ENST00000487664.4;ENST00000488444.5;ENST00000490355.5;ENST00000490363.2;ENST00000491806.5;ENST00000628528.1;ENST00000630792.1;ENST00000631073.1	32782;67107;67086;54779;67114;32669;32666;15548;32684;67114;54673;32674	CGI:chr9:135768651-135769378	Island
cg14239111	TCGA-LUSC	cg14239111	chr9	135769152	135769153	KCNT1	protein_coding	ENST00000263604.4;ENST00000371757.5;ENST00000460750.4;ENST00000486577.5;ENST00000487664.4;ENST00000488444.5;ENST00000490355.5;ENST00000490363.2;ENST00000491806.5;ENST00000628528.1;ENST00000630792.1;ENST00000631073.1	32634;66959;66938;54631;66966;32521;32518;15400;32536;66966;54525;32526	CGI:chr9:135768651-135769378	Island
cg17246535	TCGA-LUSC	cg17246535	chr10	2315169	2315170	LINC00701	lincRNA	ENST00000418295.1	-93	CGI:chr10:2315054-2315277	Island
cg25932290	TCGA-LUSC	cg25932290	chr15	89396021	89396022	LINC00925	lincRNA	ENST00000536780.5;ENST00000538734.5;ENST00000546186.2	34441;17904;9424	CGI:chr15:89399361-89400622	N_Shelf
cg13659051	TCGA-LUSC	cg13659051	chr9	137171491	137171492	LRRC26	protein_coding	ENST00000371542.3;ENST00000568665.1;ENST00000413619.2;ENST00000427366.1;ENST00000430332.1;ENST00000535352.2	-1439;494;919;91;259;556	CGI:chr9:137167283-137170412	S_Shore
cg00779602	TCGA-LUSC	cg00779602	chr3	66017252	66017253	MAGI1	protein_coding	ENST00000330909.11;ENST00000402939.5;ENST00000464060.4;ENST00000483466.4;ENST00000497477.5	21057;21057;21583;21299;21057	CGI:chr3:66037698-66039920	Open_Sea
cg26126295	TCGA-LUSC	cg26126295	chr4	118174085	118174086	NDST3	protein_coding	ENST00000296499.5	139739	CGI:chr4:118278465-118279038	Open_Sea
cg10186605	TCGA-LUSC	cg10186605	chr17	31340308	31340309	NF1	protein_coding	ENST00000356175.6;ENST00000358273.7;ENST00000456735.5;ENST00000471572.5;ENST00000579081.4;ENST00000581790.4;ENST00000582892.1;ENST00000584328.1	245380;245380;139771;2490;245099;2490;27;2544	CGI:chr17:31345317-31345594	Open_Sea
cg12458003	TCGA-LUSC	cg12458003	chr1	204991698	204991699	NFASC	protein_coding	ENST00000339876.9;ENST00000360049.7;ENST00000367173.6;ENST00000401399.4;ENST00000404076.4;ENST00000404907.4;ENST00000404977.5;ENST00000413225.4;ENST00000425360.4;ENST00000430393.4;ENST00000492085.1;ENST00000495396.4;ENST00000504476.4;ENST00000513543.4;ENST00000539706.4	163043;163043;41140;71065;120866;47471;163046;3033;9841;47309;4227;5022;47446;47446;163043	CGI:chr1:204981854-204982082	Open_Sea
cg16318311	TCGA-LUSC	cg16318311	chr12	95719383	95719384	NTN4	protein_coding	ENST00000343702.7;ENST00000344911.7;ENST00000538383.4;ENST00000552603.1;ENST00000553059.1	71376;71382;71770;20613;70927	CGI:chr12:95790095-95791421	Open_Sea
cg04011338	TCGA-LUSC	cg04011338	chr2	237868944	237868945	RAMP1	protein_coding	ENST00000254661.4;ENST00000403885.1;ENST00000404910.5;ENST00000409726.4;ENST00000579216.1	9399;8967;10050;9320;-961	CGI:chr2:237859430-237860188	Open_Sea
cg05117638	TCGA-LUSC	cg05117638	chr6	113631459	113631460	RP11-367G18.1	lincRNA	ENST00000427157.1;ENST00000452675.1	18616;1056	CGI:chr6:113858558-113860511	Open_Sea
cg10438391	TCGA-LUSC	cg10438391	chr8	143549745	143549746	RP11-661A12.5	antisense	ENST00000530600.1	-15	CGI:chr8:143549597-143549801	Island
cg24713770	TCGA-LUSC	cg24713770	chr1	20323466	20323467	RP4-745E8.2	antisense	ENST00000444923.1;ENST00000289815.11;ENST00000375079.5;ENST00000473325.4;ENST00000485375.5	-278;32546;32546;32528;32546	CGI:chr1:20343073-20343525	Open_Sea
cg16759976	TCGA-LUSC	cg16759976	chr3	187196932	187196933	RTP1	protein_coding	ENST00000312295.4	-555	CGI:chr3:187199623-187199968	N_Shelf
cg26645082	TCGA-LUSC	cg26645082	chr11	70717159	70717160	SHANK2	protein_coding	ENST00000423696.5;ENST00000468619.4;ENST00000470759.4;ENST00000498519.4;ENST00000601538.4	109345;109599;89916;89981;507604	CGI:chr11:70717559-70717781	N_Shore
cg21970929	TCGA-LUSC	cg21970929	chr5	36608496	36608497	SLC1A3	protein_coding	ENST00000265113.7;ENST00000381918.3;ENST00000416645.5;ENST00000502864.4;ENST00000504121.4;ENST00000505202.4;ENST00000506725.1;ENST00000512374.1;ENST00000513646.1;ENST00000513903.4;ENST00000612708.3;ENST00000613445.3	2140;166;1878;5;1884;1605;1878;1884;317;2056;2140;2140	CGI:chr5:36690105-36690556	Open_Sea
cg14191244	TCGA-LUSC	cg14191244	chr12	21394958	21394959	SLCO1A2	protein_coding	ENST00000307378.9;ENST00000413682.4;ENST00000416627.1;ENST00000421287.4;ENST00000430803.1;ENST00000435179.4;ENST00000450590.4;ENST00000453443.4;ENST00000473830.4;ENST00000544290.4	480;23059;440;440;440;24627;8700;8706;24637;304	CGI:chr12:21437535-21437851	Open_Sea
cg23709902	TCGA-LUSC	cg23709902	chr17	38563537	38563538	SRCIN1	protein_coding	ENST00000612431.1;ENST00000617146.3;ENST00000621492.3;ENST00000621763.3;ENST00000622190.3;ENST00000622519.3	41076;42394;42306;9284;-112;460	CGI:chr17:38563308-38563702	Island
cg27649037	TCGA-LUSC	cg27649037	chr8	52409950	52409951	ST18	protein_coding	ENST00000276480.10;ENST00000517580.4;ENST00000519201.4;ENST00000520279.4;ENST00000520716.1;ENST00000520811.4;ENST00000521549.4;ENST00000522102.4;ENST00000523652.1;ENST00000524078.1;ENST00000524183.4	-206;-144;-157;-193;-70;-177;-200;-4;51010;-67;-177	CGI:chr8:52564984-52566067	Open_Sea
cg22014112	TCGA-LUSC	cg22014112	chr6	137871521	137871522	TNFAIP3	protein_coding	ENST00000237289.7;ENST00000420009.4;ENST00000433680.1;ENST00000612899.3;ENST00000614035.3;ENST00000615468.3;ENST00000619035.3;ENST00000620204.3;ENST00000621150.2	4076;4198;3938;4332;309;309;309;309;309	CGI:chr6:137867115-137868004	S_Shelf
cg06520450	TCGA-LUSC	cg06520450	chr3	189789607	189789608	TP63	protein_coding	ENST00000264731.6;ENST00000320472.8;ENST00000354600.8;ENST00000392460.6;ENST00000392461.6;ENST00000392463.5;ENST00000418709.5;ENST00000434928.4;ENST00000437221.4;ENST00000440651.5;ENST00000449992.4;ENST00000456148.1;ENST00000460036.1	158179;158118;-54;158090;-195;-195;158118;-69;-195;158090;-195;-195;-89	CGI:chr3:190120291-190121090	Open_Sea
cg11421768	TCGA-LUSC	cg11421768	chr5	912597	912598	TRIP13	protein_coding	ENST00000166345.6	19953	CGI:chr5:912379-912746	Island
cg17510385	TCGA-LUSC	cg17510385	chr5	912706	912707	TRIP13	protein_coding	ENST00000166345.6	20062	CGI:chr5:912379-912746	Island
cg16683060	TCGA-LUSC	cg16683060	chr13	99322419	99322420	UBAC2	protein_coding	ENST00000355700.8;ENST00000376440.5;ENST00000403766.6;ENST00000460562.4;ENST00000468067.4;ENST00000473194.4;ENST00000480738.1;ENST00000494576.4	121644;121509;121644;9635;121531;14466;7710;77903	CGI:chr13:99200132-99201298	Open_Sea
cg00679763	TCGA-LUSC	cg00679763	chr17	48915799	48915800	UBE2Z	protein_coding	ENST00000360943.8;ENST00000504684.4;ENST00000506271.1;ENST00000506498.4;ENST00000508468.2;ENST00000511373.1;ENST00000513342.4	7429;5108;78;7082;7325;5450;4619	CGI:chr17:48908226-48909175	Open_Sea
cg10025586	TCGA-LUSC	cg10025586	chr15	82832947	82832948	WHAMM	protein_coding	ENST00000286760.5	23318	CGI:chr15:82809614-82810521	Open_Sea
cg00414890	TCGA-LUSC	cg00414890	chr19	52997744	52997745	ZNF702P	transcribed_processed_pseudogene	ENST00000594516.1;ENST00000600425.4	40140;40155	CGI:chr19:52993479-52993775	S_Shelf
cg17297045	TCGA-PRAD	cg17297045	chr12	125096797	125096798	AACS	protein_coding	ENST00000316519.9;ENST00000418937.5;ENST00000537477.4;ENST00000537564.4	31417;31362;5783;4316	CGI:chr12:125093802-125094042	S_Shelf
cg17298275	TCGA-PRAD	cg17298275	chr17	1031412	1031413	ABR	protein_coding	ENST00000291107.5;ENST00000302538.8;ENST00000536794.5;ENST00000543210.5;ENST00000544583.5;ENST00000571022.4;ENST00000572152.4;ENST00000572441.4;ENST00000574257.4;ENST00000574437.4;ENST00000576668.1;ENST00000577052.4	77689;148463;47735;427;155911;8186;19157;391;18704;94344;407;407	CGI:chr17:1031177-1031832	Island
cg12032648	TCGA-PRAD	cg12032648	chr2	165820387	165820388	AC009495.4	lincRNA	ENST00000428888.1	25705	CGI:chr2:165793399-165794456	Open_Sea
cg26749844	TCGA-PRAD	cg26749844	chr17	57120511	57120512	AKAP1	protein_coding	ENST00000337714.6;ENST00000481416.4;ENST00000539273.4;ENST00000572557.4;ENST00000572560.1;ENST00000573326.1;ENST00000575032.4;ENST00000621116.3	35320;23974;23932;24666;4377;13791;6021;34793	CGI:chr17:57084812-57086547	Open_Sea
cg14523475	TCGA-PRAD	cg14523475	chr20	63919387	63919388	AL118506.1	miRNA	ENST00000621642.1;ENST00000612782.1;ENST00000360864.7;ENST00000470551.1;ENST00000401127.3;ENST00000401322.3;ENST00000401376.3;ENST00000621667.1	-231;-7;24204;24204;-650;-119;-370;-482	CGI:chr20:63919360-63920170	Island
cg15580304	TCGA-PRAD	cg15580304	chr20	63919381	63919382	AL118506.1	miRNA	ENST00000621642.1;ENST00000612782.1;ENST00000360864.7;ENST00000470551.1;ENST00000401127.3;ENST00000401322.3;ENST00000401376.3;ENST00000621667.1	-237;-13;24198;24198;-656;-125;-376;-488	CGI:chr20:63919360-63920170	Island
cg19510698	TCGA-PRAD	cg19510698	chr15	100881044	100881045	ALDH1A3	protein_coding	ENST00000329841.8;ENST00000346623.6;ENST00000557963.1;ENST00000558033.4;ENST00000560555.1;ENST00000561338.4;ENST00000558568.1	1667;1168;1204;1230;1195;3329;19119	CGI:chr15:100879056-100880928	S_Shore
cg20352402	TCGA-PRAD	cg20352402	chr6	134950195	134950196	ALDH8A1	protein_coding	ENST00000265605.5;ENST00000349305.7;ENST00000367845.5;ENST00000367847.2	-72;-105;-79;-110	CGI:chr6:135054611-135055003	Open_Sea
cg17028658	TCGA-PRAD	cg17028658	chr4	185400023	185400024	ANKRD37	protein_coding	ENST00000335174.5;ENST00000511393.3;ENST00000514247.4	3538;3211;25957	CGI:chr4:185395989-185397101	S_Shelf
cg24656517	TCGA-PRAD	cg24656517	chr4	40842290	40842291	APBB2	protein_coding	ENST00000295974.11;ENST00000502841.4;ENST00000504305.4;ENST00000506352.4;ENST00000507831.4;ENST00000508593.4;ENST00000510670.4;ENST00000512510.4;ENST00000513140.4;ENST00000513493.1;ENST00000513516.4;ENST00000513611.4;ENST00000514094.4;ENST00000514920.4;ENST00000543538.4	372329;14866;14866;372326;48625;372243;14903;48136;372169;50983;14888;172096;92198;227;14866	CGI:chr4:40856867-40857290	Open_Sea
cg16178743	TCGA-PRAD	cg16178743	chr6	131574135	131574136	ARG1	protein_coding	ENST00000275196.5;ENST00000356962.2;ENST00000368087.6;ENST00000469293.1;ENST00000498260.1;ENST00000354577.7	908;909;990;940;892;54071	CGI:chr6:131627947-131628412	Open_Sea
cg02131155	TCGA-PRAD	cg02131155	chr4	148053581	148053582	ARHGAP10	protein_coding	ENST00000336498.6;ENST00000506020.4;ENST00000506054.4;ENST00000507661.1;ENST00000513548.1	321517;107341;192597;171713;30526	CGI:chr4:147731697-147732767	Open_Sea
cg21613549	TCGA-PRAD	cg21613549	chr13	111283724	111283725	ARHGEF7	protein_coding	ENST00000218789.8;ENST00000317133.8;ENST00000375723.4;ENST00000375736.7;ENST00000375739.5;ENST00000375741.5;ENST00000426073.5;ENST00000478679.4;ENST00000491688.1	130009;169104;78434;129985;168446;168446;96869;42503;895	CGI:chr13:111283064-111283335	S_Shore
cg15139163	TCGA-PRAD	cg15139163	chr3	11366950	11366951	ATG7	protein_coding	ENST00000354449.6;ENST00000354956.8;ENST00000414717.4;ENST00000427759.4;ENST00000446110.1;ENST00000446450.5	94533;94533;2292;2291;2290;94533	CGI:chr3:11272203-11272451	Open_Sea
cg13556624	TCGA-PRAD	cg13556624	chr7	105690863	105690864	ATXN7L1	protein_coding	ENST00000419735.6;ENST00000472195.1	185742;775	CGI:chr7:105583077-105583403	Open_Sea
cg19257274	TCGA-PRAD	cg19257274	chr1	207816905	207816906	C1orf132	lincRNA	ENST00000487977.1;ENST00000608023.4	5799;52246	CGI:chr1:207868517-207869373	Open_Sea
cg16526755	TCGA-PRAD	cg16526755	chr6	34602109	34602110	C6orf106	protein_coding	ENST00000374021.1;ENST00000374023.6;ENST00000374026.6	69848;94739;94751	CGI:chr6:34544286-34544489	Open_Sea
cg24293689	TCGA-PRAD	cg24293689	chr1	10672299	10672300	CASZ1	protein_coding	ENST00000344008.5;ENST00000377022.6;ENST00000478728.2;ENST00000496432.5	124352;124350;21614;22181	CGI:chr1:10665130-10665560	Open_Sea
cg25611369	TCGA-PRAD	cg25611369	chr11	69645870	69645871	CCND1	protein_coding	ENST00000227507.2;ENST00000536559.1;ENST00000545484.1	4782;4663;2157	CGI:chr11:69646292-69646610	N_Shore
cg10481072	TCGA-PRAD	cg10481072	chr7	92830203	92830204	CDK6	protein_coding	ENST00000265734.7;ENST00000424848.2	3715;6392	CGI:chr7:92832887-92837073	N_Shelf
cg14239494	TCGA-PRAD	cg14239494	chr20	41616959	41616960	CHD6	protein_coding	ENST00000373222.3;ENST00000373233.6;ENST00000482596.1	1417;1536;1426	CGI:chr20:41617706-41619202	N_Shore
cg16660394	TCGA-PRAD	cg16660394	chr16	19078387	19078388	COQ7	protein_coding	ENST00000321998.8;ENST00000567314.1;ENST00000568985.4;ENST00000569127.1;ENST00000569259.1	10787;-206;10745;10397;-297	CGI:chr16:19086409-19086907	Open_Sea
cg11043571	TCGA-PRAD	cg11043571	chr4	165379924	165379925	CPE	protein_coding	ENST00000402744.7;ENST00000480404.1;ENST00000513982.4	981;637;18729	CGI:chr4:165378823-165379516	S_Shore
cg23427348	TCGA-PRAD	cg23427348	chr4	165380104	165380105	CPE	protein_coding	ENST00000402744.7;ENST00000480404.1;ENST00000513982.4	1161;817;18909	CGI:chr4:165378823-165379516	S_Shore
cg09758273	TCGA-PRAD	cg09758273	chr4	1244207	1244208	CTBP1	protein_coding	ENST00000290921.9;ENST00000382952.6;ENST00000506180.4;ENST00000513420.1;ENST00000514210.4;ENST00000514495.1;ENST00000515399.4	4931;4906;5747;4534;4770;4912;5725	CGI:chr4:1247624-1250323	N_Shelf
cg01255486	TCGA-PRAD	cg01255486	chr5	112863626	112863627	CTC-487M23.8	protein_coding	ENST00000503445.4;ENST00000506997.1;ENST00000509024.2;ENST00000512790.4;ENST00000520401.1;ENST00000282999.6;ENST00000445150.3;ENST00000504696.1;ENST00000505459.4;ENST00000506987.1;ENST00000515463.1;ENST00000515755.1;ENST00000621420.3	2437;2330;1208;2320;36412;2320;2293;-984;2403;1263;2315;2299;2437	CGI:chr5:112861152-112861550	S_Shelf
cg23000942	TCGA-PRAD	cg23000942	chr5	58851479	58851480	CTD-2176I21.2	antisense	ENST00000510198.1;ENST00000282878.5;ENST00000381158.3	11936;268438;63199	CGI:chr5:59039009-59040054	Open_Sea
cg03596479	TCGA-PRAD	cg03596479	chr11	88326705	88326706	CTSC	protein_coding	ENST00000227266.8;ENST00000393301.4;ENST00000524463.4;ENST00000527018.4;ENST00000528020.1;ENST00000529974.1;ENST00000533865.4	11083;10996;11057;11045;1494;11029;11036	CGI:chr11:88337333-88337874	Open_Sea
cg16579770	TCGA-PRAD	cg16579770	chr16	72025039	72025040	DHODH	protein_coding	ENST00000219240.7;ENST00000572887.4	16294;16450	CGI:chr16:72008448-72008989	Open_Sea
cg03301433	TCGA-PRAD	cg03301433	chr2	241678531	241678532	DTYMK	protein_coding	ENST00000305784.5;ENST00000400770.5;ENST00000420144.1;ENST00000432348.4;ENST00000445261.4	8461;8414;7347;8212;8182	CGI:chr2:241677405-241677679	S_Shore
cg21478921	TCGA-PRAD	cg21478921	chr2	241678520	241678521	DTYMK	protein_coding	ENST00000305784.5;ENST00000400770.5;ENST00000420144.1;ENST00000432348.4;ENST00000445261.4	8472;8425;7358;8223;8193	CGI:chr2:241677405-241677679	S_Shore
cg20874324	TCGA-PRAD	cg20874324	chr2	62702948	62702949	EHBP1	protein_coding	ENST00000405015.6;ENST00000413434.4;ENST00000426940.4;ENST00000449820.4	29096;29069;29069;29069	CGI:chr2:62705460-62706218	N_Shelf
cg04380873	TCGA-PRAD	cg04380873	chr3	184371955	184371956	EIF2B5	protein_coding	ENST00000444495.1;ENST00000204615.10	236578;6190	CGI:chr3:184379905-184380871	Open_Sea
cg23208271	TCGA-PRAD	cg23208271	chr7	37109188	37109189	ELMO1	protein_coding	ENST00000310758.7;ENST00000420636.4;ENST00000433246.4;ENST00000442504.4;ENST00000448602.4;ENST00000472359.1	340062;107502;113501;244481;340036;88036	CGI:chr7:37447751-37449069	Open_Sea
cg16961492	TCGA-PRAD	cg16961492	chr6	46134004	46134005	ENPP4	protein_coding	ENST00000321037.4	4010	CGI:chr6:46129957-46130216	S_Shelf
cg10081811	TCGA-PRAD	cg10081811	chr12	56996916	56996917	GPR182	protein_coding	ENST00000300098.2;ENST00000556850.1;ENST00000622922.1	2469;656;-46	CGI:chr12:57006084-57006688	Open_Sea
cg08013890	TCGA-PRAD	cg08013890	chr12	66571861	66571862	GRIP1	protein_coding	ENST00000359742.7;ENST00000398016.6;ENST00000536215.4;ENST00000538211.4;ENST00000538373.1;ENST00000539540.4;ENST00000540433.4;ENST00000541947.1;ENST00000542309.4;ENST00000545666.4	107285;107113;-802;107285;232326;232120;232254;232326;75489;107074	CGI:chr12:66235225-66235624	Open_Sea
cg10067182	TCGA-PRAD	cg10067182	chr2	239052858	239052859	HDAC4	protein_coding	ENST00000345617.6;ENST00000543185.4	348092;348092	CGI:chr2:239052743-239053028	Island
cg13393809	TCGA-PRAD	cg13393809	chr2	239052771	239052772	HDAC4	protein_coding	ENST00000345617.6;ENST00000543185.4	348179;348179	CGI:chr2:239052743-239053028	Island
cg14060417	TCGA-PRAD	cg14060417	chr12	112308817	112308818	HECTD4	protein_coding	ENST00000377560.8;ENST00000550722.4;ENST00000550724.1	73623;73276;73276	CGI:chr12:112381235-112381446	Open_Sea
cg23208678	TCGA-PRAD	cg23208678	chr7	27555827	27555828	HIBADH	protein_coding	ENST00000265395.5;ENST00000425715.1;ENST00000428288.2	107169;91930;107042	CGI:chr7:27662601-27663232	Open_Sea
cg26510404	TCGA-PRAD	cg26510404	chr5	75361623	75361624	HMGCR	protein_coding	ENST00000287936.7	24454	CGI:chr5:75336651-75337848	Open_Sea
cg23633700	TCGA-PRAD	cg23633700	chr7	47977138	47977139	HUS1	protein_coding	ENST00000258774.8;ENST00000432325.4;ENST00000432627.4;ENST00000433977.4;ENST00000436444.4;ENST00000442024.4;ENST00000446009.1;ENST00000458191.4	2406;2416;2367;1758;2444;1397;2416;2416	CGI:chr7:47979218-47979792	N_Shelf
cg16205389	TCGA-PRAD	cg16205389	chr2	238170574	238170575	ILKAP	protein_coding	ENST00000254654.6;ENST00000450411.1;ENST00000463129.4;ENST00000465131.4;ENST00000466468.4;ENST00000612675.3;ENST00000622223.3	33156;13523;33065;3353;16484;33110;33110	CGI:chr2:238163550-238164468	Open_Sea
cg05714496	TCGA-PRAD	cg05714496	chr10	132545181	132545182	INPP5A	protein_coding	ENST00000368593.6;ENST00000368594.6;ENST00000423490.4	7331;7360;7041	CGI:chr10:132546029-132546276	N_Shore
cg19365151	TCGA-PRAD	cg19365151	chr8	102242494	102242495	KB-431C1.4	antisense	ENST00000499653.1;ENST00000520820.1;ENST00000518920.2	-1116;3099;126	CGI:chr8:102238525-102239848	S_Shelf
cg06790053	TCGA-PRAD	cg06790053	chr1	246776151	246776152	KIF28P	unitary_pseudogene	ENST00000504864.5;ENST00000421003.4;ENST00000505748.4;ENST00000509202.1	53909;137;59;58	CGI:chr1:246788912-246789209	Open_Sea
cg06826710	TCGA-PRAD	cg06826710	chr1	246775947	246775948	KIF28P	unitary_pseudogene	ENST00000504864.5;ENST00000421003.4;ENST00000505748.4;ENST00000509202.1	54113;-67;-145;-146	CGI:chr1:246788912-246789209	Open_Sea
cg23255020	TCGA-PRAD	cg23255020	chr1	246776105	246776106	KIF28P	unitary_pseudogene	ENST00000504864.5;ENST00000421003.4;ENST00000505748.4;ENST00000509202.1	53955;91;13;12	CGI:chr1:246788912-246789209	Open_Sea
cg05400200	TCGA-PRAD	cg05400200	chr7	105111696	105111697	KMT2E	protein_coding	ENST00000257745.7;ENST00000311117.6;ENST00000334884.8;ENST00000334914.10;ENST00000493638.1	97505;97516;97505;70742;5784	CGI:chr7:105012672-105014519	Open_Sea
cg22226342	TCGA-PRAD	cg22226342	chr21	30321589	30321590	KRTAP26-1	protein_coding	ENST00000360542.4	-1272	CGI:chr21:29939068-29939788	Open_Sea
cg06193520	TCGA-PRAD	cg06193520	chr16	1323702	1323703	LA16c-358B7.3	antisense	ENST00000567829.1;ENST00000568106.1;ENST00000325437.8;ENST00000355803.7;ENST00000397514.6;ENST00000397515.5;ENST00000403747.5;ENST00000406620.4;ENST00000566587.4;ENST00000568288.4;ENST00000568989.1	-856;-874;14548;14821;14191;14066;14023;11830;13898;14053;3820	CGI:chr16:1319052-1319524	Open_Sea
cg04359558	TCGA-PRAD	cg04359558	chr16	11554368	11554369	LITAF	protein_coding	ENST00000339430.8;ENST00000381810.6;ENST00000413364.5;ENST00000570798.4;ENST00000570904.4;ENST00000571459.4;ENST00000571627.4;ENST00000571688.4;ENST00000571976.1;ENST00000572255.4;ENST00000573332.4;ENST00000574701.4;ENST00000574763.4;ENST00000575426.1;ENST00000576036.4;ENST00000620789.3;ENST00000622633.3	32006;2369;32583;32551;32880;32536;44133;33196;32574;32552;32552;32922;32552;2077;74843;32006;32583	CGI:chr16:11586152-11587419	Open_Sea
cg21070669	TCGA-PRAD	cg21070669	chr12	57491780	57491781	MARS	protein_coding	ENST00000262027.8;ENST00000447721.5;ENST00000537638.5;ENST00000545888.5;ENST00000548674.4;ENST00000549074.4;ENST00000551892.1;ENST00000552371.1;ENST00000628866.1	3822;3711;4485;3713;3755;3711;3694;2249;3711	CGI:chr12:57487967-57488252	S_Shelf
cg03228407	TCGA-PRAD	cg03228407	chr17	5489043	5489044	MIS12	protein_coding	ENST00000381165.3;ENST00000573759.1;ENST00000576988.1;ENST00000611091.3	2115;2646;2757;2668	CGI:chr17:5486070-5486963	S_Shelf
cg07324116	TCGA-PRAD	cg07324116	chr5	80764283	80764284	MSH3	protein_coding	ENST00000265081.6	109634	CGI:chr5:80654184-80655054	Open_Sea
cg27653901	TCGA-PRAD	cg27653901	chr12	124348209	124348210	NCOR2	protein_coding	ENST00000356219.6;ENST00000404121.5;ENST00000404621.4;ENST00000405201.4;ENST00000429285.5;ENST00000458234.4;ENST00000473999.2	74346;74346;187395;147044;187395;219256;732	CGI:chr12:124346587-124346884	S_Shore
cg18528593	TCGA-PRAD	cg18528593	chr19	3381528	3381529	NFIC	protein_coding	ENST00000341919.6;ENST00000395111.6;ENST00000443272.2;ENST00000586919.4;ENST00000589123.4;ENST00000590282.4	14978;21880;14941;21844;21964;14944	CGI:chr19:3381527-3382277	Island
cg22824635	TCGA-PRAD	cg22824635	chr19	13001469	13001470	NFIX	protein_coding	ENST00000397661.5;ENST00000592199.4	5860;5630	CGI:chr19:13001356-13001995	Island
cg12529432	TCGA-PRAD	cg12529432	chr8	23681097	23681098	NKX3-1	protein_coding	ENST00000380871.4;ENST00000523261.1	1831;1793	CGI:chr8:23682294-23683089	N_Shore
cg26080545	TCGA-PRAD	cg26080545	chr10	15132925	15132926	NMT2	protein_coding	ENST00000378150.1;ENST00000378165.7;ENST00000478580.1;ENST00000451677.1	35704;35769;8429;35687	CGI:chr10:15167825-15168715	Open_Sea
cg16680624	TCGA-PRAD	cg16680624	chr7	30476760	30476761	NOD1	protein_coding	ENST00000222823.7;ENST00000411552.4;ENST00000413433.4;ENST00000419601.1;ENST00000419799.4;ENST00000434755.4	2021;1969;1877;2025;1983;1979	CGI:chr7:30478371-30478994	N_Shore
cg25984524	TCGA-PRAD	cg25984524	chr10	103112092	103112093	NT5C2	protein_coding	ENST00000343289.8;ENST00000369857.7;ENST00000404739.6;ENST00000452156.4;ENST00000461461.4;ENST00000470299.1;ENST00000487810.4	81215;81181;62891;81181;81207;81207;28101	CGI:chr10:103192485-103193475	Open_Sea
cg26048897	TCGA-PRAD	cg26048897	chr10	49932146	49932147	PARG	protein_coding	ENST00000402038.6;ENST00000610922.1;ENST00000611974.3;ENST00000614063.3;ENST00000616448.1	38058;9853;9825;9841;9840	CGI:chr10:49941466-49942365	Open_Sea
cg12046882	TCGA-PRAD	cg12046882	chr1	66359305	66359306	PDE4B	protein_coding	ENST00000329654.7;ENST00000341517.7;ENST00000371045.8;ENST00000423207.5;ENST00000480109.2;ENST00000524999.1;ENST00000526197.4;ENST00000528771.4;ENST00000531025.4;ENST00000534463.4	566790;566123;27300;366882;4922;-1122;27115;28576;27155;4179	CGI:chr1:66533045-66533377	Open_Sea
cg06547203	TCGA-PRAD	cg06547203	chr16	15060225	15060226	PDXDC1	protein_coding	ENST00000535621.5;ENST00000198767.9;ENST00000563559.4	85212;34093;34087	CGI:chr16:15055347-15056250	S_Shelf
cg19676238	TCGA-PRAD	cg19676238	chr1	2410655	2410656	PEX10	protein_coding	ENST00000288774.6;ENST00000447513.5;ENST00000502666.1;ENST00000507596.4;ENST00000508384.4;ENST00000510434.1;ENST00000514502.1;ENST00000515760.1	1876;1917;182;1886;3143;1881;1860;-650	CGI:chr1:2411946-2413278	N_Shore
cg08691323	TCGA-PRAD	cg08691323	chr5	55530855	55530856	PPAP2A	protein_coding	ENST00000264775.8;ENST00000307259.8;ENST00000502907.1;ENST00000509667.4;ENST00000515132.4;ENST00000502765.1	4115;4196;4110;4097;4110;-153	CGI:chr5:55530782-55530998	Island
cg16411279	TCGA-PRAD	cg16411279	chr5	55530940	55530941	PPAP2A	protein_coding	ENST00000264775.8;ENST00000307259.8;ENST00000502907.1;ENST00000509667.4;ENST00000515132.4;ENST00000502765.1	4030;4111;4025;4012;4025;-238	CGI:chr5:55530782-55530998	Island
cg12085265	TCGA-PRAD	cg12085265	chr1	2083189	2083190	PRKCZ	protein_coding	ENST00000378567.6;ENST00000400921.5;ENST00000461106.5;ENST00000461465.4;ENST00000466651.4;ENST00000468310.4;ENST00000470596.4;ENST00000481140.4;ENST00000495347.4;ENST00000496325.4	32718;9726;9202;8500;27509;32703;8333;940;9469;7944	CGI:chr1:2073740-2074126	Open_Sea
cg12465010	TCGA-PRAD	cg12465010	chr10	11867983	11867984	PROSER2	protein_coding	ENST00000277570.8;ENST00000622831.3;ENST00000445498.4;ENST00000453242.1	44584;44584;26718;6813	CGI:chr10:11869555-11870433	N_Shore
cg08030373	TCGA-PRAD	cg08030373	chr3	51540306	51540307	RAD54L2	protein_coding	ENST00000409535.5;ENST00000487093.4;ENST00000602430.1	-1275;-1275;-839	CGI:chr3:51538579-51539257	S_Shore
cg26343910	TCGA-PRAD	cg26343910	chr3	50090549	50090550	RBM5	protein_coding	ENST00000347869.6;ENST00000404526.5;ENST00000417905.1;ENST00000433556.5;ENST00000437500.4;ENST00000438369.4;ENST00000441305.4;ENST00000464087.5;ENST00000469838.4;ENST00000492472.1;ENST00000434592.4	1640;1629;178;1594;667;1593;1594;1585;1629;1573;150362	CGI:chr3:50088819-50089771	S_Shore
cg11937768	TCGA-PRAD	cg11937768	chr10	63584270	63584271	REEP3	protein_coding	ENST00000298249.7;ENST00000373758.4	62906;62906	CGI:chr10:63630115-63631075	Open_Sea
cg14284187	TCGA-PRAD	cg14284187	chr9	113592817	113592818	RGS3	protein_coding	ENST00000342620.8;ENST00000343817.8;ENST00000350696.8;ENST00000374134.6;ENST00000374140.5;ENST00000394646.6;ENST00000462143.4;ENST00000462403.4;ENST00000467805.5;ENST00000478599.4;ENST00000485822.1;ENST00000487344.1;ENST00000496275.4;ENST00000497435.1;ENST00000613049.3;ENST00000620489.1	27862;91389;132559;12156;148085;91389;56312;-670;10744;129087;11923;11180;27743;-1328;-1104;-1313	CGI:chr9:113584120-113584323	Open_Sea
cg06657560	TCGA-PRAD	cg06657560	chr12	121403569	121403570	RNF34	protein_coding	ENST00000361234.8;ENST00000392464.3;ENST00000392465.6;ENST00000553407.4;ENST00000554606.4;ENST00000555076.1;ENST00000556562.1;ENST00000613529.3	3527;3424;3449;3439;3426;3421;3440;3485	CGI:chr12:121399577-121400593	S_Shelf
cg24052851	TCGA-PRAD	cg24052851	chr9	88180440	88180441	RP11-1E11.1	processed_pseudogene	ENST00000375867.4	-234	CGI:chr9:88180439-88180665	Island
cg22200649	TCGA-PRAD	cg22200649	chr12	65567864	65567865	RP11-230G5.2	lincRNA	ENST00000535315.4;ENST00000537250.4;ENST00000537298.4;ENST00000539653.4;ENST00000544557.1;ENST00000546198.4	74294;74335;74297;74499;74509;74279	CGI:chr12:65729008-65729548	Open_Sea
cg02571204	TCGA-PRAD	cg02571204	chr10	112831974	112831975	RP11-57H14.5	TEC	ENST00000624062.1	804	CGI:chr10:112949890-112950323	Open_Sea
cg19570102	TCGA-PRAD	cg19570102	chr6	83196404	83196405	RWDD2A	protein_coding	ENST00000369724.4	3024	CGI:chr6:83192887-83194058	S_Shelf
cg03894572	TCGA-PRAD	cg03894572	chr8	89825435	89825436	SCb-64M4.1	unprocessed_pseudogene	ENST00000619538.1	-1159	CGI:chr8:89757307-89758229	Open_Sea
cg15537788	TCGA-PRAD	cg15537788	chr19	38207387	38207388	SIPA1L3	protein_coding	ENST00000222345.9	300158	CGI:chr19:38209693-38209937	N_Shelf
cg12178904	TCGA-PRAD	cg12178904	chr1	205662924	205662925	SLC45A3	protein_coding	ENST00000367145.3;ENST00000460934.1	17536;-255	CGI:chr1:205662849-205663126	Island
cg18112708	TCGA-PRAD	cg18112708	chr6	159748418	159748419	SOD2	protein_coding	ENST00000546087.4;ENST00000337387.4;ENST00000358372.7;ENST00000614346.3;ENST00000621533.3;ENST00000631126.1	14112;20829;22832;21419;20917;20851	CGI:chr6:159761397-159762738	Open_Sea
cg00028336	TCGA-PRAD	cg00028336	chr4	185820634	185820635	SORBS2	protein_coding	ENST00000284776.10;ENST00000355634.8;ENST00000415274.4;ENST00000431902.4;ENST00000432655.4;ENST00000444781.4;ENST00000469627.1;ENST00000476878.1;ENST00000488562.1	135735;136019;135776;135715;135701;135701;135715;135735;112737	CGI:chr4:185638877-185639207	Open_Sea
cg08187034	TCGA-PRAD	cg08187034	chr2	38743794	38743795	SRSF7	protein_coding	ENST00000313117.9;ENST00000425778.4;ENST00000446327.5	7701;7622;7701	CGI:chr2:38750393-38751542	Open_Sea
cg12314682	TCGA-PRAD	cg12314682	chr17	79978664	79978665	TBC1D16	protein_coding	ENST00000310924.5;ENST00000571872.1	57185;14971	CGI:chr17:79978046-79978492	S_Shore
cg18658151	TCGA-PRAD	cg18658151	chr17	79978654	79978655	TBC1D16	protein_coding	ENST00000310924.5;ENST00000571872.1	57195;14981	CGI:chr17:79978046-79978492	S_Shore
cg02635786	TCGA-PRAD	cg02635786	chr10	114179525	114179526	TDRD1	protein_coding	ENST00000251864.5;ENST00000369280.1;ENST00000369282.4	254;-66;254	CGI:chr10:114174124-114174503	Open_Sea
cg27547703	TCGA-PRAD	cg27547703	chr10	114179265	114179266	TDRD1	protein_coding	ENST00000251864.5;ENST00000369280.1;ENST00000369282.4	-6;-326;-6	CGI:chr10:114174124-114174503	Open_Sea
cg10331500	TCGA-PRAD	cg10331500	chr2	70549094	70549095	TGFA	protein_coding	ENST00000295400.9;ENST00000394241.3;ENST00000418333.5;ENST00000444975.4;ENST00000445399.4;ENST00000450929.4;ENST00000460808.4;ENST00000474101.1	4922;4880;4733;4545;4679;4397;4733;5100	CGI:chr2:70552917-70554445	N_Shelf
cg10601159	TCGA-PRAD	cg10601159	chr2	241618092	241618093	THAP4	protein_coding	ENST00000402136.4;ENST00000402545.4;ENST00000407315.4;ENST00000612200.1	-590;-601;19358;15273	CGI:chr2:241609958-241610580	Open_Sea
cg26522368	TCGA-PRAD	cg26522368	chr19	49200675	49200676	TRPM4	protein_coding	ENST00000252826.8;ENST00000427978.5;ENST00000595071.4;ENST00000595519.4;ENST00000596338.4;ENST00000598502.4;ENST00000598697.4	42933;42859;18148;42882;42842;42842;42908	CGI:chr19:49196441-49196813	S_Shelf
cg22721472	TCGA-PRAD	cg22721472	chr19	31274974	31274975	TSHZ3	protein_coding	ENST00000240587.4	74574	CGI:chr19:31279013-31279307	Open_Sea
cg25604616	TCGA-PRAD	cg25604616	chr10	58348694	58348695	UBE2D1	protein_coding	ENST00000373910.7;ENST00000615793.1	13718;13714	CGI:chr10:58334971-58335546	Open_Sea
cg19081571	TCGA-PRAD	cg19081571	chr1	1254757	1254758	UBE2J2	protein_coding	ENST00000347370.5;ENST00000349431.9;ENST00000450390.5	19098;19129;19097	CGI:chr1:1254016-1254865	Island
cg00517080	TCGA-PRAD	cg00517080	chr11	134228689	134228690	VPS26B	protein_coding	ENST00000281187.8;ENST00000525095.2;ENST00000527586.1;ENST00000532160.1	4043;4011;3494;3389	CGI:chr11:134223670-134225597	S_Shelf
cg00014152	TCGA-PRAD	cg00014152	chrX	48598740	48598741	WDR13	protein_coding	ENST00000218056.8;ENST00000376729.8;ENST00000466962.1;ENST00000470124.1;ENST00000479279.4;ENST00000486125.4;ENST00000492715.1;ENST00000495575.1;ENST00000498631.4	1247;1261;19;8697;930;1224;1205;-825;1232	CGI:chrX:48598722-48598950	Island
cg13496793	TCGA-PRAD	cg13496793	chr9	126883690	126883691	ZBTB34	protein_coding	ENST00000319119.4;ENST00000373452.2	23024;4341	CGI:chr9:126860332-126861295	Open_Sea
cg04700292	TCGA-PRAD	cg04700292	chr16	73056824	73056825	ZFHX3	protein_coding	ENST00000397992.5	2875	CGI:chr16:73057615-73058999	N_Shore
cg13934015	TCGA-PRAD	cg13934015	chr9	114049983	114049984	ZNF618	protein_coding	ENST00000288466.10;ENST00000374126.8;ENST00000470105.1;ENST00000615615.3	173700;173700;22061;173700	CGI:chr9:114049058-114050109	Island
cg26127166	TCGA-PRAD	cg26127166	chr9	114050108	114050109	ZNF618	protein_coding	ENST00000288466.10;ENST00000374126.8;ENST00000470105.1;ENST00000615615.3	173825;173825;22186;173825	CGI:chr9:114049058-114050109	Island
cg07164631	TCGA-PRAD	cg07164631	chr17	49359222	49359223	ZNF652	protein_coding	ENST00000362063.5;ENST00000430262.2;ENST00000508237.4	3252;2895;2772	CGI:chr17:49361544-49362576	N_Shelf
cg26858065	TCGA-PRAD	cg26858065	chr19	53428764	53428765	ZNF765	protein_coding	ENST00000594030.2	33590	CGI:chr19:53431836-53432038	N_Shelf
cg26591066	TCGA-PRAD	cg26591066	chr17	4019569	4019570	ZZEF1	protein_coding	ENST00000381638.5;ENST00000575428.1	123452;444	CGI:chr17:4004699-4005083	Open_Sea

## Sheet: Table S3
ProbeID	cancer	ProbeID	Chromosome	Start	End	Gene_Symbol	Gene_Type	Transcript_ID	Position_to_TSS	CGI_Coordinate	Feature_Type		Table S2: CpG sites that showed cancer-specific hypomethylation
cg02864844	TCGA-COAD	cg02864844	chr7	150220174	150220175	.	.	.	.	CGI:chr7:150219997-150221175	Island
cg04803843	TCGA-COAD	cg04803843	chr15	28106760	28106761	.	.	.	.	CGI:chr15:28106460-28107956	Island		Feature_Types	Location of CpG
cg16300300	TCGA-COAD	cg16300300	chr13	27927229	27927230	.	.	.	.	CGI:chr13:27927722-27927953	N_Shore		Island	within CpG island
cg25366582	TCGA-COAD	cg25366582	chr13	25046889	25046890	.	.	.	.	CGI:chr13:25046799-25047416	Island		S_Shore (south shore)	flanking region (2 kbp) upstream of CpG island
cg25570913	TCGA-COAD	cg25570913	chr13	112105579	112105580	.	.	.	.	CGI:chr13:112104284-112106177	Island		N_Shore (north shore)	flanking region (2 kbp) downstream of CpG island
cg13298841	TCGA-COAD	cg13298841	chr7	43112422	43112423	AC005537.2	lincRNA	ENST00000629291.1;ENST00000395891.5;ENST00000453890.4;ENST00000490954.2;ENST00000492310.4	1510;-178;-224;-208;-1320	CGI:chr7:43112421-43113741	Island		S_Shelf (south shelf)	flanking region (2-4 kbp) upstream of CpG island
cg08302913	TCGA-COAD	cg08302913	chr2	181684059	181684060	AC013733.3	antisense	ENST00000440371.1	945	CGI:chr2:181683146-181684450	Island		N_Shelf (north shelf)	flanking region (2-4 kbp) downstream of CpG island
cg01588438	TCGA-COAD	cg01588438	chr8	66432318	66432319	ADHFE1	protein_coding	ENST00000276576.10;ENST00000396621.6;ENST00000396623.6;ENST00000415254.4;ENST00000419955.4;ENST00000422166.4;ENST00000424777.5;ENST00000426810.4;ENST00000431959.4;ENST00000443372.4;ENST00000449512.4;ENST00000463261.4;ENST00000466920.4;ENST00000496501.4;ENST00000523113.4	-182;-183;-169;-175;-196;-188;-181;-184;-188;-191;-188;-193;-188;-187;2132	CGI:chr8:66432262-66432754	Island		Open_Sea	all other regions not associated with CpG island
cg01988129	TCGA-COAD	cg01988129	chr8	66432701	66432702	ADHFE1	protein_coding	ENST00000276576.10;ENST00000396621.6;ENST00000396623.6;ENST00000415254.4;ENST00000419955.4;ENST00000422166.4;ENST00000424777.5;ENST00000426810.4;ENST00000431959.4;ENST00000443372.4;ENST00000449512.4;ENST00000463261.4;ENST00000466920.4;ENST00000496501.4;ENST00000523113.4	201;200;214;208;187;195;202;199;195;192;195;190;195;196;2515	CGI:chr8:66432262-66432754	Island
cg09383816	TCGA-COAD	cg09383816	chr8	66432321	66432322	ADHFE1	protein_coding	ENST00000276576.10;ENST00000396621.6;ENST00000396623.6;ENST00000415254.4;ENST00000419955.4;ENST00000422166.4;ENST00000424777.5;ENST00000426810.4;ENST00000431959.4;ENST00000443372.4;ENST00000449512.4;ENST00000463261.4;ENST00000466920.4;ENST00000496501.4;ENST00000523113.4	-179;-180;-166;-172;-193;-185;-178;-181;-185;-188;-185;-190;-185;-184;2135	CGI:chr8:66432262-66432754	Island
cg20295442	TCGA-COAD	cg20295442	chr8	66432430	66432431	ADHFE1	protein_coding	ENST00000276576.10;ENST00000396621.6;ENST00000396623.6;ENST00000415254.4;ENST00000419955.4;ENST00000422166.4;ENST00000424777.5;ENST00000426810.4;ENST00000431959.4;ENST00000443372.4;ENST00000449512.4;ENST00000463261.4;ENST00000466920.4;ENST00000496501.4;ENST00000523113.4	-70;-71;-57;-63;-84;-76;-69;-72;-76;-79;-76;-81;-76;-75;2244	CGI:chr8:66432262-66432754	Island
cg20912169	TCGA-COAD	cg20912169	chr8	66432485	66432486	ADHFE1	protein_coding	ENST00000276576.10;ENST00000396621.6;ENST00000396623.6;ENST00000415254.4;ENST00000419955.4;ENST00000422166.4;ENST00000424777.5;ENST00000426810.4;ENST00000431959.4;ENST00000443372.4;ENST00000449512.4;ENST00000463261.4;ENST00000466920.4;ENST00000496501.4;ENST00000523113.4	-15;-16;-2;-8;-29;-21;-14;-17;-21;-24;-21;-26;-21;-20;2299	CGI:chr8:66432262-66432754	Island
cg17331296	TCGA-COAD	cg17331296	chr8	41896663	41896664	ANK1	protein_coding	ENST00000265709.11	100	CGI:chr8:41895822-41897732	Island		cancer	hypomethylated CpG sites in the tumour
cg21393713	TCGA-COAD	cg21393713	chr7	69599815	69599816	AUTS2	protein_coding	ENST00000342771.7;ENST00000403018.2;ENST00000406775.5	481;203;895	CGI:chr7:69597388-69600051	Island		TCGA-BRCA	0
cg13356896	TCGA-COAD	cg13356896	chr2	197786263	197786264	BOLL	protein_coding	ENST00000282278.11;ENST00000321801.10;ENST00000392296.7;ENST00000430004.4;ENST00000433157.1;ENST00000434976.4;ENST00000486206.1	50;312;-912;-1252;-1252;50;500	CGI:chr2:197785027-197786875	Island		TCGA-COAD	82
cg12821278	TCGA-COAD	cg12821278	chr9	119369617	119369618	BRINP1	protein_coding	ENST00000265922.6;ENST00000373964.2	-149;-191	CGI:chr9:119368808-119369936	Island		TCGA-LUSC	0
cg21479226	TCGA-COAD	cg21479226	chr8	68332275	68332276	C8orf34	protein_coding	ENST00000348340.5;ENST00000349492.3;ENST00000518698.4;ENST00000523686.4;ENST00000512294.5	1049;1132;1552;1052;-783	CGI:chr8:68330685-68331568	S_Shore		TCGA-PRAD	5
cg22001496	TCGA-COAD	cg22001496	chr8	68331251	68331252	C8orf34	protein_coding	ENST00000348340.5;ENST00000349492.3;ENST00000518698.4;ENST00000523686.4;ENST00000512294.5	25;108;528;28;241	CGI:chr8:68330685-68331568	Island		Total	87
cg13455704	TCGA-COAD	cg13455704	chr13	36297617	36297618	CCDC169	protein_coding	ENST00000239859.7;ENST00000239860.9;ENST00000379862.5;ENST00000379864.5;ENST00000471781.4;ENST00000477250.1;ENST00000479850.5;ENST00000485600.1;ENST00000486683.4;ENST00000491049.5;ENST00000503173.4;ENST00000506800.4;ENST00000510088.4;ENST00000511166.1	135;133;135;208;220;216;224;221;216;133;133;133;208;226	CGI:chr13:36297530-36297922	Island
cg17373442	TCGA-COAD	cg17373442	chr3	143121149	143121150	CHST2	protein_coding	ENST00000309575.4	1817	CGI:chr3:143119043-143121996	Island
cg21773872	TCGA-COAD	cg21773872	chr7	30682704	30682705	CRHR2	protein_coding	ENST00000341843.7;ENST00000348438.7;ENST00000423776.1;ENST00000445981.4;ENST00000452278.4;ENST00000471646.4;ENST00000506074.5	17400;17400;17342;17342;17360;-5;-178	CGI:chr7:30681756-30682829	Island
cg09896900	TCGA-COAD	cg09896900	chr19	44448620	44448621	CTC-512J12.4	processed_transcript	ENST00000588655.1;ENST00000591289.4;ENST00000592308.1;ENST00000613197.3;ENST00000614049.3;ENST00000620012.3	-167;-147;-158;-41;-142;-173	CGI:chr19:44448228-44448621	Island
cg03414318	TCGA-COAD	cg03414318	chr20	36306726	36306727	DLGAP4	protein_coding	ENST00000339266.8;ENST00000373913.6	344;389	CGI:chr20:36305883-36307292	Island
cg21210758	TCGA-COAD	cg21210758	chr4	5711278	5711279	EVC	protein_coding	ENST00000264956.9;ENST00000509451.1	80;62	CGI:chr4:5711077-5711724	Island
cg14817541	TCGA-COAD	cg14817541	chr6	133242730	133242731	EYA4	protein_coding	ENST00000355167.6;ENST00000355286.9;ENST00000367895.8;ENST00000430974.5;ENST00000441015.1;ENST00000452339.5;ENST00000525849.4;ENST00000531901.4	1372;1311;1378;1378;1356;2131;1098;1143	CGI:chr6:133242563-133242767	Island
cg13484546	TCGA-COAD	cg13484546	chr1	15758444	15758445	FBLIM1	protein_coding	ENST00000375766.6;ENST00000375771.4;ENST00000430076.4;ENST00000431771.5;ENST00000483633.5;ENST00000496928.5;ENST00000502638.4;ENST00000502739.4;ENST00000508310.4;ENST00000510393.4;ENST00000510929.4	24;1784;1799;-354;-341;1836;496;-350;1826;1802;497	CGI:chr1:15758576-15759367	N_Shore
cg26036626	TCGA-COAD	cg26036626	chr1	15759102	15759103	FBLIM1	protein_coding	ENST00000375766.6;ENST00000375771.4;ENST00000430076.4;ENST00000431771.5;ENST00000483633.5;ENST00000496928.5;ENST00000502638.4;ENST00000502739.4;ENST00000508310.4;ENST00000510393.4;ENST00000510929.4	682;2442;2457;304;317;2494;1154;308;2484;2460;1155	CGI:chr1:15758576-15759367	Island
cg08002883	TCGA-COAD	cg08002883	chr3	192409668	192409669	FGF12	protein_coding	ENST00000418610.1;ENST00000430714.4;ENST00000445105.5;ENST00000448795.4;ENST00000450716.4;ENST00000454309.5	317858;317833;317932;317874;358097;-618	CGI:chr3:192408032-192410205	Island
cg15259986	TCGA-COAD	cg15259986	chr2	163736051	163736052	FIGN	protein_coding	ENST00000333129.3;ENST00000409634.4;ENST00000482917.1	-43;-38;-66	CGI:chr2:163736134-163737001	N_Shore
cg02526522	TCGA-COAD	cg02526522	chr11	128693821	128693822	FLI1	protein_coding	ENST00000281428.11;ENST00000344954.9;ENST00000429175.6;ENST00000527767.6;ENST00000527786.5;ENST00000534087.3;ENST00000608303.4;ENST00000526269.2	-96;7285;-268;838;50;-272;7285;2203	CGI:chr11:128692776-128695170	Island
cg11017065	TCGA-COAD	cg11017065	chr11	128694979	128694980	FLI1	protein_coding	ENST00000281428.11;ENST00000344954.9;ENST00000429175.6;ENST00000527767.6;ENST00000527786.5;ENST00000534087.3;ENST00000608303.4;ENST00000526269.2	1062;8443;890;1996;1208;886;8443;1045	CGI:chr11:128692776-128695170	Island
cg15488722	TCGA-COAD	cg15488722	chr13	38688010	38688011	FREM2	protein_coding	ENST00000280481.8	880	CGI:chr13:38687099-38688162	Island
cg14416311	TCGA-COAD	cg14416311	chr9	86945966	86945967	GAS1	protein_coding	ENST00000298743.8	1224	CGI:chr9:86945669-86947732	Island
cg02484469	TCGA-COAD	cg02484469	chr20	62475980	62475981	GATA5	protein_coding	ENST00000252997.2	-9	CGI:chr20:62474273-62476841	Island
cg20265733	TCGA-COAD	cg20265733	chr20	62475976	62475977	GATA5	protein_coding	ENST00000252997.2	-5	CGI:chr20:62474273-62476841	Island
cg26295057	TCGA-COAD	cg26295057	chr5	37839727	37839728	GDNF	protein_coding	ENST00000326524.5;ENST00000515058.4;ENST00000503382.5	-46;-40;-712	CGI:chr5:37836645-37840624	Island
cg13320291	TCGA-COAD	cg13320291	chr10	116271458	116271459	GFRA1	protein_coding	ENST00000355422.9;ENST00000369234.4;ENST00000369236.4;ENST00000439649.6	2010;1576;825;1827	CGI:chr10:116271067-116274718	Island
cg04921989	TCGA-COAD	cg04921989	chr2	131425527	131425528	GNAQP1	processed_pseudogene	ENST00000444815.2	-659	CGI:chr2:131424754-131425536	Island
cg07576142	TCGA-COAD	cg07576142	chr13	93227516	93227517	GPC6	protein_coding	ENST00000377047.7;ENST00000610286.1	673;-198	CGI:chr13:93226992-93228624	Island
cg16792800	TCGA-COAD	cg16792800	chr13	93227108	93227109	GPC6	protein_coding	ENST00000377047.7;ENST00000610286.1	265;210	CGI:chr13:93226992-93228624	Island
cg18058689	TCGA-COAD	cg18058689	chr13	93227417	93227418	GPC6	protein_coding	ENST00000377047.7;ENST00000610286.1	574;-99	CGI:chr13:93226992-93228624	Island
cg00343633	TCGA-COAD	cg00343633	chr11	105610579	105610580	GRIA4	protein_coding	ENST00000282499.8;ENST00000393125.5;ENST00000393127.5;ENST00000428631.5;ENST00000525032.1;ENST00000525187.4;ENST00000525921.1;ENST00000527177.4;ENST00000527669.1;ENST00000530497.1;ENST00000531011.4;ENST00000531986.4	505;549;505;-146;-94;-420;312;584;457;-420;-329;516	CGI:chr11:105610399-105610695	Island
cg23559689	TCGA-COAD	cg23559689	chr11	105610565	105610566	GRIA4	protein_coding	ENST00000282499.8;ENST00000393125.5;ENST00000393127.5;ENST00000428631.5;ENST00000525032.1;ENST00000525187.4;ENST00000525921.1;ENST00000527177.4;ENST00000527669.1;ENST00000530497.1;ENST00000531011.4;ENST00000531986.4	491;535;491;-160;-108;-434;298;570;443;-434;-343;502	CGI:chr11:105610399-105610695	Island
cg10541864	TCGA-COAD	cg10541864	chr4	173529571	173529572	HAND2	protein_coding	ENST00000359562.4;ENST00000503024.1;ENST00000505300.1;ENST00000621866.1;ENST00000502334.4;ENST00000502896.4;ENST00000502941.4;ENST00000503198.4;ENST00000503309.4;ENST00000503474.4;ENST00000504740.4;ENST00000505032.4;ENST00000505621.4;ENST00000505817.1;ENST00000507062.4;ENST00000507322.4;ENST00000507571.4;ENST00000507636.4;ENST00000508534.4;ENST00000508887.4;ENST00000509640.4;ENST00000509866.4;ENS…	659;-658;636;-281;-888;-888;-888;-889;-905;-893;-909;-892;-888;-937;-801;-888;-888;-888;-888;-914;-888;-892;-888;-888;-890;-892;2300;-905;-888;-871;-893;-945;-801;970;-904;-888;-890;-892;-889	CGI:chr4:173528895-173530318	Island
cg14416371	TCGA-COAD	cg14416371	chr11	43581297	43581298	HSD17B12	protein_coding	ENST00000526615.4;ENST00000532864.4;ENST00000533358.1;ENST00000362207.2	24860;2407;1801;-84	CGI:chr11:43580995-43581665	Island
cg06223767	TCGA-COAD	cg06223767	chr6	393616	393617	IRF4	protein_coding	ENST00000380956.7;ENST00000468485.4;ENST00000469834.1;ENST00000493114.1;ENST00000495137.4	1876;1863;336;1847;1847	CGI:chr6:391188-393802	Island
cg21277995	TCGA-COAD	cg21277995	chr6	393239	393240	IRF4	protein_coding	ENST00000380956.7;ENST00000468485.4;ENST00000469834.1;ENST00000493114.1;ENST00000495137.4	1499;1486;-41;1470;1470	CGI:chr6:391188-393802	Island
cg04996873	TCGA-COAD	cg04996873	chr1	14599496	14599497	KAZN	protein_coding	ENST00000376030.5;ENST00000491547.1;ENST00000503743.4	791;791;778	CGI:chr1:14598114-14599497	Island
cg22434409	TCGA-COAD	cg22434409	chr4	21949099	21949100	KCNIP4	protein_coding	ENST00000382152.5;ENST00000447367.5;ENST00000515786.2;ENST00000510705.3	-299;-353;-467;83	CGI:chr4:21948462-21949242	Island
cg04398581	TCGA-COAD	cg04398581	chr6	62286722	62286723	KHDRBS2	protein_coding	ENST00000281156.4	-494	CGI:chr6:62285950-62286323	S_Shore
cg16587616	TCGA-COAD	cg16587616	chr6	62286117	62286118	KHDRBS2	protein_coding	ENST00000281156.4	111	CGI:chr6:62285950-62286323	Island
cg22455914	TCGA-COAD	cg22455914	chr18	7116978	7116979	LAMA1	protein_coding	ENST00000389658.3;ENST00000579014.4	837;782	CGI:chr18:7116853-7118242	Island
cg13001868	TCGA-COAD	cg13001868	chr17	45261856	45261857	MAP3K14-AS1	antisense	ENST00000585346.4;ENST00000585351.1;ENST00000585780.4;ENST00000586450.4;ENST00000588160.1;ENST00000588504.4;ENST00000588698.4;ENST00000590100.4;ENST00000591263.4;ENST00000592422.4;ENST00000331780.4;ENST00000586359.1;ENST00000588866.4	13901;-336;78;-225;6831;13919;13890;13919;13930;13901;257;239;235	CGI:chr17:45261757-45262465	Island
cg22333214	TCGA-COAD	cg22333214	chr1	98046233	98046234	MIR137	miRNA	ENST00000385223.1;ENST00000413670.2;ENST00000424528.2;ENST00000602852.1;ENST00000602984.1;ENST00000580305.1	-61;-774;3631;-8;-11;-881	CGI:chr1:98045410-98046154	S_Shore
cg04763554	TCGA-COAD	cg04763554	chr1	98045702	98045703	MIR137HG	lincRNA	ENST00000413670.2;ENST00000424528.2;ENST00000602852.1;ENST00000602984.1;ENST00000580305.1	-243;4162;523;520;-350	CGI:chr1:98045410-98046154	Island
cg15836635	TCGA-COAD	cg15836635	chr8	56113103	56113104	MOS	protein_coding	ENST00000311923.1	880	CGI:chr8:56112987-56113984	Island
cg04883903	TCGA-COAD	cg04883903	chr12	117361149	117361150	NOS1	protein_coding	ENST00000317775.9;ENST00000477584.1;ENST00000549189.1;ENST00000618760.3	629;481;91022;654	CGI:chr12:117360271-117361643	Island
cg24857620	TCGA-COAD	cg24857620	chr8	52939147	52939148	NPBWR1	protein_coding	ENST00000331251.3	715	CGI:chr8:52939141-52941866	Island
cg11172693	TCGA-COAD	cg11172693	chr20	38805586	38805587	PPP1R16B	protein_coding	ENST00000299824.4;ENST00000373331.2	-120;-139	CGI:chr20:38805563-38806949	Island
cg13267264	TCGA-COAD	cg13267264	chr8	70071365	70071366	PRDM14	protein_coding	ENST00000276594.2;ENST00000426346.1	-37;329	CGI:chr8:70069638-70072653	Island
cg17459204	TCGA-COAD	cg17459204	chr8	67952288	67952289	PREX2	protein_coding	ENST00000288368.4;ENST00000517617.1;ENST00000529398.4	169;-202;-81	CGI:chr8:67952190-67952711	Island
cg02030008	TCGA-COAD	cg02030008	chr7	157684238	157684239	PTPRN2	protein_coding	ENST00000389413.6;ENST00000389416.7;ENST00000389418.7;ENST00000409483.4	903536;903474;903442;903551	CGI:chr7:157684194-157686254	Island
cg15771432	TCGA-COAD	cg15771432	chr7	157684616	157684617	PTPRN2	protein_coding	ENST00000389413.6;ENST00000389416.7;ENST00000389418.7;ENST00000409483.4	903158;903096;903064;903173	CGI:chr7:157684194-157686254	Island
cg27361134	TCGA-COAD	cg27361134	chr20	44810904	44810905	RIMS4	protein_coding	ENST00000372851.6;ENST00000541604.2	-565;-632	CGI:chr20:44810096-44810905	Island
cg13248778	TCGA-COAD	cg13248778	chr7	128697671	128697672	RNA5SP243	rRNA	ENST00000517057.1	-40	CGI:chr7:128739060-128739643	Open_Sea
cg14468692	TCGA-COAD	cg14468692	chr11	504784	504785	RNH1	protein_coding	ENST00000354420.5;ENST00000356187.8;ENST00000397604.6;ENST00000397614.4;ENST00000397615.5;ENST00000438658.5;ENST00000524464.4;ENST00000524780.4;ENST00000525522.4;ENST00000525701.4;ENST00000526295.1;ENST00000527485.4;ENST00000528713.4;ENST00000529115.4;ENST00000529306.4;ENST00000529368.4;ENST00000531149.1;ENST00000531540.4;ENST00000532055.4;ENST00000533410.4;ENST00000534797.4	2438;2517;2470;2038;2017;2002;2444;2429;1098;2474;1573;2013;2412;2481;1976;-231;2476;1556;1533;2435;-1213	CGI:chr11:504189-504659	S_Shore
cg25500050	TCGA-COAD	cg25500050	chr12	8019037	8019038	RP11-69M1.4	processed_pseudogene	ENST00000388966.4	-1176	CGI:chr12:8018801-8019194	Island
cg24595510	TCGA-COAD	cg24595510	chr20	663658	663659	RP5-850E9.3	protein_coding	ENST00000488788.2;ENST00000246104.6	12143;12522	CGI:chr20:663331-664589	Island
cg01500945	TCGA-COAD	cg01500945	chr16	51151761	51151762	SALL1	protein_coding	ENST00000251020.7;ENST00000440970.4;ENST00000562674.1;ENST00000566102.1;ENST00000570206.1	-485;-1163;-393;-519;-1163	CGI:chr16:51149788-51156349	Island
cg05151154	TCGA-COAD	cg05151154	chr16	51150875	51150876	SALL1	protein_coding	ENST00000251020.7;ENST00000440970.4;ENST00000562674.1;ENST00000566102.1;ENST00000570206.1	401;-277;493;367;-277	CGI:chr16:51149788-51156349	Island
cg04261408	TCGA-COAD	cg04261408	chr8	96494447	96494448	SDC2	protein_coding	ENST00000302190.7;ENST00000518385.4;ENST00000519587.1;ENST00000520233.1;ENST00000522911.4	1095;633;633;633;438	CGI:chr8:96493519-96495379	Island
cg18023283	TCGA-COAD	cg18023283	chr12	84913049	84913050	SLC6A15	protein_coding	ENST00000266682.8;ENST00000450363.3;ENST00000547240.1;ENST00000549540.1;ENST00000551010.1;ENST00000551388.1;ENST00000551612.4;ENST00000552192.4	-172;-255;-227;-1024;567;-223;-255;-247	CGI:chr12:84912841-84913050	Island
cg07136998	TCGA-COAD	cg07136998	chr5	169301077	169301078	SLIT3	protein_coding	ENST00000332966.8;ENST00000518140.4;ENST00000519560.4;ENST00000521130.1	-294;-330;53;-299	CGI:chr5:169300425-169301271	Island
cg19577779	TCGA-COAD	cg19577779	chr13	87674380	87674381	SLITRK5	protein_coding	ENST00000325089.7	1764	CGI:chr13:87674345-87674664	Island
cg14650610	TCGA-COAD	cg14650610	chr5	137498803	137498804	SPOCK1	protein_coding	ENST00000394945.4;ENST00000503916.1;ENST00000505690.1;ENST00000510689.4	546;99577;-208;497	CGI:chr5:137498327-137499457	Island
cg13823136	TCGA-COAD	cg13823136	chr1	76867453	76867454	ST6GALNAC5	protein_coding	ENST00000318803.6;ENST00000477717.4;ENST00000480428.1;ENST00000496845.1	-28;11;-28;-30	CGI:chr1:76867426-76868849	Island
cg18560328	TCGA-COAD	cg18560328	chr11	7251917	7251918	SYT9	protein_coding	ENST00000318881.9;ENST00000524820.5;ENST00000532592.1	-34;13138;-254	CGI:chr11:7251526-7253004	Island
cg14595003	TCGA-COAD	cg14595003	chr3	129975313	129975314	TRH	protein_coding	ENST00000302649.3;ENST00000507066.1	1007;624	CGI:chr3:129974280-129975998	Island
cg14763548	TCGA-COAD	cg14763548	chr20	25081811	25081812	VSX1	protein_coding	ENST00000376707.4;ENST00000376709.7;ENST00000409285.5;ENST00000409958.5;ENST00000429762.6;ENST00000444511.5	321;555;321;321;321;321	CGI:chr20:25081125-25082292	Island
cg10770742	TCGA-COAD	cg10770742	chr7	151410199	151410200	WDR86	protein_coding	ENST00000334493.9;ENST00000469830.2;ENST00000477459.4;ENST00000484630.1;ENST00000496971.1;ENST00000621812.1;ENST00000628331.1;ENST00000460148.1;ENST00000466677.1;ENST00000480632.4;ENST00000489632.4	-178;-567;529;-209;520;507;-160;-364;927;962;1037	CGI:chr7:151409290-151410722	Island
cg27385032	TCGA-COAD	cg27385032	chr20	46513697	46513698	ZNF334	protein_coding	ENST00000347606.7;ENST00000457685.5;ENST00000625284.1	-142;-137;-141	CGI:chr20:46513361-46513698	Island
cg17892556	TCGA-COAD	cg17892556	chr19	12156649	12156650	ZNF625	protein_coding	ENST00000439556.2;ENST00000455799.1;ENST00000430024.4;ENST00000434822.1	81;66;83;83	CGI:chr19:12156183-12156871	Island
cg22473620	TCGA-PRAD	cg22473620	chr19	45876671	45876672	.	.	.	.	CGI:chr19:45882769-45883006	Open_Sea
cg08901662	TCGA-PRAD	cg08901662	chr2	130837748	130837749	AC133785.1	antisense	ENST00000429282.4;ENST00000446213.2;ENST00000409359.4;ENST00000526381.1	-753;-753;292;831	CGI:chr2:130836942-130837729	S_Shore
cg12539796	TCGA-PRAD	cg12539796	chr5	7850090	7850091	C5orf49	protein_coding	ENST00000399810.5;ENST00000509627.1;ENST00000502509.4;ENST00000507837.4;ENST00000511639.1	1401;1062;-1106;-1097;-1111	CGI:chr5:7849832-7851300	Island
cg08843517	TCGA-PRAD	cg08843517	chr16	88651056	88651057	CYBA	protein_coding	ENST00000261623.6;ENST00000561972.1;ENST00000562209.1;ENST00000563526.4;ENST00000566229.1;ENST00000566534.4;ENST00000567174.4;ENST00000568278.1;ENST00000569359.4	97;-1;-24;-67;-741;-20;-14;-40;-25	CGI:chr16:88650581-88651049	S_Shore
cg05286653	TCGA-PRAD	cg05286653	chr19	46297345	46297346	HIF3A	protein_coding	ENST00000244302.7;ENST00000244303.9;ENST00000291300.7;ENST00000377670.7;ENST00000472815.4;ENST00000475432.5;ENST00000524533.1;ENST00000526506.4;ENST00000528563.4;ENST00000533145.4;ENST00000533789.4	298;-1046;-1114;298;-1082;298;-954;-1089;-1050;-1078;298	CGI:chr19:46296796-46297346	Island

## Sheet: Table S4
ProbeID	cancer	ProbeID	Chromosome	Start	End	Gene_Symbol	Gene_Type	Transcript_ID	Position_to_TSS	CGI_Coordinate	Feature_Type		Table S2: CpG sites that showed tissue-specific hypomethylation
cg10422744	TCGA-BRCA	cg10422744	chrY	14520558	14520559	.	.	.	.	CGI:chrY:14523859-14524167	N_Shelf
cg11696840	TCGA-BRCA	cg11696840	chr17	68777307	68777308	.	.	.	.	CGI:chr17:68599977-68601437	Open_Sea		Feature_Types	Location of CpG
cg14356225	TCGA-BRCA	cg14356225	chr8	2526468	2526469	.	.	.	.	CGI:chr8:2561843-2562368	Open_Sea		Island	within CpG island
cg16926213	TCGA-BRCA	cg16926213	chr1	1909875	1909876	.	.	.	.	CGI:chr1:1908519-1909162	S_Shore		S_Shore (south shore)	flanking region (2 kbp) upstream of CpG island
cg17919152	TCGA-BRCA	cg17919152	chr13	112204441	112204442	.	.	.	.	CGI:chr13:112194261-112194907	Open_Sea		N_Shore (north shore)	flanking region (2 kbp) downstream of CpG island
cg22594737	TCGA-BRCA	cg22594737	chr2	240701027	240701028	.	.	.	.	CGI:chr2:240700992-240701942	Island		S_Shelf (south shelf)	flanking region (2-4 kbp) upstream of CpG island
cg23012310	TCGA-BRCA	cg23012310	chr14	101584290	101584291	.	.	.	.	CGI:chr14:101584477-101584688	N_Shore		N_Shelf (north shelf)	flanking region (2-4 kbp) downstream of CpG island
cg07905975	TCGA-BRCA	cg07905975	chr6	33320589	33320590	DAXX	protein_coding	ENST00000266000.9;ENST00000374542.8;ENST00000414083.5;ENST00000468536.4;ENST00000477162.1;ENST00000490173.1;ENST00000620164.3	2422;2426;2428;2342;1281;-128;2428	CGI:chr6:33320956-33321231	N_Shore		Open_Sea	all other regions not associated with CpG island
cg09365002	TCGA-BRCA	cg09365002	chr6	33320552	33320553	DAXX	protein_coding	ENST00000266000.9;ENST00000374542.8;ENST00000414083.5;ENST00000468536.4;ENST00000477162.1;ENST00000490173.1;ENST00000620164.3	2459;2463;2465;2379;1318;-91;2465	CGI:chr6:33320956-33321231	N_Shore
cg09597022	TCGA-BRCA	cg09597022	chr6	33320555	33320556	DAXX	protein_coding	ENST00000266000.9;ENST00000374542.8;ENST00000414083.5;ENST00000468536.4;ENST00000477162.1;ENST00000490173.1;ENST00000620164.3	2456;2460;2462;2376;1315;-94;2462	CGI:chr6:33320956-33321231	N_Shore
cg13805761	TCGA-BRCA	cg13805761	chr13	35979277	35979278	DCLK1	protein_coding	ENST00000255448.7;ENST00000360631.6;ENST00000379892.4	152030;152030;152030	CGI:chr13:36130903-36131570	Open_Sea
cg17389813	TCGA-BRCA	cg17389813	chr11	122189557	122189558	MIR100HG	lincRNA	ENST00000527474.4;ENST00000532350.4;ENST00000534782.2	178417;13506;13506	CGI:chr11:122655570-122656771	Open_Sea
cg04023335	TCGA-BRCA	cg04023335	chrY	11979867	11979868	MXRA5Y	unprocessed_pseudogene	ENST00000420610.1	22658	CGI:chrY:11979296-11979887	Island		cancer	hypomethylated CpG sites in the tumour
cg26581982	TCGA-BRCA	cg26581982	chr10	93438549	93438550	MYOF	protein_coding	ENST00000358334.8;ENST00000359263.7;ENST00000371488.3;ENST00000371489.4;ENST00000488645.1	43646;43646;43646;43769;43646	CGI:chr10:93496376-93496805	Open_Sea		TCGA-BRCA	23
cg18391209	TCGA-BRCA	cg18391209	chr9	136055320	136055321	NACC2	protein_coding	ENST00000277554.3	39966	CGI:chr9:136049928-136052175	S_Shelf		TCGA-COAD	145
cg09183671	TCGA-BRCA	cg09183671	chr10	110871022	110871023	PDCD4	protein_coding	ENST00000280154.10;ENST00000393104.5;ENST00000444997.1;ENST00000467574.4;ENST00000483670.4;ENST00000420367.1;ENST00000416249.1	-786;-774;-934;-872;-898;1212;1278	CGI:chr10:110871656-110872718	N_Shore		TCGA-LUSC	53
cg21261158	TCGA-BRCA	cg21261158	chr13	114109937	114109938	RASA3	protein_coding	ENST00000334062.7;ENST00000454005.1	22675;-1116	CGI:chr13:114109723-114109943	Island		TCGA-PRAD	279
cg11012153	TCGA-BRCA	cg11012153	chr20	63682384	63682385	RTEL1	protein_coding	ENST00000318100.7;ENST00000360203.8;ENST00000370018.6;ENST00000508582.5;ENST00000482936.4;ENST00000492259.5;ENST00000622743.3	24573;24071;24573;24092;22980;23083;22980	CGI:chr20:63686152-63686422	N_Shelf		Total	500
cg14137381	TCGA-BRCA	cg14137381	chr5	502176	502177	SLC9A3	protein_coding	ENST00000264938.6;ENST00000514375.1	22157;22155	CGI:chr5:501720-501960	S_Shore
cg16777510	TCGA-BRCA	cg16777510	chr17	42288004	42288005	STAT5A	protein_coding	ENST00000345506.7;ENST00000444283.4;ENST00000469124.1;ENST00000478897.1;ENST00000546010.5;ENST00000588868.4;ENST00000590726.5;ENST00000590949.4	456;-498;-486;-1210;-73;-540;-466;136	CGI:chr17:42288170-42288996	N_Shore
cg26467753	TCGA-BRCA	cg26467753	chr12	10186478	10186479	TMEM52B	protein_coding	ENST00000298530.6;ENST00000381923.5;ENST00000543484.1;ENST00000546153.1	7464;15935;7174;80	CGI:chr12:10212770-10213466	Open_Sea
cg12456573	TCGA-BRCA	cg12456573	chrY	6266609	6266610	TSPY11P	unprocessed_pseudogene	ENST00000442607.1	15	CGI:chrY:6266457-6266707	Island
cg05941376	TCGA-BRCA	cg05941376	chr5	168409829	168409830	WWC1	protein_coding	ENST00000265293.7;ENST00000393895.6;ENST00000517425.4;ENST00000517646.1;ENST00000519659.4;ENST00000521089.4;ENST00000524228.4	118177;38407;3555;1243;3570;117678;3549	CGI:chr5:168486292-168486636	Open_Sea
cg00108282	TCGA-COAD	cg00108282	chr7	805410	805411	.	.	.	.	CGI:chr7:813323-813593	Open_Sea
cg00959635	TCGA-COAD	cg00959635	chr7	114084098	114084099	.	.	.	.	CGI:chr7:114084869-114087740	N_Shore
cg01003666	TCGA-COAD	cg01003666	chr7	140229629	140229630	.	.	.	.	CGI:chr7:140230265-140231289	N_Shore
cg03013917	TCGA-COAD	cg03013917	chr10	75262109	75262110	.	.	.	.	CGI:chr10:75234134-75236195	Open_Sea
cg03217587	TCGA-COAD	cg03217587	chr2	238494362	238494363	.	.	.	.	CGI:chr2:238453069-238453316	Open_Sea
cg04700474	TCGA-COAD	cg04700474	chr6	110520743	110520744	.	.	.	.	CGI:chr6:110476094-110476998	Open_Sea
cg05898320	TCGA-COAD	cg05898320	chr3	55408692	55408693	.	.	.	.	CGI:chr3:55470173-55470425	Open_Sea
cg06873343	TCGA-COAD	cg06873343	chr7	2627974	2627975	.	.	.	.	CGI:chr7:2631522-2632303	N_Shelf
cg07379949	TCGA-COAD	cg07379949	chr15	96346632	96346633	.	.	.	.	CGI:chr15:96345729-96346188	S_Shore
cg10900049	TCGA-COAD	cg10900049	chr2	8709832	8709833	.	.	.	.	CGI:chr2:8684976-8686058	Open_Sea
cg12777730	TCGA-COAD	cg12777730	chr10	61898226	61898227	.	.	.	.	CGI:chr10:61903127-61903540	Open_Sea
cg13055709	TCGA-COAD	cg13055709	chr1	234717114	234717115	.	.	.	.	CGI:chr1:234608530-234611278	Open_Sea
cg16976628	TCGA-COAD	cg16976628	chr2	60556426	60556427	.	.	.	.	CGI:chr2:60555400-60555644	S_Shore
cg17966227	TCGA-COAD	cg17966227	chr1	113195611	113195612	.	.	.	.	CGI:chr1:113198851-113199123	N_Shelf
cg18780627	TCGA-COAD	cg18780627	chr7	73993771	73993772	.	.	.	.	CGI:chr7:74083514-74084367	Open_Sea
cg19242984	TCGA-COAD	cg19242984	chr7	144384591	144384592	.	.	.	.	CGI:chr7:144403705-144404047	Open_Sea
cg21554895	TCGA-COAD	cg21554895	chr13	20129276	20129277	.	.	.	.	CGI:chr13:20128712-20128983	S_Shore
cg23078268	TCGA-COAD	cg23078268	chr10	98349878	98349879	.	.	.	.	CGI:chr10:98268108-98268751	Open_Sea
cg24890045	TCGA-COAD	cg24890045	*	-1	-1	.	.	.	.	.	Open_Sea
cg26283496	TCGA-COAD	cg26283496	chr3	146551339	146551340	.	.	.	.	CGI:chr3:146544339-146544718	Open_Sea
cg19828869	TCGA-COAD	cg19828869	chr2	170695794	170695795	AC007277.3	antisense	ENST00000428156.1	-419	CGI:chr2:170711812-170712357	Open_Sea
cg03896589	TCGA-COAD	cg03896589	chr2	56183153	56183154	AC007743.1	antisense	ENST00000432793.4;ENST00000447423.2;ENST00000596663.4;ENST00000407595.2;ENST00000607540.1	2618;1761;1756;-971;35522	CGI:chr2:56183730-56185404	N_Shore
cg17611074	TCGA-COAD	cg17611074	chr2	56183165	56183166	AC007743.1	antisense	ENST00000432793.4;ENST00000447423.2;ENST00000596663.4;ENST00000407595.2;ENST00000607540.1	2606;1749;1744;-959;35534	CGI:chr2:56183730-56185404	N_Shore
cg14478422	TCGA-COAD	cg14478422	chr2	233013222	233013223	AC106876.2	processed_transcript	ENST00000409905.1;ENST00000463534.1;ENST00000264051.6	607;329;51	CGI:chr2:233060381-233060608	Open_Sea
cg23230478	TCGA-COAD	cg23230478	chr1	6300560	6300561	ACOT7	protein_coding	ENST00000361521.7;ENST00000377842.6;ENST00000377845.6;ENST00000377855.5;ENST00000377860.7;ENST00000418124.4;ENST00000473466.2;ENST00000545482.4;ENST00000608083.4	93832;58785;60148;85254;92802;92802;51690;93207;92802	CGI:chr1:6281076-6281352	Open_Sea
cg07219303	TCGA-COAD	cg07219303	chr4	99219748	99219749	ADH6	protein_coding	ENST00000237653.10;ENST00000394897.4;ENST00000394899.5;ENST00000507484.4;ENST00000508558.1;ENST00000513262.1;ENST00000500358.5;ENST00000506160.1;ENST00000506454.1	-210;-512;-501;-573;-504;-501;130890;57963;57937	CGI:chr4:99088585-99088978	Open_Sea
cg17547742	TCGA-COAD	cg17547742	chr11	985589	985590	AP2A2	protein_coding	ENST00000332231.8;ENST00000448903.5;ENST00000524952.2;ENST00000527917.1;ENST00000528195.4;ENST00000528815.4;ENST00000534328.4	59779;59707;50;204;59643;59688;59708	CGI:chr11:980023-980568	Open_Sea
cg27423445	TCGA-COAD	cg27423445	chr12	12726830	12726831	APOLD1	protein_coding	ENST00000326765.9;ENST00000534843.1;ENST00000540583.4;ENST00000588943.1	898;900;912;803	CGI:chr12:12723696-12726068	S_Shore
cg11863130	TCGA-COAD	cg11863130	chrX	25011168	25011169	ARX	protein_coding	ENST00000379044.4	4781	CGI:chrX:25012344-25013936	N_Shore
cg16178353	TCGA-COAD	cg16178353	chr5	82334447	82334448	ATP6AP1L	protein_coding	ENST00000508366.4	25587	CGI:chr5:82278014-82278476	Open_Sea
cg14591667	TCGA-COAD	cg14591667	chr17	49133460	49133461	B4GALNT2	protein_coding	ENST00000300404.2;ENST00000393354.5;ENST00000504681.4	492;690;999	CGI:chr17:49132449-49133378	S_Shore
cg05668703	TCGA-COAD	cg05668703	chr17	81406693	81406694	BAHCC1	protein_coding	ENST00000307745.8;ENST00000584436.6	6952;11217	CGI:chr17:81406559-81406923	Island
cg14170999	TCGA-COAD	cg14170999	chr17	81406715	81406716	BAHCC1	protein_coding	ENST00000307745.8;ENST00000584436.6	6974;11239	CGI:chr17:81406559-81406923	Island
cg20608783	TCGA-COAD	cg20608783	chr1	31754588	31754589	BAI2	protein_coding	ENST00000373655.5;ENST00000373658.6;ENST00000398538.4;ENST00000398542.4;ENST00000398547.4;ENST00000398556.6;ENST00000420125.4;ENST00000527361.4;ENST00000530134.4;ENST00000533175.1	9448;9460;2214;9753;9335;4836;2228;2672;1677;10306	CGI:chr1:31762746-31764651	Open_Sea
cg01522249	TCGA-COAD	cg01522249	chrX	40092387	40092388	BCOR	protein_coding	ENST00000342274.7;ENST00000378444.7;ENST00000378455.7;ENST00000397354.6;ENST00000406200.2;ENST00000412952.1	84943;5017;84943;5017;84934;54243	CGI:chrX:40091646-40092412	Island
cg14157107	TCGA-COAD	cg14157107	chr9	16704406	16704407	BNC2	protein_coding	ENST00000380666.5;ENST00000380667.5;ENST00000380672.7;ENST00000418777.4;ENST00000468187.5;ENST00000471301.3;ENST00000484726.4;ENST00000486514.4;ENST00000545497.4;ENST00000603313.4;ENST00000603713.4;ENST00000613349.3;ENST00000617779.1	163765;166326;166301;23592;23592;677;166355;166438;166342;23809;23760;163287;163287	CGI:chr9:16726861-16727105	Open_Sea
cg16072382	TCGA-COAD	cg16072382	chr10	76336335	76336336	C10orf11	protein_coding	ENST00000372499.4;ENST00000488655.4;ENST00000496424.2;ENST00000593699.4;ENST00000598708.1;ENST00000611255.3	553573;11933;18000;688825;11933;904881	CGI:chr10:76112325-76112547	Open_Sea
cg06978117	TCGA-COAD	cg06978117	chr11	111284289	111284290	C11orf53	protein_coding	ENST00000280325.4	28306	CGI:chr11:111298579-111299703	Open_Sea
cg27341866	TCGA-COAD	cg27341866	chr19	2278619	2278620	C19orf35	protein_coding	ENST00000342063.4;ENST00000621615.1	3558;9093	CGI:chr19:2278606-2278849	Island
cg13100118	TCGA-COAD	cg13100118	chr1	19468875	19468876	CAPZB	protein_coding	ENST00000264202.7;ENST00000264203.6;ENST00000375142.4;ENST00000433834.4;ENST00000459967.5;ENST00000482808.1	16603;16639;16611;15790;16665;16614	CGI:chr1:19485209-19486150	Open_Sea
cg05004142	TCGA-COAD	cg05004142	chr16	57528828	57528829	CCDC102A	protein_coding	ENST00000258214.2	7772	CGI:chr16:57528539-57529413	Island
cg14076417	TCGA-COAD	cg14076417	chr5	43412499	43412500	CCL28	protein_coding	ENST00000361115.4;ENST00000489442.4;ENST00000514421.1	-107;-123;-124	CGI:chr5:43396795-43397262	Open_Sea
cg26255314	TCGA-COAD	cg26255314	chr11	61102438	61102439	CD5	protein_coding	ENST00000347785.6;ENST00000544014.1	42;-72	CGI:chr11:61161088-61161790	Open_Sea
cg21741284	TCGA-COAD	cg21741284	chr11	2886806	2886807	CDKN1C	protein_coding	ENST00000380725.1;ENST00000414822.6;ENST00000430149.2;ENST00000440480.5	-1056;-924;-1034;-992	CGI:chr11:2883793-2885894	S_Shore
cg24968629	TCGA-COAD	cg24968629	chr22	46374747	46374748	CELSR1	protein_coding	ENST00000262738.6;ENST00000468025.1	162424;2878	CGI:chr22:46374536-46374974	Island
cg02132667	TCGA-COAD	cg02132667	chr14	80491474	80491475	CEP128	protein_coding	ENST00000554502.4;ENST00000556061.4	344863;88952	CGI:chr14:80941366-80941781	Open_Sea
cg23460250	TCGA-COAD	cg23460250	chr7	73809522	73809523	CLDN4	protein_coding	ENST00000466411.1	9979	CGI:chr7:73831104-73831715	Open_Sea
cg14228484	TCGA-COAD	cg14228484	chr2	96761708	96761709	CNNM4	protein_coding	ENST00000377075.2	805	CGI:chr2:96760598-96761471	S_Shore
cg04102854	TCGA-COAD	cg04102854	chr7	130366011	130366012	CPA5	protein_coding	ENST00000393213.6;ENST00000431780.5;ENST00000461828.4;ENST00000466363.5;ENST00000474905.4;ENST00000479492.1;ENST00000485477.4;ENST00000495736.1	19524;21156;21194;21184;21149;2569;21163;21194	CGI:chr7:130381670-130381885	Open_Sea
cg08035351	TCGA-COAD	cg08035351	chr7	130366152	130366153	CPA5	protein_coding	ENST00000393213.6;ENST00000431780.5;ENST00000461828.4;ENST00000466363.5;ENST00000474905.4;ENST00000479492.1;ENST00000485477.4;ENST00000495736.1	19665;21297;21335;21325;21290;2710;21304;21335	CGI:chr7:130381670-130381885	Open_Sea
cg04329125	TCGA-COAD	cg04329125	chr14	105478685	105478686	CRIP2	protein_coding	ENST00000329146.7;ENST00000483017.6;ENST00000538259.2;ENST00000547643.4;ENST00000548309.1;ENST00000548923.4;ENST00000548989.4;ENST00000550577.4;ENST00000551738.1;ENST00000551836.4;ENST00000552643.4	4534;5722;3866;3852;1920;3373;2825;3870;92;3861;3847	CGI:chr14:105477813-105479363	Island
cg04428071	TCGA-COAD	cg04428071	chr17	82267501	82267502	CSNK1D	protein_coding	ENST00000314028.9;ENST00000392334.5;ENST00000398519.8;ENST00000403276.6;ENST00000578194.4;ENST00000579308.1;ENST00000579316.4;ENST00000580061.4;ENST00000580446.1;ENST00000581241.4;ENST00000581655.1;ENST00000581660.4;ENST00000582844.4;ENST00000584472.4;ENST00000585026.1	6231;6197;5928;5931;5671;5906;5938;-700;5931;5869;5751;5957;5624;5966;5900	CGI:chr17:82272783-82273944	Open_Sea
cg12434362	TCGA-COAD	cg12434362	chr5	96083799	96083800	CTD-2337A12.1	antisense	ENST00000502645.2;ENST00000511775.1;ENST00000507997.1	121797;121796;33683	CGI:chr5:95960664-95962114	Open_Sea
cg23442198	TCGA-COAD	cg23442198	chr4	186204960	186204961	CYP4V2	protein_coding	ENST00000378802.4;ENST00000502665.1;ENST00000507209.4;ENST00000513354.4	13439;122;8871;578	CGI:chr4:186204182-186204458	S_Shore
cg21519787	TCGA-COAD	cg21519787	chr19	48630164	48630165	DBP	protein_coding	ENST00000222122.8;ENST00000245222.7;ENST00000340932.6;ENST00000597434.4;ENST00000598088.4;ENST00000599029.2;ENST00000599748.4	7275;10872;10872;6157;10629;5194;5211	CGI:chr19:48629346-48631034	Island
cg17005319	TCGA-COAD	cg17005319	chr11	655579	655580	DEAF1	protein_coding	ENST00000382409.3;ENST00000525904.4;ENST00000527170.4;ENST00000530813.1	39954;25467;32358;29393	CGI:chr11:660454-660681	Open_Sea
cg05585149	TCGA-COAD	cg05585149	chr10	649904	649905	DIP2C	protein_coding	ENST00000280886.9;ENST00000423550.2;ENST00000381489.6;ENST00000441152.3	39763;39840;-174;-45	CGI:chr10:639904-640800	Open_Sea
cg17198320	TCGA-COAD	cg17198320	chr10	649937	649938	DIP2C	protein_coding	ENST00000280886.9;ENST00000423550.2;ENST00000381489.6;ENST00000441152.3	39730;39807;-141;-12	CGI:chr10:639904-640800	Open_Sea
cg26245549	TCGA-COAD	cg26245549	chr10	513528	513529	DIP2C	protein_coding	ENST00000280886.9;ENST00000423550.2	176139;176216	CGI:chr10:529958-530191	Open_Sea
cg01540102	TCGA-COAD	cg01540102	chr16	57472126	57472127	DOK4	protein_coding	ENST00000340099.7;ENST00000566936.4	14370;7680	CGI:chr16:57462564-57463126	Open_Sea
cg25978218	TCGA-COAD	cg25978218	chr1	15412236	15412237	EFHD2	protein_coding	ENST00000375980.7;ENST00000445566.1	2340;1970	CGI:chr1:15409554-15410732	S_Shore
cg13710613	TCGA-COAD	cg13710613	chr9	137680099	137680100	EHMT1	protein_coding	ENST00000371394.5;ENST00000460486.2;ENST00000460843.4;ENST00000462484.4;ENST00000492232.4;ENST00000626216.1;ENST00000629417.1;ENST00000630754.1	61105;12748;61135;61106;13091;61091;3995;61095	CGI:chr9:137693559-137694479	Open_Sea
cg27527798	TCGA-COAD	cg27527798	chr7	1733609	1733610	ELFN1	protein_coding	ENST00000424383.3;ENST00000561626.3	45489;24446	CGI:chr7:1744391-1747298	Open_Sea
cg15325373	TCGA-COAD	cg15325373	chr10	117542764	117542765	EMX2	protein_coding	ENST00000442245.5;ENST00000553456.4;ENST00000616794.1;ENST00000440007.4;ENST00000450314.5;ENST00000551288.4	318;319;-805;-268;-444;2305	CGI:chr10:117541810-117545857	Island
cg00831127	TCGA-COAD	cg00831127	chr1	22712432	22712433	EPHB2	protein_coding	ENST00000374630.6;ENST00000374632.6;ENST00000400191.6;ENST00000544305.4	1466;1461;1466;1592	CGI:chr1:22710330-22711869	S_Shore
cg24265969	TCGA-COAD	cg24265969	chr3	55620453	55620454	ERC2	protein_coding	ENST00000288221.9;ENST00000460849.4;ENST00000468118.1;ENST00000469720.1;ENST00000487287.1;ENST00000612797.3	847911;847885;79066;26774;146347;847885	CGI:chr3:55486198-55488316	Open_Sea
cg05515866	TCGA-COAD	cg05515866	chr2	241358647	241358648	FARP2	protein_coding	ENST00000264042.6;ENST00000373287.7;ENST00000478489.4;ENST00000479427.4;ENST00000627550.1	2403;2349;2351;2347;2357	CGI:chr2:241355262-241356786	S_Shore
cg08100122	TCGA-COAD	cg08100122	chr4	186708078	186708079	FAT1	protein_coding	ENST00000441802.5;ENST00000614102.3	15778;15756	CGI:chr4:186723165-186727099	Open_Sea
cg21399040	TCGA-COAD	cg21399040	chr4	186708174	186708175	FAT1	protein_coding	ENST00000441802.5;ENST00000614102.3	15682;15660	CGI:chr4:186723165-186727099	Open_Sea
cg24820270	TCGA-COAD	cg24820270	chr4	186708182	186708183	FAT1	protein_coding	ENST00000441802.5;ENST00000614102.3	15674;15652	CGI:chr4:186723165-186727099	Open_Sea
cg25352342	TCGA-COAD	cg25352342	chr4	186708233	186708234	FAT1	protein_coding	ENST00000441802.5;ENST00000614102.3	15623;15601	CGI:chr4:186723165-186727099	Open_Sea
cg05620980	TCGA-COAD	cg05620980	chr7	523207	523208	FLJ44511	lincRNA	ENST00000452622.1	2815	CGI:chr7:516891-523208	Island
cg27423627	TCGA-COAD	cg27423627	chr3	69250204	69250205	FRMD4B	protein_coding	ENST00000398540.6;ENST00000460709.4;ENST00000470070.5;ENST00000473029.4;ENST00000483668.4;ENST00000487751.1;ENST00000493880.4	135870;103494;70741;70751;9;45;42858	CGI:chr3:69385775-69386432	Open_Sea
cg04533276	TCGA-COAD	cg04533276	chr22	19722025	19722026	GP1BB	protein_coding	ENST00000366425.3;ENST00000383045.6;ENST00000406172.5;ENST00000406395.4;ENST00000412544.4;ENST00000431044.4;ENST00000438754.5;ENST00000455784.5;ENST00000455843.4;ENST00000470814.1	-921;3592;7495;7520;7349;3555;3566;7560;4804;1470	CGI:chr22:19717987-19724583	Island
cg03081173	TCGA-COAD	cg03081173	chr6	31198725	31198726	HCG27	protein_coding	ENST00000383331.4;ENST00000414008.2;ENST00000424675.1;ENST00000606367.1	964;584;586;-687	CGI:chr6:31197635-31198146	S_Shore
cg10810394	TCGA-COAD	cg10810394	chr19	12776166	12776167	HOOK2	protein_coding	ENST00000264827.8;ENST00000397668.6;ENST00000586284.4;ENST00000586719.4;ENST00000587178.1;ENST00000589134.4;ENST00000589400.4;ENST00000589765.1;ENST00000589965.4;ENST00000590839.4;ENST00000591251.1;ENST00000591641.4;ENST00000592079.4;ENST00000592512.1;ENST00000592808.1;ENST00000593143.4	-545;-642;-626;2254;-595;-621;2247;96575;-632;2255;2227;2281;2292;2244;-593;16417	CGI:chr19:12774942-12775705	S_Shore
cg02079963	TCGA-COAD	cg02079963	chr6	160091032	160091033	IGF2R	protein_coding	ENST00000356956.4	121932	CGI:chr6:160090904-160091433	Island
cg09893465	TCGA-COAD	cg09893465	chr10	132774536	132774537	INPP5A	protein_coding	ENST00000342652.6;ENST00000368593.6;ENST00000368594.6;ENST00000445580.1	166609;236686;236715;8711	CGI:chr10:132772666-132772967	S_Shore
cg04597312	TCGA-COAD	cg04597312	chr16	85899557	85899558	IRF8	protein_coding	ENST00000268638.8;ENST00000565552.1;ENST00000570088.1	753;393;368	CGI:chr16:85898515-85899336	S_Shore
cg19626253	TCGA-COAD	cg19626253	chr1	14736033	14736034	KAZN	protein_coding	ENST00000376030.5;ENST00000491547.1;ENST00000503743.4	137328;137328;137315	CGI:chr1:14801087-14801373	Open_Sea
cg03464224	TCGA-COAD	cg03464224	chr4	153518828	153518829	KIAA0922	protein_coding	ENST00000409663.6;ENST00000409959.6;ENST00000445960.4	52481;52478;52479	CGI:chr4:153467122-153467463	Open_Sea
cg12182124	TCGA-COAD	cg12182124	chr18	23871599	23871600	LAMA3	protein_coding	ENST00000269217.9;ENST00000313654.12;ENST00000399516.6;ENST00000587184.4	-1242;182155;181914;-1447	CGI:chr18:24014049-24015500	Open_Sea
cg14018024	TCGA-COAD	cg14018024	chr9	131033522	131033523	LAMC3	protein_coding	ENST00000361069.7;ENST00000480883.1	24439;24347	CGI:chr9:131036177-131036451	N_Shelf
cg00446123	TCGA-COAD	cg00446123	chr20	63736536	63736537	LIME1	protein_coding	ENST00000309546.6;ENST00000444951.4;ENST00000465591.1;ENST00000476183.2;ENST00000480139.4;ENST00000487026.4;ENST00000489212.2;ENST00000493265.2;ENST00000621325.1;ENST00000490623.2;ENST00000496820.2	-108;252;75;-964;-134;-122;-964;-749;217;27671;1072	CGI:chr20:63737602-63740609	N_Shore
cg20513976	TCGA-COAD	cg20513976	chr20	63736541	63736542	LIME1	protein_coding	ENST00000309546.6;ENST00000444951.4;ENST00000465591.1;ENST00000476183.2;ENST00000480139.4;ENST00000487026.4;ENST00000489212.2;ENST00000493265.2;ENST00000621325.1;ENST00000490623.2;ENST00000496820.2	-103;257;80;-959;-129;-117;-959;-744;222;27676;1077	CGI:chr20:63737602-63740609	N_Shore
cg21201401	TCGA-COAD	cg21201401	chr20	63736532	63736533	LIME1	protein_coding	ENST00000309546.6;ENST00000444951.4;ENST00000465591.1;ENST00000476183.2;ENST00000480139.4;ENST00000487026.4;ENST00000489212.2;ENST00000493265.2;ENST00000621325.1;ENST00000490623.2;ENST00000496820.2	-112;248;71;-968;-138;-126;-968;-753;213;27667;1068	CGI:chr20:63737602-63740609	N_Shore
cg19999682	TCGA-COAD	cg19999682	chr4	14863239	14863240	LINC00504	lincRNA	ENST00000505089.5;ENST00000509654.4;ENST00000515031.4	24931;24929;24930	CGI:chr4:14862884-14863177	S_Shore
cg01830053	TCGA-COAD	cg01830053	chr13	40490408	40490409	LINC00598	lincRNA	ENST00000615137.1	45400	CGI:chr13:40535352-40535611	Open_Sea
cg22734058	TCGA-COAD	cg22734058	chr2	237669848	237669849	LRRFIP1	protein_coding	ENST00000308482.12;ENST00000465870.4	42271;42240	CGI:chr2:237691214-237692787	Open_Sea
cg00426822	TCGA-COAD	cg00426822	chr1	39080864	39080865	MACF1	protein_coding	ENST00000484793.4;ENST00000602421.4	-453;-554	CGI:chr1:39080967-39082287	N_Shore
cg26139080	TCGA-COAD	cg26139080	chr11	47272182	47272183	MADD	protein_coding	ENST00000311027.8;ENST00000342922.7;ENST00000349238.6;ENST00000395336.6;ENST00000395344.6;ENST00000402192.5;ENST00000402799.4;ENST00000406482.4;ENST00000407859.6;ENST00000422579.1;ENST00000428807.4;ENST00000444117.4;ENST00000453571.4;ENST00000526603.4;ENST00000534808.1;ENST00000543925.4;ENST00000545474.1	2507;2805;2507;2033;2497;2025;2507;2507;2507;-63;2509;2488;3020;2025;2504;-71;-106	CGI:chr11:47269522-47270619	S_Shore
cg08123045	TCGA-COAD	cg08123045	chr1	156497396	156497397	MEF2D	protein_coding	ENST00000348159.7;ENST00000368240.5;ENST00000475587.2;ENST00000489057.1	3433;3358;3358;3384	CGI:chr1:156499825-156501268	N_Shelf
cg21874404	TCGA-COAD	cg21874404	chr14	100897850	100897851	MEG8	lincRNA	ENST00000553465.4;ENST00000553584.4;ENST00000554852.4;ENST00000610604.1;ENST00000458974.1	-100;3079;2960;-1109;-71	CGI:chr14:100883035-100883523	Open_Sea
cg13362546	TCGA-COAD	cg13362546	chr1	1167580	1167581	MIR200A	miRNA	ENST00000384875.2;ENST00000362106.1	-267;-1426	CGI:chr1:1162663-1165204	S_Shelf
cg06607825	TCGA-COAD	cg06607825	chr11	19804254	19804255	NAV2	protein_coding	ENST00000349880.7;ENST00000360655.7;ENST00000396085.4;ENST00000396087.6;ENST00000527559.5;ENST00000534229.1;ENST00000540292.4	90887;453529;90918;90656;90918;26451;90918	CGI:chr11:19776991-19777403	Open_Sea
cg20712631	TCGA-COAD	cg20712631	chr5	172647062	172647063	NEURL1B	protein_coding	ENST00000369800.5;ENST00000520919.4;ENST00000522853.4	5795;5795;5795	CGI:chr5:172641015-172642171	Open_Sea
cg06132620	TCGA-COAD	cg06132620	chr6	138499366	138499367	NHSL1	protein_coding	ENST00000342260.8;ENST00000343505.8;ENST00000426841.5;ENST00000427025.5;ENST00000479393.2;ENST00000491526.5;ENST00000533765.1	46346;129;129;73175;3;193206;13130	CGI:chr6:138424211-138424456	Open_Sea
cg07704981	TCGA-COAD	cg07704981	chr17	27800511	27800512	NOS2	protein_coding	ENST00000313735.9;ENST00000582441.1	-11;92855	CGI:chr17:27793343-27793918	Open_Sea
cg20703122	TCGA-COAD	cg20703122	chr15	28094417	28094418	OCA2	protein_coding	ENST00000353809.8;ENST00000354638.6;ENST00000431101.1;ENST00000445578.4	4896;4942;4877;4880	CGI:chr15:28094628-28097296	N_Shore
cg04519387	TCGA-COAD	cg04519387	chr11	65788967	65788968	OVOL1	protein_coding	ENST00000335987.6;ENST00000531907.1	1944;-1163	CGI:chr11:65786278-65788102	S_Shore
cg23193497	TCGA-COAD	cg23193497	chr6	165637718	165637719	PDE10A	protein_coding	ENST00000366882.4;ENST00000539869.2;ENST00000580695.1	24383;24352;348886	CGI:chr6:165660394-165664264	Open_Sea
cg13773247	TCGA-COAD	cg13773247	chr2	42049848	42049849	PKDCC	protein_coding	ENST00000294964.5;ENST00000401498.5;ENST00000485578.1;ENST00000492861.1	1827;1803;1268;1073	CGI:chr2:42047290-42048866	S_Shore
cg18882156	TCGA-COAD	cg18882156	chr2	42049302	42049303	PKDCC	protein_coding	ENST00000294964.5;ENST00000401498.5;ENST00000485578.1;ENST00000492861.1	1281;1257;722;527	CGI:chr2:42047290-42048866	S_Shore
cg25353287	TCGA-COAD	cg25353287	chr2	42050527	42050528	PKDCC	protein_coding	ENST00000294964.5;ENST00000401498.5;ENST00000485578.1;ENST00000492861.1	2506;2482;1947;1752	CGI:chr2:42047290-42048866	S_Shore
cg25120325	TCGA-COAD	cg25120325	chr10	116620858	116620859	PNLIPRP2	polymorphic_pseudogene	ENST00000579578.5;ENST00000586762.2;ENST00000588823.1;ENST00000591655.3;ENST00000611850.3	-96;-111;-449;-449;-449	CGI:chr10:116627506-116627965	Open_Sea
cg15727188	TCGA-COAD	cg15727188	chr1	3223303	3223304	PRDM16	protein_coding	ENST00000270722.8;ENST00000378391.5;ENST00000511072.4;ENST00000514189.4	154091;154105;154134;154091	CGI:chr1:3231281-3231517	Open_Sea
cg24911891	TCGA-COAD	cg24911891	chr8	141394951	141394952	PTP4A3	protein_coding	ENST00000520105.4;ENST00000521578.4;ENST00000523147.4	2955;2957;2929	CGI:chr8:141391433-141392394	S_Shelf
cg11934688	TCGA-COAD	cg11934688	chr3	61637625	61637626	PTPRG	protein_coding	ENST00000295874.13;ENST00000474889.4;ENST00000475527.1;ENST00000495879.1	75713;75713;75773;76055	CGI:chr3:61564672-61564903	Open_Sea
cg00353353	TCGA-COAD	cg00353353	chr7	157579288	157579289	PTPRN2	protein_coding	ENST00000389413.6;ENST00000389416.7;ENST00000389418.7;ENST00000409483.4	1008486;1008424;1008392;1008501	CGI:chr7:157576428-157576702	S_Shelf
cg12866112	TCGA-COAD	cg12866112	chr7	157579640	157579641	PTPRN2	protein_coding	ENST00000389413.6;ENST00000389416.7;ENST00000389418.7;ENST00000409483.4	1008134;1008072;1008040;1008149	CGI:chr7:157576428-157576702	S_Shelf
cg01811815	TCGA-COAD	cg01811815	chr13	114115628	114115629	RASA3	protein_coding	ENST00000334062.7	16984	CGI:chr13:114113566-114114055	S_Shore
cg08617982	TCGA-COAD	cg08617982	chr13	114049204	114049205	RASA3	protein_coding	ENST00000334062.7	83408	CGI:chr13:114048466-114048981	S_Shore
cg11166893	TCGA-COAD	cg11166893	chr13	114049230	114049231	RASA3	protein_coding	ENST00000334062.7	83382	CGI:chr13:114048466-114048981	S_Shore
cg05942111	TCGA-COAD	cg05942111	chr12	64650247	64650248	RASSF3	protein_coding	ENST00000283172.7;ENST00000336061.2;ENST00000542104.4	39733;39733;39733	CGI:chr12:64610013-64611119	Open_Sea
cg21537214	TCGA-COAD	cg21537214	chr1	204166457	204166458	REN	protein_coding	ENST00000272190.8	-134	CGI:chr1:204151270-204152433	Open_Sea
cg21912448	TCGA-COAD	cg21912448	chr1	8666948	8666949	RERE	protein_coding	ENST00000337907.6;ENST00000400908.5;ENST00000468247.1;ENST00000480342.4	150518;150696;36272;86891	CGI:chr1:8702946-8703521	Open_Sea
cg16852955	TCGA-COAD	cg16852955	chr2	226908815	226908816	RHBDD1	protein_coding	ENST00000341329.6;ENST00000392062.5;ENST00000409053.1;ENST00000473218.4;ENST00000491490.4;ENST00000493526.1	72878;72859;2102;1963;2067;593	CGI:chr2:226835597-226836399	Open_Sea
cg17383853	TCGA-COAD	cg17383853	chr15	62874182	62874183	RP11-1069G10.1	antisense	ENST00000557994.1	9853	CGI:chr15:62953038-62953331	Open_Sea
cg09452082	TCGA-COAD	cg09452082	chr15	96342789	96342790	RP11-262A16.1	lincRNA	ENST00000617440.1	-165	CGI:chr15:96344186-96344387	N_Shore
cg13903282	TCGA-COAD	cg13903282	chr9	126057690	126057691	RP11-343J18.2	lincRNA	ENST00000441473.1	109	CGI:chr9:126015478-126015699	Open_Sea
cg23749482	TCGA-COAD	cg23749482	chr17	79927518	79927519	RP11-353N14.5	lincRNA	ENST00000576738.1	-792	CGI:chr17:79927266-79927534	Island
cg07460992	TCGA-COAD	cg07460992	chr16	87491572	87491573	RP11-482M8.1	lincRNA	ENST00000562466.4;ENST00000268616.7;ENST00000568020.4	-984;474;288	CGI:chr16:87490835-87493334	Island
cg08713543	TCGA-COAD	cg08713543	chr16	75542008	75542009	RP11-77K12.7	protein_coding	ENST00000460606.1;ENST00000564489.1;ENST00000258173.9;ENST00000562410.4;ENST00000564318.1;ENST00000564576.1;ENST00000565067.4;ENST00000568377.4;ENST00000569294.1;ENST00000570006.4	3421;66438;14279;14261;37;14238;14233;14231;13264;14226	CGI:chr16:75529215-75530214	Open_Sea
cg00948664	TCGA-COAD	cg00948664	chr3	48897883	48897884	SLC25A20	protein_coding	ENST00000319017.4;ENST00000430379.4;ENST00000440964.1	1111;1022;1010	CGI:chr3:48898608-48899024	N_Shore
cg02486855	TCGA-COAD	cg02486855	chr15	67064604	67064605	SMAD3	protein_coding	ENST00000327367.7;ENST00000559460.4	-1242;840	CGI:chr15:67065001-67066424	N_Shore
cg23731272	TCGA-COAD	cg23731272	chr15	67064500	67064501	SMAD3	protein_coding	ENST00000327367.7;ENST00000559460.4	-1346;736	CGI:chr15:67065001-67066424	N_Shore
cg02419362	TCGA-COAD	cg02419362	chr12	120766145	120766146	SPPL3	protein_coding	ENST00000353487.5;ENST00000392495.6;ENST00000545209.1	138227;3993;2487	CGI:chr12:120739312-120739538	Open_Sea
cg27040644	TCGA-COAD	cg27040644	chr17	38538754	38538755	SRCIN1	protein_coding	ENST00000617146.3;ENST00000621492.3	67177;67089	CGI:chr17:38558172-38558589	Open_Sea
cg03564606	TCGA-COAD	cg03564606	chr6	35917727	35917728	SRPK1	protein_coding	ENST00000346162.9;ENST00000361690.6;ENST00000373822.4;ENST00000373825.5;ENST00000423325.5;ENST00000507909.1;ENST00000508473.4;ENST00000510290.4;ENST00000512445.4;ENST00000513367.1	3339;3321;3339;3616;3421;3369;3616;3402;3346;3375	CGI:chr6:35920607-35921283	N_Shelf
cg23250795	TCGA-COAD	cg23250795	chr11	130189896	130189897	ST14	protein_coding	ENST00000278742.5;ENST00000524718.4;ENST00000530376.1;ENST00000530532.4	30333;-146;-328;570	CGI:chr11:130189648-130189855	S_Shore
cg23264429	TCGA-COAD	cg23264429	chr10	88882246	88882247	STAMBPL1	protein_coding	ENST00000371926.6;ENST00000371927.6;ENST00000461650.1;ENST00000468698.1	2511;2511;2021;162	CGI:chr10:88880030-88880866	S_Shore
cg20118822	TCGA-COAD	cg20118822	chr4	118910376	118910377	SYNPO2	protein_coding	ENST00000307142.7;ENST00000429713.5;ENST00000434046.5;ENST00000448416.5;ENST00000610556.3	21534;21520;21338;21534;59687	CGI:chr4:118836041-118836656	Open_Sea
cg26134692	TCGA-COAD	cg26134692	chr2	101162401	101162402	TBC1D8	protein_coding	ENST00000463469.4	90466	CGI:chr2:101150580-101151797	Open_Sea
cg14562060	TCGA-COAD	cg14562060	chr6	35141521	35141522	TCP11	protein_coding	ENST00000244645.6;ENST00000311875.8;ENST00000373974.7;ENST00000373979.5;ENST00000394696.7;ENST00000412155.5;ENST00000418521.5;ENST00000427376.5;ENST00000444780.5;ENST00000445851.5;ENST00000455706.5;ENST00000469514.4;ENST00000479418.5;ENST00000486638.1;ENST00000492680.5;ENST00000503195.4;ENST00000503908.4;ENST00000504758.4;ENST00000505335.1;ENST00000505400.4;ENST00000505911.4;ENST00000507706.4;ENS…	-110;127;-149;-184;-207;-197;7090;-167;-181;-207;-171;-181;-256;-210;-167;-493;-209;-267;-204;-207;-256;-184;-209;-207;-493;-209;-110	CGI:chr6:35141024-35141722	Island
cg00192966	TCGA-COAD	cg00192966	chr5	168261097	168261098	TENM2	protein_coding	ENST00000403607.2;ENST00000518659.4;ENST00000519204.4;ENST00000520394.4;ENST00000545108.4	385111;976297;506160;506093;385111	CGI:chr5:168262222-168262733	N_Shore
cg04174777	TCGA-COAD	cg04174777	chr2	192091008	192091009	TMEFF2	protein_coding	ENST00000272771.8;ENST00000392314.4	104702;103909	CGI:chr2:192194269-192196086	Open_Sea
cg13066703	TCGA-COAD	cg13066703	chr1	211353363	211353364	TRAF5	protein_coding	ENST00000261464.8;ENST00000336184.5;ENST00000367004.3;ENST00000462410.4;ENST00000488428.1;ENST00000494355.1	26525;26747;6998;26747;26664;26529	CGI:chr1:211326589-211327294	Open_Sea
cg26048333	TCGA-COAD	cg26048333	chr5	14217466	14217467	TRIO	protein_coding	ENST00000344204.7;ENST00000502816.1;ENST00000505971.4;ENST00000509967.5;ENST00000512070.5	73763;73763;73763;33667;73628	CGI:chr5:14142908-14145241	Open_Sea
cg22081905	TCGA-COAD	cg22081905	chr11	2420212	2420213	TRPM5	protein_coding	ENST00000155858.9;ENST00000528453.1;ENST00000533060.4;ENST00000533881.4	2834;2831;2831;2801	CGI:chr11:2420840-2421172	N_Shore
cg16674248	TCGA-COAD	cg16674248	chr22	46268505	46268506	TTC38	protein_coding	ENST00000381031.6;ENST00000417709.4;ENST00000421359.4;ENST00000475467.1;ENST00000629918.1	540;543;496;496;464	CGI:chr22:46267708-46268149	S_Shore
cg02184413	TCGA-COAD	cg02184413	chr6	132714096	132714097	VNN1	protein_coding	ENST00000367928.4	-46	CGI:chr6:132798344-132798663	Open_Sea
cg13563298	TCGA-COAD	cg13563298	chr9	93185777	93185778	WNK2	protein_coding	ENST00000297954.7;ENST00000395477.5;ENST00000427277.5;ENST00000432730.4;ENST00000448039.4	846;846;846;833;860	CGI:chr9:93183865-93185553	S_Shore
cg08599635	TCGA-COAD	cg08599635	chr16	78462611	78462612	WWOX	protein_coding	ENST00000402655.5;ENST00000406884.5;ENST00000408984.6;ENST00000539474.5;ENST00000566780.4;ENST00000569332.4	362956;362956;362916;362956;363197;362984	CGI:chr16:78099277-78100169	Open_Sea
cg18001983	TCGA-COAD	cg18001983	chr6	32945348	32945349	XXbac-BPG181M17.5	protein_coding	ENST00000429234.1	7775	CGI:chr6:32968119-32969015	Open_Sea
cg13280056	TCGA-COAD	cg13280056	chr7	150406157	150406158	ZNF775	protein_coding	ENST00000464630.1;ENST00000474836.1;ENST00000476489.1;ENST00000480389.1;ENST00000481877.1;ENST00000483664.4;ENST00000486297.1;ENST00000491664.1;ENST00000498682.1	1670;382;5454;1292;714;26827;23439;419;1010	CGI:chr7:150404818-150405880	S_Shore
cg00992850	TCGA-LUSC	cg00992850	chr7	25861083	25861084	.	.	.	.	CGI:chr7:25858617-25859151	S_Shore
cg03056494	TCGA-LUSC	cg03056494	chr11	124725814	124725815	.	.	.	.	CGI:chr11:124718187-124718535	Open_Sea
cg05212349	TCGA-LUSC	cg05212349	chr10	109475118	109475119	.	.	.	.	CGI:chr10:109456846-109457325	Open_Sea
cg05894801	TCGA-LUSC	cg05894801	chr6	155529335	155529336	.	.	.	.	CGI:chr6:155314084-155314748	Open_Sea
cg07453440	TCGA-LUSC	cg07453440	chr18	11948155	11948156	.	.	.	.	CGI:chr18:11947828-11948156	Island
cg10550882	TCGA-LUSC	cg10550882	chr20	1845001	1845002	.	.	.	.	CGI:chr20:1803178-1803906	Open_Sea
cg14567963	TCGA-LUSC	cg14567963	chr13	112161552	112161553	.	.	.	.	CGI:chr13:112163502-112164625	N_Shore
cg16152753	TCGA-LUSC	cg16152753	chr10	23443159	23443160	.	.	.	.	CGI:chr10:23438907-23440594	S_Shelf
cg18275228	TCGA-LUSC	cg18275228	chr10	104580470	104580471	.	.	.	.	CGI:chr10:104639809-104643054	Open_Sea
cg22540514	TCGA-LUSC	cg22540514	chr8	41193133	41193134	.	.	.	.	CGI:chr8:41308333-41309621	Open_Sea
cg24467535	TCGA-LUSC	cg24467535	chr4	99323447	99323448	.	.	.	.	CGI:chr4:99088585-99088978	Open_Sea
cg25608078	TCGA-LUSC	cg25608078	chr14	96126441	96126442	.	.	.	.	CGI:chr14:96038974-96040065	Open_Sea
cg26103587	TCGA-LUSC	cg26103587	chr6	1619902	1619903	.	.	.	.	CGI:chr6:1618858-1620859	Island
cg26767081	TCGA-LUSC	cg26767081	chr3	194572531	194572532	.	.	.	.	CGI:chr3:194583822-194584322	Open_Sea
cg05647929	TCGA-LUSC	cg05647929	chr2	130522101	130522102	AC013269.3	antisense	ENST00000450486.1;ENST00000281882.6;ENST00000619050.3;ENST00000620207.1	4591;903;903;903	CGI:chr2:130522709-130523356	N_Shore
cg13521842	TCGA-LUSC	cg13521842	chr14	100569865	100569866	BEGAIN	protein_coding	ENST00000355173.5;ENST00000553553.4;ENST00000554140.1;ENST00000554747.1;ENST00000556188.4	-70;-1373;17549;-778;-306	CGI:chr14:100567526-100569042	S_Shore
cg20021784	TCGA-LUSC	cg20021784	chr2	201119663	201119664	CFLAR	protein_coding	ENST00000309955.6;ENST00000341222.9;ENST00000341582.9;ENST00000342795.8;ENST00000395148.5;ENST00000423241.5;ENST00000433445.1;ENST00000439154.5;ENST00000441224.4;ENST00000443227.4	3558;3495;3455;3423;3255;1171;2623;998;2825;3508	CGI:chr2:201118475-201118986	S_Shore
cg19236675	TCGA-LUSC	cg19236675	chr7	76995444	76995445	DTX2P1	transcribed_unprocessed_pseudogene	ENST00000425797.2;ENST00000579700.1;ENST00000584900.4	16826;14341;14494	CGI:chr7:76999946-77000172	Open_Sea
cg08128274	TCGA-LUSC	cg08128274	chr1	206658698	206658699	DYRK3	protein_coding	ENST00000489878.1	22969	CGI:chr1:206635178-206635842	Open_Sea
cg15491567	TCGA-LUSC	cg15491567	chr2	71452545	71452546	DYSF	protein_coding	ENST00000258104.6;ENST00000409582.6;ENST00000409762.4;ENST00000413539.5;ENST00000429174.5	-1178;-1178;-1178;-1178;-1178	CGI:chr2:71453428-71454146	N_Shore
cg10313947	TCGA-LUSC	cg10313947	chr11	124752919	124752920	ESAM	protein_coding	ENST00000444566.4;ENST00000326621.8;ENST00000403470.1	9372;-680;-725	CGI:chr11:124758471-124759694	Open_Sea
cg24107163	TCGA-LUSC	cg24107163	chr1	206921987	206921988	FAIM3	protein_coding	ENST00000367091.6;ENST00000442471.3;ENST00000463473.2;ENST00000525793.4;ENST00000528654.1;ENST00000529560.1;ENST00000530505.1;ENST00000533312.1;ENST00000628511.1	12;12;-45;1210;-31;1261;11;-45;-119	CGI:chr1:206909348-206909857	Open_Sea
cg14989243	TCGA-LUSC	cg14989243	chr6	75493814	75493815	FILIP1	protein_coding	ENST00000237172.10;ENST00000393004.5	-75;-184	CGI:chr6:75601614-75602847	Open_Sea
cg10036013	TCGA-LUSC	cg10036013	chr7	4739208	4739209	FOXK1	protein_coding	ENST00000328914.4	56898	CGI:chr7:4745189-4745427	Open_Sea
cg02018337	TCGA-LUSC	cg02018337	chr17	10018665	10018666	GAS7	protein_coding	ENST00000323816.7;ENST00000396115.5;ENST00000432992.5;ENST00000437099.5;ENST00000542249.4;ENST00000578599.4;ENST00000578655.1;ENST00000579140.4;ENST00000579158.4;ENST00000580043.1;ENST00000584146.5;ENST00000584389.4;ENST00000585266.4	95889;7621;179887;7621;1478;41151;17998;18037;1338;18003;17873;42715;18083	CGI:chr17:9904750-9905022	Open_Sea
cg07223253	TCGA-LUSC	cg07223253	chr7	150450900	150450901	GIMAP8	protein_coding	ENST00000307271.3	269	CGI:chr7:150407616-150408442	Open_Sea
cg24285543	TCGA-LUSC	cg24285543	chr7	150450985	150450986	GIMAP8	protein_coding	ENST00000307271.3	354	CGI:chr7:150407616-150408442	Open_Sea
cg15994467	TCGA-LUSC	cg15994467	chr12	52007739	52007740	GRASP	protein_coding	ENST00000293662.7;ENST00000552963.4	798;-1450	CGI:chr12:52006683-52007912	Island
cg01804934	TCGA-LUSC	cg01804934	chr6	33073452	33073453	HLA-DPA1	protein_coding	ENST00000419277.4;ENST00000453337.1;ENST00000463066.1;ENST00000476642.4;ENST00000479107.1	7259;7316;182;7304;164	CGI:chr6:33080639-33081037	Open_Sea
cg02286081	TCGA-LUSC	cg02286081	chr6	33076064	33076065	HLA-DPA1	protein_coding	ENST00000417724.1;ENST00000419277.4;ENST00000453337.1;ENST00000476642.4;ENST00000418931.5;ENST00000469120.1	4712;4647;4704;4692;137;53	CGI:chr6:33080639-33081037	Open_Sea
cg10298567	TCGA-LUSC	cg10298567	chr3	47250675	47250676	KIF9	protein_coding	ENST00000265529.6;ENST00000335044.5;ENST00000443784.4;ENST00000444589.5;ENST00000452770.5;ENST00000487440.4;ENST00000459492.1	32777;32173;31863;32173;31903;32173;-48	CGI:chr3:47282257-47283158	Open_Sea
cg25064052	TCGA-LUSC	cg25064052	chr4	165294999	165295000	KLHL2	protein_coding	ENST00000226725.9;ENST00000421009.5;ENST00000506541.4;ENST00000506761.1;ENST00000506824.4;ENST00000509028.1;ENST00000514860.4;ENST00000538127.4	87380;74997;56222;54650;84962;31741;85105;84979	CGI:chr4:165327302-165327911	Open_Sea
cg11019430	TCGA-LUSC	cg11019430	chr10	28807928	28807929	LINC01517	processed_transcript	ENST00000426922.5;ENST00000621861.1;ENST00000603866.1	15124;14250;1806	CGI:chr10:28722124-28722524	Open_Sea
cg12695685	TCGA-LUSC	cg12695685	chr11	33868585	33868586	LMO2	protein_coding	ENST00000257818.2;ENST00000395833.6;ENST00000411482.1;ENST00000465614.1	23705;1232;952;1728	CGI:chr11:33868811-33869949	N_Shore
cg05382956	TCGA-LUSC	cg05382956	chr11	10606302	10606303	LYVE1	protein_coding	ENST00000531706.1;ENST00000423302.5;ENST00000424001.4;ENST00000526414.4;ENST00000527509.5;ENST00000529448.4;ENST00000531107.4;ENST00000534266.5;ENST00000541483.4;ENST00000547195.4;ENST00000558540.4	5388;87451;45884;87221;87275;87313;45985;46075;87321;87687;87251	CGI:chr11:10540678-10541395	Open_Sea
cg12918213	TCGA-LUSC	cg12918213	chr12	116143609	116143610	MED13L	protein_coding	ENST00000281928.6;ENST00000551197.1	133730;133473	CGI:chr12:116276650-116278182	Open_Sea
cg12186771	TCGA-LUSC	cg12186771	chr8	17349216	17349217	MTMR7	protein_coding	ENST00000180173.8;ENST00000517317.4;ENST00000518272.4;ENST00000519122.4;ENST00000521857.4;ENST00000523571.1	64112;64092;22;-158;64112;270	CGI:chr8:17413094-17413611	Open_Sea
cg18670770	TCGA-LUSC	cg18670770	chr4	121070517	121070518	NDNF	protein_coding	ENST00000379692.7;ENST00000511408.1;ENST00000515757.4;ENST00000507782.1	2002;1485;2505;-913	CGI:chr4:121070848-121072971	N_Shore
cg18728025	TCGA-LUSC	cg18728025	chr4	121070490	121070491	NDNF	protein_coding	ENST00000379692.7;ENST00000511408.1;ENST00000515757.4;ENST00000507782.1	2029;1512;2532;-940	CGI:chr4:121070848-121072971	N_Shore
cg00035969	TCGA-LUSC	cg00035969	chr1	111616475	111616476	RAP1A	protein_coding	ENST00000356415.4	74256	CGI:chr1:111619582-111620215	N_Shelf
cg11869193	TCGA-LUSC	cg11869193	chr17	2935893	2935894	RAP1GAP2	protein_coding	ENST00000254695.11;ENST00000366401.7;ENST00000540393.5;ENST00000542807.1	139454;139454;158836;139410	CGI:chr17:2852807-2854644	Open_Sea
cg05995220	TCGA-LUSC	cg05995220	chr20	57389942	57389943	RBM38	protein_coding	ENST00000356208.8;ENST00000440234.5;ENST00000417346.1	-1466;-1487;3121	CGI:chr20:57389193-57391990	Island
cg00259834	TCGA-LUSC	cg00259834	chr3	16511992	16511993	RFTN1	protein_coding	ENST00000334133.7;ENST00000431547.1;ENST00000441460.4;ENST00000449415.4;ENST00000451036.4;ENST00000453536.4	1715;2035;931;913;1383;1531	CGI:chr3:16512820-16513906	N_Shore
cg10854819	TCGA-LUSC	cg10854819	chr15	31223649	31223650	RP11-16E12.1	lincRNA	ENST00000557928.1;ENST00000558109.1;ENST00000558388.5;ENST00000559094.1;ENST00000559853.4;ENST00000560812.4	7627;5762;7190;7185;5757;5736	CGI:chr15:31215603-31216149	Open_Sea
cg12787323	TCGA-LUSC	cg12787323	chr10	117735448	117735449	RP11-328K15.1	lincRNA	ENST00000445647.1	134	CGI:chr10:117734982-117735480	Island
cg16135989	TCGA-LUSC	cg16135989	chr5	176739628	176739629	RP11-375B1.2	lincRNA	ENST00000512245.1	-169	CGI:chr5:176743243-176743795	N_Shelf
cg15447231	TCGA-LUSC	cg15447231	chr1	101071699	101071700	RP11-421L21.3	antisense	ENST00000416329.4;ENST00000446527.4;ENST00000449473.2;ENST00000453011.4;ENST00000454721.4	8087;45779;-962;45820;-962	CGI:chr1:101025761-101026124	Open_Sea
cg05868410	TCGA-LUSC	cg05868410	chr5	73405991	73405992	RP11-79P5.3	transcribed_processed_pseudogene	ENST00000505955.1	23606	CGI:chr5:73419497-73420170	Open_Sea
cg04717613	TCGA-LUSC	cg04717613	chrX	153662657	153662658	RPL18AP16	processed_pseudogene	ENST00000424057.1	494	CGI:chrX:153662134-153662710	Island
cg18458509	TCGA-LUSC	cg18458509	chr11	2898959	2898960	SLC22A18	protein_coding	ENST00000347936.5;ENST00000455942.3;ENST00000625099.2	-763;4532;4782	CGI:chr11:2902071-2902587	N_Shelf
cg11761483	TCGA-LUSC	cg11761483	chr17	72727247	72727248	SLC39A11	protein_coding	ENST00000255559.6;ENST00000542342.5;ENST00000579319.1;ENST00000581581.1;ENST00000582769.4	365447;365442;122530;122460;265687	CGI:chr17:72640377-72640815	Open_Sea
cg21328082	TCGA-LUSC	cg21328082	chr6	41286733	41286734	TREM1	protein_coding	ENST00000244709.7;ENST00000334475.9;ENST00000586287.1;ENST00000589614.4;ENST00000591620.1	-13;-50;-50;-67;-50	CGI:chr6:41371498-41372289	Open_Sea
cg15320998	TCGA-LUSC	cg15320998	chr7	149238948	149238949	ZNF212	protein_coding	ENST00000335870.5;ENST00000462724.1;ENST00000486371.1	-704;-747;-715	CGI:chr7:149239708-149240239	N_Shore
cg00306851	TCGA-PRAD	cg00306851	chr15	39449878	39449879	.	.	.	.	CGI:chr15:39580326-39581366	Open_Sea
cg00734931	TCGA-PRAD	cg00734931	chr6	9116195	9116196	.	.	.	.	CGI:chr6:9398860-9399366	Open_Sea
cg00868476	TCGA-PRAD	cg00868476	chr8	30328490	30328491	.	.	.	.	CGI:chr8:30383900-30385362	Open_Sea
cg00907810	TCGA-PRAD	cg00907810	chr7	132083009	132083010	.	.	.	.	CGI:chr7:131945415-131945737	Open_Sea
cg00912247	TCGA-PRAD	cg00912247	chr14	104422779	104422780	.	.	.	.	CGI:chr14:104429567-104431272	Open_Sea
cg01037523	TCGA-PRAD	cg01037523	chr3	187360928	187360929	.	.	.	.	CGI:chr3:187199623-187199968	Open_Sea
cg01180831	TCGA-PRAD	cg01180831	chr14	88895125	88895126	.	.	.	.	CGI:chr14:88824574-88825011	Open_Sea
cg01328444	TCGA-PRAD	cg01328444	chr6	155646605	155646606	.	.	.	.	CGI:chr6:155314084-155314748	Open_Sea
cg01369479	TCGA-PRAD	cg01369479	chr2	133774770	133774771	.	.	.	.	CGI:chr2:134009794-134010120	Open_Sea
cg02274366	TCGA-PRAD	cg02274366	chr6	122833130	122833131	.	.	.	.	CGI:chr6:122789143-122789733	Open_Sea
cg03218584	TCGA-PRAD	cg03218584	chr2	238602642	238602643	.	.	.	.	CGI:chr2:238633597-238633912	Open_Sea
cg03582419	TCGA-PRAD	cg03582419	chr4	176883623	176883624	.	.	.	.	CGI:chr4:176792089-176793303	Open_Sea
cg03616722	TCGA-PRAD	cg03616722	chr13	111948101	111948102	.	.	.	.	CGI:chr13:111956344-111957119	Open_Sea
cg03750903	TCGA-PRAD	cg03750903	chr1	193108710	193108711	.	.	.	.	CGI:chr1:193105044-193105434	S_Shelf
cg04251886	TCGA-PRAD	cg04251886	chr14	50947702	50947703	.	.	.	.	CGI:chr14:50944174-50944746	S_Shelf
cg04410987	TCGA-PRAD	cg04410987	chr11	70436639	70436640	.	.	.	.	CGI:chr11:70411173-70411450	Open_Sea
cg05131696	TCGA-PRAD	cg05131696	chr12	31346386	31346387	.	.	.	.	CGI:chr12:31323783-31326448	Open_Sea
cg05678033	TCGA-PRAD	cg05678033	chr12	114666786	114666787	.	.	.	.	CGI:chr12:114667043-114667743	N_Shore
cg06072835	TCGA-PRAD	cg06072835	chr16	86078413	86078414	.	.	.	.	CGI:chr16:85972589-85974081	Open_Sea
cg06364044	TCGA-PRAD	cg06364044	chr8	6798423	6798424	.	.	.	.	CGI:chr8:6806556-6806835	Open_Sea
cg06521347	TCGA-PRAD	cg06521347	chr8	127127206	127127207	.	.	.	.	CGI:chr8:127315642-127315893	Open_Sea
cg06709756	TCGA-PRAD	cg06709756	chr8	1390883	1390884	.	.	.	.	CGI:chr8:1393054-1394000	N_Shelf
cg07402939	TCGA-PRAD	cg07402939	chr13	112273017	112273018	.	.	.	.	CGI:chr13:112241113-112241394	Open_Sea
cg08588414	TCGA-PRAD	cg08588414	chr6	168826602	168826603	.	.	.	.	CGI:chr6:168825754-168826324	S_Shore
cg08884974	TCGA-PRAD	cg08884974	chr15	31212821	31212822	.	.	.	.	CGI:chr15:31215603-31216149	N_Shelf
cg09014626	TCGA-PRAD	cg09014626	chr5	2990080	2990081	.	.	.	.	CGI:chr5:2866585-2866891	Open_Sea
cg09064486	TCGA-PRAD	cg09064486	chr1	13619959	13619960	.	.	.	.	CGI:chr1:13583642-13584373	Open_Sea
cg09942166	TCGA-PRAD	cg09942166	chr14	100691578	100691579	.	.	.	.	CGI:chr14:100708858-100709930	Open_Sea
cg10280963	TCGA-PRAD	cg10280963	chr6	18280294	18280295	.	.	.	.	CGI:chr6:18277186-18277831	S_Shelf
cg10523352	TCGA-PRAD	cg10523352	chr10	30804613	30804614	.	.	.	.	CGI:chr10:30784906-30785504	Open_Sea
cg10881451	TCGA-PRAD	cg10881451	chr1	173474070	173474071	.	.	.	.	CGI:chr1:173476839-173477966	N_Shelf
cg11138719	TCGA-PRAD	cg11138719	chr12	105913313	105913314	.	.	.	.	CGI:chr12:106138328-106139918	Open_Sea
cg11638760	TCGA-PRAD	cg11638760	chr5	125065700	125065701	.	.	.	.	CGI:chr5:124651705-124652055	Open_Sea
cg11936809	TCGA-PRAD	cg11936809	chr8	52587022	52587023	.	.	.	.	CGI:chr8:52564984-52566067	Open_Sea
cg12069158	TCGA-PRAD	cg12069158	chr14	81562067	81562068	.	.	.	.	CGI:chr14:81533407-81534090	Open_Sea
cg12450823	TCGA-PRAD	cg12450823	chr2	85525125	85525126	.	.	.	.	CGI:chr2:85538572-85539860	Open_Sea
cg13061124	TCGA-PRAD	cg13061124	chr8	57991335	57991336	.	.	.	.	CGI:chr8:57994391-57995263	N_Shelf
cg13485718	TCGA-PRAD	cg13485718	chr14	92849143	92849144	.	.	.	.	CGI:chr14:92793962-92794579	Open_Sea
cg14153649	TCGA-PRAD	cg14153649	chr3	73718995	73718996	.	.	.	.	CGI:chr3:73624079-73625224	Open_Sea
cg15728146	TCGA-PRAD	cg15728146	chr10	26389240	26389241	.	.	.	.	CGI:chr10:26391705-26392222	N_Shelf
cg15942368	TCGA-PRAD	cg15942368	chr7	139434223	139434224	.	.	.	.	CGI:chr7:139482734-139483966	Open_Sea
cg16187635	TCGA-PRAD	cg16187635	chr3	72298768	72298769	.	.	.	.	CGI:chr3:72446702-72447701	Open_Sea
cg16802159	TCGA-PRAD	cg16802159	chr16	86424113	86424114	.	.	.	.	CGI:chr16:86377548-86377851	Open_Sea
cg16903060	TCGA-PRAD	cg16903060	chr1	24295183	24295184	.	.	.	.	CGI:chr1:24321712-24322684	Open_Sea
cg18087256	TCGA-PRAD	cg18087256	chr13	44921819	44921820	.	.	.	.	CGI:chr13:44989153-44989867	Open_Sea
cg18232125	TCGA-PRAD	cg18232125	chr5	167269428	167269429	.	.	.	.	CGI:chr5:166978479-166978687	Open_Sea
cg18733690	TCGA-PRAD	cg18733690	chr10	111137114	111137115	.	.	.	.	CGI:chr10:111076232-111079545	Open_Sea
cg18864124	TCGA-PRAD	cg18864124	chr2	226424147	226424148	.	.	.	.	CGI:chr2:226791187-226791931	Open_Sea
cg19576241	TCGA-PRAD	cg19576241	chr12	116319000	116319001	.	.	.	.	CGI:chr12:116276650-116278182	Open_Sea
cg19596983	TCGA-PRAD	cg19596983	chr15	78387351	78387352	.	.	.	.	CGI:chr15:78340229-78341747	Open_Sea
cg20202760	TCGA-PRAD	cg20202760	chr8	52586998	52586999	.	.	.	.	CGI:chr8:52564984-52566067	Open_Sea
cg21952115	TCGA-PRAD	cg21952115	chr4	140253836	140253837	.	.	.	.	CGI:chr4:140252680-140253413	S_Shore
cg22530691	TCGA-PRAD	cg22530691	chr1	26867844	26867845	.	.	.	.	CGI:chr1:26864575-26865486	S_Shelf
cg22990388	TCGA-PRAD	cg22990388	chr4	40702240	40702241	.	.	.	.	CGI:chr4:40749825-40750476	Open_Sea
cg24951893	TCGA-PRAD	cg24951893	chr4	128758099	128758100	.	.	.	.	CGI:chr4:128809491-128809871	Open_Sea
cg25034991	TCGA-PRAD	cg25034991	chr10	130233164	130233165	.	.	.	.	CGI:chr10:130202967-130203284	Open_Sea
cg25194694	TCGA-PRAD	cg25194694	chr7	85234934	85234935	.	.	.	.	CGI:chr7:85185523-85186926	Open_Sea
cg25335258	TCGA-PRAD	cg25335258	chr8	59625422	59625423	.	.	.	.	CGI:chr8:59117575-59120187	Open_Sea
cg26893699	TCGA-PRAD	cg26893699	chr17	70855742	70855743	.	.	.	.	CGI:chr17:70168772-70169579	Open_Sea
cg26983411	TCGA-PRAD	cg26983411	chr5	140323873	140323874	.	.	.	.	CGI:chr5:140345945-140346861	Open_Sea
rs1416770	TCGA-PRAD	rs1416770	chrX	146137647	146137647	.	.	.	.	CGI:chrX:145822004-145822231	Open_Sea
rs5987737	TCGA-PRAD	rs5987737	chrX	115476351	115476351	.	.	.	.	CGI:chrX:115561087-115562322	Open_Sea
cg09639964	TCGA-PRAD	cg09639964	chr17	1006060	1006061	ABR	protein_coding	ENST00000291107.5;ENST00000302538.8;ENST00000544583.5;ENST00000571797.4;ENST00000572441.4;ENST00000572585.4;ENST00000574437.4	103041;173815;181263;5861;25743;6530;119696	CGI:chr17:1006741-1007202	N_Shore
cg24686553	TCGA-PRAD	cg24686553	chr2	23524056	23524057	AC011239.1	antisense	ENST00000430988.1;ENST00000486442.4	289;138838	CGI:chr2:23526216-23526421	N_Shelf
cg11032640	TCGA-PRAD	cg11032640	chr2	150256144	150256145	AC016682.1	lincRNA	ENST00000437118.1;ENST00000429317.1	84720;864	CGI:chr2:150485228-150486677	Open_Sea
cg08993283	TCGA-PRAD	cg08993283	chr7	17545847	17545848	AC017060.1	lincRNA	ENST00000451792.1	13063	CGI:chr7:17298628-17299477	Open_Sea
cg15753546	TCGA-PRAD	cg15753546	chr2	12486361	12486362	AC096559.1	lincRNA	ENST00000412294.4;ENST00000412606.1	479232;172043	CGI:chr2:12716499-12718893	Open_Sea
cg08558886	TCGA-PRAD	cg08558886	chr2	150613323	150613324	AC104777.1	lincRNA	ENST00000421624.1;ENST00000440668.4	6745;941	CGI:chr2:150485228-150486677	Open_Sea
cg01760189	TCGA-PRAD	cg01760189	chr17	37299971	37299972	ACACA	protein_coding	ENST00000612895.3;ENST00000613146.3;ENST00000614428.3;ENST00000614789.3;ENST00000615229.3;ENST00000616317.3;ENST00000616352.3;ENST00000617548.1;ENST00000617649.3;ENST00000621960.1	-203;59151;59146;59146;106702;106810;106810;106810;-203;59126	CGI:chr17:37358853-37359684	Open_Sea
cg20778688	TCGA-PRAD	cg20778688	chr17	37300121	37300122	ACACA	protein_coding	ENST00000612895.3;ENST00000613146.3;ENST00000614428.3;ENST00000614789.3;ENST00000615229.3;ENST00000616317.3;ENST00000616352.3;ENST00000617548.1;ENST00000617649.3;ENST00000621960.1	-353;59001;58996;58996;106552;106660;106660;106660;-353;58976	CGI:chr17:37358853-37359684	Open_Sea
cg26100256	TCGA-PRAD	cg26100256	chr17	37274517	37274518	ACACA	protein_coding	ENST00000612895.3;ENST00000613146.3;ENST00000614428.3;ENST00000615229.3;ENST00000616317.3;ENST00000617649.3	25251;84605;84600;132156;132264;25251	CGI:chr17:37358853-37359684	Open_Sea
cg19077494	TCGA-PRAD	cg19077494	chr2	157866779	157866780	ACVR1	protein_coding	ENST00000263640.6;ENST00000413751.1;ENST00000424669.4;ENST00000434821.4;ENST00000440523.4;ENST00000539637.4	8333;9062;9084;9084;8848;9062	CGI:chr2:157875673-157876833	Open_Sea
cg14526825	TCGA-PRAD	cg14526825	chr21	45226161	45226162	ADARB1	protein_coding	ENST00000348831.7;ENST00000360697.4;ENST00000389861.6;ENST00000389863.7;ENST00000437626.4;ENST00000492414.4;ENST00000496664.4;ENST00000629643.1	151560;54518;151560;151560;151560;151560;151560;91364	CGI:chr21:45257804-45258009	Open_Sea
cg03533829	TCGA-PRAD	cg03533829	chr2	99572444	99572445	AFF3	protein_coding	ENST00000317233.7;ENST00000409236.5;ENST00000409579.4;ENST00000445815.1	570132;532273;533685;5927	CGI:chr2:99593685-99594029	Open_Sea
cg01951459	TCGA-PRAD	cg01951459	chr2	236055543	236055544	AGAP1	protein_coding	ENST00000304032.11;ENST00000336665.8;ENST00000409538.4;ENST00000418654.1;ENST00000428334.5;ENST00000453371.2;ENST00000466575.4;ENST00000614409.3	561435;561435;385938;146700;346364;9605;14930;346365	CGI:chr2:236101574-236101806	Open_Sea
cg10900526	TCGA-PRAD	cg10900526	chr14	53502315	53502316	AL163953.3	processed_transcript	ENST00000425648.1;ENST00000456100.4	132933;284602	CGI:chr14:53152147-53153520	Open_Sea
cg00997655	TCGA-PRAD	cg00997655	chr5	126593440	126593441	ALDH7A1	protein_coding	ENST00000409134.6;ENST00000412186.1;ENST00000413020.4;ENST00000447989.5;ENST00000458249.4;ENST00000479989.4;ENST00000503281.4;ENST00000509270.1;ENST00000509459.4;ENST00000510111.5;ENST00000511266.4;ENST00000553117.4	1979;1923;1779;1951;1759;1000;1673;1780;1632;1753;1714;1897	CGI:chr5:126594909-126595357	N_Shore
cg17283266	TCGA-PRAD	cg17283266	chr11	111846888	111846889	ALG9	protein_coding	ENST00000398006.5;ENST00000527294.4;ENST00000527714.4;ENST00000530851.5;ENST00000531154.4;ENST00000613181.3;ENST00000614444.3;ENST00000616540.3;ENST00000619129.3;ENST00000622211.3	24414;-1496;11057;21849;23978;24659;24646;24694;24673;32538	CGI:chr11:111878846-111879354	Open_Sea
cg23572703	TCGA-PRAD	cg23572703	chr10	60481433	60481434	ANK3	protein_coding	ENST00000373827.5;ENST00000503366.4;ENST00000622427.3	252058;91231;91477	CGI:chr10:60733027-60733618	Open_Sea
cg25723217	TCGA-PRAD	cg25723217	chr11	70103645	70103646	ANO1	protein_coding	ENST00000316296.8;ENST00000355303.8;ENST00000529913.1;ENST00000530480.4;ENST00000530676.4;ENST00000531604.4	18230;25342;-485;547;18222;25071	CGI:chr11:70087813-70088103	Open_Sea
cg03079754	TCGA-PRAD	cg03079754	chr11	26573235	26573236	ANO3	protein_coding	ENST00000256737.6;ENST00000525139.4;ENST00000531568.1;ENST00000455601.5;ENST00000527569.1;ENST00000529533.4	241810;263635;99332;-1113;-1092;-1001	CGI:chr11:26331990-26332265	Open_Sea
cg11011736	TCGA-PRAD	cg11011736	chr17	35607757	35607758	AP2B1	protein_coding	ENST00000589774.4;ENST00000590538.4;ENST00000591561.4;ENST00000591610.4;ENST00000593014.2;ENST00000610402.3;ENST00000612035.3;ENST00000612116.3;ENST00000614600.3;ENST00000616681.3;ENST00000616784.3;ENST00000618940.3;ENST00000620039.3;ENST00000621668.3;ENST00000621914.3	29710;20434;-81;20434;20018;20434;20434;20304;20389;20442;20857;20241;20442;20442;20482	CGI:chr17:35596569-35597125	Open_Sea
cg11117717	TCGA-PRAD	cg11117717	chr14	31091323	31091324	AP4S1	protein_coding	ENST00000542754.5;ENST00000554609.4;ENST00000557346.4;ENST00000616371.3;ENST00000622409.3	65856;65651;66216;64679;66216	CGI:chr14:31025588-31026850	Open_Sea
cg24195796	TCGA-PRAD	cg24195796	chr15	29070466	29070467	APBA2	protein_coding	ENST00000382938.3;ENST00000411764.4;ENST00000558259.4;ENST00000558330.4;ENST00000558402.4;ENST00000559814.4;ENST00000561069.4	-193;148828;148828;184443;184491;184305;185982	CGI:chr15:29103438-29104087	Open_Sea
cg10130374	TCGA-PRAD	cg10130374	chr13	111283065	111283066	ARHGEF7	protein_coding	ENST00000218789.8;ENST00000317133.8;ENST00000375723.4;ENST00000375736.7;ENST00000375739.5;ENST00000375741.5;ENST00000426073.5;ENST00000466143.4;ENST00000469877.4;ENST00000478679.4;ENST00000491688.1	129350;168445;77775;129326;167787;167787;96210;129375;129375;41844;236	CGI:chr13:111283064-111283335	Island
cg14270002	TCGA-PRAD	cg14270002	chr13	111283174	111283175	ARHGEF7	protein_coding	ENST00000218789.8;ENST00000317133.8;ENST00000375723.4;ENST00000375736.7;ENST00000375739.5;ENST00000375741.5;ENST00000426073.5;ENST00000466143.4;ENST00000469877.4;ENST00000478679.4;ENST00000491688.1	129459;168554;77884;129435;167896;167896;96319;129484;129484;41953;345	CGI:chr13:111283064-111283335	Island
cg22795345	TCGA-PRAD	cg22795345	chr13	111283161	111283162	ARHGEF7	protein_coding	ENST00000218789.8;ENST00000317133.8;ENST00000375723.4;ENST00000375736.7;ENST00000375739.5;ENST00000375741.5;ENST00000426073.5;ENST00000466143.4;ENST00000469877.4;ENST00000478679.4;ENST00000491688.1	129446;168541;77871;129422;167883;167883;96306;129471;129471;41940;332	CGI:chr13:111283064-111283335	Island
cg11421073	TCGA-PRAD	cg11421073	chr3	69105005	69105006	ARL6IP5	protein_coding	ENST00000273258.3;ENST00000478935.1	20060;19983	CGI:chr3:69084935-69085328	Open_Sea
cg20541870	TCGA-PRAD	cg20541870	chr11	46649484	46649485	ATG13	protein_coding	ENST00000359513.7;ENST00000395549.3;ENST00000524625.4;ENST00000525850.1;ENST00000526508.4;ENST00000528145.4;ENST00000528494.4;ENST00000529655.4;ENST00000530500.4;ENST00000533325.4;ENST00000534610.4	31887;31692;31906;756;31920;5146;31883;31942;31920;31934;31901	CGI:chr11:46617087-46617936	Open_Sea
cg00752047	TCGA-PRAD	cg00752047	chr12	110347275	110347276	ATP2A2	protein_coding	ENST00000308664.9;ENST00000313432.5;ENST00000377685.8;ENST00000539276.5;ENST00000553144.1	66158;1837;65977;65593;1073	CGI:chr12:110403216-110403743	Open_Sea
cg05617307	TCGA-PRAD	cg05617307	chr10	119653670	119653671	BAG3	protein_coding	ENST00000369085.6	2299	CGI:chr10:119651054-119652315	S_Shore
cg12784386	TCGA-PRAD	cg12784386	chr17	81057912	81057913	BAIAP2	protein_coding	ENST00000321280.10;ENST00000321300.9;ENST00000428708.5;ENST00000435091.6;ENST00000570913.4;ENST00000571530.4;ENST00000572073.4;ENST00000572329.4;ENST00000572918.4;ENST00000573017.4;ENST00000573659.4;ENST00000573677.4;ENST00000573894.4;ENST00000574804.4;ENST00000575245.4;ENST00000575712.4;ENST00000575750.4;ENST00000575958.4;ENST00000575989.4;ENST00000576470.4	22789;22749;22760;22749;22760;21908;296;22760;4549;4549;575;177;22735;167;22753;22755;22761;1549;22760;22763	CGI:chr17:81056738-81056964	S_Shore
cg23685102	TCGA-PRAD	cg23685102	chrX	103064183	103064184	BEX1	protein_coding	ENST00000372728.3	58	CGI:chrX:103063673-103064376	Island
cg08642731	TCGA-PRAD	cg08642731	chr10	49299047	49299048	C10orf71	protein_coding	ENST00000374144.6;ENST00000470615.1;ENST00000437677.1;ENST00000442700.1	-147;-228;-266;-28	CGI:chr10:49326229-49326659	Open_Sea
cg26451373	TCGA-PRAD	cg26451373	chr15	36808740	36808741	C15orf41	protein_coding	ENST00000338183.7;ENST00000437989.5;ENST00000562489.1;ENST00000563167.1;ENST00000565792.4;ENST00000566621.4;ENST00000566677.1;ENST00000567389.4;ENST00000569302.4;ENST00000430593.3	168134;228895;106730;52794;112332;229128;104426;213845;228891;9720	CGI:chr15:36818160-36818577	Open_Sea
cg03455736	TCGA-PRAD	cg03455736	chr22	49488848	49488849	C22orf34	lincRNA	ENST00000414287.4;ENST00000416411.1	168657;168610	CGI:chr22:49489419-49489736	N_Shore
cg02827572	TCGA-PRAD	cg02827572	chr6	34598468	34598469	C6orf106	protein_coding	ENST00000374021.1;ENST00000374023.6;ENST00000374026.6	73489;98380;98392	CGI:chr6:34544286-34544489	Open_Sea
cg14423881	TCGA-PRAD	cg14423881	chr7	47819010	47819011	C7orf69	antisense	ENST00000418326.3;ENST00000623971.2;ENST00000436444.4;ENST00000289672.5;ENST00000483616.1	23585;23718;160572;129482;8457	CGI:chr7:47979218-47979792	Open_Sea
cg22931795	TCGA-PRAD	cg22931795	chr3	54817897	54817898	CACNA2D3	protein_coding	ENST00000288197.8;ENST00000415676.5;ENST00000468658.1;ENST00000471363.4;ENST00000474759.4;ENST00000477024.4;ENST00000490478.4;ENST00000620722.3	695230;695349;620525;694435;695230;694417;694435;694435	CGI:chr3:54626162-54626611	Open_Sea
cg03119748	TCGA-PRAD	cg03119748	chr10	12587813	12587814	CAMK1D	protein_coding	ENST00000378845.4;ENST00000487696.1;ENST00000619168.3	238079;238160;238330	CGI:chr10:12348803-12350590	Open_Sea
cg16503611	TCGA-PRAD	cg16503611	chr4	113758605	113758606	CAMK2D	protein_coding	ENST00000296402.8;ENST00000342666.8;ENST00000379773.5;ENST00000394522.6;ENST00000394524.6;ENST00000505990.4;ENST00000508738.4;ENST00000509907.1;ENST00000511664.4;ENST00000514328.4;ENST00000515496.4	3323;2464;2526;2959;2841;2579;2464;2812;2614;2464;2464	CGI:chr4:113760913-113761730	N_Shelf
cg14113970	TCGA-PRAD	cg14113970	chr5	111454230	111454231	CAMK4	protein_coding	ENST00000282356.7;ENST00000502916.4;ENST00000512453.4;ENST00000514007.4;ENST00000515231.4	230143;96268;230279;229820;229847	CGI:chr5:111512122-111512747	Open_Sea
cg10126181	TCGA-PRAD	cg10126181	chr6	21831820	21831821	CASC15	lincRNA	ENST00000606336.4;ENST00000606851.4;ENST00000607048.4	167047;165375;163000	CGI:chr6:21666208-21666631	Open_Sea
cg18236877	TCGA-PRAD	cg18236877	chr1	10673454	10673455	CASZ1	protein_coding	ENST00000344008.5;ENST00000377022.6;ENST00000478728.2;ENST00000496432.5	123197;123195;20459;21026	CGI:chr1:10665130-10665560	Open_Sea
cg27613998	TCGA-PRAD	cg27613998	chr2	37659891	37659892	CDC42EP3	protein_coding	ENST00000295324.3;ENST00000453555.1;ENST00000457889.1;ENST00000611976.1	12301;78578;12309;12645	CGI:chr2:37670999-37672687	Open_Sea
cg00785620	TCGA-PRAD	cg00785620	chr14	50345224	50345225	CDKL1	protein_coding	ENST00000216378.2;ENST00000356146.4;ENST00000395834.4;ENST00000528197.4	52181;71238;50676;18753	CGI:chr14:50311962-50312826	Open_Sea
cg03302448	TCGA-PRAD	cg03302448	chr10	11004371	11004372	CELF2	protein_coding	ENST00000416382.5	-926	CGI:chr10:11017479-11018794	Open_Sea
cg19506628	TCGA-PRAD	cg19506628	chr5	653327	653328	CEP72	protein_coding	ENST00000264935.5;ENST00000499639.2	41054;300	CGI:chr5:645940-646176	Open_Sea
cg27570892	TCGA-PRAD	cg27570892	chr3	14119042	14119043	CHCHD4	protein_coding	ENST00000295767.8;ENST00000396914.3;ENST00000420103.1	5829;5817;5708	CGI:chr3:14124217-14125499	Open_Sea
cg22572820	TCGA-PRAD	cg22572820	chr3	126835893	126835894	CHCHD6	protein_coding	ENST00000290913.6;ENST00000503119.4;ENST00000508789.4;ENST00000513253.1;ENST00000514908.4	131672;131652;131651;105328;131649	CGI:chr3:126949416-126949677	Open_Sea
cg14496909	TCGA-PRAD	cg14496909	chr15	101189186	101189187	CHSY1	protein_coding	ENST00000254190.3;ENST00000543813.1;ENST00000560766.1;ENST00000561143.1;ENST00000561414.1	62747;-1124;-1160;382;-1315	CGI:chr15:101250946-101252509	Open_Sea
cg07180571	TCGA-PRAD	cg07180571	chr2	121399341	121399342	CLASP1	protein_coding	ENST00000263710.7;ENST00000397587.6;ENST00000409078.6;ENST00000452274.5;ENST00000455322.5;ENST00000541377.4	250136;250136;250247;103880;250098;250136	CGI:chr2:121284490-121285517	Open_Sea
cg07069575	TCGA-PRAD	cg07069575	chrX	49923704	49923705	CLCN5	protein_coding	ENST00000376088.6;ENST00000376091.6;ENST00000482218.2	1088;1038;299	CGI:chrX:49922417-49923384	S_Shore
cg07959477	TCGA-PRAD	cg07959477	chr12	10099280	10099281	CLEC1A	protein_coding	ENST00000315330.7;ENST00000414501.2;ENST00000420265.2;ENST00000457018.5;ENST00000544104.1	-294;12348;-329;-265;-251	CGI:chr12:10111476-10111839	Open_Sea
cg04570362	TCGA-PRAD	cg04570362	chr1	9811344	9811345	CLSTN1	protein_coding	ENST00000361311.4;ENST00000377298.7	12641;13183	CGI:chr1:9822953-9824609	Open_Sea
cg16175941	TCGA-PRAD	cg16175941	chr6	154457969	154457970	CNKSR3	protein_coding	ENST00000479339.4;ENST00000607772.4;ENST00000616478.3	20523;52691;52146	CGI:chr6:154509426-154510867	Open_Sea
cg25871890	TCGA-PRAD	cg25871890	chr7	135499191	135499192	CNOT4	protein_coding	ENST00000315544.6;ENST00000361528.7;ENST00000423368.5;ENST00000428680.5;ENST00000451834.4;ENST00000465721.1;ENST00000491203.4;ENST00000498534.4;ENST00000541284.4	10937;10901;10887;10886;10890;10527;10503;10748;10937	CGI:chr7:135509819-135510561	Open_Sea
cg05309179	TCGA-PRAD	cg05309179	chr11	111305382	111305383	COLCA1	antisense	ENST00000620864.1;ENST00000398035.5;ENST00000526216.1;ENST00000528846.4;ENST00000610738.3;ENST00000614153.3	-336;6130;5648;6541;6835;6541	CGI:chr11:111298579-111299703	Open_Sea
cg15299978	TCGA-PRAD	cg15299978	chr11	111305569	111305570	COLCA1	antisense	ENST00000620864.1;ENST00000398035.5;ENST00000526216.1;ENST00000528846.4;ENST00000610738.3;ENST00000614153.3	-523;6317;5835;6728;7022;6728	CGI:chr11:111298579-111299703	Open_Sea
cg15350036	TCGA-PRAD	cg15350036	chr7	87344361	87344362	CROT	protein_coding	ENST00000331536.6;ENST00000412227.5;ENST00000419147.5;ENST00000359941.8;ENST00000416560.4;ENST00000421293.1;ENST00000432193.4;ENST00000542586.2;ENST00000610086.1;ENST00000616845.1;ENST00000612852.1;ENST00000611226.1	-1335;-1333;-1321;1155;1155;1126;1126;1155;1103;1126;-722;-945	CGI:chr7:87345424-87345772	N_Shore
cg01874562	TCGA-PRAD	cg01874562	chr19	18762227	18762228	CRTC1	protein_coding	ENST00000321949.11;ENST00000338797.9;ENST00000594658.4;ENST00000601916.1	78549;78548;26617;19316	CGI:chr19:18762209-18762539	Island
cg00401471	TCGA-PRAD	cg00401471	chr19	38292194	38292195	CTB-102L5.4	protein_coding	ENST00000587519.4;ENST00000591889.2;ENST00000301244.10;ENST00000454580.6;ENST00000585357.1;ENST00000587090.4	3042;3025;27735;27617;3787;27617	CGI:chr19:38315795-38316107	Open_Sea
cg22877024	TCGA-PRAD	cg22877024	chr5	143642104	143642105	CTB-57H20.1	sense_overlapping	ENST00000503323.1	36475	CGI:chr5:143402506-143405506	Open_Sea
cg06295238	TCGA-PRAD	cg06295238	chr4	1211659	1211660	CTBP1	protein_coding	ENST00000290921.9;ENST00000382952.6;ENST00000625256.1	37479;37454;1538	CGI:chr4:1212029-1212415	N_Shore
cg21373263	TCGA-PRAD	cg21373263	chr10	125063413	125063414	CTBP2	protein_coding	ENST00000337195.8;ENST00000411419.5;ENST00000460976.4;ENST00000476817.1;ENST00000494626.5;ENST00000530884.1;ENST00000531469.4	97101;97614;96733;97758;97087;97649;95304	CGI:chr10:125027159-125027360	Open_Sea
cg14436231	TCGA-PRAD	cg14436231	chr17	3660347	3660348	CTNS	protein_coding	ENST00000046640.6;ENST00000381870.6	23878;23867	CGI:chr17:3667930-3669324	Open_Sea
cg11720861	TCGA-PRAD	cg11720861	chrX	126166377	126166378	DCAF12L2	protein_coding	ENST00000360028.2	-425	CGI:chrX:126165262-126166453	Island
cg14107346	TCGA-PRAD	cg14107346	chrX	50470550	50470551	DGKK	protein_coding	ENST00000611977.1	189	CGI:chrX:50470659-50470984	N_Shore
cg26511507	TCGA-PRAD	cg26511507	chr10	510608	510609	DIP2C	protein_coding	ENST00000280886.9;ENST00000423550.2	179059;179136	CGI:chr10:529958-530191	Open_Sea
cg17202519	TCGA-PRAD	cg17202519	chr11	84923537	84923538	DLG2	protein_coding	ENST00000376104.5;ENST00000398309.5;ENST00000524982.4;ENST00000527088.1;ENST00000529111.4;ENST00000530589.1;ENST00000532653.4	703734;53;-356;209587;-140;-399;-115	CGI:chr11:85628299-85628585	Open_Sea
cg06643882	TCGA-PRAD	cg06643882	chr18	3773774	3773775	DLGAP1	protein_coding	ENST00000315677.6;ENST00000400145.5;ENST00000400147.5;ENST00000400149.6;ENST00000400150.6;ENST00000400155.4;ENST00000478161.4;ENST00000485480.4;ENST00000498188.4;ENST00000515196.5;ENST00000534970.4;ENST00000539435.4;ENST00000581527.4;ENST00000581699.4;ENST00000584874.4	681562;71523;71586;100501;100552;100507;100964;40290;106303;100994;100994;71585;681493;100480;377517	CGI:chr18:3771354-3771571	S_Shelf
cg27012424	TCGA-PRAD	cg27012424	chr18	3773224	3773225	DLGAP1	protein_coding	ENST00000315677.6;ENST00000400145.5;ENST00000400147.5;ENST00000400149.6;ENST00000400150.6;ENST00000400155.4;ENST00000478161.4;ENST00000485480.4;ENST00000498188.4;ENST00000515196.5;ENST00000534970.4;ENST00000539435.4;ENST00000581527.4;ENST00000581699.4;ENST00000584874.4	682112;72073;72136;101051;101102;101057;101514;40840;106853;101544;101544;72135;682043;101030;378067	CGI:chr18:3771354-3771571	S_Shore
cg06766636	TCGA-PRAD	cg06766636	chr6	116277232	116277233	DSE	protein_coding	ENST00000430252.5;ENST00000368608.3	23058;2672	CGI:chr6:116279407-116280011	N_Shelf
cg23291048	TCGA-PRAD	cg23291048	chr8	694521	694522	ERICH1	protein_coding	ENST00000262109.7;ENST00000518277.1;ENST00000522706.4;ENST00000524138.4	36719;43586;36677;21407	CGI:chr8:699637-700596	Open_Sea
cg18868146	TCGA-PRAD	cg18868146	chr1	216765949	216765950	ESRRG	protein_coding	ENST00000359162.5;ENST00000360012.6;ENST00000361395.5;ENST00000361525.6;ENST00000366938.5;ENST00000366940.5;ENST00000463665.4;ENST00000487276.4;ENST00000493603.4;ENST00000493748.4;ENST00000586199.4	323657;39419;173725;323697;173725;371807;310983;173722;371806;310941;312340	CGI:chr1:216600997-216601392	Open_Sea
cg18016148	TCGA-PRAD	cg18016148	chr8	118088957	118088958	EXT1	protein_coding	ENST00000378204.5;ENST00000436216.1;ENST00000437196.1	22897;21458;22386	CGI:chr8:118111735-118112224	Open_Sea
cg21438613	TCGA-PRAD	cg21438613	chr12	29226223	29226224	FAR2	protein_coding	ENST00000182377.7;ENST00000536681.6;ENST00000547116.4;ENST00000547411.1;ENST00000551451.4	2557;77022;2477;76969;77119	CGI:chr12:29149042-29150021	Open_Sea
cg07340007	TCGA-PRAD	cg07340007	chr13	98450870	98450871	FARP1	protein_coding	ENST00000319562.9;ENST00000376554.7;ENST00000397517.5;ENST00000539966.4	307618;15692;126282;125994	CGI:chr13:98474785-98475090	Open_Sea
cg03389789	TCGA-PRAD	cg03389789	chr12	116991557	116991558	FBXW8	protein_coding	ENST00000309909.8;ENST00000455858.2	80600;80591	CGI:chr12:117039005-117039301	Open_Sea
cg05116002	TCGA-PRAD	cg05116002	chr3	58165528	58165529	FLNB	protein_coding	ENST00000295956.7;ENST00000358537.6;ENST00000429972.5;ENST00000481470.4;ENST00000484981.1;ENST00000490882.4;ENST00000493452.4;ENST00000472922.1;ENST00000488720.1	157127;157127;157127;33449;51;157127;87198;-213;5109	CGI:chr3:58177742-58177953	Open_Sea
cg27423357	TCGA-PRAD	cg27423357	chr13	28389569	28389570	FLT1	protein_coding	ENST00000282397.7;ENST00000541932.4;ENST00000615840.3	105527;105560;105511	CGI:chr13:28493651-28495840	Open_Sea
cg09278187	TCGA-PRAD	cg09278187	chr1	42178361	42178362	FOXJ3	protein_coding	ENST00000361346.4;ENST00000361776.4;ENST00000372571.4;ENST00000372572.4;ENST00000372573.4;ENST00000545068.4	156872;156855;11449;156605;157517;137099	CGI:chr1:42145814-42146020	Open_Sea
cg24047124	TCGA-PRAD	cg24047124	chr14	51565030	51565031	FRMD6	protein_coding	ENST00000356218.7;ENST00000554745.1;ENST00000555952.4;ENST00000556137.4;ENST00000557001.4;ENST00000557103.4;ENST00000556617.4;ENST00000557625.1	75892;-198;10369;75929;10346;10360;34923;34891	CGI:chr14:51651257-51652770	Open_Sea
cg27413385	TCGA-PRAD	cg27413385	chr17	7612107	7612108	FXR2	protein_coding	ENST00000250113.10;ENST00000571597.1	2761;2765	CGI:chr17:7614372-7615430	N_Shelf
cg00907842	TCGA-PRAD	cg00907842	chr5	39219143	39219144	FYB	protein_coding	ENST00000351578.9;ENST00000504542.1;ENST00000505428.4;ENST00000506557.4;ENST00000509072.4;ENST00000510188.1;ENST00000512138.1;ENST00000512982.2	464;421;431;434;421;55386;51502;51515	CGI:chr5:39073779-39075134	Open_Sea
cg08894593	TCGA-PRAD	cg08894593	chr16	88844433	88844434	GALNS	protein_coding	ENST00000268695.8;ENST00000562593.4;ENST00000562831.1;ENST00000565364.1;ENST00000567525.4;ENST00000568613.4	12534;1192;12143;12410;12394;12394	CGI:chr16:88842025-88842290	S_Shelf
cg24580076	TCGA-PRAD	cg24580076	chr7	875436	875437	GET4	protein_coding	ENST00000265857.6;ENST00000457861.1	-1117;23485	CGI:chr7:876116-877353	N_Shore
cg23174919	TCGA-PRAD	cg23174919	chr1	53512182	53512183	GLIS1	protein_coding	ENST00000312233.3;ENST00000628545.1	222023;225925	CGI:chr1:53459518-53460555	Open_Sea
cg21499610	TCGA-PRAD	cg21499610	chr6	2237102	2237103	GMDS	protein_coding	ENST00000380815.4	8591	CGI:chr6:2244884-2245919	Open_Sea
cg04839706	TCGA-PRAD	cg04839706	chr16	46886163	46886164	GPT2	protein_coding	ENST00000340124.7;ENST00000440783.2;ENST00000562132.4	1784;1327;1467	CGI:chr16:46883937-46885045	S_Shore
cg05380921	TCGA-PRAD	cg05380921	chr16	46887751	46887752	GPT2	protein_coding	ENST00000340124.7;ENST00000440783.2;ENST00000562132.4	3372;2915;3055	CGI:chr16:46883937-46885045	S_Shelf
cg14653284	TCGA-PRAD	cg14653284	chr2	11539753	11539754	GREB1	protein_coding	ENST00000263834.8;ENST00000381486.5;ENST00000628795.1	-91;5636;57411	CGI:chr2:11592715-11593177	Open_Sea
cg24057204	TCGA-PRAD	cg24057204	chr10	85922560	85922561	GRID1	protein_coding	ENST00000327946.10;ENST00000464741.2	443919;443934	CGI:chr10:86262883-86263522	Open_Sea
cg24103040	TCGA-PRAD	cg24103040	chr12	66679208	66679209	GRIP1	protein_coding	ENST00000359742.7;ENST00000398016.6;ENST00000538211.4;ENST00000538373.1;ENST00000539540.4;ENST00000540433.4;ENST00000541947.1;ENST00000545666.4	-62;-234;-62;124979;124773;124907;124979;-273	CGI:chr12:67068890-67069944	Open_Sea
cg04148089	TCGA-PRAD	cg04148089	chr16	85639993	85639994	GSE1	protein_coding	ENST00000253458.10;ENST00000393243.4;ENST00000405402.5;ENST00000411612.4	26776;26640;28583;26835	CGI:chr16:85640595-85640901	N_Shore
cg12280150	TCGA-PRAD	cg12280150	chr11	94085984	94085985	HEPHL1	protein_coding	ENST00000315765.9	64622	CGI:chr11:94088935-94089171	N_Shelf
cg12033125	TCGA-PRAD	cg12033125	chr6	32965236	32965237	HLA-DMA	protein_coding	ENST00000422832.1;ENST00000464392.1	3859;3209	CGI:chr6:32968119-32969015	N_Shelf
cg05305278	TCGA-PRAD	cg05305278	chr15	45510827	45510828	HMGN2P46	transcribed_processed_pseudogene	ENST00000313559.8;ENST00000396644.5;ENST00000396645.5;ENST00000409454.4;ENST00000495658.2;ENST00000560647.4;ENST00000261867.4;ENST00000559667.2	-325;-325;-325;-310;-327;60708;11981;11410	CGI:chr15:45522137-45523146	Open_Sea
cg07717704	TCGA-PRAD	cg07717704	chr10	98471002	98471003	HPSE2	protein_coding	ENST00000370546.4;ENST00000370549.4;ENST00000370552.6;ENST00000404542.4;ENST00000628193.1	764801;764861;764861;273070;764861	CGI:chr10:98467681-98468075	S_Shelf
cg16739530	TCGA-PRAD	cg16739530	chr4	13332084	13332085	HSP90AB2P	transcribed_processed_pseudogene	ENST00000602906.1	-1331	CGI:chr4:13483898-13484909	Open_Sea
cg20860112	TCGA-PRAD	cg20860112	chr4	13331933	13331934	HSP90AB2P	transcribed_processed_pseudogene	ENST00000602906.1	-1482	CGI:chr4:13483898-13484909	Open_Sea
cg14297867	TCGA-PRAD	cg14297867	chr9	27526174	27526175	IFNK	protein_coding	ENST00000276943.2;ENST00000262244.5	1859;3608	CGI:chr9:27528359-27528727	N_Shelf
cg00848374	TCGA-PRAD	cg00848374	chr1	215005873	215005874	KCNK2	protein_coding	ENST00000391895.5;ENST00000467031.4;ENST00000486921.4	17;22;97	CGI:chr1:215082708-215083293	Open_Sea
cg06144361	TCGA-PRAD	cg06144361	chr10	77243397	77243398	KCNMA1	protein_coding	ENST00000286627.8;ENST00000286628.11;ENST00000354353.8;ENST00000372403.7;ENST00000372408.5;ENST00000372421.8;ENST00000372437.4;ENST00000372440.4;ENST00000372443.4;ENST00000404771.6;ENST00000404857.4;ENST00000406533.6;ENST00000457953.4;ENST00000604624.4;ENST00000626620.1	395199;394246;160629;394098;394057;394166;394051;394597;394973;394362;160629;160629;394168;160588;394412	CGI:chr10:77636337-77638737	Open_Sea
cg08128361	TCGA-PRAD	cg08128361	chr16	67302149	67302150	KCTD19	protein_coding	ENST00000304372.5;ENST00000562860.1;ENST00000566392.4;ENST00000569333.4;ENST00000570049.4	24615;18642;24605;24581;24578	CGI:chr16:67278993-67279828	Open_Sea
cg23271558	TCGA-PRAD	cg23271558	chr1	23079232	23079233	KDM1A	protein_coding	ENST00000356634.6;ENST00000400181.7;ENST00000465864.1;ENST00000494920.1;ENST00000427154.1	59783;59738;7107;1997;8827	CGI:chr1:23019321-23020184	Open_Sea
cg15016062	TCGA-PRAD	cg15016062	chr5	94240727	94240728	KIAA0825	protein_coding	ENST00000513200.6	377845	CGI:chr5:94111248-94111731	Open_Sea
cg01730928	TCGA-PRAD	cg01730928	chrX	74923966	74923967	KIAA2022	protein_coding	ENST00000055682.9;ENST00000616200.1	1482;1520	CGI:chrX:74924017-74925309	N_Shore
cg21074347	TCGA-PRAD	cg21074347	chr11	9093462	9093463	KRT8P41	processed_pseudogene	ENST00000533985.1;ENST00000534295.1	-916;44653	CGI:chr11:9090914-9091815	S_Shore
cg18792528	TCGA-PRAD	cg18792528	chr1	25567244	25567245	LDLRAP1	protein_coding	ENST00000374338.4;ENST00000470950.1;ENST00000474283.1;ENST00000488127.1	23663;2652;3609;13879	CGI:chr1:25543402-25544551	Open_Sea
cg04398156	TCGA-PRAD	cg04398156	chr13	110987386	110987387	LINC00431	lincRNA	ENST00000440735.1	4078	CGI:chr13:110990093-110990314	N_Shelf
cg01369895	TCGA-PRAD	cg01369895	chr3	177464974	177464975	LINC00578	lincRNA	ENST00000439009.1;ENST00000442937.4	23009;23052	CGI:chr3:177196449-177198066	Open_Sea
cg20238525	TCGA-PRAD	cg20238525	chr1	94707494	94707495	LINC01057	lincRNA	ENST00000414374.1;ENST00000418366.2;ENST00000421997.4;ENST00000432162.4;ENST00000442418.4;ENST00000452922.4	112717;112726;112726;24852;112603;112788	CGI:chr1:94820046-94820763	Open_Sea
cg13065624	TCGA-PRAD	cg13065624	chr1	170284476	170284477	LINC01142	lincRNA	ENST00000451439.1	-267	CGI:chr1:170074469-170074856	Open_Sea
cg15320905	TCGA-PRAD	cg15320905	chr12	113725008	113725009	LINC01234	lincRNA	ENST00000550905.4	48674	CGI:chr12:113591513-113591947	Open_Sea
cg09919917	TCGA-PRAD	cg09919917	chr2	241891923	241891924	LINC01237	processed_transcript	ENST00000415434.4;ENST00000429947.1;ENST00000430555.4;ENST00000457686.4	10556;9974;10559;10555	CGI:chr2:241890848-241891078	S_Shore
cg24035519	TCGA-PRAD	cg24035519	chr15	93803127	93803128	LINC01579	lincRNA	ENST00000553818.1;ENST00000557481.5	26048;97473	CGI:chr15:93432524-93432750	Open_Sea
cg07756477	TCGA-PRAD	cg07756477	chr15	74812671	74812672	LMAN1L	protein_coding	ENST00000309664.8;ENST00000379709.6;ENST00000456603.2;ENST00000470711.5;ENST00000562810.4;ENST00000568467.1;ENST00000570147.4	-46;-183;-148;-46;-146;-142;-47	CGI:chr15:74803008-74803219	Open_Sea
cg02612270	TCGA-PRAD	cg02612270	chr16	965103	965104	LMF1	protein_coding	ENST00000262301.14;ENST00000543238.4;ENST00000545827.5;ENST00000562226.4;ENST00000562380.4;ENST00000566609.1;ENST00000567595.1;ENST00000568897.4;ENST00000568964.4;ENST00000570014.4	5897;5858;16216;5880;-980;5880;5808;5764;5861;16195	CGI:chr16:964739-964976	S_Shore
cg27373390	TCGA-PRAD	cg27373390	chr3	37053545	37053546	LRRFIP2	protein_coding	ENST00000336686.7;ENST00000354379.7;ENST00000421276.5;ENST00000460646.4	121020;122816;122793;11790	CGI:chr3:36992737-36993865	Open_Sea
cg09167931	TCGA-PRAD	cg09167931	chr17	27895584	27895585	LYRM9	protein_coding	ENST00000582343.1	-831	CGI:chr17:27892912-27893449	S_Shelf
cg00949532	TCGA-PRAD	cg00949532	chr8	6599333	6599334	MCPH1	protein_coding	ENST00000344683.8;ENST00000519221.4;ENST00000521129.1	192740;122066;121973	CGI:chr8:6566694-6567367	Open_Sea
cg05051799	TCGA-PRAD	cg05051799	chr6	53943991	53943992	MLIP	protein_coding	ENST00000505762.1;ENST00000431554.2;ENST00000511369.4	14008;13944;13968	CGI:chr6:53794456-53796174	Open_Sea
cg18920088	TCGA-PRAD	cg18920088	chr6	151025273	151025274	MTHFD1L	protein_coding	ENST00000367321.6;ENST00000611279.3;ENST00000618312.3	159723;159593;158939	CGI:chr6:151090867-151091203	Open_Sea
cg07922924	TCGA-PRAD	cg07922924	chr1	11151217	11151218	MTOR	protein_coding	ENST00000361445.7;ENST00000517277.1	111291;-1134	CGI:chr1:11099330-11100079	Open_Sea
cg12738764	TCGA-PRAD	cg12738764	chr2	191265887	191265888	MYO1B	protein_coding	ENST00000304164.7;ENST00000339514.7;ENST00000392318.6;ENST00000418908.4;ENST00000420448.1;ENST00000438652.4;ENST00000451437.4;ENST00000471904.1	20358;20610;20497;20701;2313;19603;2887;2532	CGI:chr2:191245344-191246214	Open_Sea
cg22885000	TCGA-PRAD	cg22885000	chr2	191358554	191358555	MYO1B	protein_coding	ENST00000304164.7;ENST00000339514.7;ENST00000392316.4;ENST00000392318.6;ENST00000451437.4	113025;113277;81668;113164;95554	CGI:chr2:191245344-191246214	Open_Sea
cg10518282	TCGA-PRAD	cg10518282	chr11	113255424	113255425	NCAM1	protein_coding	ENST00000316851.10;ENST00000401611.5;ENST00000524916.1;ENST00000525355.4;ENST00000525691.4;ENST00000526322.4;ENST00000528590.4;ENST00000530543.4;ENST00000531044.4;ENST00000531817.4;ENST00000533073.4;ENST00000534516.2;ENST00000611284.3;ENST00000615112.3;ENST00000615285.3;ENST00000618266.3;ENST00000619839.3;ENST00000620046.3;ENST00000621128.3;ENST00000621518.3;ENST00000621850.3	294021;294055;-527;22165;14916;23098;22276;23161;293987;22630;22628;9315;122495;294176;294176;294176;294148;293988;294055;294176;293943	CGI:chr11:113314610-113314941	Open_Sea
cg05709720	TCGA-PRAD	cg05709720	chr17	31295887	31295888	NF1	protein_coding	ENST00000356175.6;ENST00000358273.7;ENST00000456735.5;ENST00000493220.4;ENST00000579081.4;ENST00000247271.4;ENST00000580156.1;ENST00000582029.1	200959;200959;95350;70803;200678;1525;1344;1653	CGI:chr17:31345317-31345594	Open_Sea
[truncated: 90 more rows]

## Sheet: Table S5
ProbeID	cancer	ProbeID	Chromosome	Start	End	Gene_Symbol	Gene_Type	Transcript_ID	Position_to_TSS	CGI_Coordinate	Feature_Type		Table S2: CpG sites that showed tissue-specific hypermethylation
[truncated: 14 more rows]

[truncated: 1 more sheets: Table S6]
