# Supplementary material for: Regulation of Canonical Oncogenic Signaling Pathways in Cancer via DNA Methylation
Source: Cancers (Basel). 2020 Oct 30;12(11):3199. doi: 10.3390/cancers12113199 (PMC7692324; doi:10.3390/cancers12113199)
Supplement: Supplementary file 1 [file cancers-12-03199-s001.zip › cancers-933492_Supplementary_Files/Supplemetnary_methylation_data/CpGs_Hippo_TCGA-BRCA_data.txt]

ProbeID	mBeta1	mBeta2	log2FC	p-val	GeneName
cg00011225	0.27438506513443145	0.32975474476389266	0.26519146092565404	0.00021468206615262543	WNT6
cg00026374	0.04363674841384016	0.04053081606343443	-0.10652437998079016	0.18614313847980066	TEAD3
cg00034019	0.023027022707884662	0.022078166618054482	-0.060707514129802236	0.2577594926204284	CCND3
cg00044318	0.8217093075679868	0.8082285867224412	-0.02386472840933262	0.0003005090116182062	WTIP
cg00052422	0.01198317717897932	0.01289377619009946	0.10566437642858756	9.044913577424387e-05	CTNNB1
cg00064284	0.0521388483519709	0.05033498931150015	-0.050797108902679584	0.47510840720648606	YAP1
cg00069242	0.04118291708353774	0.08802400555505444	1.0958510003402693	1.5909416010223163e-05	AJUBA
cg00078968	0.06631408197208488	0.21360925936507202	1.6875870170623037	1.3655672558509736e-09	WNT3A
cg00083833	0.3435127778120647	0.5657080260959944	0.7196938749804845	8.511338051292147e-34	NKD1
cg00110724	0.9407599982078455	0.9769274808695628	0.05442475520501844	4.618874930063492e-36	SCRIB
cg00112091	0.05732364266532192	0.05868715356854096	0.03391444709705245	0.5637855646120538	TEAD1
cg00116315	0.36988584538309127	0.5105106712585691	0.4648610250798374	5.836497003519747e-11	TEAD3
cg00126034	0.10753421499424944	0.13276106941105265	0.3040363893934608	0.09361162161043657	WNT3
cg00145587	0.02865360223531743	0.029410483297147853	0.03761397077304149	0.7157444155721808	SMAD7
cg00214056	0.09655724973344548	0.10884009324494719	0.1727536085659974	0.00018807068179547073	SMAD7
cg00224911	0.11067605376620564	0.05821882836041969	-0.9267853986716859	1.5744953358773025e-20	RASSF6
cg00255837	0.059576412191835855	0.05848723647028579	-0.02661942112785159	0.7927056904258019	WNT2B
cg00295572	0.0719249315730936	0.35627641794874965	2.3084331456329794	1.7944687139873243e-24	TP73
cg00299047	0.35688033078458675	0.5349400156885407	0.5839367367492609	5.048483769531325e-26	AMH
cg00327537	0.01661281102829954	0.01723813051224887	0.05330711141425814	0.05553207546090616	MOB1A
cg00336800	0.17510293405503505	0.3822947958044484	1.1264823028148667	4.1067716876779297e-25	APC2
cg00343240	0.04370891098985451	0.039507726928117555	-0.14579259030411396	0.01624017930429109	YWHAE
cg00347938	0.8931374322060204	0.5709363115685268	-0.6455523675279137	4.3963292064846446e-42	CCND1
cg00363811	0.030984620237565375	0.030028151965341976	-0.04523659678754527	0.3707224213257362	BTRC
cg00374596	0.016316253751466808	0.01627034867825575	-0.0040646805953149494	0.8654249125173088	PPP1CA
cg00389176	0.05764519484302887	0.05835881610349794	0.017750262814173745	0.6341453379425646	TGFB1
cg00402617	0.02728222611990932	0.027543560179842712	0.013753681732510185	0.8346502205341177	YWHAZ
cg00413099	0.017097585911180924	0.02789915337811407	0.7064287044248022	0.03474933909530301	ID1
cg00421139	0.03057132658296204	0.22970208479337953	2.9095128891566233	9.824534241776897e-13	GDF6
cg00428944	0.016169455891171355	0.01673808457652832	0.04986331011308127	0.19738782332735938	YWHAZ
cg00436663	0.05008171904534924	0.07065063550851867	0.4964184544335333	0.0021739077541854646	CSNK1E
cg00468144	0.017495325200017436	0.019696259924759752	0.17095222442246533	0.00940135804094793	WNT2B
cg00485849	0.08839543412326294	0.05391356871855443	-0.7133234427039943	2.725725690701221e-08	RASSF6
cg00487780	0.017277800125320427	0.016551449464469063	-0.06196197574037737	0.1037181383884764	TGFB1
cg00487870	0.02891609614280888	0.04134653637760235	0.5158936866762928	0.16765381608249696	FZD6
cg00494337	0.2631684095368232	0.4436278444994078	0.7533635998900814	1.996838898854235e-11	ID1
cg00503804	0.04986859731672559	0.09912693926553204	0.9911455611494465	0.0010370364363650566	NKD1
cg00522049	0.0592673643085406	0.08266183141377038	0.47998342715230785	0.031227945299257577	BMP4
cg00542041	0.9827596588698493	0.9813837625789843	-0.0020212363910071	0.003312920144457072	DVL1
cg00549910	0.021988916667527773	0.1154326951018567	2.392203476620282	2.8642328992306676e-08	CTNNA2
cg00553886	0.11306377323884059	0.14051706081173168	0.31360855572899393	0.013346924355673659	TEAD1
cg00557469	0.014252928201751164	0.014785324683448354	0.0529075800532044	0.20582702307581455	PPP2CA
cg00560671	0.012828802180718581	0.013743259838388231	0.09933777246102174	0.001130372057484367	LATS2
cg00565688	0.13594223562688132	0.3910907616993402	1.5245097034529045	1.6295198536719352e-25	TP73
cg00585714	0.3468515682108407	0.470292062473711	0.4392385753724118	3.868618760277603e-20	GDF6
cg00593962	0.020184648342117445	0.03628541685238738	0.8461313916970006	0.023910197217722067	FZD8
cg00611675	0.06158561445513843	0.0685239923733702	0.15401581203720252	0.010889670007369451	MYC
cg00625653	0.08853827266107092	0.23506210582167109	1.4086688494561714	3.319239607372434e-13	WNT7A
cg00645593	0.07559116200084408	0.10240891735623366	0.43805187308802757	6.100922397225757e-05	FZD8
cg00648919	0.057655222378894824	0.07834199965567011	0.44233466077676925	0.01685933418598643	WWTR1
cg00653281	0.9240764551055926	0.9376655265721366	0.02106117215271548	1.8707564012122909e-06	PRKCZ
cg00654461	0.04506413964966799	0.038879362371811776	-0.21297528878522326	0.002768149526984278	PPP1CC
cg00660400	0.032063892546051194	0.028587274643201783	-0.16557649108019004	0.10030496222131831	PPP2CA
cg00671759	0.013082498855220195	0.013194620455761188	0.012311719320803308	0.8059336836567518	ACTG1
cg00672228	0.054251005041534836	0.048636063581820745	-0.15762339758646873	0.004595752472549813	DLG4
cg00685723	0.046917286437937314	0.059433688772254814	0.3411613506773174	0.08720907814754894	WNT10A
cg00715047	0.03242310696022495	0.02350230226437995	-0.46422025562323604	3.7467935413227553e-07	LLGL2
cg00716390	0.13176560786011093	0.13006340929166088	-0.018758715582376163	0.7765248647749192	STK3
cg00730653	0.020821788945985614	0.1131057303332816	2.441506092044961	7.814620131722556e-08	WNT7A
cg00735196	0.043265778028896036	0.03970327934377015	-0.12396817267417112	0.14643372224588977	SMAD4
cg00743929	0.13749734767816074	0.15758640177648953	0.19673925982026852	0.003938894299255533	RASSF1
cg00758584	0.01027656248759019	0.030368183197060986	1.563202837185528	0.016873675804761342	BMP8B
cg00777121	0.16582352660445027	0.41603004872521004	1.3270390269692933	5.110876050398131e-29	RASSF1
cg00803638	0.1597076301376251	0.18041445296995956	0.17588167716260045	0.000257440888490879	TEAD3
cg00804485	0.06479886292964436	0.06216965150602319	-0.05975800554207899	0.2208767812050996	ACTB
cg00807892	0.011878536109451276	0.014457106139850746	0.2834217469812635	0.09789331444234091	MOB1B
cg00809614	0.07912132090967607	0.0782350883423311	-0.016250712059170905	0.8429563776690411	WNT11
cg00814733	0.07119999773597324	0.31996170582212935	2.1679501480381838	4.2220962093881867e-26	CCND2
cg00828602	0.05795859449599467	0.06391541441366745	0.14114129662601793	0.2805033499359722	WNT5A
cg00850756	0.011483278586799504	0.012645757140297366	0.13911881399191958	0.00021935993277089286	CCND3
cg00858899	0.10072116891254063	0.08828868467443939	-0.1900664763745147	0.0002910504745904872	CCND1
cg00862408	0.715877713995999	0.6941108681877407	-0.04454704938901153	0.04506201715093228	PPP1CA
cg00866690	0.6856262697899811	0.7296331584754002	0.08974890744407854	0.0423247212224684	PRKCZ
cg00870662	0.052381314916937316	0.04330526972194017	-0.27450968182312946	0.006007879154809647	PARD6G
cg00879141	0.035349752393490544	0.034133911614724274	-0.050494358544372175	0.5703239321308633	ID2
cg00883329	0.08387171767026758	0.2161027431024568	1.3654610776916978	7.61958210646063e-10	BMP4
cg00888007	0.07372380939638629	0.24776261924557522	1.7487560160250983	5.183855310891933e-16	CCND2
cg00906319	0.026830832757665384	0.031385613819970806	0.2262115918043043	0.4212932798638359	PARD3
cg00919118	0.02582227173371356	0.03381637879518621	0.38910624955762096	0.1144664479264411	TCF7L2
cg00942997	0.9204875242701197	0.9017787156767954	-0.029624709271821745	0.000709242376937396	WNT5A
cg00953256	0.5667939792052105	0.37062131471103954	-0.6128785790138607	3.0925189400701673e-31	CCND1
cg00981070	0.8427215644281613	0.90472047885192	0.10241608521131129	1.8059101038376152e-12	PRKCZ
cg00997079	0.2655501403946704	0.3231482817723694	0.2832120284368186	0.0005121555723816009	CTNNA2
cg01022171	0.011771337894976353	0.01973073373485785	0.7451663050603331	0.1879838226534412	TP53BP2
cg01027937	0.27150005992085996	0.17011609439810302	-0.6744328780225592	1.504671312855203e-31	RASSF6
cg01045337	0.6268983058235413	0.5696960295078892	-0.13803907954128908	0.018887551358148274	AXIN1
cg01045622	0.06637262361809232	0.06382899245171972	-0.05637642823954883	0.2879878138113536	DLG5
cg01051310	0.01720615939274486	0.08264472917796795	2.263997704238871	2.9094312590297193e-05	WNT3A
cg01053259	0.9392183916421311	0.9258657053622814	-0.020657710229466747	0.008771470927153741	WNT5B
cg01080781	0.9107893856959273	0.912966325153001	0.003444168790783828	0.43992453798810427	PRKCZ
cg01082091	0.8261150975818398	0.8213218431246712	-0.00839513037184735	0.2681846502589581	FZD9
cg01107031	0.04162558725732492	0.060347074876231616	0.5358132168388723	0.01904894782321381	TGFB1
cg01109065	0.6182343290597369	0.6726286893576346	0.12165654906805248	4.8017361396356544e-09	WNT5A
cg01116966	0.053315669212903725	0.06882947787817127	0.36846696982123844	0.01052165475494435	TCF7
cg01144275	0.024796134321762007	0.030243816651684824	0.2865249892737609	0.15721595327157084	ACTG1
cg01166979	0.07450845092061252	0.1938310579320098	1.379323781369646	1.9598145234496542e-13	WNT7A
cg01172183	0.1555369135491798	0.3702205811430254	1.2511280835582577	6.527714721489191e-30	STK3
cg01245787	0.16809992634794432	0.13912391733082377	-0.27294863197828123	9.015870368329391e-06	MOB1B
cg01251360	0.17988826287204934	0.24760724361389355	0.4609524619505082	1.1474497297952726e-06	CDH1
cg01277331	0.23278649334242427	0.2582288414761987	0.14964279055656884	0.024535536657243104	WNT10A
cg01287707	0.11957629454246248	0.14424913044474377	0.27063121197638695	0.022263925000388506	PARD6A
cg01291833	0.054656704984557714	0.0545398287742149	-0.0030883176900348744	0.9562009924286152	MYC
cg01294023	0.012894744606966605	0.01547591810394181	0.2632417999816573	0.00020883030890999623	TGFB1
cg01299369	0.050406683345831066	0.045323776433681476	-0.15334695783870836	0.003471625908458106	BTRC
cg01301637	0.011055494826141774	0.08806456511391653	2.9937980337098358	4.940422188848284e-07	WNT7A
cg01311674	0.18476457321871714	0.33141532469306884	0.8429521537800166	7.375171854522659e-17	WNT16
cg01313514	0.08482350516544467	0.12631219783188086	0.5744579595178821	5.532404513632311e-06	WNT3A
cg01365608	0.15504259461931164	0.08666106241865912	-0.8392087908901167	4.525737929598897e-22	ID2
cg01369328	0.018913937131709784	0.01895554748476226	0.003170419389934916	0.9355467745667212	ACTG1
cg01374266	0.5929237114140572	0.5759436065088227	-0.04191893505098523	0.23695821386360585	WNT7A
cg01406280	0.07856225487499283	0.060673470464099905	-0.3727705036354041	3.5764090931012204e-07	CCND1
cg01409995	0.22032946513642832	0.33200891792083703	0.5915595509100959	1.846323979674508e-24	SOX2
cg01434649	0.5617467998994781	0.726823515354552	0.37168509586586296	1.0741017331423592e-36	TP73
cg01442799	0.05132656313596278	0.04785468067772781	-0.1010456179136205	0.0906404780452376	YAP1
cg01445942	0.0301509295870421	0.08574367493506203	1.5078277690154083	0.00020226916398474615	FZD9
cg01460557	0.13294703253221674	0.14508499102620853	0.1260467053785032	0.0571596649227665	PPP2CA
cg01480180	0.5488544104590345	0.5740583156524643	0.06477379077928874	0.27726137967640824	FZD1
cg01487910	0.46834663140743027	0.4041953302218439	-0.21252403461635358	1.4032313184218413e-06	TEAD3
cg01492989	0.038955504295690405	0.035744105155918734	-0.12412185594547084	0.17342369012646924	GSK3B
cg01498655	0.01132724980639722	0.013899092520045743	0.2951930663150267	0.016850675115504456	PARD6A
cg01528425	0.057426639217614595	0.0533007232482538	-0.10756502393571452	0.08809392720925534	APC
cg01568919	0.38658080965162134	0.5199214477195736	0.42752364811591964	4.6572857785740175e-17	FZD10
cg01573194	0.11251553908727323	0.10789005604840837	-0.060562358824551035	0.5953233250196772	PARD6A
cg01574414	0.015284402942479982	0.01671618511095548	0.12918544285769662	1.1161721745910728e-05	PARD6A
cg01592801	0.13010542689443771	0.30902615171973624	1.248047792839195	6.374099157249325e-18	STK3
cg01604628	0.8873284370156669	0.8990504906965775	0.01893393521936823	0.17492887887591346	TCF7L2
cg01616215	0.011962409197299276	0.01402717698564196	0.22971671743547334	0.0014400508333768935	YWHAH
cg01623343	0.9781346883371999	0.9783612642879255	0.00033414840600032156	0.828314502043123	AXIN1
cg01666436	0.9112609001037063	0.8628415879260549	-0.07876845209008844	6.66341931463944e-05	FRMD1
cg01677987	0.9293139252687556	0.934216051961762	0.007590208120395581	0.05255731695237592	AXIN1
cg01684881	0.12583988894575276	0.3995303662525026	1.666715856483583	5.109517300198541e-42	FZD2
cg01686348	0.10717942160159705	0.3347590340509815	1.6430950540771134	4.430194715538393e-21	SOX2
cg01708711	0.8744171279606375	0.886964211878642	0.020554233798969555	0.013769598463775741	YWHAG
cg01725608	0.09174303482230475	0.17931675123621363	0.9668397296831145	2.450875902698423e-07	WNT16
cg01728055	0.9031854498809092	0.9166912013851597	0.02141358143415519	1.2240453829593613e-05	PRKCZ
cg01774158	0.03393639362051957	0.04069230382066761	0.2619227022512296	0.0033043108350224795	PPP2CA
cg01776877	0.022579073812755014	0.028855176207735374	0.35384383265277747	4.172965916237887e-08	FZD4
cg01797527	0.04382176390184353	0.17600472042791324	2.005894660727322	1.6055831421974228e-13	BMP2
cg01830294	0.1701418219219716	0.4246162986597677	1.319421941310394	7.028366798058103e-40	WNT2
cg01857829	0.05646596709264647	0.06947721800673341	0.2991583921303796	0.004613854842342497	CDH1
cg01869067	0.0729364436619874	0.08961297479281898	0.297067774448612	0.003583710261325055	WNT7B
cg01873236	0.0545003627547458	0.05380558480465926	-0.01850990597526915	0.7537498737519729	CTNNA1
cg01881939	0.013978096543010986	0.01896262096760375	0.43999046768205635	0.2871540795749253	ACTG1
cg01886741	0.021951729086485114	0.023245312358125894	0.08260523019582651	0.06309497553200286	BIRC5
cg01915516	0.06375006789239046	0.343614316683431	2.4302913640650625	4.6191221021587283e-23	TP73
cg01963240	0.10954981195289569	0.14500924370450452	0.40455786078463113	0.00958638291879524	BMP4
cg01984656	0.9698826240556497	0.9715101748157511	0.002418943721068481	0.41611900101402954	CSNK1D
cg02007381	0.015567897236410898	0.018603548886317992	0.257003769737561	9.114001796006029e-08	CCND3
cg02010342	0.09064579323854038	0.1190711865971023	0.3935123724317058	3.841689108591772e-05	ACTG1
cg02010682	0.10429148067138612	0.32321119547598104	1.6318558591457855	1.5415748004112355e-23	STK3
cg02017282	0.416615669387124	0.5084467257338424	0.28737951684011737	2.1042506487440853e-10	WNT3
cg02030697	0.0660812963114332	0.06628598933670864	0.004461976332306994	0.9407690655190266	TEAD1
cg02045085	0.028191924442503045	0.02598789586180868	-0.11744213362376356	0.05955587817978849	MPP5
cg02053340	0.046921703441040734	0.051768084267522024	0.14180754095714948	0.10153819310432215	PARD6B
cg02056062	0.20092253564376314	0.27112784968256254	0.4323339243293338	1.2388503292435055e-06	WWTR1
cg02067983	0.13061812521043473	0.2551955570689607	0.9662481059326355	2.4205243311756593e-14	WNT1
cg02086790	0.8524349328674476	0.7911749738729177	-0.10759292404465	3.531817075719771e-05	AXIN1
cg02117924	0.6867586728131428	0.6068584052931921	-0.17844328447504657	5.151997418059477e-05	ITGB2
cg02139088	0.01667431718049639	0.01647364998685131	-0.017467442284829108	0.5340760036855774	DLG1
cg02148787	0.3797194579919272	0.4594625521378276	0.27501335245597375	4.972081565356323e-06	TCF7
cg02153614	0.0199909321477044	0.02349567732331128	0.23304961333799226	0.38877952927240045	TP73
cg02169981	0.8395903444080023	0.7656437867062575	-0.1330122361694682	7.1416847860598634e-09	WNT11
cg02175741	0.05174890262455461	0.08613556492089801	0.7350807723396402	0.0003340693855832687	WNT6
cg02184281	0.9190312488372956	0.9002916515649265	-0.029721475206573478	3.887760328617343e-06	SMAD7
cg02193650	0.07047935234054585	0.11945568940902866	0.7612029957875637	0.0001928486424758954	WNT1
cg02214745	0.06068474617442089	0.18008798467156673	1.5692961002039039	3.939438849375019e-12	FZD10
cg02227623	0.050883713441306044	0.12644517367876504	1.3132361054373067	2.782128500472298e-08	CTNNA2
cg02249648	0.051060795460484046	0.0408351364081269	-0.32240496624712184	9.245615901861734e-05	WNT5B
cg02254554	0.07525636226221023	0.17190526368097517	1.1917282610336022	6.4718395216670475e-09	BMP4
cg02255700	0.07463483353365889	0.07135301252936224	-0.06487477991888059	0.24856739573312128	CCND1
cg02273769	0.040691251851930295	0.03540130905910532	-0.20091595625167658	0.015659449088894144	FBXW11
cg02274108	0.020870966003927856	0.02070260928137037	-0.011684765373712547	0.7590950550239878	PPP1CA
cg02283836	0.05971563214746218	0.05177504046282675	-0.20585186861730057	0.0015501720192916252	FRMD6
cg02286547	0.011254016257299942	0.016087081460468708	0.5154626615694453	0.24608310545630127	WNT11
cg02286715	0.07178696265852419	0.13065784926306107	0.8640000342168771	1.2329820965707694e-05	PPP2R2C
cg02291403	0.046044591348289234	0.1416249033973604	1.620971367517444	1.6308478442314159e-09	FZD10
cg02293396	0.8851312944964814	0.9192466605276683	0.05456055949595683	5.081067038114462e-15	PRKCZ
cg02295678	0.0168919379421583	0.019708907391858214	0.2225129474467975	0.00543628829006835	DLG4
cg02297616	0.17147311666352613	0.2905135833964125	0.7606232103291876	4.145874517817755e-10	BMP8B
cg02305135	0.09389285908330262	0.16525056029158064	0.8155678186809144	1.3248590854620115e-07	TCF7L1
cg02313850	0.04751641293050438	0.040849038702638896	-0.21812380157979772	0.00013788156181325753	BMPR1A
cg02347356	0.39641171878289433	0.4286545750681	0.11281592917029697	0.007137673449673894	PRKCZ
cg02347832	0.0364934692140974	0.042359313981531206	0.21504091899262592	2.1354902174517346e-05	ID2
cg02356111	0.012687192320388558	0.012932357638666708	0.027612474586467785	0.5389776082231391	ACTB
cg02381820	0.027197499412845803	0.06100986918937994	1.1655686238229201	0.0015784812372375242	GLI2
cg02403294	0.06286842729183499	0.07225039580688454	0.20066981780043444	0.0102281510369957	CSNK1E
cg02412969	0.06784565201385687	0.06342772093221213	-0.09714285684855414	0.33637512028844907	ACTB
cg02424378	0.015830836494844545	0.018325562867792838	0.2111200223728398	0.09496837925066573	TCF7L1
cg02457501	0.02671069243250574	0.0250273314490176	-0.0939129048580315	0.17751854310172974	YWHAH
cg02466933	0.13721574049965796	0.13926544018232623	0.0213912985775771	0.8126940761438111	YWHAQ
cg02471153	0.35470926462355024	0.5944648965654473	0.7449546082544102	2.3600395322825732e-60	STK3
cg02481000	0.7712745077178798	0.7915380170989217	0.037414216303757644	0.0049035570822623074	PRKCZ
cg02485410	0.02851108031415491	0.038558395608294466	0.4355223176313605	0.11961109519760921	STK3
cg02502307	0.17802307936604558	0.2780977922374086	0.6435280034823607	2.055563828871953e-08	NKD2
cg02508567	0.09926821213604634	0.09008285194816912	-0.1400793063701443	0.029783896060817428	TCF7L1
cg02525785	0.044993793130784894	0.04072855357075602	-0.14368541663190953	0.06733454707203786	DLG4
cg02557695	0.1178790822526603	0.14214142730718146	0.27001935772726815	0.07240557614827578	FZD1
cg02560730	0.19262691057845457	0.3468873573332806	0.8486579948319907	2.9997762509712963e-28	CSNK1E
cg02579136	0.2329377533739737	0.145245796224895	-0.6814480741750645	3.5952870819231566e-14	WNT11
cg02587129	0.05327292556360043	0.05064958367684386	-0.07285210027378637	0.1416890334504824	GDF5
cg02648251	0.01598537644624224	0.01740361218909682	0.12263405511988097	6.3354530715613e-07	PARD6A
cg02655745	0.05464035917551868	0.05723775373041107	0.06700008812647879	0.25733110100191753	TP53BP2
cg02679955	0.04782583490353779	0.04718432001360062	-0.019482641963004383	0.7226290288489144	LLGL2
cg02694676	0.13325490007385354	0.13381150747939316	0.006013604734028468	0.8455641127747926	CCND1
cg02695467	0.029077741899156535	0.15036732634648953	2.3705039718059218	3.1447947043549442e-12	APC2
cg02708401	0.06002423570883623	0.06169027565633407	0.039497964134910454	0.5897685390316862	WNT5A
cg02723533	0.8897016259135456	0.5640335730379128	-0.6575405500122503	2.439639945676627e-41	CCND1
cg02749789	0.13040056751777312	0.11300683217598775	-0.20654015050394417	7.029755507744039e-05	YWHAE
cg02765328	0.04210727722022143	0.19292010168041665	2.19586198084704	4.620882025377143e-14	CCND2
cg02765363	0.7596616981207402	0.6387461575408516	-0.25011437553406485	1.7904987430111312e-07	CSNK1D
cg02769794	0.015286139118584736	0.01649339431240973	0.10966426806838352	0.00012260640892319442	DLG5
cg02771661	0.04632811512563207	0.19136378511544283	2.0463579388218784	2.948077105660725e-15	WNT1
cg02835734	0.06321536541683519	0.055076655255206684	-0.19883432025693565	0.001141679060283064	PPP1CB
cg02839875	0.7574666469668058	0.8092032161052515	0.09531968903153791	9.891446989994105e-14	WNT4
cg02841523	0.023869993979537166	0.02512693211249671	0.07403633272964572	0.665256007655034	WWTR1
cg02856109	0.10471585322840825	0.3052545851575815	1.5435330932841282	4.662768360561634e-23	CTNNA2
cg02865675	0.7661352890864438	0.8141992496516078	0.08778271692593327	6.551459886666091e-08	FRMD1
cg02865818	0.055009806510410236	0.05242062553726969	-0.06955425900404806	0.5080827364240397	WWC1
cg02885428	0.7625834000711618	0.822870188947717	0.10976973090853016	3.257658716499932e-30	FRMD1
cg02915837	0.040593366013088286	0.0472785720122987	0.2199424877826868	0.0575310621356298	TEAD4
cg02919794	0.9317754530468029	0.9331678793123478	0.002154324806049169	0.5308437184972223	CSNK1D
cg02924487	0.6479232085386113	0.7921478698168241	0.2899469266409613	6.133514542198114e-38	TP73
cg02928052	0.9861231766393065	0.9826792865371694	-0.00504721863385822	0.006695046025738374	WTIP
cg02930432	0.08513223708979845	0.21563556876812162	1.3408177212044985	1.72146996477529e-08	RASSF1
cg02935351	0.9750043253939236	0.9710215802239707	-0.005905260265688254	0.14496457817957195	WNT5B
cg02971575	0.026468217991448294	0.02868423358607865	0.11599690443258692	0.01235886768624945	SMAD1
cg02973263	0.12261016369956933	0.12047577186290517	-0.025335531217146805	0.3982213604869098	PRKCI
cg02989351	0.17681589674444761	0.2290300853554117	0.3732891359947308	2.219097603367929e-24	YWHAQ
cg02993533	0.06860920334135161	0.06147658155710381	-0.1583651693345182	0.0027898461006107137	WNT7B
cg03001333	0.6894160024895521	0.8492935402842553	0.3008884904466304	4.508345992020397e-51	PRKCZ
cg03002835	0.9882216997479394	0.9822597896347555	-0.008730094088281442	0.1133612514576355	FRMD1
cg03003858	0.01435948921507202	0.014450547320847914	0.009119704858234762	0.8370212194142486	MYC
cg03022921	0.2098910484392412	0.17219105516298952	-0.2856304382436934	5.455197363246773e-06	ID2
cg03029145	0.017487309268503722	0.019675013202469283	0.17005628160635483	0.05765131410599533	SMAD2
cg03051258	0.05112857658138091	0.049397054625186274	-0.04970484050129153	0.35192593970594055	LATS2
cg03054480	0.07571417149492977	0.13847092935915603	0.8709478668764483	0.00048277076474575315	BMP4
cg03061811	0.050060084680315954	0.048819999294468924	-0.03618845718340584	0.7166118593501287	TEAD2
cg03063453	0.029053401772268964	0.033960075170739054	0.22513255811877436	0.006421535113118668	PPP2R1A
cg03064228	0.9280275433589207	0.9071983321183863	-0.03274963651027052	0.00038020222059690565	NKD1
cg03067912	0.10354732458974707	0.19010399381949952	0.8764985629937367	2.9107203554282096e-06	ITGB2
cg03076047	0.029061460585137696	0.027431326298298878	-0.0832828346227584	0.11331387136778741	MYC
cg03077621	0.04140654175541753	0.03358919258772439	-0.30186159819797886	3.3297234644628117e-06	PARD6B
cg03128101	0.06542184428401282	0.05713849050529491	-0.19530950709221714	0.05970722877617361	MOB1A
cg03154513	0.04209069342663627	0.04326655184409719	0.03975087114998873	0.560040279347104	ID1
cg03165176	0.5561288449995055	0.7049302244974639	0.34206129550144004	5.2521299510267947e-17	APC2
cg03186851	0.28132429587368607	0.18636184874481185	-0.5941276053671475	1.9033018275427232e-06	WNT3
cg03224572	0.04801636518851922	0.4113176871058664	3.0986550089989398	4.062993507496604e-40	GDF6
cg03225002	0.047166025027700675	0.08693728985935434	0.8822271012786964	4.6668264215588266e-05	PPP2R2B
cg03255741	0.018895942915933835	0.020194022408994393	0.09585179546353192	0.009151218241067663	SMAD4
cg03301200	0.07029555329939004	0.3803694264599803	2.4358959527013906	6.979643565892419e-29	STK3
cg03306486	0.03312137486100924	0.22851001055738557	2.78642290304659	2.4496852079238283e-12	APC2
cg03310453	0.06260330255714505	0.05320230205136968	-0.23475009453728057	0.00022405706178508554	PPP1CC
cg03324421	0.016404768856696807	0.021895291658289878	0.41650540105667233	0.06617164563103642	ACTB
cg03330454	0.028489438401373534	0.027856206648723313	-0.03242837214443971	0.41281074871339163	AXIN1
cg03346079	0.06246744255823208	0.22565614645793375	1.8529497037217295	3.2697639683721534e-14	WNT7A
cg03352322	0.010844567130877333	0.011768682878701817	0.11798039872892874	0.007253122949536525	PPP2R1A
cg03364015	0.10348825138037701	0.0962104959066683	-0.10520079760155879	0.09477305561069609	CCND1
cg03385696	0.016031024939907434	0.016820731039808582	0.06937374059342381	0.089224144064408	YWHAG
cg03447931	0.01460999017566577	0.05768485326550194	1.9812373415745708	0.00046689713737791604	BMP6
cg03456968	0.03738703540278102	0.19655503551776166	2.394323341811133	2.2098285674742434e-12	WNT9B
cg03498895	0.2724307832047024	0.24998393304967925	-0.12405435622597479	0.0794696995610244	MYC
cg03500911	0.010735669136966733	0.011414040787275767	0.08839750864850458	0.0020385453534562995	SMAD4
cg03562266	0.018836520583437596	0.033166375874209585	0.816188875939247	0.005176319594697287	TCF7L1
cg03575764	0.05765746735262942	0.08070222194626879	0.48510092850569003	0.00524618961532012	GLI2
cg03617406	0.0170293492222907	0.01955117641460713	0.19923211522135104	2.4702528179924786e-05	SMAD2
cg03659005	0.05759919250256807	0.14092932144670262	1.2908513154349273	2.535846606334892e-09	PPP2R2B
cg03664992	0.1859187445014313	0.26640926918167435	0.5189720475409976	5.5971322721625516e-05	BMP8A
cg03691735	0.021976680442259405	0.02354492037388684	0.09944235866294657	0.18076138623721888	FZD7
cg03693911	0.07947627523217089	0.13418881388237539	0.7556682466622059	2.791486136862216e-06	PPP2R2B
cg03704912	0.039378489573204126	0.036471121905604545	-0.1106531955693165	0.2467426507430467	LLGL2
cg03719694	0.06511297426015661	0.057354719619974986	-0.18303283211305751	0.04227998815190844	SMAD1
cg03720887	0.07977374448313619	0.07344323894512579	-0.11928431293061895	0.017015783093301134	YWHAZ
cg03734437	0.03180899372013883	0.21159109169680548	2.7337722511514864	2.781570835549291e-14	GDF6
cg03735308	0.024319949232153994	0.021461104466447504	-0.18041589282556159	0.10617315583680657	CCND1
cg03741406	0.03631750122790579	0.129589953827815	1.835217032189441	6.318092263886229e-07	BMP8B
cg03753681	0.01754026996849922	0.1055719222208262	2.589483330208663	7.225735584236541e-07	GDF7
cg03760518	0.5858084368734734	0.6387453842965573	0.1248119896719809	7.94821525206121e-07	TP73
cg03767155	0.021991780125035637	0.023222145538629425	0.07853688383193906	0.015680969274923354	ID2
cg03801902	0.027631071851035072	0.21635839839718654	2.9690596903589173	3.641166652947318e-12	CCND2
cg03846767	0.44032608027833114	0.6292122253081712	0.5149744050747803	5.41827795516079e-26	TP73
cg03851591	0.020790182754047707	0.02124098295033794	0.030948089899651993	0.3306576368176678	FZD5
cg03851984	0.03686452056307826	0.07929707162188358	1.1050345950251397	0.0002765096810067094	PPP2R2B
cg03863591	0.15848464883019892	0.2367177625219338	0.5788248606883819	3.0804114893424997e-09	PPP2R2C
cg03878496	0.03591534534688959	0.03455393117776096	-0.05575053353251131	0.3023573999606726	CCND3
cg03884792	0.011222061374908316	0.054235410063421016	2.2728973802949577	7.475014017956152e-05	WNT1
cg03999434	0.2755958659781607	0.5937937140638017	1.1074075736084175	4.642261389694921e-61	WNT5B
cg04011030	0.06027396341164226	0.05939129983668199	-0.021283326886063676	0.6433790627906599	APC
cg04018210	0.8823216621221984	0.8445241740495715	-0.06316598539820174	0.0031973993899222556	FRMD1
cg04027612	0.6087811526141625	0.7311990296764659	0.26434046106802106	2.216914687073422e-53	GDF5
cg04052466	0.1801196206401217	0.42130924061969816	1.225924214772698	4.296046517960446e-19	AMH
cg04057053	0.027037601464338187	0.022304280607459093	-0.27764655741163974	0.005389051635399296	WNT2B
cg04067428	0.9905641666933989	0.988412824168386	-0.0031367038920286517	0.02058173538943586	LATS2
cg04083965	0.048886524574119246	0.046535716528034114	-0.07109842421685707	0.22214087517470676	YWHAZ
cg04090697	0.9037828647791626	0.9125811920642204	0.013976716146366325	0.0007723713142762304	PPP2R2D
cg04119843	0.05934096456550327	0.0534095236988096	-0.1519313590182868	0.023083260772160646	DVL1
cg04154903	0.02841919901788167	0.09667375628004823	1.7662584055213217	3.035191601192393e-06	WNT1
cg04165128	0.05230037132222744	0.04380442815905021	-0.25574447112368404	0.001282404662786945	PPP2R1A
cg04180460	0.058675092624020826	0.05626508211377226	-0.06050834497249145	0.3855259650833356	CTNNB1
cg04203646	0.3150325426463702	0.4185661445083864	0.409954758998176	1.5542138687723689e-06	APC2
cg04227701	0.015647360809932214	0.01611626451314142	0.04259804652882017	0.2639379340266452	AJUBA
cg04253913	0.045668630383078675	0.04042992878304809	-0.1757798611588634	0.0006497817495224168	YWHAZ
cg04264766	0.8760614259974746	0.8474912155344799	-0.04783361508171678	0.000996211224881379	NKD1
cg04265926	0.015027510707718423	0.01638133738028544	0.12444709606677093	0.0019199292909225878	PARD6A
cg04273303	0.026228039624684625	0.15019804528335493	2.517684152686309	4.3209988078045515e-09	WNT3A
cg04276977	0.01804694707846352	0.019580759315272502	0.11768190831396928	0.07786650626817623	YWHAH
cg04290666	0.08471036364465373	0.0769471128492004	-0.13867128684348615	0.021677646266776283	WNT8B
cg04293930	0.07837360046653022	0.1189022107023388	0.6013358580421727	6.312830068815371e-05	TEAD3
cg04330631	0.047001121716144185	0.06231498419108603	0.40688392561983117	1.5107824652896345e-05	CCND3
cg04337096	0.10712475098930795	0.22444840224525694	1.0670919755368637	3.1280075718171164e-12	PPP2R2B
cg04337542	0.06352838355932629	0.05442002255715738	-0.22326375653075428	0.001395800212909518	WNT5B
cg04347016	0.05114333229801546	0.05785492784821509	0.17789368351507742	0.22118376522830804	WNT9A
cg04349178	0.841938265020537	0.8815522445514836	0.06633162054718217	8.361521996309376e-21	PRKCZ
cg04354879	0.044010344860696604	0.04536626913324978	0.04377734249103683	0.49433620930040356	FZD2
cg04369109	0.03222125468443255	0.033337907544854384	0.049150883171435115	0.24743401130391932	LATS1
cg04391111	0.2375100891920536	0.41030351321725017	0.7887027083426473	9.810298869852142e-21	TP73
cg04398983	0.07428955000086793	0.07961743593157365	0.09992512320394481	0.18182110214402075	CDH1
cg04443870	0.6595039331382468	0.6409673542431706	-0.041130384068042494	0.06529457583431646	ITGB2
cg04446777	0.027592402174145905	0.028202634904718547	0.03155889434453951	0.467959926768043	BTRC
cg04493946	0.5922609373252579	0.7809299359287191	0.398960181288126	4.1419428871968165e-37	TP73
cg04497176	0.021328528208635768	0.059645305588540885	1.4836241795648515	0.0035737831333582225	WTIP
cg04500879	0.6647301030087027	0.7102236429321775	0.09550469828530073	3.330174410610383e-09	WNT7B
cg04504475	0.05651408446735043	0.046737486419472764	-0.2740303146126089	0.0016899413962528382	MPP5
cg04534636	0.06654617212049917	0.059231822641843145	-0.1679832011319082	0.010601443110709687	WNT7B
cg04547554	0.012930191655212989	0.019670550054845852	0.605293641424958	0.11627813847737237	TGFB1
cg04552346	0.042326488991596495	0.03869023015411423	-0.12959151029983823	0.2918476358788222	TCF7
cg04557665	0.046313898801748785	0.05037198615057224	0.12117640583347741	0.5349919662538694	TCF7L2
cg04562522	0.01643683761710134	0.01777272680397261	0.11273228886456904	0.01634958365365771	WNT4
cg04583285	0.034950891007998315	0.06482763838530324	0.8912797828476581	0.0050284984741558346	PPP2R2B
cg04593571	0.013665575827572437	0.01691761092548169	0.30797959593908636	0.13351334661682723	TCF7L1
cg04599652	0.012202895155697828	0.01295186329552394	0.08593619343750701	0.0233482126951668	PPP2CA
cg04610589	0.028819317498626013	0.03028752725983652	0.07168762825505894	0.024863198453556515	PPP2R1A
cg04624885	0.6600148073088185	0.6825310018186507	0.04839618596630075	0.1318850225772246	APC2
cg04635277	0.9543301736114892	0.9290595625203288	-0.03871739630021182	0.00038121985712038	TCF7L2
cg04646986	0.011211360110844138	0.012264889466211425	0.1295729221667304	0.0008380607714847863	MOB1B
cg04670857	0.14656311075677203	0.3146095972815461	1.1020406517387946	2.0281399916350164e-16	CTNNA2
cg04723493	0.0689532883255674	0.09286191186043485	0.42946762939822675	0.02116677216915522	FZD6
cg04729371	0.08644650223193302	0.06673295559590957	-0.3734081891428974	1.4871782956221345e-06	PPP2R1B
cg04743654	0.09241349721786238	0.4473339042198808	2.275176625578817	1.0059919975759006e-33	RASSF1
cg04760021	0.05641847943767814	0.1900742611002445	1.7523234939386698	2.7110146973603456e-12	WNT16
cg04809597	0.07153360373058254	0.07999132842478324	0.1612224873791737	0.06794791069250634	SMAD3
cg04811762	0.06119546136646885	0.05293587133323244	-0.2091789796730188	0.00033946369468105636	LATS1
cg04858616	0.021530657440971056	0.08299780192591068	1.9466807562920343	3.791140995837424e-05	BMP8B
cg04882233	0.011370671963536437	0.058727784922016836	2.368725709149777	0.00045485394270859756	GLI2
cg04913005	0.371463674702737	0.5449903338037073	0.5530095047817558	3.6240441819540685e-34	FZD7
cg04918541	0.8575604445764544	0.7857586142414771	-0.1261521789468544	1.4022812794374679e-07	GLI2
cg04923576	0.02794963024795789	0.05305179794280912	0.9245724479235399	0.00706828130971802	BMP8A
cg04939408	0.024601003889201268	0.027514779872938065	0.16148959810072008	0.055575156219956616	FZD7
cg04940109	0.1624617334430264	0.1174600310830422	-0.46793001819767926	2.6785862706835726e-09	BMPR2
cg04940570	0.025151277718966875	0.04373413635269425	0.7981281114917781	0.0002744310257788612	TEAD1
cg04953732	0.0647061357386586	0.061047615097194655	-0.0839675862058595	0.2018478086374362	TCF7L2
cg04966297	0.01975549202230164	0.022356639891668185	0.17844959557390444	0.07626696389477047	LATS2
cg04969808	0.05048817436558092	0.16016860940735003	1.6655740132276275	1.973945552425303e-12	WNT7A
cg05022225	0.1263496985820303	0.11204095391234692	-0.17339605098776154	0.15660101354506892	TEAD2
cg05028187	0.02781656278096681	0.03204816448690547	0.20429757001511703	0.00022742090710707008	LATS2
cg05036147	0.060949934712841033	0.05906018038378591	-0.04543891267734332	0.34612231856627385	ACTG1
cg05038804	0.03566308915709293	0.03084326311019297	-0.2094762699858115	0.007597473789513964	GSK3B
cg05044694	0.022453592653978848	0.022463433586023512	0.000632164026615117	0.9798069153094842	PPP1CB
cg05048976	0.38428493780720585	0.5157686105188035	0.4245475433944268	2.4746337357807564e-13	WNT5A
cg05050789	0.02005887219521426	0.02086206505474638	0.056641478618526045	0.8132876063281826	ACTG1
cg05051118	0.9826255642277998	0.9723766253716029	-0.015126559753485059	0.038571094162987374	NKD1
cg05068533	0.05413098430097761	0.05405567319923909	-0.0020085835548078685	0.9800299230607517	CCND1
cg05087909	0.05620011835994182	0.055777418984863734	-0.01089199143474593	0.8598089444305169	YWHAQ
cg05088512	0.0455116166988301	0.0334360350709011	-0.44483105658837707	0.00035414980019194406	TEAD2
cg05100634	0.018504942455519556	0.02002033353466331	0.11355536005574611	0.006838776079252109	SMAD2
cg05102651	0.04240397271554643	0.040679007179619045	-0.05991496447851194	0.3616814110098201	FZD3
cg05119084	0.019293070309115527	0.024522536696936617	0.346025471280136	7.828773747635873e-09	SMAD7
cg05142211	0.08652584711736395	0.2848303731116861	1.7188999313862114	1.080109428288276e-16	SOX2
cg05142373	0.09387858895682206	0.09816429300504825	0.06440218597712705	0.3631226646271527	FZD1
cg05153364	0.016628401053047363	0.10783195078491938	2.6970633600236646	1.1006201912457151e-07	CCND2
cg05164185	0.09719680675076237	0.07432527737786455	-0.387055974916097	1.1699656042300275e-07	CCND1
cg05175896	0.6734614448865941	0.763996400303305	0.1819704858302479	2.0787021723899533e-19	WNT5B
cg05191454	0.05550878538752593	0.048921972201448206	-0.18223356049444495	0.008568470183483556	CCND3
cg05194250	0.03881642122127533	0.03645808025748022	-0.09042851464699453	0.28807792443960023	ID1
cg05200606	0.07808248716814585	0.0728109924017152	-0.1008427348836642	0.03822463488274973	CCND1
cg05206910	0.05039017069439166	0.055494316579936274	0.13919768282591707	0.020648823140919665	CSNK1D
cg05219593	0.1127199046890844	0.1439646504720315	0.3529723144425699	0.0009471717905673885	BMPR1A
cg05236677	0.14798849833107874	0.43353831389292413	1.5506744431455297	6.154544431773384e-39	STK3
cg05238767	0.04882778050527178	0.09640193847402338	0.9813599558792161	0.001878036977681589	NKD1
cg05253577	0.013587073514651141	0.013846813183097864	0.02731922990780938	0.5025627661779919	WWC1
cg05310557	0.052050617335030365	0.06285890026433644	0.2722017575699381	0.0029229082071053603	SMAD7
cg05325028	0.8268858472368078	0.8871961206905715	0.10156488020948613	9.242814604123586e-30	CSNK1D
cg05345154	0.27498556310719824	0.49476013513281725	0.8473733827551565	1.2052016782693177e-16	AMH
cg05352500	0.062264866246639475	0.19602014559824474	1.6545116935290016	6.551578880094306e-13	WTIP
cg05354432	0.032389641646944065	0.04382692486331017	0.4362849485331372	0.12976724292532213	LEF1
cg05360371	0.9874653133811753	0.958862514525762	-0.04240610083885003	0.006446408322375669	GLI2
cg05364508	0.0477651617051745	0.0588400067783876	0.300838664043262	0.0033644161602755136	BMPR2
cg05366156	0.017817403853817745	0.0330577731494817	0.8917024051967984	0.02836893592203536	GLI2
cg05373457	0.28301050344133427	0.5184095316150957	0.8732366470784256	1.3247015327738867e-39	STK3
cg05390496	0.8442772429597671	0.8134895722773501	-0.05359297474442876	0.0004639901246291081	LLGL2
cg05403744	0.8408741138837743	0.7652718956847363	-0.13591741452475015	8.969044111369681e-08	GLI2
cg05416643	0.05509480010931057	0.04974260332035649	-0.14743414835481453	0.00670663901585459	SMAD4
cg05425023	0.9826759645685548	0.9842393884635108	0.0022934839281252496	0.44436317225821675	SCRIB
cg05447833	0.19516386255810325	0.2956231927224074	0.5990735170801914	2.5665666698648293e-06	GDF6
cg05454076	0.3129467704471833	0.49532551529944874	0.6624596512474544	9.889782635609007e-14	WNT10A
cg05457563	0.3475323655322449	0.4051020602421636	0.2211380805787768	0.001161088918891372	APC2
cg05460370	0.011373208727659557	0.013317968291920447	0.22773467067846026	6.674683004251569e-06	LIMD1
cg05481257	0.37157580690468256	0.5277810005447456	0.5062828446816444	4.2516973333744414e-20	GDF7
cg05488523	0.01819477133805181	0.025734220935868166	0.5001641875321482	0.19030415536343023	ACTG1
cg05523267	0.984750818732711	0.9845595942244446	-0.00028017792301732105	0.7684474308874114	AXIN1
cg05552220	0.07729938908502576	0.20510512275294449	1.4078346079977133	5.491313555138301e-14	GDF6
cg05560165	0.027751999461751917	0.029402793728297447	0.08336152255988902	0.010900345170817383	TCF7
cg05604874	0.29991589123473433	0.2853589708159665	-0.07178004868805002	0.4422245310698203	CSNK1D
cg05620923	0.6270308302810889	0.7202708871875894	0.20000321262106188	4.480694451799387e-08	APC2
cg05637188	0.015648638544870617	0.019027717777706652	0.2820653863019432	0.26273100774594293	TGFB1
cg05641033	0.03629734967603903	0.14673125200092027	2.015240064619369	2.6157521844838187e-08	WNT5B
cg05642044	0.07468752641497665	0.0687047816085955	-0.12045680923898382	0.05858771430967944	PRKCI
cg05666820	0.5640519234763806	0.7432794377848341	0.39807672239308917	7.265919309493646e-43	FZD9
cg05666828	0.024814146589015387	0.028864562789653533	0.2181365349143014	0.002550199295294053	SMAD1
cg05667158	0.023860335686785753	0.1282530974348648	2.426307423410506	4.7049300246414063e-08	CCND2
cg05691934	0.8585246501974843	0.8494804435704565	-0.01527882328985581	0.26542724297051856	WNT5B
cg05701791	0.11568648450106031	0.2132475906362481	0.8823091153042489	2.9416420786091206e-12	GDF6
cg05702737	0.07805074137182412	0.14156098319427304	0.8589394460237725	2.2165400057422643e-05	WNT10A
cg05714479	0.04146169959086866	0.09046163360957889	1.1255267928764348	0.00018995455439103646	LATS2
cg05742728	0.970589123675468	0.9601462724143843	-0.01560648515050441	0.24107771105230366	ITGB2
cg05753589	0.051034674639989265	0.1893097826936334	1.8911992651742258	1.9815911104875587e-11	PRKCZ
cg05774672	0.6734165810641466	0.7269262311949666	0.11030972215217101	1.6245853847939485e-06	FZD5
cg05776004	0.8781540963815093	0.9248887422020714	0.0748057070556182	8.464730709516592e-25	PRKCZ
cg05782471	0.7736557059212361	0.7743094567207701	0.001218584391046472	0.9436409669220444	TP73
cg05785947	0.02393316188986594	0.03199178935429754	0.4186906783344008	0.00048088410537871216	CDH1
cg05786840	0.10939812635074822	0.23337782182302266	1.093079437034376	6.4361925890754595e-15	WNT3A
cg05802452	0.02281157636196633	0.046071544598084574	1.014109821145152	0.017043440368353525	WNT3A
cg05863116	0.015321944147227679	0.01593804715289263	0.05687550317645015	0.04807653272925328	PPP2CA
cg05864191	0.039207535559873656	0.03257476579070119	-0.2673761562520784	0.004034417647910695	TGFB3
cg05872073	0.024995020507398994	0.02762163802277438	0.1441581663692008	0.1730039558976802	PARD6G
cg05899618	0.0674714471723373	0.2631084743786135	1.9633087054045573	2.7531041983081083e-18	GDF7
cg05923197	0.5867794821279219	0.499157513216007	-0.23332328371937355	2.288780901744487e-07	BMP4
cg05924583	0.17208458667125637	0.2089432559332753	0.27999331012590406	0.027375994437266946	TP73
cg05927173	0.05104839496516639	0.045976288086363726	-0.1509756072044085	0.08726202308900012	MYC
cg05928290	0.6737307120936066	0.5893223778200503	-0.19311501682814972	1.8896122365687346e-09	BMP4
cg05929117	0.26312753697173	0.29364447016631545	0.15830823150460566	0.012643890204647876	PRKCZ
cg05963712	0.026191018910352824	0.06402121866873821	1.2894779533962992	0.001144447743943301	WNT1
cg05965902	0.048276976911429535	0.040065242129658334	-0.26898414234660917	3.753594211485208e-05	LATS2
cg05985073	0.03046074711396138	0.03472185597932539	0.18889273849457383	0.005024314580232418	CTNNB1
cg05985303	0.4860793693397855	0.5485265453705466	0.17436953690153295	0.0003408668325698871	WNT6
cg05987650	0.008760803978648422	0.03686138769438701	2.0729752070192355	0.002350611432172542	CCND2
cg05998639	0.03028329802600973	0.15335438568595486	2.340275189113669	8.637374697609368e-08	WNT5B
cg06003197	0.014803019972366107	0.015578261061131566	0.07364266921839066	0.012954144494827012	ACTB
cg06020238	0.316141699910869	0.3767603322527214	0.25307573373314074	1.4112542877468441e-05	FZD8
cg06037943	0.12147227221443446	0.19368029525711083	0.6730501481674601	0.0018376754240759035	LEF1
cg06063729	0.02529054067052698	0.022484887348486773	-0.16964222381875582	0.059713772277983176	RASSF1
cg06093379	0.1194537698452197	0.1623674954267972	0.4428104617450654	0.018183314912535792	WNT3
cg06097803	0.04932714833016874	0.04692412953985941	-0.07205190279980729	0.20878260009006477	TEAD4
cg06117233	0.2080771619854315	0.26081316614559924	0.32589807303335555	0.0013566083077267653	RASSF1
cg06147733	0.053218996635250926	0.048904227043880255	-0.12198214063499017	0.04364553395508894	LLGL1
cg06157219	0.3717847177750134	0.5541252690217879	0.5757446883618978	2.2127414030413997e-24	PRKCZ
cg06157334	0.0182453354293035	0.02758648212685835	0.5964338193688378	0.1227227265795555	WNT6
cg06172942	0.3101704947653242	0.5002027166796545	0.6894514377475943	3.182558705313956e-23	RASSF1
cg06186973	0.03511142846976453	0.03305898906425724	-0.08689808382437601	0.3051039186542549	YWHAG
cg06253058	0.048352402069383606	0.08927160552152348	0.8846138103302438	0.0019855824743895815	WWTR1
cg06264663	0.9130893944443732	0.9173741376462078	0.006754124243106328	0.20866455969962716	LATS2
cg06268632	0.8476715148772552	0.7984444496149904	-0.08631326950503392	1.8117471957803e-08	WNT9A
cg06276114	0.060233204521107024	0.05444999147917977	-0.14562719190798537	0.005754105214848509	BIRC2
cg06287927	0.011111583270818437	0.01176753932311873	0.08274827546729178	0.010149562893068615	PARD6A
cg06311863	0.9535087563147729	0.941849130548921	-0.017750205997820904	0.023862477088332366	WNT5A
cg06323957	0.015886210974968906	0.019243611325949705	0.276604497822653	0.09748194194669539	BIRC2
cg06329143	0.20156532882560418	0.18366152023096446	-0.1341981103189733	9.180253451979449e-05	SMAD4
cg06340969	0.9362206783067041	0.9398164602355746	0.005530405558526655	0.06825507650790727	PRKCZ
cg06341779	0.15102189562896962	0.22094160208068406	0.5489073645871281	0.0016147646784591037	LEF1
cg06346838	0.3544963668472182	0.4100986592702465	0.21020018540369892	6.053421191426831e-05	APC2
cg06371632	0.01802413732650276	0.018577325226766712	0.04361258599904586	0.09139413726083725	FZD1
cg06375085	0.010947550277964617	0.011597992378310419	0.0832670197483006	0.07646030696125258	RASSF1
cg06376715	0.5691039248056787	0.6267365671505083	0.13916704109539596	0.0005595432996262092	TP73
cg06387245	0.8600239852138455	0.8709706594497352	0.018247223601046792	0.0006089310324820242	AXIN1
cg06398244	0.9144934618368922	0.9031732129379033	-0.017970157378753626	0.014913411088831412	WNT4
cg06437206	0.948120953723804	0.945379949968251	-0.004176850699845863	0.48167622427538237	SCRIB
cg06440646	0.03794798552120167	0.04265209143762119	0.1685931837419796	0.0008610083986878514	SMAD1
cg06462684	0.015510721873991568	0.018180202261376784	0.22910241870114695	2.2291858031985375e-07	YWHAH
cg06496829	0.012518447638766163	0.014872639696405553	0.24860505868268276	0.00019981704098082648	WWTR1
cg06502165	0.9632887976287806	0.9504117774177029	-0.019415674356435868	0.0036723223180899905	LATS2
cg06504572	0.13409616102333283	0.10285213326374992	-0.38269621836944123	0.00010949206011720341	TCF7L1
cg06508886	0.03886284572688077	0.059549718802409536	0.6157031496569146	0.02958751285206751	APC2
cg06549777	0.011335524093148145	0.012834322101391198	0.17915600091576905	3.1009279648505376e-05	PPP1CC
cg06576873	0.11288773060113685	0.20199896678529347	0.8394592208644829	9.442288967668702e-09	GLI2
cg06607919	0.17944341165712505	0.2576148482164801	0.5216867939014169	1.0150228916843213e-06	CTNNA2
cg06615152	0.5058070731878413	0.6484290850510144	0.35836159213113145	1.2088373348551914e-15	AMH
cg06615719	0.026461692588783895	0.11190775606194363	2.080332779712313	1.2889788395253233e-05	APC2
cg06641299	0.014761747160325238	0.04033588399369278	1.4502003891401012	0.004414661737541994	WNT9A
cg06653203	0.5721850384213721	0.49814972459569146	-0.19990234839037604	2.26115009827899e-05	WNT7A
cg06682330	0.7638505645227696	0.5651715888787403	-0.43460148167527657	4.529228627689794e-32	CSNK1D
cg06692871	0.015334223931170933	0.01597443674646741	0.059009909800014554	0.0712630682013919	YWHAZ
cg06697829	0.11977097239702965	0.13040838988074313	0.12275838896749003	0.4231954133841488	FZD5
cg06717814	0.8506438321208434	0.8635500326085939	0.021724571137548835	8.226134727452713e-05	PRKCZ
cg06748511	0.020238700558715912	0.022642291804080207	0.16190332838509489	0.00020341205221930116	PARD6A
cg06755955	0.04745903336117981	0.06113111908810509	0.36522426161096816	0.032762940486570254	FZD8
cg06776824	0.01364123293808949	0.012196496632596967	-0.16150724346506887	0.00012860690240263812	YWHAZ
cg06785746	0.056694997634011604	0.10647481041720507	0.9092188084333556	0.0010455700104410521	WNT3
cg06812033	0.07067276898606474	0.07085719526622314	0.003759925070283476	0.9777909178269498	NKD1
cg06817917	0.0851940134535331	0.06171898358356044	-0.46503775331372277	7.96930509489052e-18	BMPR1A
cg06818307	0.05273095959118081	0.22965477022627734	2.1227445944629753	5.792345906345404e-16	BMP2
cg06821120	0.2232093560541818	0.2740175680029818	0.2958708906990074	0.010023493234900736	RASSF1
cg06862374	0.4654344551184959	0.6039153045316866	0.37576822015562317	4.737034086402657e-10	WNT6
cg06896534	0.011582487674729126	0.03668685336086826	1.6633180224784203	0.0003796168115068269	BMPR1B
cg06899755	0.08961559916191797	0.2519042146240858	1.4910534745376522	1.7363728912755296e-11	TGFB2
cg06907160	0.017500407113454162	0.018056828050559193	0.04515600032658943	0.1847796979524906	YWHAG
cg06931245	0.018318890061096955	0.027104866879192027	0.5652198279982232	0.004276152572401815	FZD3
cg06955924	0.016473925317058307	0.019973530967786552	0.2779050448214929	0.12850860127099828	NF2
cg06959340	0.06419759885384987	0.07457438603962198	0.21616085704759777	0.24272824008290897	AJUBA
cg06962421	0.9910508660410986	0.9900801563021961	-0.0014137764970963882	0.000730898129874872	WNT4
cg06966617	0.014427649142048284	0.014912947111170988	0.04772914803067136	0.07803592390570707	MOB1A
cg06971253	0.032426592321992444	0.03087571992716785	-0.07070464407054398	0.3557760972369437	AJUBA
cg06987468	0.15678734155871563	0.39942586535217495	1.3491186732495717	5.266262391775176e-35	WNT2
cg06992285	0.10189146400902048	0.4339808334501547	2.0905981338469766	2.449037723614454e-35	STK3
cg06998137	0.0237349219032359	0.02382876833778474	0.005693080614077435	0.8852354797788091	AJUBA
cg07005055	0.3106956304287501	0.4025148025632096	0.373539887823247	0.0004042572155723973	WNT2B
cg07009463	0.9039800808713181	0.9100908529227217	0.009719591131452798	0.03940428306975866	WNT7B
cg07021033	0.025239082917001953	0.026253541560945847	0.05685256341744483	0.7134612647358083	WNT9A
cg07021052	0.18661862384022262	0.38690051046711765	1.051869663299183	2.2877689541385917e-29	GDF7
cg07023926	0.022812931952255654	0.024428081069409066	0.09868866227182257	0.0010953824101191524	LATS1
cg07075512	0.02512302391048515	0.027789159528690318	0.14551207811082104	0.21037926027557957	SMAD1
cg07112531	0.01641921414572206	0.017143589587281523	0.06228413913960868	0.1339877525687362	CCND3
cg07128799	0.06877515416880928	0.07365715255468534	0.09893815793030875	0.10003771736200649	TCF7L2
cg07130266	0.16906830011331986	0.2743397426117234	0.6983574520030876	1.215147077130008e-05	RASSF1
cg07134065	0.014012636949100493	0.10516587058358755	2.9078662055945665	6.064085593770848e-07	WNT7A
cg07136054	0.18332877876249487	0.09417387373969162	-0.9610344967710174	8.793610535089262e-27	RASSF6
cg07140660	0.016806610363873917	0.018899435281019575	0.16931434266896037	0.00015738616576269578	FBXW11
cg07149785	0.055987793355950666	0.04393338731241048	-0.3497945832141439	7.019115494596661e-07	CCND1
cg07154861	0.010943485518650669	0.041373502081276436	1.9186347682694067	0.0011693425891652006	GLI2
cg07178825	0.4415790597828273	0.6210424485816035	0.4920201214079967	3.520390413327712e-38	TP73
cg07201089	0.049301518384131694	0.050601420459198125	0.037545804851152956	0.6648646899436912	APC2
cg07225277	0.0730528473140207	0.06118357657588975	-0.25579606050974374	0.00013739579095366398	PPP1CA
cg07232241	0.07073963904660673	0.06534009115459734	-0.11455039016561795	0.061604712554661295	NF2
cg07235805	0.3092661496109922	0.4677947933722046	0.5970268709060006	1.7074524170963906e-21	PARD6G
cg07243784	0.04093348796781959	0.03790752611335241	-0.11079729723225445	0.04360094599933132	WWC1
cg07312854	0.06673285026820996	0.0592731695593557	-0.17101791911138495	0.006100268090010368	BMPR2
cg07313814	0.8637788785488942	0.8982521420632291	0.056458430982588	4.1436983685813903e-17	DVL1
cg07318231	0.023623603207899267	0.02557532198225618	0.11452337332465043	0.11664041182068163	FBXW11
cg07344955	0.010672814867836177	0.011467067838668184	0.10355581195830166	0.00012112660386392439	RASSF1
cg07382920	0.33560666083570273	0.5578448835900588	0.7330926672568916	1.6290995875084472e-43	TP73
cg07440414	0.07215376278627517	0.1401243268875421	0.9575609051133018	3.0012329499123502e-05	TCF7
cg07443287	0.04694590841908594	0.051318785391891504	0.12848760030696263	0.2490584924380459	WNT5B
cg07452799	0.0810072927202799	0.08522381938849709	0.07320491559375844	0.2606693889075445	PARD3
cg07465031	0.032718821894986955	0.032074775617481656	-0.02868162934236059	0.7416965177936327	MOB1B
cg07471157	0.08314843577907349	0.2092187565630513	1.3312511673567762	2.6416460594232063e-12	WNT1
cg07476653	0.024171433140899472	0.025873257235805268	0.09815867518288261	0.09718803237179037	ACTB
cg07479491	0.09222572198081778	0.12187665222124414	0.4021806938089109	0.022915399267432218	BMP6
cg07489553	0.012889567364019965	0.01355405150528805	0.07252031808887059	0.013091635800722602	YWHAQ
cg07500432	0.9157221168884191	0.9336539198614991	0.027978013645935843	3.4203907029135884e-10	PARD6G
cg07588128	0.06719107637912947	0.07150001215178707	0.08967384512849139	0.24884036549523111	AJUBA
cg07622245	0.8975356790475006	0.7101857438654343	-0.33777289016350365	4.806486387718517e-22	GLI2
cg07639650	0.06243614650599151	0.07026077189865715	0.17033792795234523	0.12757874534261404	WNT2B
cg07657743	0.0780251155302199	0.16172491838652958	1.0515314912769098	3.221982587105958e-07	WNT7A
cg07660929	0.06756581627805844	0.05571375355568398	-0.2782600084696313	5.894495681061096e-07	PARD6A
cg07661480	0.9017260996764038	0.9175481870321543	0.025094646432836917	0.01169162789628505	SMAD7
cg07663571	0.01848624300530919	0.017917242827967573	-0.045103405655110465	0.26176383704333867	CCND1
cg07683820	0.04246742492362299	0.08679414199880234	1.031241042722652	1.053383154838609e-05	WNT2
cg07697895	0.03195039992086257	0.3410554708272014	3.4161005103686533	2.2713030096489163e-25	WNT2
cg07714657	0.020643351260651175	0.02916319399716881	0.4984715362482477	0.16627234365011093	WNT6
cg07742404	0.5168796717716334	0.5172337792979442	0.000988033163264886	0.9814122816646852	FZD10
cg07755173	0.010891597332966216	0.020900000224722402	0.9402874063937553	0.07134896846034035	FZD8
cg07755735	0.31564674048260033	0.5108737370264457	0.6946559184165707	4.481051294361252e-56	GDF7
cg07777352	0.9512627848449785	0.96772762359823	0.02475710563313218	7.36986760303248e-09	YWHAG
cg07781399	0.09736846300872858	0.07552561873982401	-0.3664884705225216	2.583593709047474e-08	CCND1
cg07789559	0.02477146057736878	0.025243598196472542	0.0272386298187558	0.7101921033457486	BBC3
cg07793203	0.05847066987699834	0.053223704503861276	-0.13564419077635614	0.002404245700604613	YWHAQ
cg07797073	0.1285892995781579	0.16752492151445833	0.38160513589064843	6.737828101807311e-05	PRKCZ
cg07813421	0.061779713135107446	0.054337043407310055	-0.18519710441433188	0.00034654451888902973	DLG4
cg07830110	0.0745555822993892	0.07491039315943841	0.006849516462868856	0.9414602544054455	CSNK1E
cg07847030	0.21861938838450032	0.5652589195363423	1.3704904993356954	2.30721810737249e-33	TCF7L1
cg07849302	0.0859622702495579	0.09347504486761692	0.12087767396107515	0.03372686607838255	TCF7L2
cg07871324	0.016033922301905115	0.01553639358498363	-0.045475734002135636	0.3267084545998813	MYC
cg07874155	0.041198132163978905	0.035635020375207466	-0.2092831808909889	0.009813136868290608	CTNNA1
cg07879727	0.05317163087514673	0.12069146668376211	1.182595053609283	1.6358432014951848e-06	WNT3
cg07901143	0.029682074628385305	0.03757245654657115	0.3400835121025052	0.03543376701642883	TP73
cg07911865	0.018578434840023545	0.01605188540202104	-0.21088620391723306	0.0031020670053998572	MOB1B
cg07966910	0.0619890794399542	0.19495337901670987	1.653043175653095	1.606511910785887e-09	GDF7
cg07974622	0.07126222525735333	0.10026391608806592	0.4925930494785335	0.007307990142704023	WNT2B
cg07985503	0.039489059124283375	0.057805440343588296	0.5497522837619203	0.01659222522109024	FZD8
cg07993743	0.32692074963346385	0.5458011378401527	0.739434454475629	2.9488696764525012e-58	WNT9B
cg08005809	0.9876424423633616	0.9772164737314267	-0.01531065084630216	0.12828724296338584	SCRIB
cg08037440	0.047564235803703094	0.10857766738057512	1.1907782910570213	4.0844398753789915e-06	WNT3A
cg08047376	0.020638594750752828	0.0921868662297253	2.159216482697172	2.857799083680203e-06	CTNNA2
cg08047457	0.19726375814135225	0.4552158290985154	1.2064248005951934	6.2984829265454256e-27	RASSF1
cg08062713	0.8956383314293993	0.8804046567370949	-0.024749497695822742	0.01063236218523741	GDF5
cg08067721	0.014676755822139094	0.04038466009909095	1.4602742895179532	0.01189978826757452	WNT9B
cg08069899	0.061675539142957654	0.19593898962904976	1.6676341789089904	1.6729236690135067e-15	CCND2
cg08077337	0.07823957820735167	0.33880452253462623	2.1144826348259116	3.526467832856348e-22	FZD7
cg08078213	0.012719469421582417	0.017018258485728827	0.4200449190819794	0.03514051816192158	ACTG1
cg08078366	0.013823586051509134	0.0166495018467327	0.2683470908598249	0.04897624560457315	RASSF1
cg08108155	0.05456911841219436	0.04329762273557553	-0.33379692086015605	1.427200508845929e-05	NF2
cg08115172	0.9643259325096136	0.9699828235973214	0.008438355004243146	0.00011907699814330397	PRKCZ
cg08119884	0.032947841225548044	0.13039733657272726	1.9846585554744742	1.5239722528181554e-07	CTNNA2
cg08162372	0.03618105901388797	0.2632946952028324	2.8633719134637237	1.578228567487467e-13	BMP4
cg08169864	0.019552471347404815	0.15713383041623655	3.006570947194659	1.0867989717877054e-10	BMP4
cg08170622	0.03331702231722212	0.03131198645881474	-0.08954442955618025	0.22847499394327042	CCND1
cg08174718	0.04245842454900523	0.03457071075620874	-0.29650057499783833	0.0002595472179102637	WNT5A
cg08205230	0.018399701317656135	0.027216833693938344	0.5648168915789161	0.13076159772535972	PPP1CA
cg08214693	0.8039360252595269	0.9449508315650734	0.23315856306213725	3.4656321977957126e-54	SCRIB
cg08217388	0.5186603648404845	0.6460017402174446	0.3167479257301899	3.740195642962705e-15	WNT5A
cg08227385	0.019753347366582248	0.020794655749878634	0.07411565123716057	0.01830359892498164	CCND3
cg08227698	0.02992443824741819	0.02695995915326624	-0.15050585390980026	0.012625303340670333	GSK3B
cg08228115	0.02165421590892905	0.022479561028424317	0.05396592957888312	0.2527655638412385	PARD6B
cg08231709	0.13228151967154353	0.2955824940666857	1.1599493034556405	3.176024041671244e-14	STK3
cg08243612	0.4112853622249342	0.5718143560602115	0.47540711416702236	6.746293688523296e-13	WNT10A
cg08277196	0.01453539609978674	0.014314940467970794	-0.022048715901491128	0.9207872943171561	BMPR1A
cg08279599	0.015143358669403412	0.014657429354531902	-0.047053115131669855	0.25646300670365746	CTNNA1
cg08301965	0.810750526229561	0.7480136017676292	-0.11619355098122688	8.473060820869811e-05	LLGL2
cg08359347	0.019699185575732636	0.021746885764561907	0.14267283091099797	0.05079778515057651	FZD4
cg08360253	0.0649885921120606	0.0654587701586641	0.010400002910441498	0.7746527744666267	PPP2CA
cg08361671	0.033474376245630925	0.030765181338841017	-0.12175867670501392	0.10389917116161661	FBXW11
cg08385874	0.09140684523565602	0.21161331908016498	1.21105632012164	2.786712579007403e-09	ITGB2
cg08396974	0.1555008933529638	0.27546692186106514	0.8249562213389973	1.5200181539894628e-12	BMP7
cg08410028	0.04194478695313704	0.03624166713652771	-0.2108421968785303	0.0011997237926611984	CCND3
cg08414635	0.06740211889561179	0.06219936147003351	-0.11589417566730352	0.12043232652583942	TGFBR1
cg08419589	0.07534584809362002	0.04980649336340132	-0.597194173472701	4.002449273400947e-05	RASSF6
cg08427575	0.01119930234002344	0.016966994515764958	0.5993221702266925	6.2147168900968345e-06	YWHAG
cg08428512	0.041689617187441706	0.04089289990600058	-0.027837750024221408	0.740293137274324	MYC
cg08430409	0.04424232371957134	0.050279595065223996	0.1845458692473579	0.22361452052430073	WNT1
cg08434152	0.04742432281589997	0.04372317644127881	-0.11722895812544828	0.018128271349244145	MOB1A
cg08473199	0.07484632385815888	0.07295648032536209	-0.036895328261401066	0.8644983328360745	WNT10A
cg08493338	0.9817658880855412	0.984087507546728	0.0034075688940545614	0.006232321931470147	AXIN1
cg08495456	0.023975193304063412	0.03068184091389002	0.3558426000379713	0.2552779214945517	FZD8
cg08504468	0.08176943810647598	0.07601289306809005	-0.10531758194018405	0.05506786191619987	WNT4
cg08512345	0.015936584699518887	0.02066493909103124	0.3748426267168487	2.5120779395510056e-12	APC
cg08521989	0.022144388518782573	0.022212710205432373	0.004444268867780385	0.9638050427857561	SMAD1
cg08551248	0.13780945122696034	0.22303003940820507	0.6945632024143497	1.560559686845832e-07	BMP8B
cg08553284	0.12157190421565046	0.30729220074521796	1.3378012966167419	4.307396224967702e-25	CCND2
cg08561895	0.9883678118825824	0.9855984142667895	-0.004048092388824589	0.10211942603152017	WNT11
cg08572016	0.018844037855392595	0.13046687466851145	2.79150351488374	1.231044147156225e-10	GLI2
cg08573869	0.9486481570844454	0.9617853866906053	0.019841899048681215	0.07928023599192238	SCRIB
cg08593051	0.04392374489818544	0.04168148796322954	-0.0755942819742925	0.5538317173855816	TEAD2
cg08594148	0.06016889790176297	0.0552557087806139	-0.12289440632539277	0.039761491564924485	CSNK1E
cg08624445	0.8265325528460573	0.7593716103531287	-0.12226557715226169	3.476026140195726e-06	ITGB2
cg08649099	0.010756134142828748	0.04347593189264967	2.015057298869994	0.0028152312606773804	FZD9
cg08651763	0.014033735427556418	0.015652089277559608	0.15745617510332816	1.4971657847065026e-05	DLG5
cg08658318	0.14203249129545018	0.11335183519460754	-0.32541324895856377	0.0162551686819898	ITGB2
cg08706670	0.026590698538365213	0.06064622372513155	1.189496138128018	0.0068198330646568025	STK3
cg08714590	0.4622873750405353	0.6062434023147946	0.3911071781197081	1.174361202972734e-08	FZD1
cg08722383	0.195514697596306	0.2593608997226364	0.4076839361065011	2.7698207933221776e-07	ACTB
cg08739433	0.25156156294334203	0.40578924970244934	0.6898191411221899	1.98010565759622e-17	WNT2B
cg08746138	0.0554230776817872	0.0693527800030148	0.3234668871767458	0.04929489094949622	TGFB2
cg08748615	0.018752207938310984	0.03496194070484423	0.8987247970944475	0.07048974020623823	BMP8A
cg08764037	0.5024805655900207	0.5081640119287579	0.01622640929857125	0.7029471753662735	TP73
cg08764167	0.0641288671575501	0.060620141870366316	-0.08117669356732084	0.0443470629892219	BTRC
cg08774231	0.05234516425302643	0.07471544621173028	0.5133502633775193	0.007056401031865256	PPP2R2B
cg08798921	0.02492276805467966	0.04147779942369225	0.7348750443653707	0.08505007784709617	FZD6
cg08812593	0.8352199442365615	0.8443552048071683	0.015693879603426875	0.05984873237284838	WNT7B
cg08823186	0.7950093275062904	0.8589049836516748	0.11152675505441079	4.4450954660097087e-17	AXIN1
cg08825837	0.1067704315909894	0.25993818396599505	1.2836564055850497	4.490793732033786e-18	WNT2
cg08827674	0.17298568902620018	0.16262121472199578	-0.08913721352265032	0.1519362928900138	LLGL2
cg08832220	0.440631583929009	0.5711992815734297	0.3744212554687136	1.0682330171447669e-12	WNT5A
cg08834429	0.015066586935213962	0.016364023401164676	0.11917486816190805	0.000698388585890938	PARD6A
cg08837462	0.02219427363347656	0.02431819031627097	0.13184837850899522	0.007174353552661926	FZD1
cg08851840	0.06664644940113472	0.06583063666235228	-0.01776886714225408	0.7670086409922006	TCF7L2
cg08852968	0.7750832523470779	0.7409136487553167	-0.06504586921780646	0.026049106752626863	WNT5A
cg08858370	0.023773129867842083	0.023857704155496484	0.005123363305243101	0.8939390389253338	YWHAZ
cg08934600	0.04692539454757738	0.04355909615889366	-0.10739485647289908	0.11738502606861527	APC
cg08943089	0.08660698425786341	0.08686402806024462	0.004275481942929246	0.9512206770220557	FZD3
cg08958549	0.09658263149149596	0.19456191968445266	1.0103936917616945	2.6062699746396427e-08	APC2
cg08996502	0.06492760519685861	0.0596493365967876	-0.12232590492624673	0.06759658051851872	SCRIB
cg09024340	0.01353888961554048	0.01899038728880305	0.4881599060845125	0.007921552785578613	WNT5A
cg09041756	0.03161832800925016	0.034087658533517126	0.10848842540381207	0.1039401726188845	ACTB
cg09042026	0.01689317412386554	0.02786325893533072	0.7219235807708818	0.1258682315569376	FZD6
cg09048530	0.04295506213282408	0.16039765500559328	1.9007529858856806	1.0076693824839844e-07	FZD10
cg09073732	0.07426538039415254	0.06636091439622196	-0.16235607413236036	0.003085332307859189	ACTB
cg09074113	0.5295580252874064	0.735121370310125	0.4731936886696587	8.971724714519478e-57	GDF7
cg09075558	0.3891168436881978	0.6111831847200063	0.6514014199742127	1.6670619026763229e-52	WNT3A
cg09085632	0.03583245241724592	0.050566124879928995	0.49690443543624874	0.18709268267854542	PPP2R1B
cg09113513	0.012662947885526615	0.014113460995323493	0.1564585207288117	0.003966109398272949	TEAD1
cg09146695	0.03287880661336019	0.03571076695564638	0.11920118369257338	0.5462246845512508	LEF1
cg09150450	0.041578193095700974	0.1236587907424485	1.5724658346272495	3.2069509815471757e-07	GDF7
cg09156233	0.015802740017217428	0.03763346543136283	1.2518414171506567	0.005999103683721517	BMPR1B
cg09158990	0.026250686085738002	0.1391380477360534	2.406089948777793	1.8024355517782843e-10	WNT1
cg09164580	0.24877281370841484	0.2914956020385784	0.2286452827645353	0.012418402087621239	GDF6
cg09167119	0.03197281392583452	0.03138761253186629	-0.026650425325970874	0.8815972356348593	TGFB2
cg09201238	0.6505515777697262	0.5259399699945608	-0.3067653010164049	2.8619913685512486e-11	ACTG1
cg09211429	0.07869290409882794	0.20403709645798088	1.374526019849192	1.2483159628965134e-10	BMP2
cg09226388	0.027079362320671024	0.1104989147596419	2.0287665295099124	1.1284089443659267e-05	BMP4
cg09227621	0.03208207477602211	0.19315401364954954	2.589912306124656	1.4900095092258381e-12	WNT3A
cg09230774	0.011190280234467208	0.012038674902570544	0.1054304376364552	0.0007449199197492397	PPP1CA
cg09232440	0.030848078006920188	0.058769864404171084	0.9298959648025925	0.007420470556069743	BMP8A
cg09236098	0.017863354792681654	0.01986395865037764	0.15315011501124243	0.00776333313898555	DVL1
cg09265563	0.85548626463177	0.7378035572068029	-0.2135079467448344	1.1464760634893e-11	FZD9
cg09281601	0.009783037593701931	0.010727388219616612	0.13294447731056636	0.0010677683859003908	FBXW11
cg09307104	0.5992691664605712	0.5191470110040616	-0.20706101049940664	2.9600826767652522e-08	DLG3
cg09316122	0.17377676125557992	0.32879131699233427	0.9199370326290641	2.562536053133863e-14	WNT3A
cg09320190	0.28963955467913494	0.42061385187366196	0.5382377246443639	3.118286466503859e-30	WNT3
cg09327821	0.8535024913607838	0.7859432508701557	-0.11897021819377061	1.5834302745334825e-05	PPP2R2C
cg09339219	0.5166669825027311	0.6157766158792356	0.253172390491342	4.242470114708439e-13	FZD2
cg09348431	0.019669080322534855	0.021883039523086595	0.1538836379915473	0.054469130252461806	SCRIB
cg09367901	0.6266752501255598	0.49310159353420974	-0.34583310140141627	2.2844352510608692e-12	BMP4
cg09378679	0.8630805799496419	0.8834988075776415	0.033732927338785496	2.2426703595829507e-10	CSNK1D
cg09386807	0.1297146280562473	0.2451484932391705	0.9183147113724581	5.248139058669744e-08	RASSF1
cg09392386	0.038685498790528294	0.03788248981817856	-0.030261720589601408	0.574541567302707	AXIN2
cg09396181	0.06534000234714521	0.18721493285042448	1.518657101680613	3.5494412800922965e-11	WNT7A
cg09410845	0.060346698687403395	0.051966221676114	-0.21570068104468598	0.005095212646693403	BMPR2
cg09410986	0.1009122803895892	0.10198875956480039	0.015308405907673744	0.7323675700427261	FRMD6
cg09417299	0.05874330655687489	0.08133042830046039	0.46937073670307083	0.0019124499912772353	GLI2
cg09425708	0.018483522936130554	0.02151564713335168	0.21914647454725347	0.23753901562577148	TEAD4
cg09482777	0.019913744098322424	0.1021171314440788	2.3583885157911904	1.2066195391992655e-08	CTNNA2
cg09511896	0.24337481395300137	0.5725089530998982	1.2341183786843848	3.5908096115480686e-45	WNT3A
cg09528265	0.015400972134563436	0.05105827072970272	1.7291232574972757	0.0011931782148469324	PPP2R2B
cg09547099	0.012262905280780383	0.013128883827243615	0.09844345111673042	0.16869066159419333	WWC1
cg09547767	0.034161009845542344	0.1101590783179354	1.6891658651413335	3.647423740992023e-08	BMP8A
cg09548897	0.9461433501948672	0.9509703873444033	0.007341634239775077	0.027486848415141523	AXIN1
cg09549649	0.8447821107286789	0.8793358054608772	0.057834930465988955	6.808099481011653e-06	SCRIB
cg09551996	0.08625493319785213	0.0771873053230497	-0.16024337860587576	0.0020563217059049303	CCND1
cg09601800	0.06173007179734299	0.06374271516538799	0.04628700368622673	0.7009939973778663	ACTG1
cg09655100	0.04474736675505055	0.04624876498612297	0.047612054117472956	0.31294617271599584	TCF7L2
cg09666237	0.05595097559453512	0.05879214895603634	0.07146022477999807	0.5194230422396175	LLGL1
cg09678212	0.3621741016275886	0.4632980560609457	0.35525724338815295	2.376199332311879e-05	CTNNB1
cg09679202	0.9638079112412842	0.9620380840167166	-0.002651636408303167	0.6868515935310493	TCF7L2
cg09697800	0.03333941441700037	0.030586228661820807	-0.12434653372558492	0.07725792919022782	TGFBR1
cg09700407	0.015360340869219734	0.015419345826321118	0.005531327470467325	0.8980491545113986	PARD6B
cg09710586	0.06442186917893405	0.08260357051078152	0.35865362234605297	0.0037105592125130193	PPP2R2C
cg09710605	0.02786380977321431	0.02954979155264882	0.08475542475243822	0.0632673914923758	CCND3
cg09801353	0.00801208383836355	0.010061957516775012	0.3286615807668207	0.19512400028298665	CCND1
cg09805055	0.051380036465182174	0.04805241300309003	-0.09659903485551162	0.11874284708982796	FZD5
cg09835320	0.05575481014032328	0.05348625225789707	-0.05992815752420452	0.2882755435201598	CSNK1E
cg09875150	0.7302862202653416	0.7404885687589859	0.02001545549332662	0.495539906252472	FZD9
cg09891066	0.8728356089988931	0.8863157892343694	0.02211085397887229	0.0005866607039567211	PRKCZ
cg09923107	0.07322751402026452	0.302435406655481	2.046169324195631	1.1622898083725378e-19	ID1
cg09925014	0.11102219540612404	0.10362113105295397	-0.09952989084059619	0.09717230104257067	GLI2
cg09926389	0.8809573834393595	0.894848715183218	0.022571568182723472	0.45868774599157514	TGFB1
cg09930155	0.9486922200626253	0.9256596734926993	-0.03545824401786386	0.0006720050932678272	NKD1
cg09982005	0.08548594700697441	0.07967895100019606	-0.10148862158519523	0.003541774315407787	SMAD3
cg10000424	0.019878330358396413	0.027120072360667644	0.44816444218765816	0.244248852798022	WNT6
cg10017843	0.14918254621026317	0.13921612536124844	-0.09975242785008241	0.07317835147152152	PARD6A
cg10019916	0.38746625448451516	0.439823325466263	0.18285345017592164	0.04266453610259256	WNT3A
cg10038618	0.43287869689310726	0.6414556415677352	0.5673866989567634	9.704770736617107e-43	TP73
cg10057528	0.9645839066398517	0.9711251530766865	0.009750493928873439	0.04153852647567369	PRKCZ
cg10072502	0.03559994336688981	0.03217171104712573	-0.14608227859699252	0.01268102913327819	YWHAZ
cg10090761	0.1235237680977312	0.27404733765245454	1.1496364512272366	4.275494831470835e-18	APC2
cg10091994	0.01880659939347579	0.18165889139029295	3.271921071299815	2.408027735810772e-12	CCND2
cg10094078	0.15932780808063138	0.3527537795811598	1.1466634528421935	1.0485256391620192e-26	APC2
cg10131194	0.14247477383410953	0.279809189085392	0.9737368396348766	1.2824871252314559e-17	GDF6
cg10131910	0.06220646977411334	0.060951353081143085	-0.02940638732000217	0.5069062028694633	YWHAZ
cg10143426	0.1021592056047754	0.32977050858283874	1.69064317242293	3.5074266154836454e-19	TP73
cg10152523	0.011229127138758208	0.01508445456336001	0.42581674253465573	0.0003672942141810103	RASSF1
cg10158886	0.09645074050597569	0.247583626949053	1.3600516904675708	3.080440525985511e-20	BMP6
cg10164137	0.03273618104474305	0.028632945692724194	-0.1932099297467954	0.021787580089978918	DVL1
cg10169241	0.3293495739437461	0.44248107053709307	0.42599605380912753	2.0047139465918613e-06	APC2
cg10248584	0.027093649008794105	0.02783766886032907	0.03908369355531786	0.182433936681078	FZD4
cg10250321	0.05254077837274142	0.053900416703357906	0.03685885283762014	0.5864851185458819	WNT5A
cg10280299	0.013010193187655603	0.020253564858828038	0.6385334764429044	0.14451435935655152	FZD8
cg10302505	0.040226049040493726	0.038599816846198294	-0.05953604294957195	0.10409787173209473	MYC
cg10315128	0.05157522339333968	0.047149697340848305	-0.12942965491610367	0.06808156277264936	SMAD4
cg10347199	0.012805583720641403	0.013909953286287385	0.11934455767292473	1.997889825618923e-05	DLG4
cg10349065	0.02817654055233951	0.20599209477865446	2.870022576107513	2.618938986024665e-13	WNT2
cg10363337	0.8315585470915522	0.8833476505197018	0.08716349491362245	6.609339124315942e-10	SCRIB
cg10368518	0.018153663048735964	0.018373435422939018	0.017360718683529765	0.6635439346930809	MOB1B
cg10399696	0.049134333802643336	0.044056285373542454	-0.157383636282825	0.016180831417228075	CSNK1D
cg10400825	0.024059787047887082	0.022346280553358265	-0.1065891526153158	0.3763384059043928	NF2
cg10431651	0.7552673102593068	0.8274339263200788	0.13165676693897743	1.8836738043201114e-23	GDF5
cg10453502	0.9041352357897907	0.8195470367715929	-0.14171182631869583	9.766301528118992e-15	NKD2
cg10502508	0.05323214033258115	0.05336758754930907	0.0036662219860896347	0.9814988133355695	TGFB3
cg10518262	0.020129351892252702	0.020353386980305015	0.01596816911024392	0.84997976108844	CCND1
cg10523966	0.021783769227659365	0.169855423775683	2.962981777583569	2.285217516894886e-09	BMP8A
cg10531748	0.04643591619000796	0.04110231474503943	-0.17602145590371476	0.0704948959781918	DLG5
cg10539418	0.08354020167619929	0.08631546674461434	0.047148470676309125	0.333584791190463	CCND1
cg10545536	0.010891759540335787	0.01221243212214489	0.16511350641584602	8.306179065360745e-06	LIMD1
cg10553204	0.6001535866801361	0.8318330444797842	0.47096224566451717	6.2438620140148005e-43	GDF7
cg10565187	0.049975141095179455	0.06664655634975494	0.4153196925493124	0.1280672078699626	APC2
cg10606730	0.5415171149946466	0.6362766703443595	0.23264728899646658	2.635696443197826e-16	WNT4
cg10607059	0.07733893274153152	0.07896521086291805	0.030022339725982238	0.6595753135845759	TCF7L2
cg10624665	0.40205187732575154	0.5151619807841994	0.3576444593457406	2.4149342529639957e-23	FZD2
cg10626925	0.024470762879565244	0.023736298600371943	-0.043964097333591516	0.06801727827782846	MOB1A
cg10644430	0.9264998852075931	0.9238246830475902	-0.004171704408032814	0.6885212175013466	LATS2
cg10659575	0.10940176019147219	0.08730575381790431	-0.32548730839101586	1.143066888521582e-05	BIRC3
cg10666410	0.02362489412174329	0.02294935561205557	-0.04185421849470578	0.2422158651204497	PPP2CA
cg10687131	0.24834976310387966	0.4397660928750101	0.8243630022739041	3.646196478338248e-19	GDF7
cg10689528	0.10284625510301088	0.22382855165143362	1.1219048161791043	1.0599718586826201e-10	GDF6
cg10698404	0.01553227701188862	0.01600931449168778	0.0436421914524091	0.5012025965247959	YWHAG
cg10701252	0.9520540206955176	0.9475109846476273	-0.006900767338667158	0.40857446314374113	WNT5A
cg10711871	0.6756063000600088	0.4725333175990778	-0.5157667262666342	6.849379057557876e-36	WNT7A
cg10715272	0.3051005341513751	0.4946756467420067	0.6971981705705017	2.2747503654968427e-27	BMP8A
cg10726475	0.03212450423120676	0.04214007753921394	0.39151877901131654	0.11259459140495012	WWTR1
cg10774185	0.01992083991640206	0.02102331662986316	0.07771180962967854	0.014048809012842172	YWHAB
cg10785051	0.19003681250744342	0.26430099719031647	0.4759029544817663	0.00023235609196998298	TCF7
cg10800003	0.05882454110192067	0.054054996440032275	-0.12199018476261543	0.11532007052426473	PRKCI
cg10808783	0.03779373761264065	0.20667925486186284	2.4511744814257557	3.0646412758449748e-15	APC2
cg10819446	0.04143941693209654	0.03311474017303786	-0.32353016540439483	5.026452428085884e-05	PARD6A
cg10832291	0.031546642661124245	0.026953426194720406	-0.22701780178525557	4.080422431246104e-12	MYC
cg10835795	0.9136876755258362	0.918772088104495	0.00800593364450758	0.0758080739507319	WNT4
cg10836034	0.054567645063431716	0.05318913801282684	-0.03691412698007696	0.5557790817210485	MYC
cg10836978	0.03442551613803355	0.03316660472559125	-0.05374695409435294	0.40425863883684565	MPP5
cg10843715	0.0267258809430588	0.0288845152816328	0.11205878156004391	0.06900742164299206	PPP2R1B
cg10854807	0.48970237644112236	0.493588332928817	0.011403096332219764	0.617206098926266	ACTG1
cg10883171	0.0660575123618812	0.056617498719336856	-0.22247462623457095	0.03227910908303756	ID2
cg10888337	0.13074429351488295	0.39039587973887513	1.5781898469312583	8.372394558770737e-24	WNT7B
cg10952804	0.066391055117295	0.07666864218475744	0.20764774966715835	0.12888453316649434	BMP4
cg10956762	0.12350536873928608	0.21240284443001495	0.7822293297057514	1.888906118113691e-09	APC2
cg10965669	0.8538092333979909	0.8426966754508299	-0.018900330914255782	0.005893057563026789	AXIN2
cg11006812	0.10785113305203277	0.12125069395517935	0.16895167120838947	0.07603787747992524	WNT2B
cg11023721	0.03906043289517893	0.03872044069793903	-0.01261256548816064	0.8575597577057674	SMAD7
cg11035216	0.037478673936764996	0.03548583165046322	-0.07882679082029162	0.20110083008421412	RASSF1
cg11037750	0.8434790496904548	0.8156229582337694	-0.04844985029257545	0.03839421023504472	TGFB1
cg11073558	0.0879508463897534	0.3129944862258322	1.8313678760073129	7.972949645352115e-28	GDF6
cg11077561	0.03639838507494565	0.03108257440551151	-0.2277684427840663	0.0008670035293332619	DLG1
cg11090131	0.871408269817909	0.879435710709368	0.013229311629354664	0.014015361298791818	AXIN1
cg11100798	0.0705802445581006	0.14020697012455033	0.9902217378615786	2.2361053711193118e-05	LEF1
cg11135021	0.011711868511372577	0.058180349303698385	2.312560696377145	4.299415896285436e-05	CCND2
cg11139646	0.12196010276902942	0.3718465939146287	1.608298286093835	8.185102123403467e-43	BMP8B
cg11142826	0.05478816582958961	0.08107658130402401	0.5654209503973306	0.06047591654593838	WNT3
cg11175192	0.14847323034623805	0.23458109443071842	0.6598839098491213	1.1437600830729457e-08	WNT6
cg11190277	0.10850565425153576	0.08578151017460901	-0.33903160395172194	1.4206161217927595e-06	CCND1
cg11193173	0.03316378490742275	0.032018547942137994	-0.05070078537267026	0.5477464879434888	STK3
cg11231249	0.0426272601229096	0.17072651298375108	2.0018388853399522	1.0240996262290032e-12	CTNNA2
cg11255163	0.06966925452290355	0.06885452213735588	-0.016970717292622204	0.7774038751792236	CDH1
cg11271713	0.07381242101916304	0.06961149491004796	-0.08453805356721487	0.21668183985292302	CSNK1E
cg11295801	0.01709486210573251	0.021983525392902693	0.36285997750871757	6.344511826565407e-09	LATS1
cg11298786	0.2438591638760308	0.3350122010863892	0.45816545143747534	2.552392178845738e-06	WNT3A
cg11316592	0.013547808882995017	0.015194745198661765	0.16551294225225877	0.3686924667860536	AXIN2
cg11325997	0.26015342367722616	0.4126038795201115	0.6653946926418571	8.92426601902204e-22	AMH
cg11339519	0.9318905022899758	0.92126783826097	-0.016539798285363318	0.013660926793354927	DVL1
cg11345323	0.01629264663392023	0.019096532904421145	0.22908975240604534	0.43728880319752106	PRKCZ
cg11357813	0.012135211405712687	0.012936266726394806	0.09222208875260758	0.04767624607335039	PPP2R1A
cg11375475	0.029283187261825307	0.02801338349302223	-0.0639563444977281	0.39852886785612396	BBC3
cg11398323	0.2914191309349206	0.1858693687687015	-0.6488065558024388	1.586583333171094e-23	CCND1
cg11431402	0.4694068113248395	0.5469229315010687	0.22049877675998827	1.633120470108705e-07	CRB2
cg11439535	0.650874873429646	0.7654180746882369	0.23386774834245352	8.108609269945909e-43	CSNK1D
cg11485451	0.024501210474083226	0.09851758649602792	2.007528257978728	3.941298821788984e-05	TCF7
cg11556521	0.871476279538475	0.8910612383752506	0.03206318809624762	1.543923659504235e-05	CSNK1D
cg11612470	0.059693929349279536	0.07064798972733173	0.24306428735316668	0.0006809287058766617	TEAD4
cg11614065	0.09854765322276854	0.09524522594792002	-0.049174734804420264	0.2126278781672591	WWC1
cg11616651	0.12751944116709182	0.38445953785734405	1.592114558785964	8.718934443338088e-33	AMH
cg11631883	0.038048726633154964	0.039234708279909214	0.044282301197443266	0.34600695524875147	YWHAZ
cg11647690	0.1379396672082052	0.2578070720610181	0.9022544484155326	2.87042555799347e-10	WNT9A
cg11654333	0.05542802832427465	0.04951270560499177	-0.16281690221752845	0.02230376849984132	MOB1B
cg11670519	0.07666070763475023	0.10982334821589937	0.5186255804730646	0.0007032341000027901	BMP7
cg11688275	0.03385201711641695	0.026684413551697178	-0.3432444959214484	0.00024073791659270927	MYC
cg11690896	0.027651466862826525	0.03005331305883796	0.12016802653762343	0.00014246450542689196	BIRC2
cg11698099	0.11217123032636916	0.14664951109106145	0.3866695603481167	0.009272685346150812	PARD6A
cg11701621	0.2563472377061349	0.4649988940455514	0.859127932993188	4.4889870182579956e-24	WNT1
cg11710000	0.06231710891840572	0.0731935245212294	0.2320877140760204	0.09021529044188342	FZD3
cg11714801	0.0715440308622205	0.07647684760442792	0.09619165277517482	0.1133449502657825	TGFB1
cg11729413	0.02036176939072321	0.027403112217455044	0.42847681806109966	0.05011786757748505	TP73
cg11753239	0.019345357488513924	0.05111253189184397	1.401689668915874	0.00024147321483515053	WNT10B
cg11759937	0.023208679052527492	0.025168876422580557	0.11697640136168679	0.004475236110652733	BBC3
cg11763509	0.24679519500734728	0.5549774520584816	1.1691148518835528	1.028507827644051e-57	BMP8A
cg11769841	0.12683638339929798	0.22411331244726587	0.8212597019588324	3.2632489772869525e-44	CSNK1E
cg11781622	0.8244447614248929	0.8805012666687226	0.09490224451064162	8.21705801074356e-24	PRKCZ
cg11789444	0.06171909740147731	0.06271111004745226	0.023004093250764236	0.5718092495108025	GSK3B
cg11791526	0.6942716174284982	0.6823819288920335	-0.024920752575171016	0.1978628625795105	PPP1CA
cg11799072	0.0375265435860417	0.03303571202003814	-0.18388497618522046	0.018983303323315163	DLG2
cg11806528	0.2388556324047309	0.4190705917347005	0.8110543868421252	5.24916175048342e-19	WNT2B
cg11809157	0.028527017034961105	0.031227388941494138	0.13048304685921353	0.0007785114024871334	BBC3
cg11815991	0.09097864566877996	0.0776240532726226	-0.22902419058695025	8.205792005840102e-06	ID1
cg11816577	0.0885866292151653	0.07838186369819282	-0.176569086115232	0.003758602352024597	YWHAE
cg11826826	0.019486253951012795	0.12161950593324866	2.64184595603475	7.801125817888444e-08	PPP2R2B
cg11837690	0.9102991547841512	0.9096256742364424	-0.0010677661793213019	0.8745919205914214	WNT4
cg11839355	0.06179404923579484	0.056292536255820015	-0.13452426316786587	0.006000991376594036	YWHAZ
cg11845142	0.02814168083063707	0.027008067049121738	-0.05931810889581036	0.03799674432381681	AXIN2
cg11869770	0.046546226638801654	0.13968021387943472	1.585391550414994	7.039678127178977e-08	WTIP
cg11887884	0.010482482699344318	0.016713824257962046	0.6730614223334813	0.2697427282872257	ACTG1
cg11924572	0.02016671954717018	0.019639158501654787	-0.03824331025495603	0.09890866877391574	PARD6B
cg11931776	0.8886129981884023	0.7407721235308633	-0.2625254358861652	7.251907546876084e-16	WNT7A
cg11947509	0.03357574516114712	0.035731604553635166	0.08978128227781178	0.05295105894844427	FZD7
cg11961999	0.7135163961169178	0.7376808338751006	0.04805017039985652	1.901685990662832e-06	PRKCZ
cg11964564	0.023562567225363103	0.10850016765165856	2.203128632294656	2.1822366527664043e-06	STK3
cg12039242	0.02371653341765774	0.021343056639803338	-0.15212634429324912	0.09187424599915485	YWHAZ
cg12054648	0.0437162306100294	0.03573566770042819	-0.2908042669255816	0.0005772426929684321	PPP2R1A
cg12057615	0.03604123449805079	0.02995698347434305	-0.26675606915005873	0.024730428601324413	MYC
cg12072393	0.8619687050942139	0.9098209250017986	0.07794712427532667	8.473722417795625e-38	DVL1
cg12078605	0.032688292962824717	0.20549459294989247	2.6522544894344255	1.0550926974921821e-17	CTNNA2
cg12094974	0.86645845416324	0.8809347016063062	0.023904509572752194	0.13269252037892862	ITGB2
cg12104333	0.9322368382206904	0.9278169113852534	-0.006856380929637624	0.11000566937054752	WTIP
cg12108956	0.01938340871237033	0.019272174376852174	-0.008302948984158386	0.8478624171370239	GDF5
cg12149391	0.02476431708782598	0.024545170581318623	-0.012823644078641946	0.7573281844158624	DLG1
cg12154045	0.6266761059963178	0.6526802096464001	0.05865630816820851	0.08977661953187166	APC2
cg12194701	0.10201254398335041	0.28546848143828923	1.4845849022345263	4.8144630979120763e-20	STK3
cg12198729	0.025306135205069802	0.026948389542035822	0.09071186541680211	0.03441864954768313	BTRC
cg12204773	0.018281105525289623	0.02033571877414212	0.15366266625857447	4.818492452963871e-09	DLG4
cg12233208	0.028396579727957144	0.0287559247484362	0.018142060980518827	0.6187530511459182	BBC3
cg12246416	0.0168798521903579	0.01705253911125035	0.014684300498015114	0.7415687545739988	YWHAG
cg12255061	0.7922490017040046	0.841919795748306	0.08772886691578247	0.00012298213578841163	AXIN2
cg12263469	0.791605490806526	0.5186454931594674	-0.6100328611635863	8.211686883598416e-38	CCND1
cg12266049	0.951514230798595	0.876395945754721	-0.118642423160177	1.800671187965765e-05	CCND1
cg12266953	0.015023568677391836	0.13359983073407178	3.1526187255474425	4.177371580864066e-09	GDF7
cg12273770	0.04022006348222645	0.04213627761703886	0.06714751115184771	0.4674347827205724	FZD4
cg12296532	0.018390444056290138	0.03224417125550176	0.8100820741245838	0.09183294256949509	ACTG1
cg12334488	0.6117289886480692	0.7621688713268727	0.3172180422665646	4.577077049414961e-47	GDF7
cg12345778	0.36499890483042063	0.3839527942792711	0.07303681205532547	0.2670593893655335	WNT10B
cg12359809	0.3741457941967788	0.6183378821440149	0.7247948365009974	2.091082864009154e-45	WNT3A
cg12366301	0.9456559936742888	0.9389796568226374	-0.010221560179468748	0.08220420236347409	LATS2
cg12379948	0.028489054346552592	0.08968558824313802	1.654468439956221	0.0003673971766890789	WNT3
cg12382902	0.02776944630238646	0.27785867278912135	3.3227809552372696	4.781034053373333e-25	CCND2
cg12400781	0.039179945945483886	0.036666688151530916	-0.09564544393193715	0.65959912926803	APC2
cg12424694	0.16774198317235053	0.2800259124422298	0.7393165164847074	1.3640018760378874e-08	ITGB2
cg12461345	0.025277441872435778	0.03637599922252651	0.5251364110749115	0.038626233901641244	TGFB2
cg12475507	0.5769541616388747	0.7130821644469119	0.3056116169611259	1.6775124907424786e-32	TP73
cg12492359	0.06673862573795855	0.0726165660251017	0.12177672866806703	0.03030641125560414	BMPR2
cg12534008	0.3125585380966152	0.5645296327602448	0.8529228987258937	4.544045527822209e-34	AMH
cg12541591	0.0493912581580797	0.059643107930302676	0.2720997172953317	0.10030727491211058	TGFBR2
cg12618251	0.05741819796892081	0.05462489109337166	-0.07194955496421934	0.31182627580260275	FZD7
cg12620942	0.019261470444939838	0.07052072763812978	1.8723295160259195	6.044431003615422e-07	GLI2
cg12622139	0.011674946924771492	0.014045988598875687	0.2667421779045766	0.03996139511122958	WNT5A
cg12625874	0.06426871064477832	0.06294542744425087	-0.030014949597652735	0.5247352495660972	DVL1
cg12651664	0.03489338493807414	0.035403970769352	0.020957619047384066	0.7479370419563103	SMAD7
cg12670756	0.08219359033764354	0.08198359467961312	-0.0036906450751422555	0.9372392875626196	PRKCI
cg12671336	0.057134660614653526	0.055424751815207375	-0.043835813994123084	0.5705087306693399	FRMD6
cg12692199	0.03693278019140754	0.028810939875074496	-0.3582851433909838	2.502051389063629e-05	DVL2
cg12697442	0.030553283196754696	0.06653960644397888	1.1228859156685491	3.423806965161985e-08	YAP1
cg12698784	0.012050644114737226	0.012921562272900061	0.10067024716143427	0.00023083650152868224	GSK3B
cg12698834	0.04029106099229379	0.04338139029116539	0.1066164926330765	0.00838667669820796	LLGL1
cg12700033	0.03497456064495766	0.03508399324494849	0.004507029875850663	0.8905967565414512	YWHAH
cg12709244	0.013105771088791913	0.015121247767609251	0.20637495375391887	1.4901739478710372e-06	DLG4
cg12711627	0.8355101223135503	0.8583427357576267	0.03889652323201973	2.1081626197882446e-06	PRKCZ
cg12730381	0.04558991559320874	0.04239549596795258	-0.1048037349128869	0.05914644528151964	YWHAG
cg12733004	0.012672845352215724	0.015053448516808406	0.24835354454734573	0.0006119997258074611	GSK3B
cg12764620	0.9079516656295925	0.9170842839863618	0.014438831403484073	0.01537358159322843	PRKCZ
cg12825880	0.03283388943228699	0.0340914300221025	0.054223458404313606	0.4237416326550908	CCND1
cg12830327	0.16435732841724757	0.17424414159687654	0.08427436569167401	0.052806437142568774	DLG2
cg12843872	0.07808064065324317	0.0787440860937929	0.012206686750819283	0.8074817560652676	FZD1
cg12900467	0.040946534155364346	0.04012264960681604	-0.029324461412174024	0.7127893942260017	LATS2
cg12902426	0.03506658403449956	0.03542135565672948	0.01452252922138992	0.7824988972287448	TEAD4
cg12902719	0.04338480205142513	0.03718802013485329	-0.2223518048200292	0.006570692748402141	LIMD1
cg12913879	0.41662687356921685	0.65283279600491	0.6479576348700382	3.1410300632479126e-30	TCF7L1
cg12914362	0.05781087690590345	0.07161219522580957	0.30886433662691515	0.036274736624892286	FZD8
cg12918009	0.05505400172771709	0.08232739179357629	0.5805250876906743	0.014956841691311605	LEF1
cg12936639	0.016827636007519232	0.017582429288441122	0.0633018980614147	0.4611439255400803	CSNK1D
cg12949975	0.023348128368125283	0.16323015429767093	2.805528787566587	2.0248545892643654e-12	GDF7
cg12966367	0.15113561451866442	0.40142728709792697	1.409295021480042	1.61523688532631e-28	RASSF1
cg12972643	0.018465832184755653	0.019090595367872797	0.0480038151966678	0.05318094697767773	DLG1
cg12977696	0.0131199895694355	0.015957503838523287	0.28246842183423176	6.8285471674432045e-06	YWHAE
cg12994233	0.0410481765611758	0.03769873671027684	-0.12280195674284093	0.02456032181701265	CCND1
cg13046271	0.08056561437466694	0.12843048465823947	0.6727515566519574	0.0008866780564620237	TCF7
cg13055278	0.34347098101211765	0.34692434562291335	0.014432871597235438	0.595625917391663	ID2
cg13071345	0.7837188834830993	0.7255512115274209	-0.1112588112390359	3.384284354830355e-05	ITGB2
cg13077484	0.568036531900198	0.5028876647807836	-0.1757475498610991	2.5616349718118696e-09	DLG3
cg13079154	0.013311447854485483	0.01932738699417193	0.5379791043217682	1.2784018441972092e-06	PPP1CC
cg13080151	0.014685250724022485	0.13060408159559253	3.1527601818304936	5.499562020113623e-09	CCND2
cg13161961	0.02896312393332196	0.1914584937580911	2.7247425409703534	4.1327652312460464e-13	WNT16
cg13181826	0.04290273518665567	0.04147055295436212	-0.04898234330120782	0.4910676368951381	YWHAG
cg13201172	0.730738429908059	0.8014750254667918	0.13330248426538047	4.34636372912977e-14	SCRIB
cg13209613	0.18422549558826315	0.09656765396745486	-0.9318608007099256	2.1202450824625615e-41	WNT3
cg13211683	0.032597439529818646	0.35383907432086187	3.4402628201951027	1.0754332223444265e-29	GDF6
cg13244804	0.14305619109508497	0.09106690676113842	-0.6515831485298876	1.7514451387290886e-12	MYC
cg13248847	0.12482780800978112	0.13559435247456136	0.1193577307041076	0.07583955776024623	DVL2
cg13271751	0.1435802773142611	0.11238946498582104	-0.3533507806995897	5.011907681783602e-08	CCND1
cg13272430	0.016301994591114522	0.019253755972668925	0.24009141774287124	0.006010222120532121	MPP5
cg13285637	0.06677967154947133	0.14982489734123433	1.1657964826363627	8.790877931305184e-08	TGFB2
cg13303069	0.12581533814591633	0.32330312933632416	1.361579659888912	2.637510546509024e-21	TCF7L1
cg13342441	0.061814864566847594	0.09268511882797525	0.5843839203130385	0.00443466587123697	TGFB1
cg13348877	0.030274650202643045	0.02937676649558651	-0.04343468391758559	0.5962820095756742	PARD6G
cg13368085	0.0629864875558187	0.06776761250257227	0.10555358373960749	0.25288366915980126	APC2
cg13387826	0.5759435539886674	0.6927542024025883	0.26641613183862534	6.187784442103014e-36	PRKCZ
cg13388333	0.012147463061000759	0.012364566062665	0.02555656349995689	0.5178468450196472	YWHAZ
cg13391820	0.09788414575771348	0.43040689720973446	2.1365540857380982	8.186913868350543e-43	CCND2
cg13398027	0.9806172902793735	0.9763241228059236	-0.006330022267107874	0.3462554446282001	SMAD7
cg13404421	0.016282960381245954	0.2298634241594271	3.8193420000139024	1.7531457340023731e-16	CCND2
cg13422359	0.8482143726549702	0.8589519062251687	0.01814842631864172	0.01302622426470165	YWHAG
cg13458335	0.017903405008206932	0.054378900382713834	1.6028129818497436	0.0019993261823474033	BMP8B
cg13458651	0.09924081664227756	0.28789018875928896	1.536513110799289	1.4936164829327217e-16	WNT7B
cg13464744	0.04190808698948903	0.04063937387029879	-0.04435049244822629	0.5478146943834601	TGFB1
cg13467765	0.020576081778161878	0.05478096253549837	1.4127063336350207	0.000483269379738459	GLI2
cg13479780	0.01471298220188498	0.015391549293335532	0.06504875999289257	0.01494977252938562	CCND3
cg13494355	0.9591371508502295	0.9621009181347442	0.004451104550231168	0.2166674982527437	DVL1
cg13496324	0.12134198417966012	0.11987570749113209	-0.017539477701960456	0.5663995755778075	FZD1
cg13497155	0.0570416107141733	0.051032579425978504	-0.1605961563599456	0.0844697182048149	RASSF1
cg13498289	0.04408535478674985	0.26262038152032613	2.5746075103989465	1.4523192827738677e-16	BMP6
cg13504215	0.020142461607193848	0.06448011365104984	1.6786142810642886	0.00022166065370159184	TGFBR2
cg13508391	0.014548180213207399	0.015002548762668174	0.04436891688142803	0.1526502096782856	TEAD4
cg13511098	0.012595134251554136	0.013794373791470502	0.1312134658412538	3.008089212248551e-05	DLG5
cg13527439	0.015981465355756026	0.016780761388397906	0.07040847981639227	0.19373540542665102	SCRIB
cg13529291	0.7921982533112814	0.7885655297070571	-0.00663087250749051	0.7835969402995613	WNT11
cg13539171	0.7800213747824783	0.8007158466716537	0.0377766999045882	0.02131773770031683	LLGL2
cg13543375	0.03706751472085024	0.037263863790279184	0.007621881721785809	0.9062176779359952	WNT4
cg13558371	0.38175453139184845	0.3816714422061023	-0.00031403793123740894	0.9971254078031137	CRB2
cg13575161	0.11454722024873121	0.3667598440155059	1.6788932403061971	1.2147488716349719e-18	CCND2
cg13590055	0.7110002815610311	0.7578580366441913	0.09207749426483036	0.0008504667481752617	PARD6G
cg13591058	0.17348917544073156	0.11019210051141452	-0.6548248479253816	1.55366400504661e-07	APC2
cg13591369	0.6133036900285932	0.710378972817639	0.2119872474344192	2.4386921605319843e-41	PRKCZ
cg13591497	0.9562103546623751	0.9613464105321249	0.007728355360181718	0.09857208565735745	CRB2
cg13594432	0.0626500133037843	0.059128984538327656	-0.08344931495805134	0.40221077299369257	AJUBA
cg13602813	0.1283197965353235	0.199570848624036	0.6371572417901965	8.760273989929446e-07	WNT7A
cg13608094	0.9016454008399216	0.8270206234860864	-0.1246368553666785	2.0892728380966378e-07	CCND1
cg13657659	0.9085462585302161	0.903560721768397	-0.007938413557719112	0.38444458291192485	FZD5
cg13668930	0.9810237081351204	0.9700557349524415	-0.016220361767535208	0.013964914215795675	LATS2
cg13671831	0.02554236076322609	0.029148463570565004	0.19052796739815323	0.16534458345377004	NF2
cg13677897	0.039871863008902254	0.03881747891483272	-0.038664594552103373	0.4431269345531248	ACTB
cg13720316	0.1965675469411375	0.17512188054304895	-0.16666580210329845	3.2962447461678305e-06	CCND1
cg13724496	0.03247349937550758	0.20984342886830315	2.6919785224102823	4.998120594724076e-10	BMP2
cg13729891	0.12970989238308275	0.3565370508923267	1.458763495986488	8.048484147616881e-21	DLG4
cg13730859	0.9768151367533284	0.977207189912965	0.0005789218977117244	0.5704556825541013	DVL3
cg13781574	0.5110128835374139	0.4776907149798706	-0.09728282953352582	0.03199994329094004	DLG3
cg13801381	0.07034668616227524	0.33114546926239147	2.234910750585602	6.661560787436016e-31	CCND2
cg13803071	0.23665267643403987	0.23625939558908893	-0.002399534666383327	0.9501793235805998	YWHAQ
cg13806070	0.1128599136044136	0.21342171921269096	0.9191738515745597	9.421232597351278e-07	BMP8A
cg13872831	0.13583045752871917	0.3412996189459036	1.3292317895144745	5.622609783591831e-28	RASSF1
cg13874466	0.048681735225446304	0.05895478755518773	0.27622838243961234	0.06272444476510486	WNT5A
cg13899320	0.05311536432997869	0.05993646932676763	0.17430486137595094	0.30918115607971947	PPP1CA
cg13903421	0.6169787055131714	0.6527401948901005	0.08128818445546573	0.02055782328288048	WNT6
cg13927387	0.011902040788399184	0.014051112069791058	0.2394753494500498	0.24102871499139428	YAP1
cg13962355	0.05308083445912874	0.04925789243222917	-0.10783614939086486	0.04225535186263488	BTRC
cg13967780	0.051628830316380075	0.04640202506588506	-0.15398914483342996	0.015587901710931747	SMAD7
cg13971892	0.05993192032364781	0.252430160699032	2.0744877895489977	3.734090936499116e-20	PPP2R2B
cg13977323	0.019238896863986905	0.02123589455248908	0.14247880382333347	0.00022681343183450853	WNT5B
cg13998093	0.41148888671494815	0.43150083390828486	0.06850987993473603	0.28336818345211284	WNT3
cg14032529	0.024674850902373688	0.03809403259151341	0.6265236508297116	0.014898014866583618	TCF7L2
cg14084907	0.23021083777426976	0.2746187101621362	0.25447416800016137	0.04508336109974097	TP73
cg14123232	0.19505029579577887	0.3664279046976476	0.9096831873944125	1.9399317451972005e-17	GLI2
cg14186963	0.0787069256542039	0.17756944584078058	1.173820866839994	2.341582285417213e-08	WNT2B
cg14205937	0.15792980150772926	0.16551680676706165	0.06769428253559037	0.13753840469574283	WNT7B
cg14214865	0.04246485052057101	0.03785153181872146	-0.16591748556834834	0.0034874232019367108	DLG1
cg14234176	0.9199149214738427	0.9180617765359858	-0.0029092032785120203	0.7144151516029659	SCRIB
cg14239329	0.052727097357465384	0.04803247592121168	-0.13453440128045108	0.2447651518479163	FZD7
cg14253951	0.055230674920169635	0.057533506967500994	0.05893265540959101	0.13938421261184816	MYC
cg14270220	0.06187045421259134	0.23508348977900165	1.9258506897581422	2.077251595660694e-14	WNT1
cg14282406	0.8746051710895583	0.7994263727765689	-0.12966671084408238	1.982981386130961e-09	CRB2
cg14347670	0.05863352057300979	0.05624239567769514	-0.06006763591358317	0.40683356106854773	CCND3
cg14353231	0.017565788868259373	0.01781628517156878	0.020428187012803793	0.4436074149675947	ID1
cg14383716	0.0141994357583694	0.01502620949417897	0.08164751882087022	0.011754486660569533	FZD1
cg14400292	0.09727528589374605	0.2795242773233501	1.5228283694542861	2.0771006487665955e-17	WNT7B
cg14417861	0.06158898552529961	0.06209757010178221	0.011864451684319006	0.8228413807956562	CTNNA1
cg14418633	0.5937698660735187	0.7885782698213304	0.40935007772488746	1.8727666972451538e-43	PRKCZ
cg14438174	0.024201625887039915	0.02732479404108336	0.17510664940622514	0.002109679729269361	DVL2
cg14449845	0.03894547268849634	0.03519178515827025	-0.14621692952556317	0.020427525492653278	GSK3B
cg14472315	0.03271652873080676	0.031608121535874105	-0.04972438572751508	0.5001023695202491	GSK3B
cg14486338	0.3969061133785657	0.7632040264358328	0.9432709988542685	8.14392011681165e-107	STK3
cg14503395	0.8255055306435679	0.8084209658773923	-0.030171143232063144	0.40761310947235885	CRB2
cg14513281	0.016249713621891083	0.018039298975918532	0.1507289822845378	0.1415168883740943	CCND1
cg14519887	0.9419755076016182	0.917770164504167	-0.03755664126693945	0.00010628809661496808	FRMD1
cg14552663	0.013029093684085415	0.013122497982186445	0.010305643526103117	0.6787672718564	PARD6B
cg14556189	0.049741340694721706	0.04230126514496385	-0.23374458144268656	0.0021367196382015043	SMAD3
cg14557185	0.11672605332081215	0.21944401254144483	0.9107262999369456	6.5246830672554884e-09	WWTR1
cg14559388	0.16901067199841885	0.25658918083822246	0.6023459932080553	0.0005978258799690572	APC2
cg14562081	0.055987301270335806	0.05724679963301207	0.032095401810968906	0.5611445805203208	TCF7L2
cg14573411	0.3835059636915422	0.3226736330228631	-0.24917331831257603	0.01820284568407256	CRB2
cg14591805	0.9639833519717975	0.9758793525925152	0.01769456797427991	0.00040215342593712675	PPP1CA
cg14598373	0.017337267370090288	0.0349442697418714	1.0111793731424443	0.005884476775754786	GLI2
cg14599284	0.046872684153824624	0.049403079078672515	0.07585354871539536	0.5124563422228552	WWC1
cg14630905	0.01862717414577251	0.05046618651428372	1.4379082478918748	0.005329702229960918	WNT9B
cg14633757	0.027606344133612896	0.030260024723908586	0.1324133196531973	0.021552964904826517	CSNK1D
cg14637002	0.0913360120151841	0.22991569072840082	1.3318492228496457	1.362244142661639e-17	STK3
cg14639163	0.4318542488000681	0.4966056703683402	0.20155625100901725	1.886881593622546e-10	WNT6
cg14640751	0.06827927655416731	0.06067535804893577	-0.17033705569264213	0.006837074353054092	PPP2R1B
cg14657818	0.013022288972323501	0.013430300388226086	0.04450851486120655	0.05028371021773943	ID2
cg14663065	0.03576536740196504	0.03447562740543497	-0.052986454881952236	0.5277621543165818	CTNNB1
cg14664030	0.9824015420742506	0.9778414654710617	-0.0067122410267034015	0.03972254184427075	CSNK1D
cg14688104	0.021659835071091253	0.07693756467826275	1.828665906831924	0.0005135547449987248	STK3
cg14693112	0.04986473705771146	0.10586466958245841	1.0861293484832333	1.2421483909389978e-06	PPP2R2B
cg14737332	0.058825162860908504	0.07097535550499012	0.2708847605716459	0.0002680103765934078	TCF7L2
cg14742305	0.026241038711781437	0.029245233015146827	0.1563766559973921	0.022792646891293903	TEAD4
cg14751914	0.11919732828358107	0.10862484353309766	-0.1339978003285584	0.07487507969731004	SMAD7
cg14774288	0.08080851124058157	0.08054944811736167	-0.004632549962461623	0.9437703244357802	PPP2CB
cg14780466	0.28306754738434137	0.5958652740908736	1.073839813108624	5.536048218543423e-81	GDF7
cg14781922	0.13199949159923016	0.37529553053059406	1.5074947359810955	1.448018575869864e-19	TP73
cg14782437	0.03937137650469255	0.08069630552057312	1.0353554718356237	0.0001623405988677021	CCND2
cg14831946	0.061418018177466	0.052470242751651124	-0.22716249594013496	0.001660671078655524	FZD1
cg14846293	0.047466825433115825	0.04689423211648285	-0.017509080531620088	0.7722834123902828	AXIN2
cg14860397	0.06795552604994673	0.06644494444187866	-0.03243143956748325	0.7363720135587777	WNT11
cg14872731	0.03521288994241361	0.036668135807723407	0.058423287034286044	0.5506478725939528	CCND1
cg14884256	0.009743763495287133	0.013157952100121032	0.43338394482105913	0.0002880350429508548	RASSF1
cg14907738	0.16894508540421918	0.2154842883094576	0.3510282981025649	5.797771096178926e-08	APC2
cg14909614	0.4465563849090009	0.40868292257913147	-0.12786039077599662	0.0007204144481654948	TEAD3
cg14910241	0.03148325890022298	0.04716189575771986	0.5830368261613255	0.05581521021701409	TGFBR2
cg14914982	0.04977375039125819	0.12619392766021142	1.3421854892545866	1.545737266142704e-06	CCND2
cg14916095	0.014963294334183362	0.01643479241777062	0.13532539893612394	0.41693715630245354	FRMD6
cg14926439	0.01982115795618984	0.022317957125251187	0.17116372855279766	0.15933319561615036	NF2
cg14934978	0.01666359153292376	0.019778441801758955	0.2472293904280264	0.004411048598181054	FZD3
cg14935343	0.06502611733280082	0.0648386530639818	-0.004165162853627137	0.9228426191782837	CCND3
cg14958505	0.07745022070858862	0.07181765726982575	-0.10893075795379369	0.03454273618685414	DLG1
cg14962120	0.02232910440596197	0.034400860057021886	0.6235192467194	0.00021951771418184888	CSNK1E
cg14984257	0.28501859794713064	0.25862699061388134	-0.14018321630880393	0.0016766146866502999	ID2
cg15001381	0.047399243388786975	0.09113718521478678	0.9431757831394911	8.389064010200334e-06	AXIN1
cg15043384	0.23628331426970758	0.3239285359793142	0.45515781226922075	6.103006825026177e-09	WWTR1
cg15043975	0.07663428494452693	0.06975346846417245	-0.13572501891563474	0.042608182268150746	RASSF1
cg15051960	0.09856157000665769	0.09184443725825468	-0.10183289291262308	0.236535819797446	WNT5A
cg15077085	0.03608527418366188	0.037652480579201016	0.061334697359845244	0.4100569483541078	PARD6G
cg15153018	0.05778566710474499	0.05654570943915583	-0.03129413762710687	0.5528927536500432	SMAD7
cg15160312	0.04938956109237674	0.048208396455531655	-0.03492170554198512	0.5035527995255996	DLG1
cg15166332	0.03546962872894506	0.04921152683581362	0.4724120489508835	0.08168688544151945	FZD8
cg15166561	0.029893267275627217	0.03203029755720134	0.0996166112405272	0.08778852651414237	SMAD7
cg15232798	0.08980161573919382	0.08057136047380237	-0.15647428651580655	0.00430057837174625	WWC1
cg15233292	0.02313131526458028	0.023678670408060463	0.03374077273801357	0.20828947315458424	YWHAH
cg15233880	0.24076247489247413	0.1483939784864572	-0.6981780003242438	1.4390624761914746e-31	CCND1
cg15237742	0.5526297442255684	0.6177421544147155	0.1606915683300403	7.610388049728451e-06	WNT3
cg15249639	0.04241883150622029	0.25807134772939067	2.604993190456717	4.0357109942999574e-17	CCND2
cg15262317	0.4457829969786693	0.5985131320510526	0.42504131138532925	8.777100478637216e-15	FZD5
cg15264083	0.01610681030632395	0.11451806574556818	2.829832482990682	1.0905673320531971e-08	CCND2
cg15270950	0.05018979216142922	0.08031584969812078	0.67829074846792	0.0010467577083985392	TGFBR2
cg15277906	0.250487373276016	0.4744330499792701	0.92146663349943	6.191828258417708e-61	GDF6
cg15318690	0.050845016388212094	0.11642371851711554	1.1952067231080474	6.654281311396388e-05	BMP4
cg15324310	0.020563170401613425	0.02165161508543029	0.07441193124559148	0.01870349150964564	YWHAB
cg15328326	0.03483643688355408	0.1363433287657672	1.9685751355316161	1.1912334687814586e-08	WNT7A
cg15330584	0.07201230980235339	0.07682117952904295	0.09326057320266971	0.11653399413319462	CCND1
cg15348972	0.07368123444741359	0.1070797962473471	0.5393171614167579	0.00838966863954976	CCND2
cg15356195	0.020070734807828908	0.024052291457439035	0.2610809097943921	0.00221225869687882	ACTB
cg15361065	0.013051612034986003	0.014138955727584519	0.11544756135117108	0.0015006532081784177	WNT5A
cg15405931	0.03977308290339953	0.03460170239262264	-0.20094937335787066	0.004349254376570947	PPP2R1A
cg15409931	0.025415816234612944	0.04749116552630461	0.9019325991916116	0.02458104435678052	WTIP
cg15421087	0.05821559345747633	0.06455777475064725	0.1491852101076936	0.01314622128463818	CTNNB1
cg15426734	0.08306052197411269	0.11704824952104827	0.49486851565308265	0.0028534352709373486	PARD6A
cg15448495	0.0647629108900805	0.06645029439844641	0.03710775944492648	0.5011673671512248	YAP1
cg15502607	0.7979076098053725	0.8267531142306176	0.05123486919472369	5.0086231886149466e-11	PRKCZ
cg15507817	0.04135740056895096	0.04082825866980982	-0.018577473231552497	0.8043840239768756	WNT7B
cg15529290	0.05302429948077984	0.035877212220941715	-0.5635858636284807	0.00027676342568909613	AREG
cg15529692	0.03348972742128708	0.1897733017568891	2.5024865023288774	2.3633691696524607e-13	BMP7
cg15585318	0.0544406187669218	0.07139947937412584	0.3912300900765956	0.12584090233776532	WNT5A
cg15618137	0.06823553160452328	0.07298265539774469	0.09703046779030088	0.1997064171226654	WNT7B
cg15647515	0.06199935644352469	0.24530322082084957	1.9842410311024388	3.4568317865701287e-19	WNT2
cg15664899	0.04842841291339801	0.05556850727556278	0.19841376202251076	0.2968330897184342	TCF7
cg15672146	0.047822926189083084	0.1570216135096265	1.7151888415381322	2.0930990739867108e-19	AMOT
cg15675070	0.020105550712557686	0.03291969774299575	0.7113572358643859	0.021420740141455275	BMP6
cg15696278	0.03704794189305939	0.039330080460886825	0.08623973833147092	0.15050744109326078	YWHAG
cg15698795	0.7402130408176553	0.7302529568364043	-0.01954425814306123	0.35785373456755076	PPP1CA
cg15700160	0.01899250890750625	0.019906130343627135	0.06778229744057122	0.27132430791412304	TP53BP2
cg15706230	0.025706770692354733	0.027383494901012967	0.09115819774074475	0.002621450108355914	BBC3
cg15709766	0.5902827180299881	0.6939617969365499	0.23345013967909217	1.577129764923753e-11	APC2
cg15714846	0.7363161608743735	0.7627551507452801	0.05089465055627027	0.10762102577098771	FZD5
cg15728256	0.05114969047778269	0.22014676765177832	2.1056682468501133	5.769087923213609e-15	BMP8B
cg15757271	0.03655433866835541	0.03571753189988507	-0.03341025823055594	0.7472975614292408	WNT5A
cg15801573	0.09959434367301674	0.08562167537046791	-0.2180877434801414	6.486365854545277e-05	MYC
cg15802396	0.1799363996300211	0.39307686935140235	1.12732440945915	9.140600057882676e-17	DLG4
cg15830431	0.05574702084926281	0.1779409743589149	1.674432143553254	2.4805635402321325e-14	STK3
cg15830613	0.016643981634500427	0.01733275658354496	0.05850051588072464	0.020047604406390262	PPP1CC
cg15838288	0.05732975630439163	0.16007845435132956	1.4814230907836523	3.7689746381914074e-08	WNT3A
cg15894431	0.01728261843073827	0.01723641460370636	-0.0038621053996798454	0.8957698593134042	YAP1
cg15906692	0.07891800750143635	0.06421465217189802	-0.2974520100752385	0.015404531278754517	ACTG1
cg15919561	0.8785568713522374	0.8750671105950427	-0.005742014521066616	0.42862605373149876	CRB2
cg15922174	0.474631346050362	0.39016945223388955	-0.2827065549046883	0.003882694302542738	CRB2
cg15927927	0.07515827637229013	0.21888697375828894	1.5421822139759964	2.607089380743056e-13	PPP2R2B
cg15928093	0.029151637926944616	0.21245984585591166	2.865541352133944	4.217817470745588e-16	FZD10
cg15945417	0.014072495621949808	0.015125759724991982	0.10412940740731083	0.00047995128298947875	LLGL1
cg15947940	0.011019823970045497	0.019036334423538328	0.7886545260099783	0.17146987697113078	BMP8A
cg15954335	0.02737646105410087	0.03098094795028987	0.17844532621728104	0.22032271696121136	CCND1
cg15993083	0.07538695471306202	0.22538515551530183	1.580005698813772	2.5182774373093184e-11	CCND2
cg16001977	0.11093377531840126	0.10071912358461296	-0.13936104629060625	0.0011596347168315083	YWHAH
cg16028555	0.725515926509984	0.6841925332200576	-0.08460492498328519	0.0007032016929793298	WNT11
cg16028934	0.04303294377985337	0.033252012084436455	-0.37199989399175515	1.323834575576833e-07	TP53BP2
cg16049468	0.9764543532471655	0.9578532551097472	-0.02774795402970335	0.034087494395985456	WNT5A
cg16067980	0.010995132875518704	0.013364501534187891	0.2815409901272592	0.13106957736680622	ACTG1
cg16100135	0.05787260745808276	0.05853553879505609	0.016432150542928986	0.7697686026154816	MYC
cg16137853	0.0459716712473646	0.04193015583636465	-0.13275692255951313	0.05783240624205813	BIRC2
cg16139749	0.2089515770057515	0.21196623805529974	0.02066584382394868	0.8079830227492593	WNT2B
cg16190331	0.8650207417683049	0.8695522764804882	0.007538036694161731	0.4881576385411459	WTIP
cg16208433	0.05896348775816267	0.0658096575586323	0.15847745077597805	0.43587788550758966	NKD1
cg16208672	0.013871697752175458	0.01708205802643735	0.3003374302436211	5.255841990121664e-05	SAV1
cg16211328	0.015922562479918054	0.018339984426735168	0.20391988078822942	1.0207981398231548e-05	CSNK1E
cg16238918	0.201546650721164	0.27813925481805307	0.46469356307257814	2.009884280305114e-08	PARD6G
cg16256504	0.05803043504539134	0.068176704185359	0.23246911345446478	0.03063891563480742	WNT6
cg16256922	0.0652109354889801	0.06449844796178811	-0.015849471073766348	0.8666286897505796	YWHAG
cg16264813	0.017534073924578043	0.018794679499563212	0.10016307814450048	6.993216122030274e-05	DVL2
cg16271017	0.011731156024993089	0.026135838186460838	1.1556842397525484	0.024879580845351072	BMP6
cg16271600	0.02736307022098042	0.08872740782753177	1.6971497066061259	4.17113847445359e-06	AJUBA
cg16277510	0.0738725302315168	0.14672416196974555	0.9899965702199262	1.2172834351007833e-06	BMP4
cg16292382	0.06753083803199475	0.055664017330472805	-0.2788014276804554	0.00011412531074211719	DLG2
cg16299428	0.048823242091071466	0.05643244690494004	0.20895680606115372	0.1763619841670265	TGFBR2
cg16310717	0.14619881179087066	0.19170770979084023	0.3909767721019642	8.952155189624229e-05	CCND2
cg16352624	0.03930145933871586	0.03647342811251356	-0.10773707955292776	0.06377165196113525	AXIN2
cg16361301	0.04197348518608384	0.05479567537354306	0.38458377663775034	0.007410854284504449	TGFB2
cg16366656	0.016252530445300763	0.01642032127013928	0.014817997590352941	0.8827832855598706	SMAD2
cg16403102	0.06944246037816587	0.13551862869898543	0.9646012122067076	2.0098865276488603e-07	WNT5B
cg16406833	0.01619537779194491	0.023453130268411972	0.5341983683305559	0.12846360736189094	TP73
cg16411863	0.021611597759634078	0.024495497121527456	0.1807108350212224	0.004551853137345921	TGFB3
cg16416793	0.019145384741629034	0.02253782838588988	0.23535185992456484	7.980754066446737e-07	YAP1
cg16440629	0.0659052803184866	0.09617982499542059	0.5453402428360664	0.029776466823988275	WNT3
cg16481008	0.051176343229289836	0.04751215288146985	-0.10718048431429965	0.11470918119868904	APC
cg16498194	0.30493078145162406	0.5550843612372575	0.8642252560987574	1.6776799951816587e-42	FZD10
cg16532711	0.011844364409481443	0.013826243758930691	0.2232084829617432	3.720859911165156e-05	LIMD1
cg16541852	0.04097869207207561	0.14617509546991997	1.8347516902592567	7.941636764914811e-09	WNT10A
cg16573663	0.02062489990994545	0.02496952868881724	0.27578147184246665	4.412280450180441e-05	PPP1CA
cg16584595	0.024675108957852812	0.044954800779196905	0.8654187359653733	0.016474591220377737	WNT11
cg16607065	0.5315938087253043	0.7095549866062398	0.41659018736223097	7.611816657682461e-17	TP73
cg16608617	0.06666620171313448	0.06003724024258285	-0.1510978708340175	0.012290080874089513	FZD7
cg16613938	0.5045063505367094	0.6507642372482542	0.36726254032607486	3.5537849730085967e-10	APC2
cg16637776	0.03140789514281492	0.03261622335228343	0.054462479989859015	0.2250834468334935	TEAD3
cg16653138	0.5399237569047941	0.7204843343591115	0.41621136446346463	2.237380470659164e-48	PRKCZ
cg16677019	0.4561341610685089	0.6258771452978366	0.4564212739849117	8.533367945145859e-37	WNT3
cg16688437	0.1547904750382955	0.30667389306819937	0.9863886575945888	1.172203108720553e-10	FZD5
cg16705383	0.015750084526562087	0.016607697020545136	0.0764924583095944	0.8452300721232232	BIRC3
cg16739895	0.015697062462249646	0.018278474276668413	0.21965105276734168	0.00017674409832066641	CDH1
cg16741710	0.06929989586984267	0.09716607155845283	0.4875994570485907	0.015410621347530094	TP73
cg16750777	0.7481416016638897	0.8130974048185686	0.12011683338810616	9.294411405967358e-10	NKD1
cg16794070	0.10888174321696736	0.1415769571740122	0.3788244039683705	0.009070811602935916	PARD6A
cg16797714	0.027343282691474208	0.028987261359081685	0.08423258200866451	0.06741575205076666	SCRIB
cg16844403	0.021132582370908266	0.10347616637597937	2.291757532216699	1.873190129324643e-07	WNT1
cg16862315	0.014929222480127617	0.0173781734844269	0.21913742580381299	3.381508967523974e-07	DLG4
cg16887890	0.024361346517597176	0.04580270851836302	0.9108390367246176	0.003616943193088182	WNT10A
cg16904899	0.9809827421475691	0.8560404611120086	-0.1965487683572632	6.030314337846396e-12	WNT7A
cg16921014	0.03223759592113396	0.029397009021564117	-0.13307478416278626	0.18192434850716718	SMAD1
cg16969182	0.008694720153614619	0.00964675625433904	0.14990432013669364	0.2666682566659576	CCND1
cg16973520	0.1473346523138795	0.32254725901196196	1.1304137726028023	1.4926787935802478e-11	WNT10A
cg16988129	0.04485260793628387	0.036373009177156426	-0.3023235860848645	0.0007844145841405358	CCND3
cg16994506	0.03362604137285984	0.27235301517251714	3.017826986451773	1.727173074066928e-23	CCND2
cg17025232	0.017293847498066204	0.042400584556131604	1.2938252822716252	0.0011636967240785266	PPP1CA
cg17026052	0.05883388059215544	0.05380120930655564	-0.12900859628004832	0.005621300918278471	TEAD3
cg17035892	0.019093762807834595	0.020181203033828997	0.07991073569751878	0.004768414092195527	CSNK1E
cg17049621	0.330808572864503	0.36508920537164685	0.14225239083493404	4.8307206298160456e-05	FZD2
cg17053871	0.019119361273704186	0.021016005058959914	0.13645412529560336	0.0686741479883728	GDF5
cg17073733	0.12988127469488364	0.20648597746203035	0.6688503621652108	2.4347291695914164e-09	WNT1
cg17084048	0.016653767569985874	0.020085702674404238	0.27032033914242914	0.0020697518910775246	MPP5
cg17086808	0.034423029319172446	0.03701409257583534	0.10470059641784564	0.039870064193186054	ID2
cg17100201	0.9698015081593789	0.9692079709495084	-0.0008832274676671656	0.52056536925593	YWHAG
cg17150465	0.02469628454938936	0.02750324650579108	0.15530791477228528	0.01890985780039079	SCRIB
cg17179568	0.06127267501611402	0.07434158236132507	0.2789255590546189	0.029726530359331975	WNT7B
cg17180977	0.04987807794723231	0.0452495120887289	-0.1405036358030197	0.033143411022027884	WNT9A
cg17186727	0.03935512486371512	0.03701999002414198	-0.08824701071467086	0.20192986971439394	WWTR1
cg17243289	0.3471979612902974	0.23828226275245032	-0.5430869122175022	3.9149144613967085e-18	SMAD2
cg17246714	0.07589659040941452	0.08979826924007772	0.24265256368827545	0.061531010914903074	WNT5A
cg17249210	0.056306935706918984	0.05043069542096596	-0.15901052010500588	0.012626427830045644	BTRC
cg17296482	0.07706549442701506	0.3248723212859841	2.0757158805793607	1.6848457447379637e-22	CCND2
cg17317962	0.05127532063710479	0.04457107846337543	-0.20215673873782353	0.1687975904942162	ACTG1
cg17318529	0.33320799456672495	0.3401239257490488	0.029637479559587804	0.7442875138191367	WNT3A
cg17338133	0.9817406865179896	0.9862069447327293	0.006548405595819454	2.7377876321384237e-06	DVL3
cg17339147	0.11217893169707248	0.304860489440463	1.4423474370388096	3.870744998808334e-27	WNT2
cg17340796	0.014619816413607465	0.016513920693902034	0.17575748702582708	0.005100831370282853	DLG2
cg17349389	0.047542876209945434	0.369739840369326	2.959209415794462	3.679424651958547e-42	CTNNA2
cg17356328	0.01288665623424559	0.013863036256632398	0.10536529959795914	0.04465976457392263	WNT5B
cg17415581	0.018602331274195687	0.018658749949427886	0.0043689019481516255	0.8824738077767001	CSNK1D
cg17416271	0.02757237975615786	0.031490561144449584	0.19169567483618746	1.0783223383550322e-05	YWHAE
cg17426766	0.5988563052506722	0.6936489780424924	0.2119958979462521	6.584369693955735e-18	PRKCZ
cg17435831	0.7081369744161328	0.72454044895496	0.033037786691221746	0.06366661480989168	PRKCZ
cg17441887	0.05788112386858672	0.0572618102452955	-0.015519655047881421	0.8532174371696765	PPP2R2C
cg17467925	0.9146023617518231	0.8643225353570514	-0.08157486769085462	4.555963436420465e-06	PPP2R2C
cg17473022	0.03483085791206429	0.03077303416896671	-0.17869931013400922	0.0013651916459933103	LATS1
cg17484733	0.2769910142506362	0.5505919962434738	0.991144462981752	2.5056966469665414e-31	TCF7L1
cg17487170	0.14980325864254576	0.2156806304431119	0.5258276118778209	0.00016054374763836986	TCF7
cg17496659	0.10136286154140733	0.3513715969177319	1.7934684175606486	3.078702407107055e-27	TP73
cg17505251	0.03792734806624337	0.03172600602480076	-0.25757258754334905	0.0001317265794432563	MYC
cg17515702	0.04544593351788967	0.043109703365447824	-0.07613857300090437	0.225510297136688	BIRC5
cg17537177	0.08800287728397012	0.22399709982223984	1.3478574542305892	9.413067020180178e-13	FZD10
cg17553300	0.9592821195723886	0.9553935267792854	-0.005860064353621624	0.4624011177828591	WNT5A
cg17559711	0.056165657182491835	0.05330087714298129	-0.07552898095285877	0.26149434635738134	AJUBA
cg17565051	0.9809542453266069	0.9794921709934585	-0.0021518851659013158	0.09854413791025711	PPP2R2D
cg17582391	0.025166837846033917	0.030830758059636736	0.2928464058889247	0.00011097957274173912	GSK3B
cg17583449	0.05559083492107133	0.07639076741846708	0.4585512346531914	0.010662939732577223	WNT11
cg17597195	0.030867351288250154	0.025861296153254387	-0.25528710733090326	0.0024713792155126317	DLG2
cg17613214	0.9711361528065919	0.8862643315853782	-0.1319365229085136	1.1231959960660023e-06	WNT7A
cg17619993	0.03556714766700027	0.26880765476532026	2.917957035766723	5.804621416245155e-21	BMP6
cg17630771	0.07600669892293936	0.07930365921109467	0.06126085850180323	0.1908280830165239	YAP1
cg17648210	0.2353841739701277	0.45588466266387356	0.9536515492135769	3.9065750409596104e-16	ITGB2
cg17661940	0.045207044017651424	0.04429988853368379	-0.029244517593034473	0.7239629052890086	PPP1CA
cg17774058	0.12352909931616798	0.21233091087884665	0.7814634798929108	2.0559121245900357e-10	BMP2
cg17776353	0.01884051837149705	0.020712694031025627	0.13667655298619172	0.02867583506303569	BMPR1A
cg17804302	0.0749903347180534	0.09430994770596186	0.33070528985445713	0.009673032535098833	NKD1
cg17804348	0.5335413598935543	0.678744961805922	0.3472694716321427	3.990229030988472e-29	TP73
cg17820365	0.19412796737711757	0.23571490953208515	0.2800350380384861	0.05727841204743678	GDF6
cg17851496	0.1821914133572553	0.32574457268749746	0.8382861750573211	1.881485260961511e-18	WNT7B
cg17873420	0.015087635111079512	0.01595000098769881	0.08018982283136428	0.0018879038772263309	DVL1
cg17886028	0.023740988091428005	0.16834547224456353	2.825973033720004	1.1104746716531673e-13	CCND2
cg17910969	0.015457404136395805	0.016767270281532805	0.11734977834378	0.0005487203379461495	LLGL2
cg17920868	0.049021432030534697	0.050477842809299504	0.042237628178778214	0.6285456466500483	MOB1B
cg17966020	0.048678066980269184	0.05054426185745488	0.05427543710356455	0.3480827519365721	WNT8B
cg17978903	0.04489048114477253	0.060002381342547914	0.4186101993516257	6.224090457898167e-07	YAP1
cg17999376	0.03303268556275268	0.17783915619015742	2.4286068373579695	4.87070475284673e-11	GDF6
cg18001524	0.3288481327428241	0.4270530703889157	0.3769938879805972	2.306557852211344e-08	WNT11
cg18004316	0.009897876571277563	0.01148997731239521	0.2151849926028785	0.0001538400403398822	FZD5
cg18006328	0.06974057029909436	0.16627626497688502	1.253512179709903	6.382428377590468e-09	GLI2
cg18013519	0.008701964873867632	0.028608101617205756	1.7170106677013768	0.011492248822744994	PPP2R2C
cg18024631	0.8769393002059598	0.8822125665448233	0.008649324856148471	0.11610338625685679	DVL1
cg18039133	0.11870797557521374	0.2848042508681888	1.262553811634475	3.1766954329729038e-24	BMP2
cg18073151	0.190130005432238	0.14879202741578057	-0.35368900343224846	0.0009040846823007387	AJUBA
cg18080670	0.02605597063980247	0.028080751669952792	0.10796755524552233	0.2156916889697012	ACTB
cg18097224	0.02252233978573579	0.08519246320299373	1.919369090978968	5.1893377707467244e-05	TCF7
cg18108008	0.022853062446790025	0.04440541119674281	0.9583479846036613	0.02025651304907364	BMP8B
cg18170491	0.05721882623392388	0.053735406930134864	-0.0906168917491846	0.09751915107535182	BIRC2
cg18209212	0.03173002280037428	0.14050219700961916	2.146672226754421	1.9961313362623227e-07	FZD10
cg18210026	0.23625120819068499	0.2822503895075328	0.2566538646217383	3.6157725695412594e-08	GLI2
cg18217145	0.014769436610150257	0.03068867619639624	1.0550916196569733	0.03301763896532464	BMP8B
cg18236665	0.03237175927581534	0.039339973923679473	0.2812602289423722	0.11348906098751997	TGFB1
cg18238813	0.0159467633535278	0.017461290500558353	0.13089655120867813	0.002758150606155445	PPP2R1A
cg18269141	0.545794646935928	0.7113045495708579	0.38210914621796205	1.1416973089583526e-23	PRKCZ
cg18315896	0.05031921621658756	0.04756434520362357	-0.08122893326706992	0.1202259393069907	APC
cg18338288	0.816709357593304	0.8519829277599174	0.061001763933434795	8.997660369902379e-06	WNT7B
cg18386163	0.023348241759989275	0.023809332994861293	0.028213293045965912	0.619762372483813	WNT8B
cg18389752	0.0679025069493272	0.1609145726683349	1.244758240005718	1.300262484416641e-16	AMOT
cg18392085	0.01364586079382031	0.017529475567745593	0.3613194313422239	0.32514722117478445	AXIN2
cg18404112	0.8480879378041725	0.8452518751940552	-0.004832553109045062	0.3591562130530843	SCRIB
cg18411891	0.013992851989868056	0.015607984835179363	0.15759424217787874	9.053481157572154e-05	FZD4
cg18420143	0.02023031623173813	0.02108598920012235	0.05976583221522737	0.18279785708635013	DLG4
cg18427648	0.08630082006127268	0.08425848276270934	-0.0345523308602331	0.5226570118155218	SMAD1
cg18488430	0.016883196755184633	0.04071750897694381	1.2700612051174425	0.027527781699751126	NKD2
cg18519450	0.859342376144911	0.934366894656005	0.12075611997428415	8.145677134996841e-13	GLI2
cg18521536	0.04709791177853937	0.0420163651213184	-0.1647117368324392	0.00535632154574731	BMPR2
cg18533201	0.14675092865219816	0.33366108129346156	1.1850137854575657	2.170152680513713e-20	GDF6
cg18536802	0.07291110002414937	0.06387086067408243	-0.19098057664365942	0.00036635820694898974	APC
cg18551892	0.04280951236811813	0.051230987182396576	0.2590852894340615	0.0001237477176591905	FZD4
cg18552861	0.03750592022020025	0.2657028253874798	2.8246233243328045	1.5475554929958941e-19	GDF7
cg18562578	0.7439762555240277	0.7052586125409579	-0.07710419858479595	0.03733486765712953	WNT5A
cg18572219	0.04584512876444992	0.044313704940013174	-0.04901549821335417	0.7266531533876308	FZD7
cg18642177	0.28457975443044325	0.43302506100871474	0.6056174929671881	4.637468914751717e-11	WNT3A
cg18676229	0.013330760285918675	0.013421833877078624	0.009822742803842745	0.7814778054150032	YWHAG
cg18686155	0.09860135518985479	0.18516365797986342	0.9091215885834888	2.2091470868297928e-08	BMP4
cg18706864	0.02575520659000651	0.02501937591240698	-0.04181830926370258	0.47880051283759917	SAV1
cg18714712	0.040489165381382065	0.049968158975813734	0.3034731599763705	0.13998587011706592	TEAD2
cg18722790	0.03454357787593551	0.05867169263394675	0.7642470944872303	0.0017395663348359826	BMPR1B
cg18724581	0.1206316762276105	0.16788812958824875	0.4768914401833389	7.842354100370847e-05	WNT1
cg18768157	0.013282033000963122	0.04068181718054328	1.6149081348731864	0.005109606896994674	FZD8
cg18776876	0.5205429243272743	0.5810795938504152	0.15871865743843744	3.3196040142832475e-07	PPP1CA
cg18802567	0.10213863049174288	0.11130517398455442	0.12399203728067675	0.01739660204765803	FBXW11
cg18865127	0.01603664898799431	0.018509368584466546	0.20688297268324732	0.2331212030467565	TCF7
cg18873878	0.6560971122647313	0.8793491405395645	0.4225267216511988	6.230425701764543e-40	TP73
cg18885406	0.06689904949467813	0.06991595014642006	0.06363590659979179	0.5075728832896684	TP53BP2
cg18888652	0.8865550958700621	0.9006488066299988	0.02275436853334138	1.1769140222115754e-05	WNT4
cg18891615	0.01615929561143597	0.02081794651267929	0.3654634559160186	0.00037715630673749035	YWHAZ
cg18918423	0.08841571363161355	0.08156153169889965	-0.1164139255962296	0.04405133057944482	FZD4
cg18927317	0.011017746404227572	0.011465184107770877	0.057430360035807315	0.16513186796109794	YWHAG
cg18946478	0.026413517153396446	0.15959505990312983	2.5950676703197137	2.523593379514511e-09	GDF7
cg18948967	0.01257676422646862	0.015214282353502567	0.27466549392750134	0.07263972620850517	FRMD6
cg18951977	0.06891135929300624	0.15035608905705047	1.1255695744119165	6.307196805844299e-07	BMP4
cg18977656	0.12857842062216934	0.15936854097896075	0.30971833762635054	5.4500114238276265e-11	YWHAZ
cg19081759	0.08274885155117943	0.07560997001191244	-0.1301628069779453	0.04112784159280629	YWHAQ
cg19103535	0.9472145770529474	0.9337277831460066	-0.020689272098201615	0.01771179055155273	NKD2
cg19113641	0.018606526587029885	0.1291943057984059	2.795661817591555	3.178280818634645e-08	GDF7
cg19114570	0.03168152778081579	0.03099531567527349	-0.03159171094400678	0.6165577338046224	YWHAZ
cg19152024	0.016532192759469575	0.01791816133360726	0.1161445130679196	0.009852598987958967	RASSF1
cg19155557	0.11120200677571733	0.12007630005382347	0.11076860508523477	0.06802260608203191	CTNNB1
cg19192223	0.04886056564881358	0.0452115913321432	-0.11197786776984449	0.5213328177033455	PARD3
cg19209049	0.08332103406009332	0.05967662825891322	-0.4815147187868597	1.7971839846060356e-06	CCND1
cg19210302	0.05625900302574591	0.06314099351694503	0.16649297482210032	0.07376620875774557	LIMD1
cg19228181	0.011927852021036094	0.01294416884495712	0.11796806712861226	0.0010511949001160872	BIRC2
cg19305488	0.0855880769600697	0.26942701971650834	1.654412802094768	3.21020056990369e-21	APC2
cg19333963	0.028043575658721596	0.21798069664871728	2.9584581672347197	5.3645658100301294e-14	APC2
cg19355325	0.20580957333375322	0.19077503936205586	-0.10943766720754083	0.14525109009081538	BMP7
cg19370684	0.06194029422335643	0.07151019612176918	0.20727072401856445	0.004019375041438619	PRKCZ
cg19419581	0.08588603031019415	0.09461619556727392	0.13966366193166138	0.20087196137909663	ACTG1
cg19434433	0.019952341570972098	0.021487262704858248	0.10692363886891168	0.0048082663355607244	WNT3
cg19470652	0.06393984323273487	0.08761990446121866	0.454543434646309	2.863262928232964e-05	PARD3
cg19472759	0.019509215982316128	0.020407369234641485	0.06493441144096118	0.3722500670329554	CCND1
cg19483126	0.9853047683673235	0.9786353197147296	-0.009798687387357502	0.03395972430149649	WNT5A
cg19494946	0.16672287493650415	0.18923470318294708	0.18272462394985534	0.0688115699518392	BMP8A
cg19496491	0.06045767374816562	0.04821630755841666	-0.3264042964485603	0.003489821272565881	TEAD1
cg19496744	0.018708935325852678	0.018013332793685576	-0.05466233037869602	0.12887355061255049	CSNK1D
cg19500479	0.16525861918365398	0.3085398329138362	0.9007312367928303	1.1609398108430689e-11	GDF7
cg19510038	0.023163659073534747	0.025139977650327435	0.11812019891118547	0.11343080257071822	WNT2B
cg19513193	0.016020062048207412	0.017755079567567326	0.1483520901220541	8.925649730597908e-08	DLG4
cg19517525	0.03814577672797029	0.039637665579640796	0.055348659612835346	0.7731761689643905	ACTG1
cg19554389	0.03374753618520248	0.06593819011161306	0.9663321092763684	8.159540974446634e-05	WNT5A
cg19575813	0.044967099847170476	0.05183538040358613	0.20506730980978577	0.007991005543477874	SMAD7
cg19579695	0.02275053259521166	0.02296481500351027	0.013524842230669005	0.7908154265370517	LATS1
cg19580847	0.029456440257782674	0.05071304173249348	0.7837737142601121	0.002444355544964172	TGFB1
cg19582614	0.023937641801492198	0.0961324877000121	2.0057430347943157	5.480835801429344e-06	CCND2
cg19590834	0.03262502492218416	0.044128524255628354	0.43573249781534124	0.0727381515777979	LEF1
cg19613400	0.017171968879695836	0.043944101822746995	1.3556140764945335	0.013149718301137805	BMP8B
cg19616372	0.5242190221214544	0.43337003489119563	-0.27457030249700143	2.9967697310341975e-16	DLG3
cg19617932	0.018511369360466382	0.019114761927034683	0.04627561051055379	0.15149913596434994	WNT5B
cg19669439	0.041211856921456236	0.037809845174176085	-0.12429752824172365	0.021255858174057188	BTRC
cg19691778	0.14374940966757413	0.18273825960331136	0.34622268884790947	0.023537837201342962	GDF6
cg19693151	0.9177846764319753	0.8295229944253641	-0.1458737460199817	2.5502100414143816e-18	WNT11
cg19694010	0.03066645711047599	0.24823537740977122	3.016975329565501	6.4289387667536995e-22	FZD10
cg19707040	0.044506564981129385	0.20277582433520108	2.1877955963646722	3.103804401869965e-16	CTNNA2
cg19711530	0.4404622819098127	0.6074591936523129	0.4637690160933717	2.309396941106905e-22	WNT3
cg19720077	0.016016002428576183	0.017508278943899086	0.1285231764061162	0.00027840568685762423	SAV1
cg19722720	0.019176650082342542	0.033859179561295666	0.820196294012594	0.037265332589511015	WNT2B
cg19737633	0.1693369512999269	0.2088923576615045	0.3028628918032836	0.05459471129615062	LEF1
cg19764325	0.022712687196225132	0.027049337387952344	0.25209484852476266	1.2718836762995833e-07	YWHAH
cg19803229	0.5741156728339624	0.6764537530174298	0.23664986471626223	2.538815610267561e-47	PRKCZ
cg19841276	0.040387336224684454	0.1054204556271961	1.3841799322013144	1.3654950431066428e-07	FZD8
cg19870717	0.2960111154317619	0.3597469421578301	0.2813310730222597	2.9191742389897198e-08	APC2
cg19918230	0.28484938300697177	0.4757709409147645	0.7400678763972264	3.7036767375360593e-26	WNT10A
cg19939997	0.01754610740832353	0.12296820654885482	2.809062444471324	4.910572913556315e-09	GDF6
cg19964454	0.24812546956016482	0.2199081357770306	-0.17416885296705237	0.0012776183106323912	CCND1
cg19972619	0.05911109837980753	0.051927743685633576	-0.18692348825452404	0.019775165594899866	MYC
cg19978955	0.7828042832434136	0.8005855390158005	0.03240390661516254	0.0015634940745351494	CSNK1D
cg20013286	0.019995485577419876	0.0204600526419365	0.03313554052856746	0.485069753944252	WNT2B
cg20027578	0.8787272802457192	0.8091654085324159	-0.11898083672754962	2.3371174290320575e-09	FRMD1
cg20051444	0.016736460886296635	0.01640497342994165	-0.02886122875705441	0.29302198782431427	PPP1CA
cg20058043	0.03590690828876924	0.19627037878586207	2.4505091147057954	4.67192927785448e-12	FZD10
cg20064455	0.09933120242035844	0.2635878913650594	1.4079652169700028	1.7349823797463187e-21	WNT2
cg20072442	0.039709982349277216	0.2662938835073781	2.7454456670190193	2.0847718514443096e-19	CTNNA2
cg20080006	0.01851259375063309	0.019472588420792282	0.0729376274790261	0.44687302670180207	WWTR1
cg20096419	0.9786414882907174	0.9735329893145251	-0.007550578133936945	0.08324076702291286	LATS2
cg20102368	0.022024331183743015	0.024527865878411565	0.1553235040167633	6.474467744756078e-06	BBC3
cg20122470	0.017650261528226865	0.02579159959450814	0.5472116914015581	0.16654246371882767	PPP1CA
cg20131685	0.031090323402977467	0.0320700497002774	0.04476096584787982	0.62523664484669	LLGL1
cg20208858	0.022505719319477237	0.022259623237658593	-0.015862502253489952	0.8422702311278731	TEAD2
cg20216935	0.05024734447443896	0.09173284036791449	0.8683909580807317	3.3088258158025534e-05	TGFBR2
cg20250605	0.9041005782827267	0.9218634034370914	0.028069719255334042	2.3160492705020292e-05	PRKCZ
cg20264534	0.04061567145447933	0.036367392849981646	-0.1593909912582367	0.025648564242968585	TGFB1
cg20284440	0.041640594154947586	0.037934912178325814	-0.13446445629307602	0.09643263344761473	FRMD6
cg20297199	0.06770766245186956	0.26689081521180646	1.9788586399531443	2.408621305646361e-14	BMP4
cg20305028	0.8636686702561901	0.8077089425007979	-0.09664244432529842	3.653433166841605e-07	GLI2
cg20306180	0.13571239525576656	0.1329212100569577	-0.0299811630737155	0.7767036904631133	YWHAH
cg20316284	0.11010793791420524	0.16846388389736738	0.613520853022646	8.235326986760232e-10	CSNK1E
cg20335959	0.08374633729209198	0.08725677361055145	0.059241035385577845	0.2736819309637819	ACTG1
cg20340302	0.05630623660551671	0.17662403089666062	1.6493150123616402	7.676939322217318e-11	BMP7
cg20349305	0.09281423361727732	0.11423379380651714	0.2995715332741228	0.005628862910575248	WNT11
cg20410381	0.05240593864856469	0.06840589180670269	0.3843902825015641	0.06664664813493479	TGFB1
cg20480233	0.016092824373721316	0.019550422689656528	0.28078225093161385	0.17641782796183111	AJUBA
cg20493718	0.9853239797150352	0.985665594221112	0.0005000996101300786	0.4538698653752804	CSNK1D
cg20516074	0.028639946065846508	0.024652772101838978	-0.2162788949608748	0.37944215341074516	RASSF6
cg20530585	0.03184982021014055	0.035206122617517134	0.14454111792910843	0.12489895007966469	WWTR1
cg20560075	0.012574389436312224	0.15274678548085532	3.6025817640391935	3.420946943920416e-11	PPP2R2B
cg20611911	0.30271667031289506	0.5527115603606442	0.8685586627070775	1.4122780456342667e-34	TP73
cg20631750	0.09065780701128838	0.07795493531706672	-0.21779090057465822	0.40083789935422487	BMP7
cg20677901	0.13020872259501698	0.37979158370049104	1.5443818383570431	3.3853535378633353e-25	TP73
cg20692569	0.36080759414630414	0.4937398445219344	0.4525213702078061	1.2192225145934964e-16	FZD9
cg20695057	0.018850588840540573	0.017615745034316937	-0.09774409704667904	0.10679853423824838	TP53BP2
cg20695805	0.07277273447547467	0.07528004962649744	0.048869557343875894	0.440194573131359	PRKCI
cg20716119	0.10910738766198726	0.1178272782730878	0.11092478728353074	0.11287168542424011	CDH1
cg20752795	0.032436975840027915	0.1074478251670344	1.727925055940345	1.0973486295413129e-06	GDF7
cg20769177	0.046836992134711104	0.20622470919117583	2.1384968679642316	6.419783540317913e-13	WNT9B
cg20782778	0.07410781636648565	0.0875129876755971	0.2398714253236079	0.0014900829024777607	YAP1
cg20792512	0.010873417104264042	0.013144385818968941	0.2736413363749198	1.649255725633909e-06	WNT4
cg20792735	0.02121103521174102	0.15000731042272739	2.822145871493601	1.350102690334973e-11	CTNNA2
cg20800022	0.15629469158430853	0.28266489161452285	0.8548239251314718	4.677924908381147e-14	GDF6
cg20808578	0.02610697330893488	0.0361016788468981	0.4676307190905701	0.0002589965102168453	CSNK1E
cg20824211	0.016616969736736643	0.015383667877285352	-0.11125779552135395	0.012531146197549735	DLG1
cg20826201	0.08074849108085835	0.10589875065642165	0.3911783631665808	0.013908192503814743	RASSF1
cg20835807	0.03027351015533477	0.028390333715449145	-0.09265615519648347	0.13564229034289313	DLG1
cg20873420	0.022252585509845768	0.02451364176470903	0.1396118565829589	0.00483533993121248	FZD5
cg20975074	0.5842340548634731	0.593725410333748	0.023249404101833793	0.5710317222931506	PRKCZ
cg20975318	0.01991504751741782	0.018900201794299732	-0.07545728404214867	0.09106338496033946	TGFB1
cg20989729	0.06402880027730899	0.06813910238092837	0.0897619643572614	0.13332472981393803	YAP1
cg20993243	0.011586515741517612	0.013923611923396036	0.2650867200693307	0.19923910410872347	ID1
cg20996645	0.9222237095426243	0.8936942973974443	-0.045335338020359904	1.3397520865422376e-07	LATS2
cg21039778	0.022367269616448145	0.13767430284765583	2.621798241249546	1.680525148323167e-08	GDF7
cg21057429	0.0575223218610688	0.10353396417958934	0.8479103038022381	1.3274537764480485e-05	CCND2
cg21070864	0.014627652682206126	0.01540423512750473	0.0746287724910189	0.5050319481676484	BIRC5
cg21104276	0.7496837359415576	0.7892663070681867	0.07423005958427804	0.07419245802587687	FZD1
cg21104946	0.10359721496219121	0.10648689531492864	0.03969067869585997	0.7002848932882055	WNT7B
cg21127999	0.8576408168895236	0.8511632596214865	-0.010937689859004793	0.43981494012056777	FRMD1
cg21137823	0.1421577942382846	0.15796575403817645	0.1521186238965061	0.22927755755366602	PRKCZ
cg21153658	0.2547713647027558	0.3199762851298312	0.3287618510384159	0.00010972781482835486	APC2
cg21164765	0.03226711407160699	0.05579725471322162	0.7901295907643685	0.03928710448322194	FZD6
cg21166685	0.8809955225311765	0.8928533589144043	0.0192885614476314	0.14276379458084865	SCRIB
cg21196927	0.23153585300640395	0.24168683368703978	0.0619032717943373	0.17142338448133815	FZD6
cg21198010	0.03454733703445502	0.03658311326289866	0.0826033456416364	0.5848747153087973	TGFB1
cg21210962	0.03566564480236761	0.12299189161517339	1.7859562458136582	1.5898429000263967e-06	NKD2
cg21218476	0.021750605071216463	0.023548692599831656	0.11459142979195908	0.04821691801587513	DLG4
cg21237861	0.5963287002209171	0.6856205005559255	0.20130247500152496	1.1850084635422418e-15	PARD6G
cg21238457	0.3587392744861809	0.33529434640414474	-0.09750754182612548	0.1666694716737934	WNT11
cg21252914	0.06338195580273008	0.1583596202598669	1.3210604296129402	1.289742632268185e-07	STK3
cg21291356	0.0780718671827553	0.07468178708899202	-0.06404632309900411	0.26054389040046483	PPP2R1A
cg21297673	0.01799672898480331	0.02055901869552482	0.19203669299707352	2.0989272895732326e-06	WNT4
cg21303803	0.02039186903283293	0.09126575236811253	2.1620795751770636	2.5337293939133387e-05	ITGB2
cg21345510	0.023138812315336207	0.02508994475015627	0.11679447911789358	0.06834673134789288	SMAD3
cg21369801	0.9765641411846958	0.9803862211003807	0.0056354037973930845	0.007905699918748042	CSNK1D
cg21388335	0.017354333649535973	0.019739770920613225	0.18580927607184702	0.15315825756733675	NF2
cg21391660	0.061228209215822636	0.04902589383201884	-0.3206525545643639	4.5156626640303476e-05	LLGL2
cg21399685	0.06327402742821656	0.06429217156404447	0.023029653592693905	0.6508090882700053	WWTR1
cg21404910	0.0358785418960546	0.034691076853846974	-0.04855663596770376	0.45550833837076166	PPP1CA
cg21418575	0.3256327356673324	0.3585375261818722	0.13887838573119435	0.11031853787311151	RASSF1
cg21454231	0.04386733471681686	0.06037052402014417	0.4606972698645541	0.0721401630827256	WNT2B
cg21462428	0.15247350440130697	0.45182749937830696	1.5672135148075181	5.685021607697924e-37	CCND2
cg21505940	0.014572259036912285	0.016899274151510227	0.2137367361690744	2.816614315215373e-06	SMAD7
cg21511991	0.017316403098806755	0.018952897843556447	0.1302791594427084	0.001138120669275463	YWHAB
cg21515898	0.07048627047766291	0.18069397629569936	1.358134234983863	7.28190768676091e-07	LEF1
cg21522636	0.08395695835044255	0.09193721526359498	0.13099906759672536	0.09494504608125885	RASSF1
cg21554552	0.17742142325708782	0.4758482761913443	1.4233214223000832	1.613123929973982e-29	RASSF1
cg21566550	0.023721517616618153	0.018738268940607775	-0.3402086296391994	0.008327950796509827	BMPR2
cg21589115	0.10097852420392722	0.1991171626119117	0.9795690796618267	4.082222225679238e-09	TEAD2
cg21599792	0.039165945659762794	0.03440748023101669	-0.18687754978417298	0.03511449731339346	FZD4
cg21624739	0.060056516274561676	0.06437268852215798	0.1001279339330748	0.4481875640137417	TCF7L1
cg21626886	0.01202942160172367	0.01338777033140581	0.15434843020231034	0.0005499623154486391	ID1
cg21637033	0.03655310966364988	0.0435136792333212	0.2514748618905343	0.0005593651227425374	TEAD4
cg21656600	0.057092324297242474	0.049262117828627924	-0.21281814528074702	0.03353780277326221	PPP1CC
cg21661549	0.09125238845007498	0.09580711596333967	0.07027049382254552	0.11805712279680262	PARD6G
cg21676273	0.05207053643394599	0.049383345945948155	-0.07644268060697554	0.10702602629066618	LIMD1
cg21679294	0.02890388241891611	0.03017405311113495	0.062045207618565905	0.11704006957847743	BIRC2
cg21703138	0.01702770081043921	0.017418560430097065	0.03274175004341454	0.16175330455360265	PPP2CA
cg21733130	0.05281027391964704	0.04326593977414717	-0.28758688488453144	6.935441672534769e-06	SMAD1
cg21742931	0.030512651441891563	0.029479722749374427	-0.049684594227420636	0.3695844806107653	CCND1
cg21757774	0.033040445701983806	0.02911323276124876	-0.1825581016549433	0.0011887808562834263	YWHAB
cg21791662	0.07664959545324385	0.26234983779189625	1.77514181532108	7.447817495737772e-27	GLI2
cg21794428	0.015768822474474118	0.022484050306933612	0.5118270160551918	0.13386421114282615	LATS2
cg21799469	0.06636366336433225	0.12208650349182182	0.8794382887027122	4.042619856748835e-07	PPP2R2C
cg21803052	0.020928956674087493	0.01925552487021336	-0.12022794495163268	1.4708090904450937e-06	MYC
cg21809942	0.022908252960622818	0.024510991401170166	0.09756139898468412	0.0002755063211395484	SMAD2
cg21815083	0.010548771366203356	0.013025316965767952	0.30424350481549467	0.0004043857876571789	CCND1
cg21817833	0.015351331342869935	0.01754307958057207	0.1925382477025235	0.25577345595002093	FRMD6
cg21829675	0.06254220398035706	0.05809800989422795	-0.10634131458309545	0.1402182436501774	ID2
cg21851386	0.011917703278827987	0.013176282682382036	0.1448371784217745	2.390645982082158e-05	SMAD2
cg21852721	0.044012855867705085	0.04099596503800836	-0.10244306532735709	0.16210348094097202	MOB1B
cg21855205	0.774053765117208	0.8178304916185096	0.0793680744275207	3.0414305971134166e-12	PPP1CA
cg21859781	0.025472043387312817	0.13862720295659686	2.4442237832704543	4.97578566132506e-09	GDF6
cg21885046	0.03714142539730058	0.21009946886536335	2.4999714262960198	4.992542279613194e-14	FZD10
cg21915672	0.07307685755822613	0.07409124788635084	0.01988853587936313	0.8519814120488323	BIRC3
cg21938261	0.019724124628227167	0.14901800737189141	2.917453497977626	1.8192166783098775e-11	PPP2R2B
cg21948783	0.1288170232090771	0.19134825035383768	0.5708774507391035	8.00550780897475e-08	WNT1
cg21949625	0.014155148460177637	0.015378624666569257	0.11959960628249773	0.005341604038252338	FBXW11
cg21959223	0.012217992381934642	0.019156492606957322	0.6488261939037285	0.0928257634196475	WNT11
cg21975377	0.09908437288216533	0.09397341736740174	-0.07640482668400929	0.6780946711193756	FZD6
cg21998473	0.07762240232212246	0.09104057108188805	0.230036523921211	0.061551181416955696	WNT2B
cg22021178	0.02013779910071597	0.0938236070777798	2.220044949750473	1.257363722782763e-07	TGFB2
cg22028075	0.015665600471737193	0.06412512686986548	2.0332897049329053	0.0003849226650039743	PPP2R2C
cg22039909	0.6512253659071241	0.6994798890531781	0.10312568347264336	0.008224154896833261	TP73
cg22053108	0.7775958165895693	0.934251881025982	0.26479110596873867	2.784256696718602e-59	SCRIB
cg22093543	0.014127884674908837	0.01457209738102616	0.04466306981835775	0.36310711858376576	PPP2CA
cg22112133	0.8624520345141542	0.7222914715743132	-0.2558630872437377	4.909667741811733e-17	WNT7A
cg22120017	0.059372080334464596	0.060176875263928564	0.019424530943719136	0.7546488560962306	YWHAZ
cg22125838	0.10948599870869502	0.15441176515855154	0.49603629378727554	0.000683297235794483	WNT10A
cg22145576	0.0792819091597397	0.08221572499148258	0.05242265340663507	0.3255503753849701	SCRIB
cg22151768	0.04510413537831884	0.03763753175429442	-0.26108769308742186	0.00027639768105370345	WNT5B
cg22178761	0.01440737542920804	0.035728869000040187	1.3102827002548445	0.014610970067635698	NKD2
cg22232616	0.013779925861265621	0.014592363004383192	0.08264539793663553	0.2757905738977916	SCRIB
cg22238152	0.02562357427211649	0.028111976517694932	0.1337131578716276	0.17603209954087984	LATS2
cg22251932	0.017129799651198117	0.01779819450000869	0.05522261961212015	0.588862134086007	SCRIB
cg22306173	0.11978813336477527	0.26977820542916403	1.1712888052519572	8.871010438356344e-13	WNT7B
cg22312494	0.10196987083987517	0.13190818688419645	0.3713911679391212	0.012442379310008803	WNT11
cg22331096	0.015651521726572436	0.019733089471940517	0.3343139157451846	0.00027567401869736847	MYC
cg22344703	0.4934168297308726	0.5325158789575717	0.1100176206337051	0.006973246391137863	WNT6
cg22345911	0.0306341158440623	0.036426726924100095	0.2498581562981409	0.00033519994545066643	CSNK1D
cg22347212	0.42753334344992483	0.4727922584415529	0.145169472250635	0.0022084622649345717	FZD10
cg22376366	0.9751420273954411	0.9716690243985459	-0.005147381417652382	0.0007485226041647496	DVL1
cg22376688	0.2047860366284681	0.36517564428764754	0.8344731984307996	1.2336494797486394e-16	WNT1
cg22413388	0.05461863164683973	0.28981712140212895	2.407677750864708	5.155174744790973e-16	WNT7B
cg22417420	0.012126287520476214	0.012481476037067188	0.041650619834305805	0.11280791070055772	YWHAG
cg22424903	0.47350230446723623	0.3963621880041722	-0.25655210763402136	1.622280142726855e-08	TEAD3
cg22475339	0.9441129870062777	0.9400488422991784	-0.0062238077606462106	0.029392482540902667	DVL1
cg22478328	0.04979166177630293	0.043419950497141514	-0.19754608441818944	0.0005130415321115488	YWHAH
cg22500428	0.025757995511067888	0.20438860722342075	2.9882225492878214	1.536085650734754e-11	CCND2
cg22505205	0.2566659532116663	0.3267253157317949	0.34818630894532	8.394261818259895e-05	BMP6
cg22507733	0.05272587590592479	0.052581521134245406	-0.003955278537492907	0.963235377545699	FZD3
cg22525281	0.04615659635188419	0.050694769466131016	0.13530006029508382	0.014952635535222055	WNT9A
cg22541378	0.022960218357703906	0.10037154630889485	2.1281420792085193	1.2347012987439357e-07	BMP6
cg22549986	0.02408784614425048	0.11946674708635419	2.310231804408454	1.869557956586259e-08	WNT5B
cg22555262	0.07409720659441366	0.10682255729937122	0.5277252672177997	0.0009839642340776882	CCND2
cg22560193	0.31815397085801317	0.3068764257356301	-0.05206730573391015	0.4843303498643934	APC2
cg22579504	0.09833166570485007	0.0981238741090293	-0.003051886619278631	0.970821718474308	ACTB
cg22587479	0.31808165122188914	0.386565833032959	0.28131697795741817	4.792859659190205e-06	WNT6
cg22615158	0.015058347936810513	0.020244634230331404	0.4269760778911047	0.21235481684208862	WNT5A
cg22619759	0.04036231229463827	0.03869973845903419	-0.060685010219914	0.6063536350194731	ACTB
cg22626579	0.8255697571323592	0.88878634725544	0.10644653361807678	6.462928168200311e-26	PRKCZ
cg22678952	0.013162803637785072	0.04137298469410894	1.6522222274561582	0.00023029354638498618	CCND2
cg22693302	0.017486647098032385	0.019213843382416208	0.13589244054388103	0.1349459573470987	PPP1CA
cg22694703	0.015948430552366614	0.01747056783834463	0.1315120415714491	0.0009555715606077206	TEAD1
cg22712840	0.9547884363360342	0.9606990808032079	0.00890351354373247	9.683237550621743e-06	PRKCZ
cg22750364	0.0645706034817774	0.09149165134006032	0.502762592056997	0.00017304072578951167	TEAD2
cg22794494	0.04465728506383988	0.12281629746876392	1.45953456565392	6.109999969998716e-08	BMP6
cg22796393	0.09282958176766042	0.07612480933406329	-0.28621790901582705	3.84072310764709e-05	RASSF1
cg22813950	0.10840378820684057	0.3403735371216511	1.6507037037426513	5.2601031388547015e-31	FZD10
cg22832044	0.11640560090847965	0.12736437719149363	0.1298013477807803	0.043624583023459375	CDH1
cg22865720	0.016450418326009502	0.01713563196313216	0.058875128068667675	0.7984633878785408	PRKCZ
cg22866835	0.01539849656074492	0.021731833567393968	0.49702040372089795	0.21215869936862633	FZD8
cg22869660	0.01773299350452773	0.01811012095856969	0.030360084192292615	0.48916902070496726	YWHAZ
cg22884792	0.01434334244437395	0.046828811077500115	1.707015154374259	0.003478608992623077	WNT1
cg22930587	0.040195874417580366	0.03559801431544594	-0.17525066636742678	0.01530937649485867	GDF5
cg22947532	0.05117846965775814	0.10235422007855063	0.9999616725370793	4.6453485435250696e-05	WNT11
cg22962282	0.05469387341642952	0.05056964251166122	-0.11310765752094203	0.07865145342331317	NF2
cg22995114	0.060527275207026957	0.04516140523573549	-0.42249502833531805	0.0017355595945200296	ID2
cg23026420	0.0193814749879497	0.01975159431119869	0.027290741276072	0.48131602401311957	PPP2R1B
cg23054883	0.07969225122534702	0.2363152179957445	1.5682011800331093	4.4645009024475306e-18	FZD10
cg23082067	0.05038900606731151	0.048615411994582906	-0.05169525151039745	0.4495540730199512	NF2
cg23087358	0.6401929270913159	0.7960028386500428	0.3142668376691911	1.2564929075933065e-30	GLI2
cg23087992	0.025168976174135566	0.15560453004422078	2.6281656247357383	3.149097782856516e-09	SOX2
cg23093462	0.0402508374341079	0.040797062180186146	0.019446467277902706	0.8622029904935755	PARD3
cg23098305	0.8344371333631411	0.7607850152766417	-0.13331453020544282	5.543973594633419e-17	WNT9A
cg23109424	0.9767589080825304	0.9744317778229228	-0.003441325239191098	0.22154123736597764	WNT4
cg23125542	0.01435526504064351	0.023794040893266845	0.729020335308545	0.12371617066825447	PPP1CA
cg23129374	0.041543211922722235	0.16637503177748586	2.001754273793518	6.402161993671028e-12	BMP2
cg23147362	0.05048168577095488	0.05973135423828432	0.24272834308038194	0.22517468721109551	RASSF1
cg23152248	0.01562632538603283	0.016416272025157535	0.07114798160666709	0.017225554145666806	ID2
cg23154059	0.51150523822279	0.5813261615883003	0.18459882165280536	3.2368413164120306e-11	WNT6
cg23175281	0.03008702219178382	0.02748476662803931	-0.13050909605646427	0.16128475581068571	ACTB
cg23187103	0.01416579729018884	0.01307819796041606	-0.11524803669526283	0.002033444158675793	MYC
cg23191380	0.06345742520018045	0.06419747460759345	0.01672756114716514	0.6710943543461836	FZD1
cg23195028	0.8326360358489128	0.7140322882827977	-0.2216966846846295	1.0274746804350172e-10	PPP2R2C
cg23202575	0.9274741564008776	0.940683246517659	0.020401927974571157	1.0206931400736606e-10	DVL3
cg23218559	0.25991799198136434	0.41461180780820306	0.6737047006583282	5.445699763987343e-14	AMH
cg23231910	0.06063017190834566	0.06062016969399357	-0.00023802234097976564	0.998400704655292	FZD7
cg23235334	0.013159882074610465	0.06494321959571012	2.3030323476191965	3.2586924190695885e-05	CCND2
cg23246885	0.031143954135148016	0.10161949004149468	1.7061530990753777	3.477275293242837e-05	FZD7
cg23275502	0.010285632698663711	0.022631364203061975	1.137693011002756	0.056331735041417065	TGFB1
cg23276047	0.024682913581981554	0.026493505129249466	0.10212602608986066	0.24526937295993528	TCF7L2
cg23291200	0.5226821328244238	0.5432334611830225	0.05563850344835181	0.1084298543391788	APC2
cg23291754	0.011283332580153094	0.013324652587934336	0.2399046814834322	0.11393434573975729	MOB1B
cg23302638	0.033659057545283616	0.03524533064799177	0.06643735813565826	0.6594131511538655	BIRC5
cg23307708	0.015961443527854044	0.020510946678692965	0.36180294812762587	0.0015100935391103903	PPP2CA
cg23374700	0.050136547359432675	0.05313962862293125	0.08392549653089859	0.2838925312645146	PARD6G
cg23385838	0.9877575559758227	0.9864751744764724	-0.0018742326183775354	0.5078392018643736	WNT5B
cg23400002	0.056529188348899875	0.06755667935813353	0.257102433687414	0.12307887521611098	WNT11
cg23413697	0.1089592928266272	0.11964418010784295	0.13496097604507384	0.3570604052671791	ACTB
cg23422659	0.027125403714230216	0.07523072494284487	1.4716773829058447	1.3052953853005878e-05	WNT9B
cg23429746	0.6239702466593429	0.5598500333678047	-0.15643681216711203	1.048125390719192e-08	DLG3
cg23432654	0.020827705439120957	0.020951052871581725	0.008518838441624342	0.888296949862941	ACTB
cg23473045	0.033444104285742855	0.03295350231927847	-0.021320102976204	0.8283598045228939	ACTG1
cg23575115	0.07223029583808176	0.074180510334889	0.03843611376509521	0.49132355681214146	PARD6B
cg23633010	0.10747573866471569	0.2621057755752495	1.2861381184287528	2.335875021535431e-18	WNT3A
cg23644017	0.024723598540393025	0.02747360326717475	0.15215739375211706	0.11741564425740243	CSNK1E
cg23655615	0.9086650411526479	0.7436377820071067	-0.28914850433856887	5.81249040742925e-13	WNT7A
cg23663760	0.15870087103482247	0.3739956675522651	1.2367115112414981	6.097954754600177e-29	WNT3A
cg23665824	0.023396908368824857	0.13955268622070804	2.5764200827780583	3.161242943006263e-11	CTNNA2
cg23665973	0.035659563828849106	0.03829710731077895	0.10294636871590204	0.6357624297450106	WNT10A
cg23672346	0.04525608785869836	0.03849668440988216	-0.23337768021813174	0.01136292338793337	CCND3
cg23686403	0.0458460116732256	0.04760395451970721	0.054285191479312586	0.560708126384259	PARD6G
cg23708288	0.4044877402082489	0.32699689559178	-0.3068190367732685	4.8559266082066315e-11	DLG3
cg23719318	0.14441274326697465	0.3321607437939025	1.2016835252648148	5.446758872538817e-12	GDF7
cg23722428	0.05425501845575621	0.05867158957665407	0.11290548969079178	0.36882534409969514	FZD8
cg23724873	0.017068724379962975	0.01730935354040861	0.020196601264901717	0.46677364996374926	MOB1A
cg23753457	0.03357773978537511	0.03193364955451876	-0.0724276800557828	0.30775851446539143	CCND1
cg23754323	0.01908430160120225	0.01869446067341433	-0.029775540722128797	0.21912383954516956	PARD6B
cg23758016	0.1044541097971502	0.09071993713327156	-0.20337771141122432	3.2516168143434986e-07	LLGL2
cg23764533	0.8723736775822528	0.8601888542437024	-0.02029280180486965	0.036399411497450414	FRMD1
cg23844174	0.04537840707875105	0.2228098878407617	2.2957353859211502	1.0240979521090997e-11	PRKCZ
cg23857197	0.013534893635157086	0.015806915993054657	0.22387236817874293	0.027199626837027955	TP53BP2
cg23885062	0.06439322997649151	0.061063820574495005	-0.07659116030717388	0.2341625051309594	SMAD4
cg23889086	0.019714037588566165	0.02738499800304663	0.4741624933297489	0.08780813825136324	BBC3
cg23922708	0.05332264455033911	0.053181280455861124	-0.003829819376497556	0.9502974908335257	PARD6G
cg23923856	0.06472206582976796	0.2621641867203891	2.018141055543869	1.1221165903004872e-15	WNT2B
cg23932180	0.09858952575776174	0.1276761627003101	0.3729829106043177	0.001997011840662412	AMOT
cg23937893	0.06937134580658821	0.0752248516152646	0.1168694825853353	0.4381501520348007	WNT10A
cg23945789	0.01615240458825239	0.01658021946450957	0.037714150118700614	0.15445104713503421	PPP1CC
cg23956119	0.037479182770968456	0.03763827687092195	0.0061110855804239386	0.9243866035676919	WNT9A
cg23989635	0.08179003542595134	0.08303462082348437	0.0217878968938817	0.6966316889657715	CDH1
cg23989878	0.018646171245992972	0.019315778879066353	0.05090043137937761	0.10207427460512478	CCND3
cg23996979	0.939734842346245	0.8548061965191304	-0.13665637401736583	5.653269621893114e-08	GLI2
cg24018760	0.03879503879785656	0.05548660622141761	0.516267395873736	0.03131630346661554	CCND2
cg24020398	0.08095116175973643	0.07952602020384156	-0.02562481074603375	0.6729088949950177	CCND1
cg24035370	0.04886142594727454	0.04141878890041982	-0.238410597828037	0.014015941361241726	PRKCZ
cg24049183	0.34653872006623054	0.34726383627931406	0.003015618596415736	0.938476623281289	WNT5A
cg24073122	0.23472614894862948	0.5203057126326874	1.1483809774526421	2.073955271252603e-39	TP73
cg24078566	0.04683264369331096	0.041012667979916935	-0.19144488242611218	0.013471269702210879	BMPR2
cg24078828	0.053490042023905074	0.04700853197453058	-0.18634770968942455	0.014348521624660956	WWTR1
cg24093411	0.13737707795649132	0.28941171130522014	1.0749819995551564	1.107678808812319e-11	TCF7
cg24138964	0.7150077236938321	0.7507916544325274	0.0704537873756829	1.1083824550825844e-05	PRKCZ
cg24158075	0.931195885226108	0.8862653137182059	-0.07134603247367136	5.112277913833198e-07	NKD2
cg24202485	0.07977233189385513	0.16493068103305458	1.0478994430542123	2.3740284840630898e-08	NKD2
cg24203315	0.052867608394590385	0.04904100013769685	-0.1083956625675837	0.25801039840984635	CCND1
cg24208023	0.09135214714219292	0.17128454099739146	0.9068844057564367	2.0227078506540166e-08	BMP7
cg24264679	0.6699687066682474	0.6038178901292245	-0.14998020864904474	1.1562465966079598e-05	DLG3
cg24281071	0.06685181628962342	0.0712673296764202	0.09227411160355559	0.4258317163813222	PPP2R2C
cg24295479	0.08471274937456752	0.08264712645466768	-0.03561445375754761	0.46590821883469213	PRKCI
cg24325204	0.015895686673379802	0.025030222236884066	0.6550357599932849	0.06018136941589512	APC2
cg24334335	0.10069735697471817	0.11377316316453993	0.17613447747850924	0.062022815321627435	WNT2B
cg24336278	0.020344159681842562	0.02576062522464665	0.3405529179491224	0.200980769226329	TP73
cg24339897	0.014667219561509534	0.028921794666960685	0.9795616699452848	0.054912488410184195	WNT11
cg24376537	0.4566251187430175	0.4238246797895032	-0.10754262383591395	0.0006908950976413381	DLG3
cg24377330	0.041420686043574455	0.04353649069555098	0.07187367340550407	0.3239217210376202	WWTR1
cg24387864	0.17780349138326848	0.1119730679254302	-0.667131880508435	4.0112882693199154e-21	CCND1
cg24389488	0.2652484993044017	0.14659385488364218	-0.855519960903952	1.5232991520673688e-42	WNT3
cg24399111	0.9860462748194172	0.985556289040443	-0.0007170817090049469	0.376195781515283	DVL1
cg24415849	0.035037813264250185	0.037054085709774934	0.08071988968611353	0.06478236850682201	MOB1A
cg24419164	0.04519758910705049	0.04213017018842954	-0.10139207582807935	0.28918580383216413	CCND1
cg24494412	0.04760894721388766	0.045383196099096586	-0.06907451265550293	0.22386373507991625	DVL2
cg24505863	0.08684677840829644	0.17261593887518167	0.9910214470161443	2.8562328494287484e-11	AMOT
cg24507210	0.15399937276438788	0.22062672247245274	0.518683066935965	7.146337991993247e-06	AMOT
cg24509810	0.20434414288742564	0.36314786118605985	0.829556191105019	4.5254923599813545e-13	CTNNA2
cg24522804	0.03602651766609531	0.041490104886491616	0.2037080971575243	0.0031989061837130453	FZD4
cg24525509	0.0707539351340138	0.07536933818094789	0.09116733560927638	0.47968774507535117	WNT2B
cg24531267	0.01794011031818036	0.02220288686368103	0.30755850908761434	5.172927699067077e-05	GDF5
cg24557048	0.41823959049435655	0.6336678832639986	0.5993972623484299	9.314510849640501e-34	PRKCZ
cg24599249	0.02710353382243112	0.04739696782376673	0.8063138012110876	0.027275308988594375	FZD1
cg24610866	0.04509008693298508	0.04781578791207175	0.08467675731461663	0.26097821830208423	WNT9A
cg24626079	0.025402515712782205	0.23203826989080972	3.191319482495961	2.1044564385234883e-18	CCND2
cg24627793	0.011839014704888103	0.012608800973982594	0.0908820715017917	0.0994834903006435	ACTG1
cg24632241	0.06698703735772879	0.3232247434862952	2.270583791254201	4.319507190587273e-25	CTNNA2
cg24666276	0.1034360775261105	0.12367105405588097	0.2577683966673622	2.615775994052456e-05	MYC
cg24674635	0.07667838853628607	0.24676762348457434	1.6862611988542584	1.382496408805992e-19	BMP2
cg24678611	0.4291507785789547	0.6208939968765176	0.5328623672763372	4.463850378935184e-42	TP73
cg24690818	0.12305129559432701	0.28538983435042053	1.2136740987471584	9.913940444473489e-20	AMOT
cg24696028	0.07783232731955589	0.09188211732549999	0.23941460565440154	0.0003131412348032895	BBC3
cg24706032	0.013243078592034243	0.01435558429952585	0.11637351059741965	6.442587056799934e-05	DLG4
cg24718197	0.35619447558799877	0.3822096031774365	0.10169888601347253	0.021698643018955268	ACTG1
cg24740509	0.015168834878736357	0.02988334619646558	0.9782314272295296	0.03695905543737685	GLI2
cg24763953	0.015329038686379729	0.015853023405862785	0.04849078423027379	0.05642302421635143	PPP1CC
cg24767336	0.023283718216577612	0.04674545234230525	1.0055045553570243	0.009016463653806412	TGFB1
cg24776480	0.8059899401396237	0.7616565486495064	-0.08162123756099322	0.0036056313046776444	PRKCZ
cg24776910	0.06919557232708518	0.0745687475866947	0.10789138513717769	0.055435588423729205	DLG4
cg24796272	0.2928756790871398	0.47121466412129354	0.6860960420435421	1.2064112662047426e-15	STK3
cg24813176	0.5462828826963596	0.6166211327002826	0.1747361158736266	1.2363344375474992e-06	WNT6
cg24850445	0.9022195780232799	0.8788266509492424	-0.037899971629478856	0.00421288390991941	ITGB2
cg24859722	0.5367259182411593	0.6043250089369033	0.17113908983658954	0.0013341929025304992	RASSF1
cg24861253	0.971338942043195	0.9687319306275448	-0.00387730650228297	0.4696170422678837	TCF7L2
cg24878868	0.7425255777921316	0.9037802834210249	0.2835313606710454	2.5557611706354356e-30	TP73
cg24882097	0.03324515861230089	0.04117182880145285	0.3085132720257407	0.055359792745971484	BIRC3
cg24885631	0.6017918892966435	0.6987490946631278	0.2155098459714231	4.355190277678669e-31	PPP2R2D
cg24916013	0.0917212681146115	0.1301450270999771	0.5047919802697695	0.00030659758049116965	WTIP
cg24930197	0.01748439282705156	0.01901035188872312	0.12071753999965792	0.010506287557651211	CTNNB1
cg24942186	0.14209375178162206	0.12606363561846992	-0.17269094193895268	0.007335440086102143	WNT5A
cg24952959	0.08406089423106584	0.0847515858518725	0.011805560062486568	0.8528249494388844	TGFBR2
cg24994350	0.11997041130628254	0.11605142001293471	-0.04791445741929973	0.5108747287733544	LATS1
cg25008704	0.04156021721813727	0.03787523025010203	-0.13394853562864453	0.00805140585074288	WNT2B
cg25011650	0.043442033349637935	0.03995210146295096	-0.12082024129415267	0.0854856698301668	LATS2
cg25021259	0.06999097964189104	0.2383274598494554	1.7677042807227576	1.2539365672052365e-14	PPP2R2B
cg25023245	0.03593974756572343	0.029303815700176705	-0.2944917429763612	0.0005105080483792459	AXIN1
cg25028035	0.012226396458887805	0.013668475501818357	0.16085308805070755	0.17272280727258596	CCND3
cg25060573	0.04318323098282304	0.042675659749670594	-0.01705773334325099	0.7630955590725956	CCND1
cg25080152	0.05836798136421631	0.07448694900629811	0.35181049650669705	1.591748763179604e-07	MYC
cg25115460	0.5862544615965521	0.8590267087882731	0.5511759911459996	5.193979658157502e-44	TP73
cg25123211	0.029972611070690654	0.026937098044492385	-0.15405033356608444	0.007743125636431297	BTRC
cg25126456	0.013548515553754267	0.04022952337838175	1.570119854629837	0.0004981345396365469	CCND2
cg25139493	0.15342120616765803	0.2491494748919726	0.6995136247516227	2.0345357014204044e-06	BMP8A
cg25149751	0.020373497449616956	0.12548056928583468	2.6226984103219824	7.926945279564975e-10	PPP2R2B
cg25160978	0.023293329874085028	0.12853082519945144	2.464125600162896	8.874501977088911e-10	GDF7
cg25185518	0.029412389068339893	0.025660375603619015	-0.19688168617287674	0.05855580129292185	SMAD1
cg25198579	0.054876417685241506	0.05837334690261267	0.08912348324201959	0.0811675333775289	SMAD3
cg25203539	0.8963281621522948	0.9019706550657173	0.00905347118164162	0.1203056624030323	DVL1
cg25228126	0.14372124964308355	0.34405966530874454	1.2593853878216847	2.1302777103064964e-28	FZD2
cg25242471	0.42727590181506575	0.3943021793633072	-0.11586626746211022	0.11433660849292872	WNT6
cg25256661	0.10271742460286411	0.10430563404449136	0.022136150947310997	0.848452670807925	DVL2
cg25299176	0.1283421429811764	0.15716002455712136	0.2922393205321555	9.538816547168616e-05	YWHAE
cg25318270	0.02245052790204932	0.05706529777060659	1.3458643196873574	0.004238854793172451	PPP2R2C
cg25319031	0.01701506337769464	0.01814547007175418	0.09279690631568957	0.0015048411137869135	GSK3B
cg25319188	0.9704695726135466	0.975260545492641	0.007104712743291593	0.006439393307849752	PRKCZ
cg25322645	0.029187025518418962	0.030802912902833195	0.07773959530885899	0.5806318175083944	PARD3
cg25348504	0.01310303372672385	0.013416915854185987	0.034152201843944144	0.1547599069846982	PPP1CC
cg25358081	0.019256681116466848	0.020793385041550257	0.11076556311108395	0.12060584827196955	SMAD1
cg25363885	0.01398883525823816	0.11350274192944793	3.0203793990820964	1.9160411420491378e-08	PPP2R2B
cg25395653	0.029681448030600688	0.03175099372967874	0.09724026889199136	0.39046977730808974	CCND1
cg25406408	0.8022508728775322	0.8298476882554675	0.04879311169024298	0.0006973445575059906	TP73
cg25425078	0.1101340559067113	0.15698935725172725	0.5114061067163047	0.007884674418794207	CCND2
cg25432992	0.02987730860890593	0.04295058872034758	0.5236277124787707	0.022255912888818164	GLI2
cg25432997	0.08257919633651584	0.06973733870221248	-0.24384706880597445	1.4767934700757015e-06	DVL2
cg25444208	0.10546570818413462	0.36127614971910277	1.7763280280642326	1.4988591792451996e-19	SOX2
cg25454116	0.020555493387974983	0.23289460616067725	3.502081321066205	2.500885491654318e-16	CCND2
cg25466090	0.0342362451520154	0.18088562975024605	2.4014814108083793	3.598547773747025e-11	PRKCZ
cg25486143	0.12214275834588584	0.4094923942164539	1.7452683249528083	1.7757758584719896e-33	RASSF1
cg25512513	0.06004896501185538	0.053972899997996794	-0.15390417392482064	0.04544893951061052	PPP2CA
cg25521963	0.02218757025009223	0.023748553869420763	0.09808797812798042	0.01279601788323713	DLG4
cg25539392	0.03502241526296526	0.027727630716714923	-0.3369542347030222	5.613547254676034e-05	GDF5
cg25553665	0.04150328400112265	0.07357666187160299	0.826022727508592	0.0012998192930156135	BMPR1B
cg25574672	0.037891473358491426	0.03711595791251531	-0.029833634851102138	0.6434054074333573	PPP2CA
cg25576788	0.02085131667612166	0.14138390079051164	2.7614074596015947	8.81141487757402e-10	LATS2
cg25595442	0.3499072285378401	0.4807452522408215	0.4583001411061616	2.5344526172951092e-09	BMP8A
cg25622896	0.02136887397822378	0.04145481135470815	0.9560286664983919	0.001984177689250318	WNT11
cg25623604	0.06276070275703588	0.06730640620349078	0.10088231981293667	0.07197777373052495	STK3
cg25632093	0.01377090525043054	0.014283786189599678	0.05275504361807583	0.727611284175083	NF2
cg25636665	0.19581220335449354	0.34756487931657487	0.8278116292981461	2.434135671059955e-11	CTNNA2
cg25710178	0.017166678135728263	0.017493618935327002	0.02721787752300555	0.3469268887209962	TEAD4
cg25731359	0.3564583683607645	0.5560984734790698	0.6416067862231886	5.97930778238165e-28	TP73
cg25736645	0.03878711459994447	0.03279090636125791	-0.24228167750791454	0.014108876494660277	BBC3
cg25747192	0.19969585192376876	0.4749554864603952	1.2499879427640082	9.051193604394107e-28	RASSF1
cg25767192	0.03672761052190915	0.03407190940723576	-0.10828223911077878	0.14942546492386152	PPP2R1A
cg25771041	0.01729289347898891	0.01746957101760788	0.014664898316757938	0.6606286718998524	WWTR1
cg25778220	0.020460056055245424	0.02255061445953014	0.140356646896714	0.00707876484213599	SMAD4
cg25799969	0.016555794819377485	0.01660907518954787	0.004635470721335076	0.8332731777376853	PPP1CB
cg25826331	0.037184015886000225	0.03595162536579785	-0.048625594119416304	0.45013886016647997	MYC
cg25830660	0.11213570344521026	0.09421697634393787	-0.25118675994114853	7.06325946696891e-08	DLG1
cg25836567	0.12803277193696233	0.3720401885338019	1.5389453353360882	1.7999439999606325e-26	WNT9B
cg25845463	0.4730293923704733	0.6883672724210118	0.5412486775314614	1.3241114161204682e-28	PRKCZ
cg25851803	0.13717393747588322	0.12739446465171142	-0.10670380780971561	0.2978480304493502	ACTG1
cg25851842	0.017650639505275397	0.021476691841819558	0.28305133004557864	0.32459636110241696	TGFB2
cg25885108	0.016000832763529302	0.02544507244965322	0.6692393069538184	0.03152934854430574	TP73
cg25896967	0.017831794491656318	0.019301825852195118	0.11428543038973604	0.0004007336862445795	FZD4
cg25904812	0.0217015602968152	0.02308192415149414	0.08896472154267242	0.4249036275086947	WNT11
cg25920406	0.033448518928285535	0.17691560139056806	2.403047042325035	8.311078333806875e-15	FZD8
cg25922032	0.016740259741651196	0.01836911727342118	0.13396038661167062	0.0006699190034832827	APC
cg25947525	0.12809489882805591	0.1503512276738643	0.23112362427381775	0.05721263816171949	DLG3
cg25962264	0.01998004795471609	0.02036685218362527	0.027662974768651327	0.2909914161470899	FBXW11
cg25964032	0.019260164674996035	0.10844834804917679	2.493316133740816	2.6255145806819247e-08	FZD8
cg25983317	0.09728618357578785	0.08096889432700222	-0.26486715347276996	1.055584468649008e-07	YWHAH
cg25983635	0.06920138973825711	0.09363990543430398	0.4363224663879293	0.0026359394887164457	BMPR1B
cg25986322	0.9475729114627125	0.9316772045088385	-0.024406761337581264	2.6214172254186606e-06	SMAD7
cg26000619	0.22828877535506084	0.47860018154562833	1.0679610181520984	9.208458500947546e-20	AMH
cg26011998	0.05323431223258136	0.05700431087442893	0.09871458911757303	0.02485351740358241	SAV1
cg26034538	0.7783186864620794	0.8248288724846872	0.08373383914318595	1.7054755170986163e-06	TP73
cg26054540	0.01688457061763436	0.03983461233282561	1.238317043381286	0.018020018882091166	NKD2
cg26071680	0.19092746589512685	0.24304353338437984	0.3481900923579764	4.7332657413471855e-06	SAV1
cg26093954	0.015377702533732121	0.018074529567007353	0.2331181208243266	0.0068512956409933065	RASSF1
cg26094599	0.329759312312108	0.3667760987240919	0.1534862261862638	0.012260092600307625	WNT10A
cg26103512	0.029178111453483875	0.03235985051093694	0.14931843495694408	0.2528546413866481	CSNK1D
cg26105062	0.014562523823109604	0.01623916855382829	0.1572173584609099	7.181601198682546e-08	LLGL1
cg26108379	0.017944567606524228	0.019634555413632335	0.12984777104868359	0.0003259150380071087	MPP5
cg26112846	0.0557120297383623	0.060727617604373965	0.12436389396180247	0.01720929989166766	FRMD6
cg26115851	0.023512748393090012	0.02071008443832509	-0.18310974906160757	9.07180594842466e-10	YWHAZ
cg26116485	0.05488180630824709	0.11568824919976932	1.0758424626633187	4.171110681926258e-05	WNT5A
cg26129270	0.028700153934507748	0.026519085062859715	-0.11402747310994137	0.13396986459390803	FZD5
cg26156301	0.018693186006101516	0.019957154054724733	0.0943935247347478	0.44794759879066237	ID1
cg26195366	0.021770070489106175	0.027445783162804386	0.334238428242834	1.107383582178875e-05	WNT8B
cg26208930	0.5271705537771546	0.6798734038065974	0.36699634574053314	2.3376231320999698e-25	TP73
cg26221243	0.04434025448223199	0.04703625825537675	0.08515624773766871	0.2620901982012128	MYC
cg26226202	0.020470072451686538	0.09058545955856367	2.1457632841681527	1.8936858005132556e-07	WNT9B
cg26249987	0.046606236375927514	0.047533771430414894	0.0284298579924642	0.6028174075719696	DVL2
cg26267341	0.06332770295085127	0.05667434266351555	-0.16014099732527573	0.01163831624811873	BIRC5
cg26270411	0.11687436313632252	0.12663362079527954	0.11570198265667138	0.0017010691202824532	YWHAB
cg26277398	0.6798168311398067	0.7716970801745412	0.18288856605113737	2.5991809635235378e-30	YWHAG
cg26305042	0.7095103856113797	0.8113506783063403	0.19350180213628532	1.815511391192128e-26	WNT7B
cg26307882	0.043584733736853544	0.04031999190274235	-0.11232754692746756	0.04181800494065148	GDF5
cg26310240	0.018715298569239966	0.01904321677265349	0.025059134657190903	0.8201172639806937	ID1
cg26317405	0.017870975188117703	0.01816790775841819	0.023773924472648828	0.3439117197050011	PPP1CA
cg26319579	0.12791456031048215	0.23949331619892017	0.9048049004165986	6.48864458678917e-11	TEAD3
cg26332740	0.27928318005664193	0.2218377896734132	-0.3322235423653147	0.0016375933597722004	WNT3A
cg26346718	0.016557174382844323	0.021205723794650237	0.35699723976069075	0.244913622687124	ACTG1
cg26351554	0.9770893496047348	0.9724410475187174	-0.0068797030156212986	0.0007314677111820747	DVL1
cg26357744	0.03358620458930701	0.030640607731004882	-0.13242386075522947	0.030933778931125748	RASSF1
cg26369667	0.013188014878570166	0.015704774059968053	0.2519757677496428	3.0351403945920857e-07	YAP1
cg26382848	0.021328357744247312	0.021679944048202116	0.02358814905917271	0.3263276901655724	AJUBA
cg26398408	0.013817518542046844	0.0154884080836832	0.16469032135995973	0.0004122279811651722	SAV1
cg26399164	0.1460936599848814	0.10676311998414462	-0.4524801992757548	1.522075439266461e-10	CCND1
cg26400491	0.9059832582608137	0.9576939027331458	0.08008022590261062	3.2132484472198104e-11	SCRIB
cg26472301	0.04027941158759454	0.035600426074747386	-0.1781481003962315	0.010789652799669812	ID1
cg26495575	0.09661129049128493	0.20849534149406587	1.1097514444670755	4.114283938038009e-08	APC2
cg26516759	0.0949073809746643	0.17674344667867223	0.8970645280169133	1.0480956692836097e-08	BMP7
cg26557854	0.05212865259319174	0.04636130371544541	-0.1691554334318895	0.028238891932596103	MYC
cg26575738	0.0887798199823438	0.12312786781661221	0.4718536388578678	0.007002974774871209	WNT3
cg26610624	0.15666922404381747	0.16569396840792125	0.08079928055344861	0.4732345718134374	PRKCZ
cg26628821	0.027082841188605867	0.028589431712912495	0.07810284691052312	0.047211255634400415	TEAD1
cg26631039	0.038170156294744254	0.13272979371548238	1.7979752482203117	4.3582695886695287e-07	GLI2
cg26640895	0.01090875102676103	0.011560916850492566	0.08376988385141092	0.34119099104835937	MOB1B
cg26647219	0.043808127026049276	0.035985801047705296	-0.28377076170033544	3.6490208591020638e-06	WWTR1
cg26648054	0.027363349181966683	0.031818290424575936	0.21761150065846063	9.095392292061281e-06	DLG4
cg26652809	0.9271433473177108	0.9337495944709653	0.010243297538940772	0.0036726898657712206	DVL3
cg26659805	0.27846347589098897	0.44341331944064766	0.6711639954092673	4.0383262612637476e-18	AMH
cg26660754	0.06583126901817161	0.06662191456553741	0.017223805841047834	0.590436456516215	APC
cg26674800	0.08945543142241477	0.30190261451685013	1.7548422653665883	1.6756301393971256e-20	DLG4
cg26679958	0.1966622703517015	0.2931563652969555	0.5759501790961218	4.056610067429806e-06	LEF1
cg26682608	0.916866471388833	0.8811891834325395	-0.05725985491164161	3.79828117823309e-07	WNT9A
cg26696995	0.6829897278094671	0.6315139492445849	-0.11304927904676879	0.0016895071771039006	WNT7A
cg26707202	0.03527317135589179	0.03250914723667912	-0.11772557957311211	0.09789635030079367	SMAD1
cg26712080	0.06205639622617021	0.0684713980326306	0.1419215510290543	0.5155861441194254	WNT5A
cg26727980	0.03335838766066606	0.03859196994515837	0.2102511293412567	0.13185288242319448	TEAD2
cg26760589	0.1277367773208457	0.09505446042037223	-0.4263477263544788	0.026696307395024217	BMP7
cg26762173	0.01586016601907645	0.018758602962821162	0.24214451510782023	1.6312668553784604e-07	FZD3
cg26792749	0.011136612982766048	0.01241974893701342	0.1573254825574255	0.0001532291625289537	TGFB1
cg26797723	0.9327121611898306	0.9300623502069549	-0.004104492217885589	0.6176542536982044	WNT5A
cg26864834	0.046531236844374865	0.16527668276184287	1.8286117626181806	5.96544519689896e-13	CCND2
cg26910651	0.018939535703196914	0.019782548624697485	0.06282733929257585	0.032628634209172266	PPP2CB
cg26919100	0.3616104496335547	0.3284918070428489	-0.13857898006732947	0.09915922364440834	PARD6A
cg26930596	0.8967256666469754	0.9026589280510737	0.009514272660279302	0.24455323324997258	PRKCZ
cg26938203	0.039644959871694724	0.035648224556942734	-0.15330723970676952	0.002729310083861041	PPP1CA
cg26980033	0.04317138887702331	0.039299746679988534	-0.13555549370379696	0.023268073923857806	WWC1
cg26989531	0.12393537967984393	0.16827973075028368	0.44127332424428395	1.2496394603684693e-05	CCND2
cg27019201	0.8359915545176485	0.8651425276474446	0.04944946092906344	7.119981467600334e-09	ITGB2
cg27024876	0.11526857768159789	0.19522147819417654	0.7601124997900615	6.324516205130091e-08	TEAD2
cg27049076	0.7513388995043863	0.8002020976659417	0.09090061291278517	3.833071135242682e-13	PPP1CA
cg27056436	0.14225903165689077	0.14826442488464883	0.059652225318283826	0.158695288808289	ACTB
cg27066067	0.9863004807369212	0.9872130095573933	0.0013341696464316795	0.13827915971690455	CSNK1D
cg27075187	0.04158887315800894	0.04601795605217839	0.1459993098067512	0.0004329566898960003	TEAD1
cg27078600	0.9331140499734516	0.9786136068558436	0.06868591703163669	1.8516253835603157e-19	FRMD1
cg27092705	0.018585479890853344	0.019724851110250654	0.08583847020201603	0.14661540076417015	SMAD4
cg27096477	0.9399966190135368	0.9411313401600522	0.0017405054892122762	0.8187990398831728	FRMD1
cg27103348	0.35294407594838273	0.34597125563239794	-0.028787427067702827	0.5469378238884506	ITGB2
cg27112142	0.10370551705456679	0.09273980559807353	-0.1612320388314403	0.00031617451480456157	PPP1CB
cg27120667	0.013256613106555688	0.014245449297632802	0.10378889201582643	0.021112109680631076	CCND3
cg27125605	0.014883276512572137	0.04065922451899382	1.4498905325878737	0.00738026786397552	WNT9B
cg27147306	0.1380760260801923	0.111628964738676	-0.3067514318839561	2.4549229275066755e-09	STK3
cg27149285	0.012829586103838329	0.014483369266806233	0.17492262737846156	0.005105771619413042	RASSF1
cg27150178	0.28358640613240943	0.3252237402450236	0.1976441952997083	0.0008974663363601269	APC2
cg27176628	0.9895917053118468	0.9795182984414521	-0.01476096397727284	0.03248990821362727	FRMD1
cg27178145	0.01384200409208323	0.01767585717335054	0.3527273424558505	0.004486924740643704	YWHAH
cg27181253	0.5005474676285616	0.6821363288187687	0.4465532104894763	9.233609694552657e-35	WNT2B
cg27188447	0.014344707549847572	0.015702316615206897	0.13045886471650872	0.017250272045486327	SMAD3
cg27196808	0.02293992998228431	0.12012516622237221	2.3886055342694683	1.3354038247873535e-08	WNT1
cg27207274	0.06456119501477194	0.06468113045953572	0.002677610766003423	0.9815894190766035	MYC
cg27232145	0.14586407051355624	0.35677112193457855	1.2903742842452712	1.359779744270295e-24	FZD10
cg27246991	0.9484822874791559	0.9449152814476178	-0.005435845154847863	0.013381629868643427	SCRIB
cg27312071	0.023348497972852503	0.026429699563452813	0.17883028218497773	0.00434370376030231	WNT2B
cg27331524	0.05562342091329851	0.27784896419058264	2.3205364818292247	1.4007061674415163e-22	WNT2
cg27346528	0.04356922294269123	0.072366282664906	0.7320082816668011	0.016546407802271092	WNT3
cg27350783	0.024466784003158323	0.02508896134759321	0.03622826500434964	0.5194853945628758	ACTG1
cg27364162	0.6480517658379956	0.631908155945025	-0.036394172416610845	0.1929922075680591	WNT5A
cg27370461	0.018317319990238123	0.0208811948782226	0.1889958312136549	0.00017984891124688625	PPP2R1B
cg27417922	0.009386573191315323	0.010376619050856252	0.14466598954459853	0.14036026984621394	YWHAG
cg27470406	0.040770428713625975	0.03436129740385988	-0.24673861692534088	0.002491427196661095	WNT5B
cg27492467	0.0191878205184921	0.03804462802773535	0.9875019070371779	0.018110310518326088	PPP2R2C
cg27496267	0.5085874779470226	0.5504631576764772	0.11415006637367074	0.0014006769023288334	FZD1
cg27500214	0.04716009584661356	0.04837351653259308	0.036650768496611044	0.7673026051063717	PARD3
cg27527593	0.022452016369607513	0.026197401243259623	0.22257868864313074	0.15960613864889667	ID2
cg27549619	0.6388663967188543	0.5770530309642203	-0.14681035021908062	0.0017042160879286949	AXIN1
cg27562717	0.07131134374156421	0.06549279183429979	-0.12279545767198964	0.009240020549462892	ID1
cg27565555	0.048204797487107084	0.05610993946470707	0.2190796213589778	0.5355559688239695	BMP7
cg27567593	0.11962223129494483	0.1283997241394653	0.10215656956779622	0.37144294283676405	BMP8A
cg27569446	0.1941471484612824	0.4451307553907533	1.1970786664697315	1.8902447191593796e-25	RASSF1
cg27581839	0.21480025154154894	0.26482041562883973	0.3020186643967524	0.0018059587230401096	AMOT
cg27629977	0.023236149704980072	0.14963826134524133	2.6870361732955237	9.339651181213825e-14	CTNNA2
cg27644254	0.06719197082378635	0.06048881725421836	-0.15162039516346207	0.03660919375786466	SMAD4
