# Supplementary material for: Regulation of Canonical Oncogenic Signaling Pathways in Cancer via DNA Methylation
Source: Cancers (Basel). 2020 Oct 30;12(11):3199. doi: 10.3390/cancers12113199 (PMC7692324; doi:10.3390/cancers12113199)
Supplement: Supplementary file 1 [file cancers-12-03199-s001.zip › cancers-933492_Supplementary_Files/Supplemetnary_methylation_data/CpGs_Hippo_TCGA-COAD_data.txt]

ProbeID	mBeta1	mBeta2	log2FC	p-val	GeneName
cg00011225	0.035260058085132905	0.25788112490559634	2.8705994254314184	1.004364310782902e-18	WNT6
cg00026374	0.039604743755326945	0.043577878341641826	0.13792271526779296	0.19754691128294333	TEAD3
cg00034019	0.018353877311891878	0.0195142371376099	0.08844219622976893	0.027650730977875654	CCND3
cg00044318	0.8212232236089142	0.8069678040330602	-0.02526331163213349	0.03512119452906688	WTIP
cg00052422	0.011817429450157808	0.013315815404292794	0.1722245239455805	0.013476847087483524	CTNNB1
cg00064284	0.04300865409874633	0.046306755156761574	0.10659568224745536	0.06224071851301798	YAP1
cg00069242	0.09818867227862982	0.08443147357181446	-0.2177757014023759	0.3899275732519659	AJUBA
cg00078968	0.043567119532678895	0.1176207480121695	1.4328309336628287	0.005820095658778916	WNT3A
cg00083833	0.23130747101440008	0.30473993582990877	0.39776671157194166	0.04652956041569597	NKD1
cg00110724	0.9805966420764876	0.9792670530755216	-0.001957474652073251	0.6844714703213786	SCRIB
cg00112091	0.06777167410722407	0.06089484609252061	-0.15436228049273779	0.06842300722220947	TEAD1
cg00116315	0.6443570422082657	0.6613874988480989	0.0376354607126295	0.5385469472825327	TEAD3
cg00126034	0.04940056356651035	0.22029962620252463	2.1568676416972656	5.550649873438748e-07	WNT3
cg00145587	0.025581553054811704	0.03164133600709187	0.30670666386927004	0.008771319556234811	SMAD7
cg00214056	0.11235619720805504	0.12420920837067274	0.14469243197446774	0.002294597547818162	SMAD7
cg00224911	0.04048597398327856	0.030827393597505044	-0.39320926804724804	2.0962595958569087e-06	RASSF6
cg00255837	0.03831118745775182	0.044692892747668	0.22227968331589615	0.017876534271641317	WNT2B
cg00295572	0.05235596228658771	0.26309266401195125	2.3291452759884947	1.8019027131489527e-06	TP73
cg00299047	0.3471155780249829	0.584966294491298	0.7529373870144728	2.0247572252715913e-22	AMH
cg00327537	0.015724218694768956	0.017312322274849478	0.13881092656197513	0.004382034130297085	MOB1A
cg00336800	0.37773798047388313	0.5265067376895827	0.47906614355808314	1.6522217430706915e-09	APC2
cg00343240	0.03650745360189461	0.03989338880674903	0.12795863645739558	0.11854194159604488	YWHAE
cg00347938	0.9757957768044591	0.8405485273940305	-0.2152481263763627	1.0154202221337538e-05	CCND1
cg00363811	0.02869445920380122	0.0302415363351787	0.07575924883207966	0.47959814243148147	BTRC
cg00374596	0.01610506289515984	0.017476834323110386	0.11792959017593255	0.024583011248656025	PPP1CA
cg00389176	0.04641262450707481	0.05788704808108632	0.3187233087075192	0.07803086479424393	TGFB1
cg00402617	0.03204779550765668	0.030050292281951017	-0.09284609739285435	0.4931749765153197	YWHAZ
cg00413099	0.0177527970220322	0.017629607113611532	-0.010046021034720643	0.8341613495569357	ID1
cg00421139	0.10571750582728161	0.6562653558169115	2.634064982115151	4.490749277064577e-74	GDF6
cg00428944	0.01775839948553335	0.01970524659902318	0.15007824251698987	0.07865224712233744	YWHAZ
cg00436663	0.05492006849522077	0.06443208948012846	0.23044595615507854	0.12255799208044593	CSNK1E
cg00468144	0.018170946032907732	0.019713539025886326	0.11755326352902887	0.025216839996520548	WNT2B
cg00485849	0.03521509901284999	0.03286931458855109	-0.0994527663443868	0.14792986392084834	RASSF6
cg00487780	0.024259228355415968	0.017549206172961455	-0.4671278889004313	0.02656141555010546	TGFB1
cg00487870	0.027940395560418062	0.0326791941194625	0.22601996099896132	0.5030185711881696	FZD6
cg00494337	0.08471692137382457	0.10440410684665496	0.3014563953368028	0.3373240811254399	ID1
cg00503804	0.03842235163730052	0.043600907386319554	0.18241233774723598	0.22383782712321681	NKD1
cg00522049	0.05753089141354127	0.06026704626464134	0.06703253464354125	0.7220120752187442	BMP4
cg00542041	0.9804114146383377	0.9681013569651395	-0.0182291804320713	0.08680057589019323	DVL1
cg00549910	0.030335592923301576	0.1427911697517524	2.2348233505306965	0.0006842154411184034	CTNNA2
cg00553886	0.10312032503883457	0.10062741529298441	-0.03530530455082043	0.831013740501396	TEAD1
cg00557469	0.03736502477945591	0.016501763643564055	-1.1790682567756077	0.00847718668444568	PPP2CA
cg00560671	0.013275469569924592	0.01471493646711633	0.14851842148778885	0.010615085707246064	LATS2
cg00565688	0.10805351458948086	0.2986688986090504	1.466801014207198	2.25336789400095e-06	TP73
cg00585714	0.37366422424841683	0.564931155602549	0.5963326242925113	2.548730483584508e-24	GDF6
cg00593962	0.019553121681568152	0.05670043216914347	1.535960777311982	0.06518249304537746	FZD8
cg00611675	0.08524536038358353	0.08675630907794422	0.025347361669907482	0.7849065531295742	MYC
cg00625653	0.12994170365012475	0.36062786812480063	1.4726463623399175	1.8706860293539233e-09	WNT7A
cg00645593	0.12224949749724826	0.1383388439683198	0.1783777706348977	0.2189709985881194	FZD8
cg00648919	0.08671637986424344	0.2358427071004998	1.443448554406073	6.477066480177169e-14	WWTR1
cg00653281	0.9515758412156082	0.9478088666124024	-0.005722487584697215	0.13246429855856912	PRKCZ
cg00654461	0.04005993726830548	0.04285306976631895	0.09723839307992081	0.20983101945930585	PPP1CC
cg00660400	0.027701180452406788	0.029662297323911818	0.09868288153426129	0.30610053208587007	PPP2CA
cg00671759	0.01393978350959063	0.014594870884805178	0.0662532921802069	0.5267186807268509	ACTG1
cg00672228	0.05299140436822965	0.051436996679610755	-0.04295195335110246	0.5646059128540903	DLG4
cg00685723	0.0364561800790379	0.0775304100002572	1.088598892243753	0.013767598695662553	WNT10A
cg00715047	0.022415344078530273	0.023206562415417045	0.05004618719017087	0.756542291301834	LLGL2
cg00716390	0.13447754506398416	0.12543427492399992	-0.10043367448368579	0.1764002791207545	STK3
cg00730653	0.029168448444401824	0.21782726640510935	2.900704001700162	3.9702278005035735e-06	WNT7A
cg00735196	0.036672240857108095	0.04213114933248511	0.2001988483604212	0.04928372513590735	SMAD4
cg00743929	0.2429995268789933	0.2117311637556582	-0.19871987614662426	0.07211144090504303	RASSF1
cg00758584	0.014343677685360963	0.023948603908072966	0.7395265809213027	0.38404678819604476	BMP8B
cg00777121	0.0758344813949059	0.1374235459151722	0.8577033284545629	0.013129395694639428	RASSF1
cg00803638	0.20830008666555072	0.17393507388167512	-0.26011455923757865	0.00012934477517461112	TEAD3
cg00804485	0.06332920872552072	0.06825267181605804	0.10801446922320646	0.05860263253484699	ACTB
cg00807892	0.015725071980134727	0.031261135561253435	0.9913035642806384	0.23314009750342138	MOB1B
cg00809614	0.06478856902411069	0.08139719593022077	0.3292398020731934	0.07859896650981307	WNT11
cg00814733	0.07143317897181195	0.10480588404232455	0.5530534836069667	0.05237015716493175	CCND2
cg00828602	0.0468859062037563	0.25875611732418313	2.4643667479748657	5.378230487723641e-07	WNT5A
cg00850756	0.014561816608554374	0.01858424004841776	0.3518893492015452	0.5991327451330264	CCND3
cg00858899	0.08853028567690752	0.08986129483661638	0.021528773301614745	0.7379110021792297	CCND1
cg00862408	0.6631938438318425	0.6622063062709139	-0.002149865163932953	0.9524029721834592	PPP1CA
cg00866690	0.9129363978216359	0.7416684690006248	-0.2997399183130469	1.1657162980594664e-05	PRKCZ
cg00870662	0.053157709546816485	0.10498034750075722	0.9817684298166365	0.04359724450318026	PARD6G
cg00879141	0.03476772776783316	0.03615244873204993	0.05634458593877861	0.2394842698355953	ID2
cg00883329	0.09371303371910998	0.09080785040265164	-0.04543268865428789	0.6230565399222304	BMP4
cg00888007	0.035537036903083845	0.06068997095021771	0.7721347363525326	0.08056453710141975	CCND2
cg00906319	0.036076292215629455	0.056536208810418126	0.6481240710719436	0.3235680275028743	PARD3
cg00919118	0.02340364641062369	0.038245940158703896	0.7085732857825561	0.19650979128668272	TCF7L2
cg00942997	0.9044378591954076	0.8730973097522279	-0.05087892742360264	0.0038287422550155026	WNT5A
cg00953256	0.5846002114463711	0.425554743551733	-0.45810561817620293	6.083721818186289e-15	CCND1
cg00981070	0.9245435343880056	0.9247089315637834	0.0002580693445610896	0.988949664240412	PRKCZ
cg00997079	0.2648678372172424	0.5369182241718558	1.0194297054049473	2.740871789045951e-38	CTNNA2
cg01022171	0.014658125471818426	0.014614011447778604	-0.00434837620988405	0.9619663269499881	TP53BP2
cg01027937	0.13314256549278794	0.10551989247945255	-0.335456872933726	0.0001729229129803613	RASSF6
cg01045337	0.32775961689288363	0.2749097436792684	-0.25368007013775973	0.1333928738846598	AXIN1
cg01045622	0.06672728972552858	0.06911704523002589	0.05076463643273977	0.23588503838117666	DLG5
cg01051310	0.03634567867777002	0.38446034887861125	3.4029790641272872	2.793671561258841e-13	WNT3A
cg01053259	0.93242975410604	0.9208603019499053	-0.018012731493108423	0.11919917996666578	WNT5B
cg01080781	0.90758458970515	0.9131958355237051	0.008892167371410112	0.13386532075733065	PRKCZ
cg01082091	0.8140231712249788	0.7926362944568285	-0.03841083231784874	0.04335631098633535	FZD9
cg01107031	0.0624532031232534	0.08227627095912113	0.3977008402767714	0.29185335904007864	TGFB1
cg01109065	0.5307701734594892	0.5715150247283838	0.10670412539604056	0.04995369367516583	WNT5A
cg01116966	0.041979737684697094	0.07599796898353102	0.8562677117922771	0.00032359154272272123	TCF7
cg01144275	0.026365613083481895	0.0389411352251894	0.5626373982987649	0.10171178099353231	ACTG1
cg01166979	0.09689185630259427	0.3339964013591324	1.7853852402097377	6.6619252478837e-12	WNT7A
cg01172183	0.10232921775135458	0.2733677633245216	1.4176249920676294	1.1639865551811174e-08	STK3
cg01245787	0.13402090152661641	0.13956710857076846	0.05850096836351817	0.4835352181558005	MOB1B
cg01251360	0.2419274068376824	0.19806064272313378	-0.2886319887624268	0.008893867492987009	CDH1
cg01277331	0.18264364338621117	0.19777223872635652	0.11480838539076159	0.3565816232196495	WNT10A
cg01287707	0.10679987413417624	0.28003193189257497	1.3906813995192575	3.291012414566247e-08	PARD6A
cg01291833	0.053054809161307274	0.057267878594068324	0.11024263151622203	0.11462786482201369	MYC
cg01294023	0.014688892184328237	0.016382093250159987	0.15739411764114852	0.05118020683924017	TGFB1
cg01299369	0.04299763191300569	0.04496466176385073	0.06453441057941046	0.171322225167915	BTRC
cg01301637	0.027811362157975066	0.1542652302189234	2.4716666175420468	4.964807713665715e-05	WNT7A
cg01311674	0.13449434988703154	0.16282922088501767	0.27581405855065233	0.07811461600475547	WNT16
cg01313514	0.12372599522449146	0.3740594958466767	1.596119108533574	2.1095930701577679e-13	WNT3A
cg01365608	0.04105912613219836	0.04358159767717413	0.08601616315336048	0.43206251308713417	ID2
cg01369328	0.018236042766040256	0.022036079531796635	0.27307487730767405	0.35394444186855467	ACTG1
cg01374266	0.7665623768186588	0.7486295097696172	-0.034151273765202085	0.12282461174971229	WNT7A
cg01406280	0.06102663026390369	0.057618168916998475	-0.08291511770221995	0.2663828643442175	CCND1
cg01409995	0.21611030993310015	0.32919273013239	0.6071645755272632	1.883782306165163e-08	SOX2
cg01434649	0.6006227489132312	0.7386745611530838	0.29847977545852705	2.2346577626155194e-18	TP73
cg01442799	0.0518768538053156	0.05414884697186761	0.061839631291962446	0.40156184060538735	YAP1
cg01445942	0.029822529122171725	0.08044372510427993	1.4315772783549006	0.026611355495433902	FZD9
cg01460557	0.19919811649383962	0.19258056037274005	-0.04874192534468909	0.3297635059064822	PPP2CA
cg01480180	0.7297385983222137	0.8061656132412715	0.1436964820078472	5.786709115592236e-09	FZD1
cg01487910	0.3577381593066141	0.3417074012224729	-0.06614252010416614	0.273607027526804	TEAD3
cg01492989	0.03464169382309406	0.03701030574285242	0.09541758072798656	0.16131292003607178	GSK3B
cg01498655	0.01360532770165563	0.016523659191717176	0.2803615031916011	0.4008003321320702	PARD6A
cg01528425	0.057675445083549014	0.057742959911495514	0.0016878299189583606	0.9862371354856656	APC
cg01568919	0.4750818891480352	0.5927260808143506	0.31918932954957047	2.0501124354662045e-07	FZD10
cg01573194	0.07197125514958722	0.15699244175449484	1.1252023799633317	4.1412782956644826e-05	PARD6A
cg01574414	0.015863597469001598	0.01748093357053507	0.14006225866465888	0.003086803842915066	PARD6A
cg01592801	0.16487574807528113	0.3264150920687925	0.9853285577401885	5.875262212061782e-07	STK3
cg01604628	0.9283347464549562	0.9259804131080867	-0.003663440760571237	0.6240889284727462	TCF7L2
cg01616215	0.015322404002359185	0.014909109063871918	-0.039448618214182864	0.7583874189827269	YWHAH
cg01623343	0.9748583307041552	0.9709607023158158	-0.005779670742481661	0.16804260114812083	AXIN1
cg01666436	0.8945307957445078	0.8809578289229794	-0.022058190763498853	0.05993457456812995	FRMD1
cg01677987	0.9345913450235185	0.9388333985241331	0.006533489032950328	0.22300227724757776	AXIN1
cg01684881	0.12215133758786989	0.4743956440236211	1.9574211013238076	3.692048011976914e-45	FZD2
cg01686348	0.16032547996436183	0.40371897215028607	1.3323476594792418	9.039121228619513e-08	SOX2
cg01708711	0.884883193124072	0.8977398078542537	0.020810340618649854	0.332684570788055	YWHAG
cg01725608	0.0711425482933137	0.18097922357809446	1.347039528257781	0.0010661855870396774	WNT16
cg01728055	0.9138754182948017	0.9165605867439288	0.0042327423342380256	0.5375949069839792	PRKCZ
cg01774158	0.026959647872647124	0.037939441277228605	0.4928967795613815	0.0013008559651349148	PPP2CA
cg01776877	0.04291921726709318	0.04167017189466288	-0.04260871404597674	0.7208488530793044	FZD4
cg01797527	0.06359377023810721	0.07978151753236558	0.32716912194510844	0.27670374334676834	BMP2
cg01830294	0.31092702021313096	0.5726610532106123	0.8811054934641182	9.111253982017121e-29	WNT2
cg01857829	0.11842219513539554	0.06240952124170594	-0.9241014520764854	1.3938981785488055e-19	CDH1
cg01869067	0.07209375494511745	0.0810891019668398	0.1696337425900627	0.2551923962884606	WNT7B
cg01873236	0.04836371584092367	0.05401129407473245	0.15933602192413218	0.30245158278544326	CTNNA1
cg01881939	0.014278965209300136	0.018232200617138584	0.35259727278573527	0.5293177329456531	ACTG1
cg01886741	0.022700442158481354	0.024489062520035	0.10941714775836021	0.019510637050958894	BIRC5
cg01915516	0.038077926626249	0.25604201158511114	2.7493537182528587	6.105074436941298e-07	TP73
cg01963240	0.09514549889744778	0.10219755052890579	0.10315330534575745	0.44164277467675506	BMP4
cg01984656	0.9607439247419689	0.9701789803486061	0.014098974362865209	0.007939038102612908	CSNK1D
cg02007381	0.0201260350893692	0.022599974583737557	0.1672581666947569	0.3722580417931063	CCND3
cg02010342	0.10438630365850363	0.10786171089468954	0.047250392196152756	0.4963474703509575	ACTG1
cg02010682	0.08692497304567089	0.10594183431550071	0.28542977360730265	0.3146920067872517	STK3
cg02017282	0.2600835712073844	0.5270305744515794	1.0189113879619347	3.559615237929138e-29	WNT3
cg02030697	0.09571243397778119	0.07010479330470956	-0.44919326742236665	4.043353680186692e-05	TEAD1
cg02045085	0.025131286448950012	0.02841177708691525	0.17700454795531523	0.028897823092975575	MPP5
cg02053340	0.05662591536315444	0.05712983837782482	0.012781981850312141	0.9173113287953515	PARD6B
cg02056062	0.35621834426396176	0.5627934439370533	0.6598437093322427	3.1157570485003817e-17	WWTR1
cg02067983	0.1111743382765559	0.2464174846019542	1.148280808764937	8.508082333278276e-06	WNT1
cg02086790	0.642185755580352	0.5348336803309444	-0.26390034498097936	0.001989908401801452	AXIN1
cg02117924	0.9320978424359936	0.9145097570463017	-0.027482840328051802	0.1347667525862696	ITGB2
cg02139088	0.015321196475897884	0.017036418794801122	0.15309313440702466	0.002646753371230992	DLG1
cg02148787	0.28676115314016476	0.5676379334713602	0.9851214046585964	2.53530441667845e-32	TCF7
cg02153614	0.020129747693665073	0.05305051758554956	1.3980377371858423	0.061905424087100286	TP73
cg02169981	0.7613157591780704	0.6164272957518253	-0.30456419556296976	3.3829662724880844e-10	WNT11
cg02175741	0.0927408075117601	0.18764271373471855	1.016712077006682	0.0029655227405378623	WNT6
cg02184281	0.7689490557561953	0.8695154851125819	0.17732370033100192	7.085082339406919e-33	SMAD7
cg02193650	0.04440266488834304	0.09188523019320848	1.0491867140592241	0.019045731920254966	WNT1
cg02214745	0.19061916202503976	0.3817309065529607	1.0018628442782935	1.3797926760477693e-06	FZD10
cg02227623	0.06185097308213926	0.16149197673676124	1.384594292590639	6.697661515991082e-05	CTNNA2
cg02249648	0.03603865219523698	0.04050656841857653	0.16861081288703839	0.06478650703964267	WNT5B
cg02254554	0.10537576127162354	0.08423163767119007	-0.32310893269739394	0.009533354148210342	BMP4
cg02255700	0.07251043240949011	0.07639760965520108	0.07533892238188225	0.18385228476463722	CCND1
cg02273769	0.03466724798645359	0.037978920876411144	0.13162559904051743	0.0367019642122156	FBXW11
cg02274108	0.021056544667205548	0.02480827128290644	0.23655249458485259	0.11995996141195983	PPP1CA
cg02283836	0.049681269887235785	0.06777903371090485	0.4481370189425039	0.08237091734356143	FRMD6
cg02286547	0.014677428297368874	0.028803628493749435	0.9726513556481184	0.28317151898093357	WNT11
cg02286715	0.2513534474562813	0.48511829948184465	0.9486191248969551	3.9279233916678354e-29	PPP2R2C
cg02291403	0.07481508590005093	0.18566568447246867	1.311306081654432	6.0379271254372465e-05	FZD10
cg02293396	0.9377205971885847	0.9347519527219974	-0.004574542082003256	0.5394462879148012	PRKCZ
cg02295678	0.020123776554940367	0.022381442765861383	0.15340196336689818	0.058195884975932706	DLG4
cg02297616	0.1850639304375018	0.17758600597162966	-0.05950583688897588	0.4745598295307327	BMP8B
cg02305135	0.23659907871356967	0.5423823182288634	1.1968656910770197	5.687109427626468e-22	TCF7L1
cg02313850	0.04299568212800064	0.04330885033347774	0.010470092059338503	0.8635354757140045	BMPR1A
cg02347356	0.4210518383538751	0.5035541142577379	0.2581489617210961	0.00025319811378704657	PRKCZ
cg02347832	0.046711409714983276	0.04977046184944625	0.09151478945525832	0.35113736348288394	ID2
cg02356111	0.01654242301292884	0.014502608545023705	-0.18985814814656166	0.18837429833888766	ACTB
cg02381820	0.026783321610447445	0.1201302845651526	2.165193100123621	0.0002707213508787713	GLI2
cg02403294	0.06093642951289103	0.07078353145281814	0.2161087711373472	0.011259971241335789	CSNK1E
cg02412969	0.06138338740297091	0.06624933407787251	0.11005769081360729	0.268539958980943	ACTB
cg02424378	0.01859077599897014	0.10922011368592219	2.554579667341381	0.003557509922216833	TCF7L1
cg02457501	0.022835827862891196	0.024053246389695318	0.07493253065849868	0.12968039709482942	YWHAH
cg02466933	0.1712055379146149	0.15583795026880856	-0.13568276181317865	0.13651842991131957	YWHAQ
cg02471153	0.46058476893170824	0.6159142934676995	0.41926290558361384	8.708225066862498e-19	STK3
cg02481000	0.740891872901226	0.6708991316701298	-0.14316713192928027	4.609515803782021e-07	PRKCZ
cg02485410	0.042161212043545365	0.040420486398999936	-0.06082965946960165	0.8556821555593591	STK3
cg02502307	0.16572193356923637	0.2520921705875692	0.6051867538015233	0.007872572009865322	NKD2
cg02508567	0.10167792586277379	0.31817996528802817	1.6458364908322998	6.291187644109195e-09	TCF7L1
cg02525785	0.033290565128218895	0.0383025741621396	0.2023279918074696	0.02663452583886667	DLG4
cg02557695	0.11255129344578226	0.508936158990979	2.1769020594026736	1.0642051688598744e-38	FZD1
cg02560730	0.3002789590257864	0.30519953488387075	0.02344937680350434	0.6583685000999483	CSNK1E
cg02579136	0.017748420889527893	0.026256316274295054	0.564973851233794	0.25754785407532477	WNT11
cg02587129	0.04804549855324171	0.049313799381313486	0.037590140239470354	0.6588061300361727	GDF5
cg02648251	0.016247505131716553	0.017142988425418386	0.07740042334244872	0.057869076789984944	PARD6A
cg02655745	0.05835379428727757	0.06141305491078315	0.07371890374536201	0.1316773817485359	TP53BP2
cg02679955	0.04649053316900855	0.05007731726459327	0.10722030521129085	0.15093616528364368	LLGL2
cg02694676	0.133741343865309	0.13287153088211937	-0.009413493858499298	0.7727048400446779	CCND1
cg02695467	0.15787287772812184	0.398704770357965	1.3365575266468679	3.101251957459722e-11	APC2
cg02708401	0.0531863716308096	0.16334216995925538	1.6187687738719465	0.0013744980062607754	WNT5A
cg02723533	0.9781972260340397	0.7757453637514705	-0.334542203994348	3.7780461778208506e-08	CCND1
cg02749789	0.1349565332203043	0.1692292975202522	0.3264845349957542	0.0002697301417001529	YWHAE
cg02765328	0.029895135638050307	0.04100816385340987	0.4560003916231075	0.2460998583359546	CCND2
cg02765363	0.8631732789356525	0.9313159238122531	0.10962044187144367	4.0688539986155956e-05	CSNK1D
cg02769794	0.016701322503315262	0.018282929130633636	0.13053487705081832	0.056065819071257766	DLG5
cg02771661	0.04267809689316861	0.18262143975261033	2.097288397749515	2.2066500210051597e-05	WNT1
cg02835734	0.044212345432401955	0.05746171548462677	0.37815179406512356	0.0012487312644724018	PPP1CB
cg02839875	0.7940400722655716	0.7720604224332895	-0.04049805762262404	0.051321551990405875	WNT4
cg02841523	0.02820528808734926	0.06436288279446585	1.1902632727619518	0.0070829612616291	WWTR1
cg02856109	0.14416631360695653	0.27857925830159574	0.9503537467573419	6.946725241193511e-05	CTNNA2
cg02865675	0.46440997572461223	0.4230356435254144	-0.1346197372632645	0.08476854536699953	FRMD1
cg02865818	0.05001318149932054	0.039831127065446406	-0.3284120795170885	0.005018008200237458	WWC1
cg02885428	0.4746759190453274	0.44998264031836166	-0.07707351632233565	0.2557992903504924	FRMD1
cg02915837	0.06259940484758438	0.04479536313791142	-0.48279953744460913	2.7832716728723452e-09	TEAD4
cg02919794	0.938662751925474	0.923678779674626	-0.02321568688836807	0.08064332401028572	CSNK1D
cg02924487	0.6080855163073844	0.8000082520175508	0.3957406542692567	1.232536062591543e-28	TP73
cg02928052	0.9653873873868262	0.9727578259581916	0.010972703553063184	0.15519326803367825	WTIP
cg02930432	0.4391058163023456	0.30194238327507866	-0.5402953638568252	0.0004961583988204524	RASSF1
cg02935351	0.9312222677865428	0.9537483240194421	0.03448305976229434	0.14786880670750258	WNT5B
cg02971575	0.026801878711508898	0.025887321607166527	-0.050088425072344414	0.3078030126979615	SMAD1
cg02973263	0.12725872448815903	0.12179974549755132	-0.06325344795519323	0.12719055189070894	PRKCI
cg02989351	0.23390093760993808	0.2557606513729319	0.12889667864488794	0.00197181540584797	YWHAQ
cg02993533	0.09776694371853167	0.07987943824037892	-0.2915225666448559	0.12901858683246883	WNT7B
cg03001333	0.7745526817027423	0.8617662253852308	0.15393318880497528	2.1933328123249792e-11	PRKCZ
cg03002835	0.9868338799210937	0.9842504363729209	-0.0037817999958504296	0.3144743254750162	FRMD1
cg03003858	0.02056112036868365	0.017779735068067497	-0.20968505160625023	0.34922488217015	MYC
cg03022921	0.14414437277026637	0.1355152164260582	-0.08905966203327766	0.15110705350531758	ID2
cg03029145	0.01904647892624975	0.025477921549535865	0.4197232744729895	0.20856223168402824	SMAD2
cg03051258	0.0416119555113337	0.04180028244582881	0.006514602719860496	0.8916261832492502	LATS2
cg03054480	0.059658155562941254	0.07040137723069624	0.23888427703540538	0.18631952475423197	BMP4
cg03061811	0.04360379851050008	0.04562041644276185	0.06522579653351901	0.8025863396709478	TEAD2
cg03063453	0.051883187679879414	0.0508173465111664	-0.02994607554945817	0.8596310728388348	PPP2R1A
cg03064228	0.9242776765674968	0.9225393772514937	-0.002715847287835273	0.7673904556177534	NKD1
cg03067912	0.12297066404081097	0.3024597794871121	1.2984291219911115	1.7841953344894176e-06	ITGB2
cg03076047	0.03692418567691686	0.03104371227075279	-0.25026501598654216	0.13745589567480376	MYC
cg03077621	0.03531749857777155	0.035391389300536695	0.0030152310778336928	0.9826575834584022	PARD6B
cg03128101	0.036703936373240965	0.0382880122201224	0.060957966906596585	0.200366079598151	MOB1A
cg03154513	0.03888858019207684	0.04569280512438965	0.23262045021174446	0.005804509885940808	ID1
cg03165176	0.6552628825330303	0.7857678964798249	0.2620294135491444	1.7560541805104028e-10	APC2
cg03186851	0.03927297711012928	0.24592359814509884	2.6466013070117915	2.7894833902859707e-08	WNT3
cg03224572	0.44105606321764196	0.6810128391957145	0.6267199474444881	4.147939435830695e-26	GDF6
cg03225002	0.06556468790744287	0.3500543639132524	2.4165880752931588	2.6448690939705567e-17	PPP2R2B
cg03255741	0.018865209216969606	0.022554556471206723	0.25769081629546836	0.0021495660277060726	SMAD4
cg03301200	0.04898179213964562	0.06871646553049182	0.4884102725531791	0.3791518726800466	STK3
cg03306486	0.03139523497557406	0.5164293241524267	4.039953407590151	1.5019251012112266e-24	APC2
cg03310453	0.052152417040647214	0.05312662105567142	0.02670084083047402	0.7453730664129758	PPP1CC
cg03324421	0.017016628962070776	0.028498854546771174	0.7439586705293512	0.044206601335651	ACTB
cg03330454	0.027494476121667562	0.03129918412321258	0.18698325304858013	0.02238984533347553	AXIN1
cg03346079	0.08364651946502372	0.2908421180954811	1.7978587912201411	5.176280742083614e-08	WNT7A
cg03352322	0.013898153296568067	0.013723050122050998	-0.01829202456727577	0.848702427018876	PPP2R1A
cg03364015	0.10127894086650584	0.10426201429758429	0.041879414721186635	0.589321526999188	CCND1
cg03385696	0.01893956032146801	0.020272126609991992	0.09809460071595685	0.42970630038631863	YWHAG
cg03447931	0.014811076366444844	0.14005993941025688	3.241295973850162	0.000353363862025017	BMP6
cg03456968	0.05088779414054425	0.31451666723922794	2.627744911595165	1.235940881945259e-08	WNT9B
cg03498895	0.1510248207815017	0.17936669795478227	0.2481263831756998	0.009814933543257387	MYC
cg03500911	0.011299323545516821	0.0127020611462882	0.16882621449474622	0.0010857887435628704	SMAD4
cg03562266	0.06070493671199245	0.25244574538649606	2.0560876122652907	2.5127819780097954e-07	TCF7L1
cg03575764	0.06228814032573443	0.13505555772160796	1.1165236048626888	0.004209997230336672	GLI2
cg03617406	0.020743665911567743	0.025080854957239766	0.27391565155336506	0.26846939123152824	SMAD2
cg03659005	0.18865670093436004	0.44307322115125286	1.2317817901616925	2.0276439545442967e-16	PPP2R2B
cg03664992	0.10517081804550553	0.1388689520876164	0.4009896291362966	0.04849294202629173	BMP8A
cg03691735	0.0229984071929878	0.025600355412238988	0.15462989193846413	0.4806161550404756	FZD7
cg03693911	0.1485164290864172	0.34249596144689815	1.2054644438717483	3.730311614670186e-12	PPP2R2B
cg03704912	0.03533213789467158	0.03999695076815562	0.17890897083358565	0.013408745300321033	LLGL2
cg03719694	0.04988888705952323	0.05706120796139222	0.193791802970934	0.2506684439021764	SMAD1
cg03720887	0.06739324870611117	0.07390973989553733	0.13316042369921346	0.057618236743009636	YWHAZ
cg03734437	0.07334247343032649	0.5849253899323906	2.9955317876930345	8.549091718309432e-50	GDF6
cg03735308	0.025809549611854575	0.022361921240451617	-0.2068608222980209	0.016884678384105487	CCND1
cg03741406	0.034315662149829	0.03892413051377171	0.18179761980397505	0.6222014397226467	BMP8B
cg03753681	0.01714407584932995	0.14256191827383266	3.0558066115413034	0.0011266236612747567	GDF7
cg03760518	0.5015572521140502	0.5884214186109387	0.23043536980561521	1.8091056486434601e-06	TP73
cg03767155	0.022490578556097512	0.025336151146649687	0.17187660509767852	0.44069619635272506	ID2
cg03801902	0.019695503502409298	0.04294050208073508	1.1244727610108294	0.14729936818695633	CCND2
cg03846767	0.7358250721919696	0.6110494881943125	-0.2680736079428491	3.10686479559305e-05	TP73
cg03851591	0.02039966939613092	0.02263084548940646	0.14974471317576424	0.015649379690186243	FZD5
cg03851984	0.05487681246118485	0.37796882290473066	2.78399864775586	9.707421238260035e-16	PPP2R2B
cg03863591	0.2478482164124464	0.3735834864782715	0.5919738081718777	0.00020434443163585178	PPP2R2C
cg03878496	0.035002191332314886	0.035183617380987825	0.007458574560562838	0.8651537492282486	CCND3
cg03884792	0.013468519682853371	0.10378819013207756	2.9459790925552625	0.003741740066256257	WNT1
cg03999434	0.5782690903125056	0.6768347342318274	0.22706261836477343	5.723295302257544e-08	WNT5B
cg04011030	0.06094536425714521	0.06935928270831103	0.18657249075323637	0.06954052063043578	APC
cg04018210	0.9219779086867806	0.916447345645835	-0.00868018966063524	0.10279935186026062	FRMD1
cg04027612	0.711314295674792	0.7455368611938487	0.0677925262291919	0.0006748310919539607	GDF5
cg04052466	0.07667654730821144	0.31684010605687174	2.046897685277831	1.3134084735878837e-07	AMH
cg04057053	0.02360138507492856	0.02371129945448066	0.00670320093454836	0.9593383077453612	WNT2B
cg04067428	0.9864826967963846	0.9838112449135659	-0.00391220077723073	0.3785929114314134	LATS2
cg04083965	0.048711989223125564	0.05237043283354526	0.10447562961017534	0.11650167372136752	YWHAZ
cg04090697	0.8877528027434084	0.9089989775298489	0.03412066161542875	8.463906056190277e-06	PPP2R2D
cg04119843	0.05554922813471143	0.05726172050232879	0.04380415334536465	0.5137770658495464	DVL1
cg04154903	0.017424912998045085	0.07959537380464274	2.1915331289476216	0.007135802061497026	WNT1
cg04165128	0.0460510719170631	0.04609723622766903	0.001445518184543543	0.9868777620665804	PPP2R1A
cg04180460	0.04901881874164219	0.05710221220071146	0.2202109197438615	0.00396060216702488	CTNNB1
cg04203646	0.30530739210462843	0.6602340202178357	1.1127149584553335	7.599314047933996e-49	APC2
cg04227701	0.0161332802512494	0.019132257071763893	0.2459672814302356	0.18910974058260724	AJUBA
cg04253913	0.04132909534403542	0.043901575326186916	0.08711492432370338	0.37474457724212107	YWHAZ
cg04264766	0.8826977810933184	0.8780362259854881	-0.007639107466425175	0.5313016907642752	NKD1
cg04265926	0.017946627568870534	0.018148879896206654	0.01616774518016188	0.8100808857721562	PARD6A
cg04273303	0.016123802361391337	0.06313360416720196	1.9692161094581262	0.018899806798215003	WNT3A
cg04276977	0.0259251875069505	0.023914766546482197	-0.1164527155860793	0.5398709254200901	YWHAH
cg04290666	0.08553795514603466	0.09230515916672698	0.10984656713156288	0.3648589636587358	WNT8B
cg04293930	0.24357035978021635	0.22265463723125847	-0.1295309223971529	0.33103001094387274	TEAD3
cg04330631	0.05309752913963669	0.10048267582155193	0.920230155570527	1.391963640616957e-06	CCND3
cg04337096	0.14868592065437597	0.459428933106462	1.6275736726966046	4.859890366601741e-21	PPP2R2B
cg04337542	0.051652327526265994	0.06010260204239432	0.21859409096018348	0.03375132886004518	WNT5B
cg04347016	0.12455218095385996	0.19742923732822817	0.6645853706481033	0.008924141495657626	WNT9A
cg04349178	0.8528980930351645	0.8675613406927779	0.024592392595447547	0.23758660327745695	PRKCZ
cg04354879	0.047772639405619766	0.06197989343706306	0.3756156875551492	0.11280781377201207	FZD2
cg04369109	0.0361260893007692	0.036570286072931404	0.017630822793818748	0.7285108673672049	LATS1
cg04391111	0.16295334654889776	0.3892544646855433	1.2562546060807505	2.0643680150913896e-15	TP73
cg04398983	0.11741408598451143	0.07828550006015594	-0.584788473452898	8.539229022362325e-14	CDH1
cg04443870	0.8048379945716692	0.7941544313295787	-0.019278831869611077	0.2666993206091355	ITGB2
cg04446777	0.028686788223759724	0.02916372945795243	0.023788770476711532	0.8157984820333344	BTRC
cg04493946	0.8609701745876768	0.8378890330076382	-0.039204069913002716	0.1694545991151935	TP73
cg04497176	0.03712538784974151	0.497363995887174	3.743824071863051	2.743611363679507e-28	WTIP
cg04500879	0.6045171425624769	0.5488816482389981	-0.13928814733693345	0.01722376888157801	WNT7B
cg04504475	0.03729467356103764	0.04199387742976601	0.1712094040384882	0.1897145473299381	MPP5
cg04534636	0.06737607291840055	0.07100160002688806	0.07561519424386196	0.660021942531434	WNT7B
cg04547554	0.01904692108380665	0.021917874977268954	0.20255012389473834	0.4946457791363963	TGFB1
cg04552346	0.03700566876799839	0.03821956557644284	0.046565090942642676	0.44059964519706096	TCF7
cg04557665	0.04347189316314062	0.039264325124155564	-0.14686382484946855	0.3141640760910699	TCF7L2
cg04562522	0.018783859281974968	0.02312751792349361	0.30011693655097177	0.29357422887224577	WNT4
cg04583285	0.05453674800497793	0.3788720673699376	2.7964101991306785	1.2663717434314145e-16	PPP2R2B
cg04593571	0.020336175009459223	0.19960058375373435	3.294995683805518	2.953561531745558e-05	TCF7L1
cg04599652	0.014693243060810789	0.016192016632935555	0.14012981755808102	0.5576568410200526	PPP2CA
cg04610589	0.02824318280076094	0.030061806416589957	0.09002902454880023	0.020430357573785404	PPP2R1A
cg04624885	0.5605373686239999	0.7289550361645102	0.3790192735962488	3.3033422691705227e-14	APC2
cg04635277	0.9337065410321364	0.9409191544463813	0.011101579345255321	0.005972262745301091	TCF7L2
cg04646986	0.013080888192913847	0.027911177337015786	1.0933824775937444	0.2511240339328551	MOB1B
cg04670857	0.1961745690534384	0.32351903772807566	0.7217125802581209	0.000934119354042644	CTNNA2
cg04723493	0.07575416437163703	0.06692609446806769	-0.1787563718547002	0.23060843190358093	FZD6
cg04729371	0.06115736757362646	0.07016065989561315	0.1981360076954285	0.06759434021402566	PPP2R1B
cg04743654	0.03853287499535816	0.10050877917429563	1.3831597857214593	0.011320650710762676	RASSF1
cg04760021	0.03317412072203289	0.06281656170920304	0.9210867510724333	0.07344743737765931	WNT16
cg04809597	0.06341257278516141	0.07375960706945967	0.21806205900722817	0.128753234236054	SMAD3
cg04811762	0.05558788742147049	0.05844777916874669	0.0723776534185831	0.27261749598107826	LATS1
cg04858616	0.015589775552630658	0.023349034977685885	0.5827627665893128	0.3708197043489523	BMP8B
cg04882233	0.02276046845365598	0.1316682261698016	2.5323050837541996	0.0027705219249598767	GLI2
cg04913005	0.4814804482651432	0.5351330721955734	0.15242047790105517	3.2440144099698205e-05	FZD7
cg04918541	0.802156547334551	0.6702711753896624	-0.2591389248141852	4.7854989907226226e-08	GLI2
cg04923576	0.027975482786574603	0.03220393099348173	0.20307377387420517	0.1640768560363203	BMP8A
cg04939408	0.027103171497370782	0.030287363394853228	0.16025431323236994	0.20195033006714277	FZD7
cg04940109	0.1017710003203824	0.12275944745887049	0.2705075337984786	0.038979535241946126	BMPR2
cg04940570	0.07936510410481397	0.04402128776555949	-0.8503034615202585	9.651098298829685e-10	TEAD1
cg04953732	0.05866835667333378	0.0591431519453193	0.011628549721292965	0.8566589911060896	TCF7L2
cg04966297	0.02047319985071026	0.020405177589697118	-0.0048013387690931855	0.942372743264245	LATS2
cg04969808	0.048175414040558584	0.23922540268508657	2.3120016226354023	4.621149151663609e-08	WNT7A
cg05022225	0.0620404460138137	0.07913313671285013	0.3510728864523699	0.09544058825691032	TEAD2
cg05028187	0.027948276229129158	0.030373727414763425	0.12006466012421864	0.49593887054877994	LATS2
cg05036147	0.06525391259925709	0.06546476572713955	0.004654224318565117	0.9242667126196127	ACTG1
cg05038804	0.028426706436396897	0.03144491775213866	0.1455799063093007	0.4171538665134251	GSK3B
cg05044694	0.02083463601531625	0.02164107768445604	0.05478844828974284	0.22162673548151812	PPP1CB
cg05048976	0.29699732493910924	0.4179682484321401	0.492943413333666	0.0002263774081321627	WNT5A
cg05050789	0.01976835249415011	0.022450176501674905	0.18353414633196294	0.2117119630875433	ACTG1
cg05051118	0.9748409198814073	0.9755472280775751	0.0010449072689057877	0.722153587716126	NKD1
cg05068533	0.08791586980040815	0.06705932833847078	-0.3906855782379921	0.003477976413705285	CCND1
cg05087909	0.062803005522266	0.06089379683119591	-0.04453833265762539	0.45374197429184737	YWHAQ
cg05088512	0.02845037956231745	0.03226720052858674	0.181620516465152	0.5747964710131748	TEAD2
cg05100634	0.017024026622915724	0.020064745827613625	0.23709056863174305	0.019736549051362892	SMAD2
cg05102651	0.037402418279493393	0.0443053578671184	0.24434962351437617	0.08883547390737026	FZD3
cg05119084	0.025373434353463075	0.032201093465432776	0.34379087459148516	0.011835915859191219	SMAD7
cg05142211	0.06698143917061646	0.27740347214119415	2.0501525659786934	2.810689752836985e-07	SOX2
cg05142373	0.1039296398073233	0.1213823674464341	0.22395170768934852	0.19449899658990924	FZD1
cg05153364	0.02394626015359749	0.03175498075949044	0.40718253763739765	0.4823672010079517	CCND2
cg05164185	0.06412484237638505	0.06883445477848532	0.10224750579602786	0.1959898316700402	CCND1
cg05175896	0.7932680975503407	0.7758971800952652	-0.03194304720794378	0.3234827698960965	WNT5B
cg05191454	0.047627727869520846	0.05321960368832026	0.16015604197835792	0.020652125042928217	CCND3
cg05194250	0.036129469981714055	0.04067087546655852	0.17081995543523357	0.0013331182106768957	ID1
cg05200606	0.0718984888614022	0.07826629893495639	0.1224297752762038	0.03552059124433802	CCND1
cg05206910	0.07009425677929955	0.06836028747706316	-0.03613777685205883	0.7238127547667044	CSNK1D
cg05219593	0.12057983393024667	0.1104810987509351	-0.12618907492746786	0.2554912683016263	BMPR1A
cg05236677	0.10936348665116326	0.2839844810403276	1.3766809488277827	1.2813950837122187e-06	STK3
cg05238767	0.034872234191387984	0.0411917757306971	0.24027752295136892	0.22587069128616302	NKD1
cg05253577	0.01583913178928155	0.017019210302318472	0.10367083970641733	0.7053170932233193	WWC1
cg05310557	0.05111877886307658	0.09145436012284043	0.8391985793992132	0.00014663443587742528	SMAD7
cg05325028	0.8872420979987699	0.8776216235494669	-0.015728747875480266	0.15984869003432722	CSNK1D
cg05345154	0.18759205482534255	0.43253164906541325	1.2052069750202905	9.75189109310831e-08	AMH
cg05352500	0.1707536922209737	0.37821817017690057	1.1473018998546571	1.2852421336775093e-09	WTIP
cg05354432	0.030138689622504867	0.06201907336950972	1.0410952782801737	0.09021319296451331	LEF1
cg05360371	0.9812207430285896	0.9791893203654077	-0.002989909617187091	0.7765528036208665	GLI2
cg05364508	0.051455493129466685	0.048223185291266096	-0.09359815162294302	0.205499338275497	BMPR2
cg05366156	0.018037880061122474	0.06656300388038297	1.8836907485745564	0.020020369065938157	GLI2
cg05373457	0.4227574113136326	0.6202355923263206	0.5529862710446594	5.899032362787497e-21	STK3
cg05390496	0.8350402377158668	0.8149611898618581	-0.0351143609151252	0.03518130260392923	LLGL2
cg05403744	0.8141153134436043	0.7594156992185827	-0.10034333234791805	0.009894798779103691	GLI2
cg05416643	0.05309733587268073	0.05593288078605434	0.07505716081380008	0.327962601845175	SMAD4
cg05425023	0.987019647221571	0.9838743542109122	-0.004604714893382397	0.14288625867550822	SCRIB
cg05447833	0.07571227982887616	0.4121842293334475	2.4446900906350226	2.3697961417705503e-23	GDF6
cg05454076	0.13799028687192377	0.21222567791230154	0.6210325040729857	0.0008767363572275852	WNT10A
cg05457563	0.3190863076424436	0.620778883864996	0.9601327820396831	4.591242756737387e-46	APC2
cg05460370	0.018414562591269275	0.015669753596491365	-0.23286463479261307	0.10192147766293451	LIMD1
cg05481257	0.33620480207565684	0.6430209167763529	0.9355253366263964	1.1750244621153995e-35	GDF7
cg05488523	0.022794141109572875	0.028719459153238373	0.33336553146537984	0.5065432212898822	ACTG1
cg05523267	0.9787265731163688	0.9792999900848623	0.0008449996093052005	0.8843139515485257	AXIN1
cg05552220	0.11801851051003938	0.48407643921798676	2.0362217220343295	1.526762951276377e-33	GDF6
cg05560165	0.025832367574549424	0.02963208280182337	0.197980160440967	0.008048334324256742	TCF7
cg05604874	0.5000071936523891	0.4360651218879139	-0.19740524831836198	0.006692040160261736	CSNK1D
cg05620923	0.761849778654282	0.8505710973314652	0.15892527705427203	1.9995658489213716e-13	APC2
cg05637188	0.016337994259379658	0.018485284290578476	0.17814635002238388	0.12880060044976385	TGFB1
cg05641033	0.034180963444457806	0.16905584148188835	2.3062349000095512	0.00015269103155250135	WNT5B
cg05642044	0.059419150185436434	0.06320463876901906	0.08910247394822744	0.1337754462552026	PRKCI
cg05666820	0.7487107967131879	0.811398008010615	0.1160012018738396	7.885351399291319e-05	FZD9
cg05666828	0.026949876120807074	0.03198184891843721	0.24697470415710449	0.024504680277896256	SMAD1
cg05667158	0.0266733999318747	0.038989610098372526	0.54768799754351	0.2985428966645447	CCND2
cg05691934	0.8680398029371925	0.8039964126824408	-0.11057213294044958	0.00031754067856273345	WNT5B
cg05701791	0.187565268021203	0.4829176432906331	1.3643844682631248	3.145252715031821e-51	GDF6
cg05702737	0.06936486553794673	0.16945305002514263	1.2886086006555222	0.0009971243268756794	WNT10A
cg05714479	0.07168391538733769	0.20298707538321611	1.5016665259850537	0.0002924024115213055	LATS2
cg05742728	0.9702257412716918	0.8857400771543888	-0.13143705841345707	0.0011795137980543154	ITGB2
cg05753589	0.08017283937441384	0.10891120084021125	0.44196685964893356	0.00698396915393941	PRKCZ
cg05774672	0.31958315475377136	0.3268509880068363	0.03244169243503351	0.7332555020631356	FZD5
cg05776004	0.925204451939775	0.9380114848314375	0.019833378913480908	0.010700644881796277	PRKCZ
cg05782471	0.7072856974687137	0.7038794697158477	-0.006964680740776359	0.8829718701457105	TP73
cg05785947	0.06663792776109151	0.030240979711838274	-1.1398386588690015	1.3031868460458077e-15	CDH1
cg05786840	0.17437701235676717	0.38114231368263074	1.1281199161353705	2.7512652759293984e-11	WNT3A
cg05802452	0.02838069815353543	0.26079475085812015	3.1999328473875264	4.777530470229174e-07	WNT3A
cg05863116	0.01500454086789162	0.01639280381392224	0.12766345931156622	0.011256243633536915	PPP2CA
cg05864191	0.029163068429749833	0.034878119391824655	0.25817973025837415	0.05496404753482945	TGFB3
cg05872073	0.027457404644342064	0.08717777696784039	1.6667651513587014	0.017728552001341817	PARD6G
cg05899618	0.061374319421854444	0.340824480583228	2.4733219378950304	1.1696417703910688e-12	GDF7
cg05923197	0.4876835186945649	0.7119613133347749	0.5458536327349838	1.346139584107753e-11	BMP4
cg05924583	0.12462246756677577	0.16448267490997162	0.4003714436089115	0.08218275487567309	TP73
cg05927173	0.04304771881604491	0.04808174876773337	0.15955258048049564	0.011729293412593201	MYC
cg05928290	0.5921799963524033	0.76153584526533	0.3628761879670265	1.3711590483802368e-09	BMP4
cg05929117	0.28883167507005764	0.374945130201072	0.37645052002548446	0.00020310740167575866	PRKCZ
cg05963712	0.019889670066230054	0.11218921031693774	2.495842683118944	0.0003324689251558211	WNT1
cg05965902	0.041468506331009694	0.04575472898248885	0.1419047776967862	0.042491917375914796	LATS2
cg05985073	0.031090841738053612	0.03508356569862641	0.17430570672108683	0.11177054625538713	CTNNB1
cg05985303	0.29630414000305544	0.42676178681206883	0.5263522158845082	1.1507005568117053e-06	WNT6
cg05987650	0.010994577337058121	0.019507590971727853	0.8272434839411851	0.35641389104382515	CCND2
cg05998639	0.029248014059887018	0.18476568421636805	2.6592862615721415	0.00021700403140141592	WNT5B
cg06003197	0.015594426595541307	0.01648662695752499	0.08026575815169101	0.16128743869750684	ACTB
cg06020238	0.411372297626499	0.4897329963125602	0.2515507584502514	3.4049447279541896e-07	FZD8
cg06037943	0.04202561417487787	0.15858475083657259	1.9159132426013732	0.000776141215489389	LEF1
cg06063729	0.021461731645294812	0.02389381720502169	0.15487086785818227	0.024930767551190607	RASSF1
cg06093379	0.048391728482262523	0.1791319067153518	1.8881899547406154	0.00017444650821953463	WNT3
cg06097803	0.047609547934849304	0.047847932282772	0.007205650740565361	0.9164379546291308	TEAD4
cg06117233	0.4176439128453988	0.334244707733551	-0.32136869335941187	0.0011160246651109598	RASSF1
cg06147733	0.0495167736583564	0.053934578563465264	0.12329319435900603	0.16182982905601334	LLGL1
cg06157219	0.4883808253593243	0.3609728812585392	-0.43611610273296225	2.1571132840147106e-07	PRKCZ
cg06157334	0.03621277187867308	0.13452766044973888	1.8933323220097344	0.00818612221846747	WNT6
cg06172942	0.2819299641445201	0.27410939996842637	-0.04058501588964733	0.7772560934990005	RASSF1
cg06186973	0.03469694886034885	0.035767751793825714	0.04385063725813711	0.7325455106063626	YWHAG
cg06253058	0.14496233310483186	0.45630603048002183	1.654323640151823	8.61051977329218e-18	WWTR1
cg06264663	0.924303763376875	0.9058665554568999	-0.02906851677707506	2.2415955208110256e-05	LATS2
cg06268632	0.6922934580424621	0.4992077765150161	-0.4717433069370952	8.449380638261887e-13	WNT9A
cg06276114	0.05628571438655152	0.06105783133932745	0.11740754351252987	0.11296634443819094	BIRC2
cg06287927	0.011805484404856046	0.012671918684313754	0.1021777430723163	0.09901061681786065	PARD6A
cg06311863	0.5998505936957254	0.8223927138483713	0.45522427298315526	2.1758830467833597e-08	WNT5A
cg06323957	0.01917292075022665	0.020925714235961027	0.1262067356891077	0.32654598791705625	BIRC2
cg06329143	0.16404005616355521	0.18926362322286602	0.20634900662191116	0.001464375498740528	SMAD4
cg06340969	0.9421640178244934	0.9424308656536928	0.00040855469343116724	0.9634398725278083	PRKCZ
cg06341779	0.06364816217541414	0.18513689871142217	1.540401697829111	0.0002288696823124172	LEF1
cg06346838	0.41569795652517705	0.48351765374021205	0.21803290895818606	0.0012583515466676072	APC2
cg06371632	0.018015401077446237	0.019141818521844763	0.08749712517549278	0.06953265774171077	FZD1
cg06375085	0.012040252927303546	0.013484070861533224	0.16339041527406623	0.18710333159803746	RASSF1
cg06376715	0.39296733906331055	0.5172605232145585	0.39648168089283325	1.0141054176979863e-05	TP73
cg06387245	0.8752623580539389	0.8679355729188738	-0.012127571559441875	0.34496925512112175	AXIN1
cg06398244	0.9129433117699257	0.895996334407701	-0.02703245028369981	0.020285293131039033	WNT4
cg06437206	0.9466747076046781	0.9409832943897727	-0.008699667517322674	0.4575014911404963	SCRIB
cg06440646	0.04797339330253649	0.047448078821476475	-0.015884815782151708	0.7870354410072892	SMAD1
cg06462684	0.018675136016591938	0.022326619023754397	0.25764604611922326	0.11916617956400817	YWHAH
cg06496829	0.016458468344942422	0.08481089771456068	2.3654195725717653	0.017000189804524984	WWTR1
cg06502165	0.9506597490515346	0.9478545525837299	-0.004263382134696761	0.5630782304115178	LATS2
cg06504572	0.07588234965481322	0.20175011520243488	1.4107332405001058	0.0006600677129445329	TCF7L1
cg06508886	0.0326870611668625	0.0690215729759875	1.078327679735326	0.023817183955821025	APC2
cg06549777	0.013738808537439721	0.015538165537011527	0.1775592911078701	0.15710177546640366	PPP1CC
cg06576873	0.18175437269218706	0.1800147484507296	-0.013874963142028029	0.9434664483225309	GLI2
cg06607919	0.4431900373018762	0.5681319819379463	0.35830066844811276	2.742554206280083e-12	CTNNA2
cg06615152	0.2783786155054322	0.47037810543855696	0.7567725185403961	2.81393230789159e-07	AMH
cg06615719	0.038251017942384155	0.03086223225698497	-0.30965572612585857	0.3351326780103664	APC2
cg06641299	0.01833173782757381	0.12283133400628932	2.7442631727293354	0.0005510671412857185	WNT9A
cg06653203	0.6748131621793833	0.5602106800072015	-0.2685186259557154	5.987569702433479e-06	WNT7A
cg06682330	0.7497593391365432	0.7427454172423984	-0.013559789049572453	0.6837310007203345	CSNK1D
cg06692871	0.016902839781793733	0.017807697606120745	0.07523535091065153	0.20075975434962587	YWHAZ
cg06697829	0.059157217967652276	0.06855811813645703	0.21277330191608265	0.3035918941664765	FZD5
cg06717814	0.8698433362354921	0.8630966093591332	-0.011233532482595013	0.190391772713087	PRKCZ
cg06748511	0.04023986418162708	0.02265482638001313	-0.8288070012399382	0.02607020300939753	PARD6A
cg06755955	0.06434405927407622	0.09333686448473362	0.5366400487161653	0.13947310287356288	FZD8
cg06776824	0.021142305692697306	0.013240813281226168	-0.6751409811573053	0.0058733861175659565	YWHAZ
cg06785746	0.014593287845750967	0.19398370617954389	3.7325586151417145	1.5724159296973237e-06	WNT3
cg06812033	0.06412962523785697	0.07516908532533863	0.22914847255161744	0.06610295846314519	NKD1
cg06817917	0.06230258071860139	0.06253704121185144	0.005419038977660283	0.9410645904340122	BMPR1A
cg06818307	0.06492667681329757	0.4360578860653495	2.7476363895176297	5.397416316338128e-18	BMP2
cg06821120	0.4435173008446778	0.3264026119824008	-0.44233778038660554	0.0002310836296761306	RASSF1
cg06862374	0.02652037712037675	0.3775496294073813	3.8314931052439856	4.77095172953968e-15	WNT6
cg06896534	0.02338751175896547	0.14004207095236437	2.582050017767392	8.77473628263963e-05	BMPR1B
cg06899755	0.1750900829239731	0.4741870157496012	1.437358787243081	2.3538478126984353e-14	TGFB2
cg06907160	0.01982798245400782	0.02145161822679204	0.1135485958771978	0.2770751979666418	YWHAG
cg06931245	0.03391056200753928	0.03679867667585347	0.1179191915088517	0.45763260585117704	FZD3
cg06955924	0.02405149362416572	0.025937406308330184	0.10890773029791596	0.550706890594078	NF2
cg06959340	0.050574133815263045	0.06300008125415199	0.3169539834119847	0.1443875169825487	AJUBA
cg06962421	0.9814852706708737	0.9879303477705268	0.009442713744333978	0.026660675586292634	WNT4
cg06966617	0.01465280849518621	0.0156407456040479	0.09413207679121434	0.026869913594167717	MOB1A
cg06971253	0.034765419212404274	0.034123703279762635	-0.02687876226971438	0.7833157075938243	AJUBA
cg06987468	0.2884358312291807	0.5628443769869722	0.9644856851805564	2.9049535762067766e-26	WNT2
cg06992285	0.05398091344492883	0.30343607090625085	2.490871301010231	1.1284979617485455e-08	STK3
cg06998137	0.036403376870510366	0.02877628086892646	-0.33919213873872056	0.2677642556966994	AJUBA
cg07005055	0.05541084856734599	0.1797317438033794	1.697604870900008	7.963502067007918e-05	WNT2B
cg07009463	0.8938329801515104	0.870982795930394	-0.03736105517144719	0.12168631270238305	WNT7B
cg07021033	0.04085675437266249	0.10278373345094631	1.330965454529342	0.04112876751746524	WNT9A
cg07021052	0.27464009599883715	0.5410911046462156	0.978329257405875	2.1934198600779024e-20	GDF7
cg07023926	0.026317408249152963	0.026154909466103386	-0.00893564256808375	0.7873772253247684	LATS1
cg07075512	0.02682932834740314	0.03109106350696386	0.21268902839394474	0.1674214442784034	SMAD1
cg07112531	0.02748839757688103	0.02006375704124755	-0.4542310247968837	0.043542006406424826	CCND3
cg07128799	0.0671637902972863	0.0713643109602759	0.08751911880140074	0.32867075956804126	TCF7L2
cg07130266	0.5292029115029736	0.3792033474825523	-0.48084929894898676	8.971502846008741e-05	RASSF1
cg07134065	0.02305700588203351	0.2797945565297607	3.6010908088545386	2.5184672336802725e-08	WNT7A
cg07136054	0.04949998959081272	0.034025206750871125	-0.5408242936602682	1.050477578652826e-06	RASSF6
cg07140660	0.023424567312134412	0.023264344872780774	-0.009901838157175522	0.9208339642462118	FBXW11
cg07149785	0.04537864580457017	0.043215672736110745	-0.07045893680845612	0.31317714280308884	CCND1
cg07154861	0.014780009964384052	0.10003276892226594	2.7587535309420677	0.002488339327104659	GLI2
cg07178825	0.4369075276747847	0.643039770266178	0.5575800042559437	9.480700720734033e-23	TP73
cg07201089	0.04932425013890247	0.06132627005687349	0.3142080887915487	0.13532092003560636	APC2
cg07225277	0.05550304608355837	0.06110632970465965	0.13875487875516784	0.05307430541403368	PPP1CA
cg07232241	0.06656651929330629	0.07088956975478894	0.09077664107798061	0.05822042251382764	NF2
cg07235805	0.34493794704783726	0.5510647944596831	0.6758851113510745	1.828714010018942e-13	PARD6G
cg07243784	0.04022264766135141	0.04076026872590939	0.01915551262214075	0.71043420547348	WWC1
cg07312854	0.04997622425150812	0.07409546357395841	0.5681433089292977	0.06270064078461902	BMPR2
cg07313814	0.7731204267099899	0.7557808483588366	-0.03272519517170049	0.2494687821252639	DVL1
cg07318231	0.03676258293934287	0.028588320190272225	-0.3628122822363073	0.029998419229797305	FBXW11
cg07344955	0.010928406329228757	0.012018347342103346	0.13715549229553795	0.002950134848487258	RASSF1
cg07382920	0.3618155241077254	0.6246985698374171	0.7879059172894121	1.2141085845515596e-43	TP73
cg07440414	0.06379538845299841	0.0679735556402705	0.0915214506217993	0.21042046476587917	TCF7
cg07443287	0.0661443535947867	0.05420156875886735	-0.2872833980801341	0.0029324282402884176	WNT5B
cg07452799	0.12058799977462695	0.09289816449467331	-0.3763643487836916	1.6704152978958055e-10	PARD3
cg07465031	0.031242734114226862	0.04843153841152367	0.6324261182533758	0.14394146452992554	MOB1B
cg07471157	0.06372518198551147	0.16926459286781873	1.4093447253416922	7.998078468643671e-05	WNT1
cg07476653	0.024435598037073184	0.02958951143505643	0.2761014622305526	0.31944382743654837	ACTB
cg07479491	0.06757472764233693	0.15720328418823715	1.2180756606023762	0.01286866167914582	BMP6
cg07489553	0.012808531471490891	0.014083459034792493	0.13689664070593924	0.006573832836545286	YWHAQ
cg07500432	0.9367992382374842	0.9405074221515126	0.00569942632611321	0.382303337008134	PARD6G
cg07588128	0.07418468009920597	0.07759965754488447	0.06492899945352003	0.22201778433639174	AJUBA
cg07622245	0.9031919411575323	0.7533296635262795	-0.2617512747339047	8.417417901751006e-08	GLI2
cg07639650	0.06431178351022407	0.08212473782968774	0.35273376065949197	0.04904583176311451	WNT2B
cg07657743	0.09495479711006727	0.27896635298070527	1.554778332322445	4.44176575706329e-06	WNT7A
cg07660929	0.061402675239226746	0.06394246764591945	0.05847290777040678	0.25639290766882816	PARD6A
cg07661480	0.6918614211308972	0.8375652731323251	0.2757185299294856	2.3012076469147347e-31	SMAD7
cg07663571	0.017194631612177106	0.018840466363762288	0.13187646980413223	0.5315044114384398	CCND1
cg07683820	0.0576361739367733	0.12831087135492367	1.154596937024381	0.0012822939875934596	WNT2
cg07697895	0.15218248982525484	0.6312724838581804	2.0524604963843953	1.095753313862738e-50	WNT2
cg07714657	0.026037331847792323	0.12376736508457552	2.2489774332957797	0.00619623246659037	WNT6
cg07742404	0.42109826643982756	0.5873045688311105	0.4799519247765544	1.4156025929517256e-16	FZD10
cg07755173	0.013423275915431214	0.03427060116915252	1.352234699129183	0.17106224636689285	FZD8
cg07755735	0.2618418411791345	0.5436171423609172	1.0538952985515728	1.5327209572920835e-45	GDF7
cg07777352	0.9683027381210102	0.9694361821311036	0.0016877549621263557	0.6418769466390661	YWHAG
cg07781399	0.09117077874821619	0.08327473421105386	-0.1306926543792611	0.09014292222540318	CCND1
cg07789559	0.023640045608127967	0.031700315355415384	0.4232643735248807	0.08433287253984555	BBC3
cg07793203	0.06008539822784543	0.06381643930644576	0.08691368030711034	0.10919375973068829	YWHAQ
cg07797073	0.2160300822265462	0.26570298464469844	0.29858221181658356	0.041120962548226135	PRKCZ
cg07813421	0.06374880731443915	0.05882451247465893	-0.11598089189368377	0.05216503153843111	DLG4
cg07830110	0.07487273278664684	0.09313056168478373	0.3148142671958554	1.3612345401690234e-05	CSNK1E
cg07847030	0.43070874355080224	0.6804491434904055	0.6597747281477382	1.1217413951689308e-14	TCF7L1
cg07849302	0.09004289509754479	0.09468514636588118	0.0725256784720225	0.2878236455554308	TCF7L2
cg07871324	0.015868659050476325	0.01632388359799896	0.040804106962288214	0.38485850042308656	MYC
cg07874155	0.029624514607315983	0.03279583602781166	0.14672113665610337	0.018045673816091384	CTNNA1
cg07879727	0.03167114057571721	0.08225697853055884	1.3769692554184925	0.009843058298283901	WNT3
cg07901143	0.03467480975211514	0.06744767755487052	0.9598808002634206	0.0352805880489946	TP73
cg07911865	0.015605165986867467	0.01916697136401263	0.29659868724392263	0.11098561825101014	MOB1B
cg07966910	0.04504260379189943	0.18583268682978715	2.044642151984159	0.0007128986517337932	GDF7
cg07974622	0.08348898516668128	0.07979719443117975	-0.06524784911285803	0.7564931560808446	WNT2B
cg07985503	0.03866885406927169	0.06663851677092351	0.78518427823212	0.09679226960755473	FZD8
cg07993743	0.414388404209226	0.5576415252122768	0.42835436382796394	7.746581036418237e-11	WNT9B
cg08005809	0.9863845504682663	0.9853896480148829	-0.0014558877569023263	0.7763276195481328	SCRIB
cg08037440	0.0606081526125104	0.3334208572438056	2.4597605816067825	3.885512461439953e-12	WNT3A
cg08047376	0.027579356690504864	0.15166170687446479	2.4591961545147654	0.00010123768215053677	CTNNA2
cg08047457	0.036833248043593	0.1160542483959925	1.6557188081162555	0.005687720885402064	RASSF1
cg08062713	0.9048635673381349	0.8679859387538513	-0.06002861187783713	0.00015381827217546886	GDF5
cg08067721	0.030366334672625717	0.07782850308329156	1.3578258288147327	0.08141641590317472	WNT9B
cg08069899	0.07128578514860404	0.067578823807334	-0.07704318155852334	0.7047665021173324	CCND2
cg08077337	0.4416709425699545	0.6419925003032184	0.539584523092326	5.738968876661686e-18	FZD7
cg08078213	0.01694981448439325	0.018404642670103243	0.11880025661457239	0.2341600442683595	ACTG1
cg08078366	0.01835230387404103	0.021575956889593396	0.2334633595335251	0.21300135217010077	RASSF1
cg08108155	0.04331123414975652	0.044149234789895186	0.02764715033349043	0.809444112127784	NF2
cg08115172	0.9683592326095956	0.9687295101505344	0.0005515468308489837	0.8408194497811219	PRKCZ
cg08119884	0.04611896806223757	0.1779844633784485	1.9483191735848275	0.0001342748877646698	CTNNA2
cg08162372	0.061559904624056784	0.0419697691213448	-0.5526404695940582	0.00014217821287048358	BMP4
cg08169864	0.03380880412231477	0.029611234442398365	-0.1912543511467555	0.616447283786172	BMP4
cg08170622	0.030226307886252014	0.03327938755520442	0.13882411767451497	0.14418435301229868	CCND1
cg08174718	0.03649516429415311	0.12316122171223064	1.7547708626914766	0.0015759855240384977	WNT5A
cg08205230	0.02059800635571742	0.027235497706272635	0.4029835231952553	0.19407226308316483	PPP1CA
cg08214693	0.9810145417306902	0.9766428312686658	-0.006443472259197298	0.4766498301112495	SCRIB
cg08217388	0.4609346422139733	0.5697209436156513	0.3056932427641919	0.0008057075471502647	WNT5A
cg08227385	0.020137838670450957	0.022581292384059537	0.16521920570527457	0.011391863830902734	CCND3
cg08227698	0.025722146076926057	0.030323713318464583	0.23743541476210753	0.09324728596318065	GSK3B
cg08228115	0.024740933164338882	0.024878468544336257	0.00799776345503658	0.9667926184845459	PARD6B
cg08231709	0.14454340036670993	0.352033885090805	1.284211563398358	7.124712424520274e-08	STK3
cg08243612	0.1804206205842182	0.3020159759297482	0.7432606305955697	0.00012134496635893774	WNT10A
cg08277196	0.012579207956892002	0.013765053404692742	0.12996912065732602	0.13048910439398037	BMPR1A
cg08279599	0.014517463104556637	0.015952574322300433	0.13599988798007284	0.03215013962969532	CTNNA1
cg08301965	0.8552667134710098	0.8606166675277266	0.00899638901226615	0.3647644229529352	LLGL2
cg08359347	0.02454392435497861	0.022592906515611084	-0.11949606009588144	0.28536867789507436	FZD4
cg08360253	0.06899517326655664	0.0696892867607389	0.014441451585776694	0.7670655850860094	PPP2CA
cg08361671	0.032571142892724746	0.035445861892120095	0.12202286712643247	0.33072024738526495	FBXW11
cg08385874	0.04292961742678653	0.14505466859618565	1.7565515083595875	0.00017440954484389533	ITGB2
cg08396974	0.19234725449419346	0.2731932708356156	0.5062087111055729	0.022562489782121782	BMP7
cg08410028	0.038087176891406886	0.03856202358713575	0.01787540464748258	0.7773821087027567	CCND3
cg08414635	0.05161966556010997	0.05278916466120704	0.03232104254880815	0.6578638386012265	TGFBR1
cg08419589	0.02774636938499645	0.02624874837973924	-0.08005037470701198	0.0327658535408777	RASSF6
cg08427575	0.015450730923548723	0.01921841178780747	0.3148140275931124	0.10748868299939292	YWHAG
cg08428512	0.036849028500480545	0.045087102250568556	0.2910882067504796	0.0002477492557599635	MYC
cg08430409	0.05094278224701497	0.08589181465661942	0.7536428967880203	0.08984383094372661	WNT1
cg08434152	0.038923729852731986	0.04188220487930123	0.1056874321371618	0.03653030085958561	MOB1A
cg08473199	0.02253753639078318	0.06213907742061503	1.463171000771567	0.04134624981307445	WNT10A
cg08493338	0.9805379474041609	0.9789725055279276	-0.0023051223929277747	0.44909225822609466	AXIN1
cg08495456	0.02468314181468823	0.04752313894558065	0.9451040897359817	0.1428052953372345	FZD8
cg08504468	0.08495794794844436	0.08667835513375649	0.02892285605593101	0.7664102964852744	WNT4
cg08512345	0.017782011174163857	0.02384904432964275	0.4235129516969471	0.01353588827879409	APC
cg08521989	0.02166196844814975	0.02268075017348617	0.06630401042424958	0.5321432214026938	SMAD1
cg08551248	0.10937071947847589	0.1112589460746345	0.024694790272896307	0.7959337013574256	BMP8B
cg08553284	0.16363420361680206	0.18721210353977152	0.19419937137537788	0.09670854656045871	CCND2
cg08561895	0.9868601359606229	0.9850476855797485	-0.0026520650550924054	0.05913737161309158	WNT11
cg08572016	0.021448038111718807	0.25149957321484984	3.5516383587146887	2.022677207782046e-10	GLI2
cg08573869	0.9787127339720809	0.9754584200472339	-0.004805092830676713	0.45853285969581326	SCRIB
cg08593051	0.03091197392785947	0.03630795007266879	0.23211969617944184	0.40888573270723727	TEAD2
cg08594148	0.054550299427248414	0.05940279329912592	0.12294365696729327	0.053624774517653365	CSNK1E
cg08624445	0.8165657399604456	0.7800590819641823	-0.06598564038267034	0.038954584561719685	ITGB2
cg08649099	0.034228962299711875	0.046064553885444504	0.4284394856150227	0.5036417341268334	FZD9
cg08651763	0.01649061313748341	0.017090113204874236	0.05151691283803547	0.4514704841580077	DLG5
cg08658318	0.05479748959608428	0.11123137229533804	1.021382044429098	0.004677262520468567	ITGB2
cg08706670	0.03965729911289133	0.16052546513264063	2.0171438487012674	0.002139392968402649	STK3
cg08714590	0.5989118853035518	0.7267592581009396	0.27913378216566087	6.744036738624236e-16	FZD1
cg08722383	0.17351177939356244	0.2655932247653889	0.6141847362431125	5.2834322605309244e-08	ACTB
cg08739433	0.14332534678812056	0.2862537924641446	0.9980010372698911	1.0727502419909801e-05	WNT2B
cg08746138	0.05028542731809759	0.08511891289365496	0.7593393568251205	0.04779722876947324	TGFB2
cg08748615	0.013132522531400202	0.017676153443565983	0.42866030032366353	0.43330267699692426	BMP8A
cg08764037	0.3063310390698739	0.3623110577094097	0.24213728163735623	0.0066238903008406305	TP73
cg08764167	0.06296708353026093	0.0665370722853457	0.07956054016771089	0.13526147795991367	BTRC
cg08774231	0.07250456716281443	0.30572787886302427	2.076104334947412	1.6831036405321573e-13	PPP2R2B
cg08798921	0.024377987076044307	0.029754476869900865	0.2875277476363624	0.43643386415857555	FZD6
cg08812593	0.6793304099951698	0.635499112523013	-0.09622332688312336	0.09199792529590335	WNT7B
cg08823186	0.8498130396809082	0.8572099811176391	0.012503167669404375	0.38343457712507645	AXIN1
cg08825837	0.1494051103246793	0.23268947843569626	0.6391764819923408	0.0017058775758558927	WNT2
cg08827674	0.1988736597274639	0.16542327783720198	-0.26568994756168884	0.003656619976005184	LLGL2
cg08832220	0.3502680954028806	0.4599155505624187	0.3929093941415424	0.001756507919998968	WNT5A
cg08834429	0.01680034681618896	0.017559715426039228	0.06377844921278722	0.3029888131799011	PARD6A
cg08837462	0.027219050194493298	0.03010419216229913	0.14534767856822442	0.13986836427120952	FZD1
cg08851840	0.06039667723004139	0.060834490267147066	0.010420314453267337	0.9439029442993364	TCF7L2
cg08852968	0.674495421604693	0.7289090262101744	0.11193011532012777	0.00803867957026463	WNT5A
cg08858370	0.022436055711877588	0.02417768082645414	0.10785679435678489	0.1653230909737995	YWHAZ
cg08934600	0.04495005362624753	0.047078944223708875	0.0667591304511912	0.6049420691353588	APC
cg08943089	0.08519135229407791	0.08464968065943539	-0.009202365495441742	0.9351972281525304	FZD3
cg08958549	0.1376783587906758	0.2336503779507239	0.7630495660993386	0.0034164581659049628	APC2
cg08996502	0.06230092271017915	0.06630432534454721	0.08984945672740044	0.47197232545446755	SCRIB
cg09024340	0.017035340469347723	0.1219283422703685	2.839430833099382	4.601492344379609e-05	WNT5A
cg09041756	0.031697858548973626	0.037021154214450486	0.22396449730167536	0.2651191545873572	ACTB
cg09042026	0.01577836729667777	0.020506953852455396	0.3781652798285142	0.5309272386505554	FZD6
cg09048530	0.04760154060370512	0.2994425371705668	2.6531990057126698	5.073562226801576e-08	FZD10
cg09073732	0.08036980067689838	0.06764839987636508	-0.2485976941434074	0.024186563230669512	ACTB
cg09074113	0.5343893482964608	0.7563848436883684	0.5012292034855167	4.422955733662682e-35	GDF7
cg09075558	0.3358808072409724	0.5006262451894677	0.5757845658309667	1.196350745622973e-08	WNT3A
cg09085632	0.04258196195249556	0.06323004695088824	0.5703678676628906	0.296673648549313	PPP2R1B
cg09113513	0.02181993131469981	0.017839624739202562	-0.29056129217861765	0.1037184204003589	TEAD1
cg09146695	0.025763201825965115	0.048461240929024464	0.911519446470985	0.05913906014179612	LEF1
cg09150450	0.05914890774737593	0.17656520960643768	1.5777776695831653	0.0006449552716223855	GDF7
cg09156233	0.041338386436020835	0.16654819164067788	2.010385707332169	0.0010790783011787345	BMPR1B
cg09158990	0.020192511864752575	0.1499040484387633	2.892147054259006	0.0001610322911481029	WNT1
cg09164580	0.17266401360528622	0.4692878447036852	1.442505663076968	2.7068570015384027e-25	GDF6
cg09167119	0.02951723683326785	0.045801059175077076	0.6338232876444517	0.21601830236626943	TGFB2
cg09201238	0.3915727054798418	0.425902237270221	0.12124210281260452	0.09912186420404968	ACTG1
cg09211429	0.11029080351878029	0.07427809976156094	-0.5703036856104947	2.567734011656127e-14	BMP2
cg09226388	0.03293064208618578	0.043173499782734596	0.39071540496565776	0.40812120420072495	BMP4
cg09227621	0.01406347356672437	0.07422100321777789	2.3998745288546335	0.007410490311057876	WNT3A
cg09230774	0.011898749489827392	0.014420720207468395	0.27733325812057863	0.39703837975106193	PPP1CA
cg09232440	0.03063242720518494	0.03295831877241404	0.10558296596636889	0.6019709249477768	BMP8A
cg09236098	0.021515676914456633	0.02196152641195273	0.02959010049169711	0.7606729181095657	DVL1
cg09265563	0.5714174669682541	0.5286159260006702	-0.11232524617664945	0.1119029641165913	FZD9
cg09281601	0.012942336462045175	0.012874155280887938	-0.007620313527544279	0.9421596233627033	FBXW11
cg09307104	0.28951028341146534	0.42309450744556437	0.5473653632647715	0.012606637314121304	DLG3
cg09316122	0.16164647344617675	0.5215421955218402	1.6899419458169629	1.026488937605684e-33	WNT3A
cg09320190	0.30687587409691475	0.42134903400908635	0.4573605888790596	1.1837269760981412e-10	WNT3
cg09327821	0.8268582315766465	0.7210151540300609	-0.19761041247297256	4.492025895489734e-05	PPP2R2C
cg09339219	0.4346255894201344	0.6332734563638874	0.543055491684394	2.4347957897746183e-27	FZD2
cg09348431	0.02881479755392755	0.03352151254794636	0.21827736365221576	0.5629534731891308	SCRIB
cg09367901	0.4996630087372051	0.7129390724189493	0.5128233737887528	1.1139765170656927e-09	BMP4
cg09378679	0.8884690911323267	0.8850622259868175	-0.005542697158587091	0.6087657203489182	CSNK1D
cg09386807	0.4239788524588116	0.3318447427604314	-0.3534838881749477	0.007415629305871083	RASSF1
cg09392386	0.045686437011800994	0.043859170978854646	-0.058887391602144804	0.6453922075127514	AXIN2
cg09396181	0.08819948669099348	0.3393215832974278	1.9438110341352537	4.094726539032237e-10	WNT7A
cg09410845	0.039818782905180074	0.05718430199127815	0.5221700338727088	1.4367240320383802e-06	BMPR2
cg09410986	0.09765682057401395	0.10999489326448429	0.17164383142798487	0.11911486161700353	FRMD6
cg09417299	0.08508502021160322	0.1382279977183955	0.7000727961771107	0.014359687797583731	GLI2
cg09425708	0.02203300311739081	0.020546229301975083	-0.10079249801153733	0.05672511116363815	TEAD4
cg09482777	0.03680252667179377	0.11764444167085243	1.676556436577224	0.0019859915023921013	CTNNA2
cg09511896	0.1695122364872477	0.32073583018866686	0.9199961096350128	0.00028549456952151335	WNT3A
cg09528265	0.03040387799012422	0.4136829294333029	3.7661981710903296	4.207240524265974e-18	PPP2R2B
cg09547099	0.01570219309802324	0.015150281840402183	-0.051621439522980456	0.658128279816355	WWC1
cg09547767	0.01744319462582426	0.03206186507821	0.8781940652520803	0.07872580208929862	BMP8A
cg09548897	0.9555139956258089	0.9517916071412613	-0.005631271902594046	0.21745672314100828	AXIN1
cg09549649	0.8683749283936263	0.8537882726174235	-0.024439726963150894	0.3135555109732754	SCRIB
cg09551996	0.0839951860245463	0.08090399510777214	-0.05409569986113108	0.4385972925528049	CCND1
cg09601800	0.05970795941036193	0.060781424972406226	0.025707234341272065	0.573407637655956	ACTG1
cg09655100	0.044410428139337606	0.04531259837672935	0.029013742514009157	0.766731852534567	TCF7L2
cg09666237	0.04952185777077014	0.051073088593298045	0.044497870153397935	0.6261212591676832	LLGL1
cg09678212	0.5763045744399544	0.2986566677610212	-0.9483435397000124	6.953034778516538e-15	CTNNB1
cg09679202	0.9641748683866604	0.9690404738668852	0.007262098086809929	0.04574513835690133	TCF7L2
cg09697800	0.03035643583887005	0.03285380959605136	0.11405825607912887	0.048856177433896274	TGFBR1
cg09700407	0.017065232010776345	0.017109068340813313	0.0037011725179847423	0.9821557516962484	PARD6B
cg09710586	0.10699229501076847	0.14495104726061803	0.4380588512972189	0.06312301634858601	PPP2R2C
cg09710605	0.039957096387485735	0.03852061134985383	-0.05282114883387042	0.48575262739683167	CCND3
cg09801353	0.010234512464048105	0.011083054226566986	0.11491312956061335	0.20503064888654793	CCND1
cg09805055	0.058809403271727914	0.05441456844161013	-0.11205389510278786	0.3758707799701825	FZD5
cg09835320	0.050357685994815174	0.05796092541009942	0.20286863854479226	0.0004327882060316667	CSNK1E
cg09875150	0.4606042502486309	0.4680980479628106	0.023283025081063977	0.7829739309149534	FZD9
cg09891066	0.8877948258734039	0.8931668409329485	0.00870339113448862	0.3338264440155483	PRKCZ
cg09923107	0.012772100959058477	0.03610696475873426	1.4992812867770975	0.11237676614259219	ID1
cg09925014	0.12804781692465875	0.10503373424114602	-0.2858298964412168	0.001007130578704712	GLI2
cg09926389	0.39184980601518865	0.4819104990637964	0.2984644496452353	0.02840739722013072	TGFB1
cg09930155	0.9453620883006408	0.9442300098231704	-0.0017286738258223476	0.6882275310385895	NKD1
cg09982005	0.08649520349677635	0.0856482995883719	-0.014195527622982138	0.6563726879827632	SMAD3
cg10000424	0.023010638076688135	0.12052952874668767	2.389013743576985	0.004117730211765891	WNT6
cg10017843	0.10759943793179029	0.13483192348716497	0.32549157503297	0.00015541702443243799	PARD6A
cg10019916	0.08528148475871314	0.22218294966223737	1.3814436475537324	0.00019176270065311942	WNT3A
cg10038618	0.503218071707569	0.713689326724485	0.5041124634230922	7.027327139987533e-34	TP73
cg10057528	0.9711438519281399	0.9706820409216491	-0.0006862123570466026	0.8794365953273616	PRKCZ
cg10072502	0.0333022156731741	0.03444870439905408	0.048831558493908876	0.645727650794302	YWHAZ
cg10090761	0.16938524307815642	0.3916819041024099	1.2093742847282543	9.836220415552771e-15	APC2
cg10091994	0.02143580505749981	0.0351677033118724	0.7142285193299289	0.3240736777222647	CCND2
cg10094078	0.17679933378956844	0.5264919691373662	1.5742986868069393	1.1524443141831017e-41	APC2
cg10131194	0.16037981622669042	0.45014083123189097	1.4888838438988792	1.5640141624115152e-25	GDF6
cg10131910	0.07057825374743378	0.06822719061188279	-0.04887692355816016	0.42141360976688247	YWHAZ
cg10143426	0.0565480258405295	0.269773498018363	2.2542000639265947	7.662532867532727e-08	TP73
cg10152523	0.015314418124312989	0.018453337353141475	0.2689912041565541	0.027741579328140836	RASSF1
cg10158886	0.07129283568065754	0.1898717411239402	1.413196192577722	3.8622402841477445e-05	BMP6
cg10164137	0.02781262435926149	0.02964436464485588	0.09201799464759597	0.1446578050076986	DVL1
cg10169241	0.35598978804343123	0.6977996054466431	0.9709769252971332	4.770077320174608e-48	APC2
cg10248584	0.02490224525027681	0.027360443351843178	0.1358157827719458	0.10655511099436232	FZD4
cg10250321	0.05499489793956932	0.15044193144456527	1.4518370472911943	0.0018388353318627784	WNT5A
cg10280299	0.016180271004538775	0.036620914721124706	1.178432055601664	0.07576137369218888	FZD8
cg10302505	0.03364933870097181	0.03593266377983577	0.09471773764201705	0.06787312593704285	MYC
cg10315128	0.05171441264139737	0.05152657609282776	-0.005249681535494318	0.9712294992919859	SMAD4
cg10347199	0.013661528866737572	0.015171546151262282	0.15124917473783017	0.002788377415509404	DLG4
cg10349065	0.057405823330837706	0.37337906319011643	2.701372033798733	3.232211777455309e-11	WNT2
cg10363337	0.8501147856409655	0.8152124971905201	-0.060481484262277015	0.004700688274859819	SCRIB
cg10368518	0.020216421535559234	0.024578682400986054	0.2818799271136817	0.3529968851691677	MOB1B
cg10399696	0.04555665892735415	0.0491596873606495	0.10981379533559917	0.05144078709253305	CSNK1D
cg10400825	0.022070323798395762	0.023511057244535234	0.09123161966071885	0.10227731509611378	NF2
cg10431651	0.8773240289398128	0.8591814096433128	-0.030147005276417813	0.05369180167838958	GDF5
cg10453502	0.9004333061371484	0.8995878479109767	-0.0013552490504125428	0.9288846690839605	NKD2
cg10502508	0.05429961799821706	0.04958630306496348	-0.1310003801889964	0.48232050461185294	TGFB3
cg10518262	0.019578315561884028	0.02063581496332159	0.07589376863556775	0.09411129732714708	CCND1
cg10523966	0.018313201599754202	0.056393208647052814	1.6226373995026313	0.05846520158951294	BMP8A
cg10531748	0.045647045891046144	0.04507576991699431	-0.018169363482124463	0.8282221362060793	DLG5
cg10539418	0.08847545434278921	0.08759808935884522	-0.014377862354373374	0.8100255846514183	CCND1
cg10545536	0.013749475038318068	0.0151703687859123	0.14187962049406586	0.3790741962210701	LIMD1
cg10553204	0.6060365234300865	0.8795167605596145	0.5373063289006733	3.189003189993199e-42	GDF7
cg10565187	0.04734275585624159	0.053311344667736744	0.17129888268283588	0.5645941505224394	APC2
cg10606730	0.559041728063216	0.5081148404997764	-0.13780137139732493	0.004030496536621223	WNT4
cg10607059	0.06639973818980274	0.07123903908357315	0.10149050348044197	0.2705807642195709	TCF7L2
cg10624665	0.4697340707318792	0.5005454353553499	0.09165679198604783	0.06226914108548951	FZD2
cg10626925	0.022154464730488984	0.023288934135308994	0.07204714264928709	0.15971408588422364	MOB1A
cg10644430	0.9320712907306072	0.9208955933054381	-0.017402705784697634	0.19671003423382133	LATS2
cg10659575	0.07964181925342632	0.08325824460698691	0.06406696459583655	0.404744568055464	BIRC3
cg10666410	0.021181303823811594	0.024284388345288104	0.19723775168582694	0.002271706680709197	PPP2CA
cg10687131	0.3263626067701476	0.5632393892854195	0.7872724612161417	2.010810427372298e-18	GDF7
cg10689528	0.12874655802775234	0.4004754423652114	1.6371799144448063	9.098080789642657e-15	GDF6
cg10698404	0.017510467858827844	0.017724535677033363	0.017530202844556815	0.8885757515715051	YWHAG
cg10701252	0.6975538063183085	0.8520873077173986	0.2886967568259288	2.566192211493671e-10	WNT5A
cg10711871	0.6770156233441013	0.49562705487272307	-0.44993418469670476	6.020900055676322e-15	WNT7A
cg10715272	0.41375331540040294	0.5540969148680406	0.42136746208089615	1.5798402122574503e-12	BMP8A
cg10726475	0.053598291472736904	0.19084324722562473	1.832129220885268	4.654887382102028e-05	WWTR1
cg10774185	0.021317244000825197	0.020581480531500367	-0.050674164951470264	0.358062746664482	YWHAB
cg10785051	0.09289481731770056	0.35974426001703536	1.953301653133787	3.541819021339874e-14	TCF7
cg10800003	0.04727218275620604	0.04900288452376129	0.05187519350328349	0.2585147757788693	PRKCI
cg10808783	0.0457480327521342	0.46940043400211573	3.3590375644044994	4.4500267312153155e-38	APC2
cg10819446	0.0355606214564161	0.0439482165276104	0.30552408334117026	0.0233201672949784	PARD6A
cg10832291	0.02630020406937294	0.02568921212140446	-0.03391134976976675	0.4779309666560356	MYC
cg10835795	0.9184761451219318	0.9118764018860152	-0.010403960829157389	0.25743461563532394	WNT4
cg10836034	0.05210061457791277	0.06346824891027017	0.2847346485878067	0.06708043734256645	MYC
cg10836978	0.03120691381093596	0.03613282936750399	0.21144453903290264	0.1994941379432323	MPP5
cg10843715	0.0254650129851329	0.03043607918268309	0.25726606796881935	0.4766575814271088	PPP2R1B
cg10854807	0.5104822417519949	0.5232768540176248	0.035713671317896406	0.1638459069033928	ACTG1
cg10883171	0.05169479547302987	0.053041287148490476	0.03709674538948765	0.675293260431137	ID2
cg10888337	0.026438858239933187	0.1848147528410142	2.8053481438799017	1.0446387639432868e-05	WNT7B
cg10952804	0.06908339335169772	0.07626051014272596	0.14259723269343302	0.27275782932942105	BMP4
cg10956762	0.18198664778887685	0.3866671924777954	1.0872597564211068	1.4970356227991085e-10	APC2
cg10965669	0.7509317565992338	0.6735951393046938	-0.15680007614104283	0.010694039962079007	AXIN2
cg11006812	0.11640466093457306	0.17013699110407743	0.5475480191264057	0.0008113089627749716	WNT2B
cg11023721	0.0420641348550698	0.04437512112070294	0.07716038503850485	0.1919582154241627	SMAD7
cg11035216	0.038888240924463045	0.0403146474192097	0.05197012755041555	0.30709234808077707	RASSF1
cg11037750	0.45110734690388526	0.48986563911127884	0.1189153169726719	0.14549674591058362	TGFB1
cg11073558	0.36921047436795645	0.6215325170119506	0.751386389111958	4.324145173558864e-47	GDF6
cg11077561	0.04415754528711974	0.03649498163302088	-0.27496188016657197	0.045413879668446004	DLG1
cg11090131	0.8834133947899835	0.877639696020515	-0.009459926530211145	0.27526341016854317	AXIN1
cg11100798	0.037775672106676914	0.09791726471531936	1.3741058332881422	0.006128396125983697	LEF1
cg11135021	0.011773848903927644	0.025415451996484973	1.1101198698635895	0.21999901245111084	CCND2
cg11139646	0.15031703150219963	0.31911361725869575	1.0860616913507917	3.73417775827778e-10	BMP8B
cg11142826	0.023145279369443775	0.18440666429671906	2.994100912909603	4.585940626369184e-05	WNT3
cg11175192	0.2263416600273446	0.36952908933002465	0.7071857889695266	0.0001154945499739477	WNT6
cg11190277	0.08638763577012076	0.08834005876230691	0.03224295059019705	0.7177925259028921	CCND1
cg11193173	0.02979032988545566	0.03551707433047176	0.2536686471200446	0.00020586868199484238	STK3
cg11231249	0.055822045833523	0.1885961286589589	1.7563931577894905	0.0001410964060913328	CTNNA2
cg11255163	0.10447971094629685	0.07682913262324614	-0.4434974393528839	3.6498285194589707e-06	CDH1
cg11271713	0.07519936127006552	0.06974213751099832	-0.10868982633489782	0.38196360566271836	CSNK1E
cg11295801	0.021972243570847406	0.027692486534971833	0.33381241060267625	0.003259349732944883	LATS1
cg11298786	0.15173719219898796	0.35829384790929003	1.239568525020786	4.4226564778729587e-11	WNT3A
cg11316592	0.01381554362516231	0.015179951762391005	0.13587487468606177	0.17461813510222954	AXIN2
cg11325997	0.1601308146927065	0.37720905036126345	1.2361133320874695	2.899062573229404e-14	AMH
cg11339519	0.8100557829206947	0.7133043252875033	-0.1835035381081189	2.5954650286045903e-05	DVL1
cg11345323	0.01819965941964957	0.02032448464464311	0.15930731851856444	0.1779144287288071	PRKCZ
cg11357813	0.012604732770980344	0.013434943419247301	0.09202471311687728	0.04592398450584944	PPP2R1A
cg11375475	0.028573807073238672	0.030705058674573838	0.10378309126629218	0.05367382020337389	BBC3
cg11398323	0.18007288001586155	0.17781528364194155	-0.018201587122049254	0.8897328151114284	CCND1
cg11431402	0.6855016906865392	0.7362995769400091	0.10313264837431683	0.00014662421676856662	CRB2
cg11439535	0.7805968769158979	0.7772430095269539	-0.006211954601425641	0.792365838177063	CSNK1D
cg11485451	0.022897165694990985	0.0249832756056877	0.12579361722082358	0.7773326506643212	TCF7
cg11556521	0.8863990916229124	0.8828738273169188	-0.005749127800485736	0.5817667685781851	CSNK1D
cg11612470	0.1055132514039825	0.09756203268910169	-0.11303247643268201	0.09722531692876366	TEAD4
cg11614065	0.1178093769544513	0.09932009645579096	-0.24629680631799114	0.0021666827425179725	WWC1
cg11616651	0.06351998790218964	0.41482927696016125	2.707235174459562	1.9090605863702134e-23	AMH
cg11631883	0.04825962957188307	0.04759697804599892	-0.019946862781679675	0.8348881553529889	YWHAZ
cg11647690	0.17854740349220843	0.38759863945938805	1.1182563528161036	1.8867804234778876e-08	WNT9A
cg11654333	0.05048769225971657	0.057417621326717364	0.18556182961889248	0.327150522719622	MOB1B
cg11670519	0.08846841415425727	0.1482214570699374	0.744519945121845	0.020718337679902825	BMP7
cg11688275	0.02324933202051502	0.028872047105103004	0.31248413556127574	0.3048911408369429	MYC
cg11690896	0.02727081099196876	0.02947069797454719	0.11192362477022663	0.011018552125365608	BIRC2
cg11698099	0.10187870010089121	0.30951757917974865	1.6031688931431896	5.206555135515807e-12	PARD6A
cg11701621	0.34646039785595006	0.5503332267429445	0.6676149804125694	6.133155989196869e-13	WNT1
cg11710000	0.04340955026581004	0.06085542921504954	0.4873735026960902	0.10413487357134639	FZD3
cg11714801	0.06456001638628903	0.0792760808918987	0.29624469813518506	0.007432908496602003	TGFB1
cg11729413	0.026414475323482577	0.059471751901369746	1.170875821219304	0.05283911195450894	TP73
cg11753239	0.019081805435657236	0.02715188840763561	0.5088548614327321	0.2141114584968724	WNT10B
cg11759937	0.023830246621158447	0.029296037840563796	0.297911677549075	0.010206706365998816	BBC3
cg11763509	0.3226048561141378	0.5218960015881707	0.6939941937620142	5.831341778583157e-13	BMP8A
cg11769841	0.2347170015292692	0.2675030444916704	0.18863296508062158	0.0017951532704829636	CSNK1E
cg11781622	0.9188913742195038	0.8731164409160681	-0.07372025693378281	1.0605632681726693e-05	PRKCZ
cg11789444	0.08263115479766668	0.0714432294659704	-0.20988853360997684	0.003570259605993281	GSK3B
cg11791526	0.6590805870849515	0.6618514790746689	0.006052632225763636	0.8479878288479442	PPP1CA
cg11799072	0.03747828706125858	0.039320923415814786	0.06924218607366812	0.3266365604562914	DLG2
cg11806528	0.10159764645879499	0.26422032254461214	1.3788744539356612	4.4685627418455964e-07	WNT2B
cg11809157	0.030050501753963288	0.032218330666422434	0.10049266553748676	0.08486877905785385	BBC3
cg11815991	0.08026379654047922	0.08467084667611054	0.07711591719621647	0.429792066331539	ID1
cg11816577	0.07870525459109456	0.08893004378199874	0.17621093846154967	0.09548238513554716	YWHAE
cg11826826	0.04786759896742726	0.42157576033120686	3.138670570014436	6.1036003721399805e-21	PPP2R2B
cg11837690	0.91504798686098	0.9018745599276625	-0.02092061742229432	0.0414657239698428	WNT4
cg11839355	0.0616353128651142	0.06312567647967615	0.03446978885918779	0.7527699343009923	YWHAZ
cg11845142	0.02406677992612169	0.0262345562945198	0.12442526406082555	0.0024921783606766034	AXIN2
cg11869770	0.1275808592726836	0.35618024049554403	1.481195583118999	2.5248277335430207e-07	WTIP
cg11887884	0.018399403557830173	0.014758751633259296	-0.3180883036603435	0.2112882620472281	ACTG1
cg11924572	0.019869469481029994	0.019317484084351588	-0.04064614352464666	0.5453149982463859	PARD6B
cg11931776	0.8706098180130123	0.8678393501298785	-0.004598286487593245	0.7847575780244851	WNT7A
cg11947509	0.033887885692203155	0.04004080204605921	0.24070124461027737	0.17845920526783438	FZD7
cg11961999	0.7121824103755244	0.721859355549647	0.019470970871011378	0.29111878748688247	PRKCZ
cg11964564	0.05032802246772857	0.3661854994267443	2.8631408465729953	4.5740738802262224e-11	STK3
cg12039242	0.02586049823415423	0.023706663479941773	-0.12545744118699	0.4620871772388797	YWHAZ
cg12054648	0.034675034317381406	0.04095393558197925	0.24010478794377663	0.33407927430333295	PPP2R1A
cg12057615	0.028945645889281817	0.03258067429444915	0.17067011337145283	0.03393739372268957	MYC
cg12072393	0.9020082524212428	0.8937978603178631	-0.013192041636359475	0.24809522833880562	DVL1
cg12078605	0.04300009670451947	0.1694945676618221	1.9788272259475208	7.283034766957398e-05	CTNNA2
cg12094974	0.9224797554392606	0.8231155539575519	-0.16442227126520767	2.0777193957369477e-05	ITGB2
cg12104333	0.9149646172212302	0.9080644257270716	-0.010921295661928534	0.31016376411553986	WTIP
cg12108956	0.02065369546525836	0.022661247476144432	0.133827342934766	0.14770625751562222	GDF5
cg12149391	0.024348712213849485	0.02555511322084868	0.0697665119456186	0.17590524712051842	DLG1
cg12154045	0.553777605045395	0.7034593116570301	0.3451602680613974	7.328691488592178e-09	APC2
cg12194701	0.08905415381622339	0.21642148339467748	1.2810889068441516	0.00031117628467597385	STK3
cg12198729	0.025815010823004428	0.027698187842679457	0.10158138791015588	0.15418619726129412	BTRC
cg12204773	0.018448749347197372	0.020781526258039466	0.17177859565457862	0.0003646504024987834	DLG4
cg12233208	0.028943311881209938	0.030842154702728403	0.09167354488831998	0.4151246483641994	BBC3
cg12246416	0.01977197280454853	0.019498145441271875	-0.020119918122855917	0.8488109586042976	YWHAG
cg12255061	0.5193612088816401	0.5427217804016572	0.06347454472497352	0.5095903926020233	AXIN2
cg12263469	0.8462250894160915	0.6276848958311757	-0.43100096692473316	3.0268957231609948e-15	CCND1
cg12266049	0.970853277752758	0.965192648270172	-0.008436354989565433	0.5276974919711175	CCND1
cg12266953	0.019532262700957332	0.11132277560060169	2.5108177928240316	0.006184705223302804	GDF7
cg12273770	0.039192155905898175	0.04808367827682853	0.29498232693653725	0.11066301917097693	FZD4
cg12296532	0.016487292185731563	0.018753995984727784	0.18584355371693834	0.006715471783789207	ACTG1
cg12334488	0.6267180363560539	0.789067664176123	0.33233250648129464	2.2443115719319003e-28	GDF7
cg12345778	0.19600231772258625	0.32515100881613646	0.7302391856276325	4.276847553648095e-09	WNT10B
cg12359809	0.33067308081421504	0.518342377473977	0.6484997426960042	3.2314323832084633e-09	WNT3A
cg12366301	0.9389735285718395	0.9356299222726506	-0.005146485076366073	0.676980095685545	LATS2
cg12379948	0.018844030559592283	0.25704524323256595	3.7698428325795343	3.9084282633584815e-07	WNT3
cg12382902	0.018400550198137786	0.03095173861735099	0.7502715453992346	0.29079372032206985	CCND2
cg12400781	0.032864132562593185	0.0346923894937937	0.07810530585863389	0.6272772677743621	APC2
cg12424694	0.0969727055738567	0.3335851931066324	1.7824046117580614	7.725184210915644e-10	ITGB2
cg12461345	0.023545215284207104	0.04930382452902609	1.0662656478259334	0.0795992354176424	TGFB2
cg12475507	0.5976342144775134	0.7357700903204923	0.29999228613690126	4.173364591549988e-21	TP73
cg12492359	0.08909006355422423	0.08792843224179146	-0.018934787381797717	0.7811314010689356	BMPR2
cg12534008	0.41838530617248737	0.6578250368981884	0.6528717338037253	1.7790875962810708e-17	AMH
cg12541591	0.046572504611894716	0.04939290155399575	0.08482525078542008	0.1022019251845951	TGFBR2
cg12618251	0.05684850529036498	0.06675665300156765	0.23178920663622343	0.21476485319304944	FZD7
cg12620942	0.02130913052955268	0.11252495824238427	2.4007013957895	8.71671207122939e-05	GLI2
cg12622139	0.013870641191215278	0.145871249775659	3.3945891809009687	7.461707940567398e-06	WNT5A
cg12625874	0.08669866696877368	0.07145834548031163	-0.2789073008378756	0.0036892116049240865	DVL1
cg12651664	0.035218820776370646	0.03858145725487745	0.1315610316972151	0.0353903037796609	SMAD7
cg12670756	0.07671938753483977	0.0837231644230494	0.12603563801183856	0.09603207355437043	PRKCI
cg12671336	0.05223990405248263	0.18365648682211214	1.8137857013042196	3.345336340298096e-05	FRMD6
cg12692199	0.027042119123147246	0.031919611066634636	0.23923486163688662	0.2918175667317321	DVL2
cg12697442	0.03642807181586696	0.05918209952459147	0.7001102445920819	0.02013170462451564	YAP1
cg12698784	0.012381420734002321	0.013841514113574765	0.16082489766927158	0.0009811535367967399	GSK3B
cg12698834	0.03986888284359026	0.048444959188025084	0.2810833771470076	0.005279988541580623	LLGL1
cg12700033	0.030737092087394752	0.034058998057560574	0.14805531074507772	0.03402975441865091	YWHAH
cg12709244	0.0158471339116921	0.018104690732891674	0.19214159233931413	0.043413748196006144	DLG4
cg12711627	0.8574520550840666	0.8561972594409352	-0.00211278674098729	0.9255297009440865	PRKCZ
cg12730381	0.04687013264847208	0.04736870263421968	0.015265281127285665	0.7925976312440104	YWHAG
cg12733004	0.016265212595457195	0.018565101243963582	0.1908035035519434	0.08874062627807543	GSK3B
cg12764620	0.9157891466160094	0.8997718197124722	-0.025456283832838773	0.2172933489249862	PRKCZ
cg12825880	0.02964199939724287	0.0322804830291713	0.12301940368526583	0.00756880429851713	CCND1
cg12830327	0.2223803870292407	0.20940363098795617	-0.08674309599475248	0.1185918943316502	DLG2
cg12843872	0.08018376901043581	0.08797815052773732	0.1338350408382691	0.21976755007923787	FZD1
cg12900467	0.04590902720003483	0.050101634115772314	0.12607979710105285	0.3725968571119005	LATS2
cg12902426	0.041914936142684774	0.039403516385071245	-0.08914004940431501	0.4164576215376631	TEAD4
cg12902719	0.03877155689016088	0.04208517731759198	0.11831352750790172	0.08178494922578824	LIMD1
cg12913879	0.6164230083067106	0.6705337555035819	0.12138924882716562	0.026793820037982943	TCF7L1
cg12914362	0.06085374964910769	0.08435626709362051	0.47114909408946715	0.15462365975241454	FZD8
cg12918009	0.04763602267751536	0.08639345023515382	0.8588689793531006	0.039003019162332835	LEF1
cg12936639	0.023297533789466886	0.021187424715636193	-0.136969001384682	0.6389409652234663	CSNK1D
cg12949975	0.022625205563737993	0.2635934488178563	3.5423117098473673	4.689620943187815e-10	GDF7
cg12966367	0.03872712931855464	0.10369752965260187	1.4209650563334915	0.009276381659722686	RASSF1
cg12972643	0.018446199598846837	0.01964381983549708	0.09075188207511672	0.060592129202015524	DLG1
cg12977696	0.022649285254345747	0.021649005479857555	-0.06516477231714089	0.7068168050522914	YWHAE
cg12994233	0.03739600747146648	0.03884283796520547	0.05476436073223833	0.3454245873705478	CCND1
cg13046271	0.057829115865006574	0.05824069259564108	0.010231466818023833	0.9495682594506559	TCF7
cg13055278	0.39866218876911896	0.38722876530378997	-0.041980651744223794	0.08707030428311639	ID2
cg13071345	0.7795242537594159	0.6935168931084219	-0.1686628859473149	9.972250260028237e-05	ITGB2
cg13077484	0.3014523225502838	0.40691398339177615	0.4327940140292951	0.017601648039800164	DLG3
cg13079154	0.029151198237625065	0.0375924372722965	0.36688726874868277	0.031159924105051664	PPP1CC
cg13080151	0.019646726684992556	0.018236274066439007	-0.10747797077693666	0.742246553717512	CCND2
cg13161961	0.024623418415112612	0.0717682455474222	1.5433145909852564	0.039456090931283695	WNT16
cg13181826	0.048155122256032516	0.05220726661638469	0.11656136079680678	0.28144872376311686	YWHAG
cg13201172	0.8266074083924798	0.7984381398713578	-0.05002165667195593	0.006392343194875978	SCRIB
cg13209613	0.0549507106321735	0.06284525406460013	0.19366566112312758	0.24469435381773366	WNT3
cg13211683	0.2842637426872628	0.6509609817591573	1.195340973965284	1.2399810965215223e-36	GDF6
cg13244804	0.07208641660105106	0.06819638754216156	-0.0800321152341319	0.5224991275892084	MYC
cg13248847	0.17941129968268654	0.17123995283252944	-0.0672514136774247	0.34424129511782886	DVL2
cg13271751	0.10545883928527135	0.11970872073091207	0.18284823270744435	0.03249832185363367	CCND1
cg13272430	0.016911722639234062	0.020107799353879834	0.24973157715117478	0.006067979981448212	MPP5
cg13285637	0.11160952087711659	0.32988769292107567	1.56351485459793	1.6155382341900417e-10	TGFB2
cg13303069	0.38155064180325954	0.5409530546111808	0.5036288451175784	2.812597259990114e-10	TCF7L1
cg13342441	0.04360976335758109	0.05578476296305946	0.35521995662598277	0.04409134114845761	TGFB1
cg13348877	0.030280797032412647	0.09171165255558227	1.5987018696042798	0.015471378578442076	PARD6G
cg13368085	0.05793927604192981	0.0678679262875622	0.22818827400542133	0.08339332807742696	APC2
cg13387826	0.6540000284606747	0.7243426895359327	0.1473817053285024	2.5236369440697564e-07	PRKCZ
cg13388333	0.01457241355335071	0.015091323145436333	0.050479457708715356	0.6677063795770171	YWHAZ
cg13391820	0.0474553558131734	0.07583208246891014	0.6762374230988706	0.06421801146637104	CCND2
cg13398027	0.8181037934518226	0.9323534278649719	0.18859305137770133	3.1070504156008557e-27	SMAD7
cg13404421	0.012313915179824168	0.03728430634168216	1.5982789648689772	0.11124464272227014	CCND2
cg13422359	0.8482509847058992	0.837574529121408	-0.018273629542034115	0.15145872480229025	YWHAG
cg13458335	0.014333769167900813	0.02185851516263998	0.6087773762826801	0.3702796696507774	BMP8B
cg13458651	0.22778920938988598	0.5036805194546612	1.144809527125254	1.2112032262846146e-24	WNT7B
cg13464744	0.035264260281512284	0.04741447599722263	0.4271208146260732	0.20715340355557607	TGFB1
cg13467765	0.04542301174314894	0.05303377237731836	0.22348800717229586	0.5864456453772606	GLI2
cg13479780	0.014334828950203727	0.017022833223670906	0.24794648458834376	0.3086352255595906	CCND3
cg13494355	0.8794428976885047	0.8745490829976516	-0.008050550497371039	0.784360099589097	DVL1
cg13496324	0.12566646489172673	0.12919119650032762	0.03990805721777307	0.26045051698488847	FZD1
cg13497155	0.03555332157144498	0.040131248949118396	0.17474170578859313	0.029609003085668256	RASSF1
cg13498289	0.032106843905123514	0.204106679362082	2.6683706345557168	4.205716759696936e-05	BMP6
cg13504215	0.021533917609552453	0.030161975457902165	0.4861201118455092	9.414673729487101e-06	TGFBR2
cg13508391	0.01644362490923986	0.016858619412248938	0.03595802729885309	0.6741028613476349	TEAD4
cg13511098	0.014160821100444336	0.015186614533866044	0.10089537281800824	0.11841042565113957	DLG5
cg13527439	0.029525650315845992	0.024653797825457655	-0.2601589304809185	0.5151445019068832	SCRIB
cg13529291	0.40438774275756567	0.41952928010972246	0.05303223493404989	0.41097506820437624	WNT11
cg13539171	0.7885580391246279	0.8031552028851899	0.026461859609981167	0.10688904638779989	LLGL2
cg13543375	0.038141289487329255	0.040839722111373926	0.09861943025731738	0.4338857678281449	WNT4
cg13558371	0.508567725743119	0.610183644858365	0.26280360101065037	5.473877041934128e-09	CRB2
cg13575161	0.0406986545105926	0.0796566159861857	0.9688130916130462	0.06018049630675388	CCND2
cg13590055	0.6953880249645872	0.7388492681852745	0.08746184865442257	0.033050393403405126	PARD6G
cg13591058	0.03915101880707901	0.1356426471891571	1.7926890896137901	7.902131913033532e-05	APC2
cg13591369	0.6797518959682184	0.7249121048396976	0.09279780958877162	2.4317873738342276e-07	PRKCZ
cg13591497	0.9632679299117256	0.9608591179098644	-0.0036122177576036153	0.4080423372155857	CRB2
cg13594432	0.042971198268114935	0.046547747505888054	0.11534134818393985	0.10791538145466477	AJUBA
cg13602813	0.1733582651214873	0.2867944252169809	0.7262603599571974	0.000718667283341859	WNT7A
cg13608094	0.8633988918645508	0.8738327364036079	0.017329913328408757	0.38013599946644927	CCND1
cg13657659	0.5104806561106873	0.5942916802145496	0.21931489068199042	0.0010451338613042514	FZD5
cg13668930	0.9745592713104223	0.9719982825782454	-0.003796166075934898	0.5028847117384718	LATS2
cg13671831	0.028691154733504424	0.03266992351729678	0.18735704387177599	0.40552230586468285	NF2
cg13677897	0.06061382673800048	0.045012445214912815	-0.4293229887148594	0.00017328955668844564	ACTB
cg13720316	0.20423473065501263	0.20102199325172174	-0.022874869925536924	0.615037940712222	CCND1
cg13724496	0.0381417213756895	0.030588141896186385	-0.3183974836849398	0.006870227155135955	BMP2
cg13729891	0.02561350780687437	0.03369004057193384	0.3954173202215274	0.03747288301265118	DLG4
cg13730859	0.9725218192132538	0.9740846153203537	0.002316481275347125	0.30551724470830366	DVL3
cg13781574	0.3369454881712398	0.30606870848912604	-0.13865965194951768	0.4393478669127503	DLG3
cg13801381	0.035233253431593926	0.05792595147797984	0.7172721374960482	0.09309524960013184	CCND2
cg13803071	0.22568058624887244	0.22247936642001254	-0.020610777444666134	0.7098251865397789	YWHAQ
cg13806070	0.051336678086336664	0.0762792284390428	0.5713003064654403	0.13537911599446784	BMP8A
cg13872831	0.31954444035780427	0.20106995438720437	-0.6683190688811941	0.0001424712410648202	RASSF1
cg13874466	0.05157956395997356	0.1890250781799795	1.8737061690683194	8.373799279748243e-06	WNT5A
cg13899320	0.053359410788521966	0.06075970026005824	0.18737201683404975	0.18278437875022965	PPP1CA
cg13903421	0.24380589749760614	0.4502941058266743	0.8851345693060935	1.7179383594344441e-12	WNT6
cg13927387	0.01385691954119155	0.014261831479870717	0.041552686913172675	0.46365340967942603	YAP1
cg13962355	0.045228361324204554	0.04859652984495818	0.10362557190455018	0.10387441691000635	BTRC
cg13967780	0.04792645752649295	0.04930249702156914	0.04083840915801768	0.4712720153813902	SMAD7
cg13971892	0.2293549253098424	0.5279014882415146	1.2026868441297909	2.024457730012751e-21	PPP2R2B
cg13977323	0.02482318341426037	0.025772493723931558	0.05414399413044887	0.6566738400083125	WNT5B
cg13998093	0.09987669575420681	0.3235313720913575	1.6956856156871918	1.8611555515328472e-12	WNT3
cg14032529	0.03374662031042443	0.03587999836584112	0.08843679958712829	0.21670234999016078	TCF7L2
cg14084907	0.08757259250594197	0.13009758278713607	0.5710428300692921	0.059622657515151514	TP73
cg14123232	0.3490896383413218	0.4653371709393523	0.4146788980424837	0.00030894725919995095	GLI2
cg14186963	0.046395184572713674	0.16196499605158246	1.8036350721838807	0.0004799022047736608	WNT2B
cg14205937	0.1499914624413528	0.16923374246368736	0.17413686270477938	0.0953414315346702	WNT7B
cg14214865	0.03922083557304242	0.03838626767322904	-0.03102997884842701	0.4965915277679147	DLG1
cg14234176	0.8830012163930444	0.9131323663554501	0.048408581084564584	0.00015550058190027909	SCRIB
cg14239329	0.04580908653774639	0.05768634522723205	0.33259606810217096	0.21164521686505627	FZD7
cg14253951	0.05547261968475549	0.0625660336740437	0.17360379029215364	0.0008900860843038951	MYC
cg14270220	0.023048207374821987	0.2082205307906008	3.1753858757472364	5.762033240098153e-07	WNT1
cg14282406	0.896829919690364	0.8645031632063568	-0.05296316689559248	0.006781648912196183	CRB2
cg14347670	0.05428182048086623	0.060447200059807346	0.1552064087022798	0.18090258622446015	CCND3
cg14353231	0.017529146233424695	0.01820316109280428	0.05443327463517872	0.27378943022865715	ID1
cg14383716	0.014078570910154619	0.015930100780307068	0.17825449788200576	0.007146085361176364	FZD1
cg14400292	0.13307999867525955	0.2607285812735681	0.9702549839431278	2.699583483881623e-07	WNT7B
cg14417861	0.06449388499612234	0.06536195936301609	0.01928885443965479	0.7281781166909771	CTNNA1
cg14418633	0.6925628281990569	0.8107223147017709	0.22726289693276233	1.7996877914070268e-11	PRKCZ
cg14438174	0.024610278839890466	0.030828228528586722	0.32499098681848876	0.3972433015999579	DVL2
cg14449845	0.04019633345138939	0.03945512377118936	-0.02685124504676544	0.5676773918945698	GSK3B
cg14472315	0.03134893075428472	0.03815134951358083	0.28331785329029663	0.09486058323851494	GSK3B
cg14486338	0.5801847164865858	0.7525345225162418	0.37524547516741313	3.321003425408843e-22	STK3
cg14503395	0.9259062272735397	0.9492758191225736	0.035961244398050214	0.007559421677091884	CRB2
cg14513281	0.01874716877841916	0.019261912574835775	0.03907822554824731	0.5088046728518686	CCND1
cg14519887	0.935412919089121	0.9325239075736186	-0.004462641188238389	0.46038998560220057	FRMD1
cg14552663	0.013367764947662833	0.01367466393095131	0.03274710664622311	0.6405900416650439	PARD6B
cg14556189	0.04252301026654981	0.04638139496596934	0.1253024801137867	0.32641307578468826	SMAD3
cg14557185	0.3023334609449013	0.6213740022516113	1.039321222637196	9.742849219894456e-24	WWTR1
cg14559388	0.04096658896076042	0.18684965323418248	2.189358207817544	7.48229386149339e-05	APC2
cg14562081	0.05919509266486465	0.05570453243341919	-0.08768286177537547	0.3945603734613169	TCF7L2
cg14573411	0.5598705533789645	0.6479206941429785	0.21072393432274736	6.509857398217867e-07	CRB2
cg14591805	0.9776302528256134	0.973651319649817	-0.005883717858133183	0.35077442771196177	PPP1CA
cg14598373	0.02613369706956996	0.0428241658481096	0.7125139114018406	0.15356346427449233	GLI2
cg14599284	0.046292113052464376	0.05890660378287206	0.34766296039759564	0.21081793552202965	WWC1
cg14630905	0.039626003740005675	0.0914674017149716	1.2068101898117816	0.07288429195387768	WNT9B
cg14633757	0.030037700244601704	0.03479862869775223	0.21225609418312966	0.055111902065231526	CSNK1D
cg14637002	0.0813862740371839	0.16890941773356422	1.0533923628298452	0.0011453849894919896	STK3
cg14639163	0.20159976505828733	0.42736632427769367	1.0839792730779738	7.614732487717666e-21	WNT6
cg14640751	0.062186033039828226	0.06831947197477897	0.13570623678621677	0.02114083193237191	PPP2R1B
cg14657818	0.013028507331530246	0.013629394429331646	0.06504965821522544	0.0763414803273721	ID2
cg14663065	0.03418910538301605	0.0378087145921788	0.1451821292454543	0.006242826677176144	CTNNB1
cg14664030	0.9750798663087591	0.9718655683715093	-0.004763621850451238	0.3004319934649751	CSNK1D
cg14688104	0.03754777272541474	0.2743087708811474	2.8690015153531827	1.3629509849257561e-08	STK3
cg14693112	0.12157260534772256	0.4330615318913396	1.8327538513285995	3.6576349394089484e-22	PPP2R2B
cg14737332	0.06534833711744861	0.07171252094359915	0.1340745091808044	0.10573147682727056	TCF7L2
cg14742305	0.03147057221719438	0.03424645120599403	0.12195108547474302	0.540789138560573	TEAD4
cg14751914	0.08111219893094805	0.12068388129009255	0.5732421894765307	8.49693325266696e-05	SMAD7
cg14774288	0.06867597378081038	0.07437578612260128	0.11502755017664003	0.43085881274548765	PPP2CB
cg14780466	0.5244101149813777	0.662668376694159	0.3375915610037039	2.2090517981305522e-14	GDF7
cg14781922	0.08711183949218043	0.2790520442353641	1.6795934991269035	1.28101760668538e-06	TP73
cg14782437	0.03137411975497173	0.03441285984930211	0.13337280811730057	0.5545221473488413	CCND2
cg14831946	0.0526825744940262	0.05833499854522924	0.1470358505225501	0.01275190735341873	FZD1
cg14846293	0.04915564822238566	0.05197888299152216	0.08056843237066663	0.1454267424299608	AXIN2
cg14860397	0.060838567279601824	0.06956479631826798	0.19337122762426384	0.09893117094687527	WNT11
cg14872731	0.043923753523405225	0.040153335933416294	-0.1294814941216957	0.02384157099219956	CCND1
cg14884256	0.013564229280882441	0.015045495705955675	0.14952456406257458	0.15870732601224752	RASSF1
cg14907738	0.19235845804533377	0.18526976358447875	-0.0541698169519456	0.44351102403763376	APC2
cg14909614	0.3795170881232865	0.35377932001659845	-0.10131512732421614	0.08995397813836195	TEAD3
cg14910241	0.036468753022891466	0.02821059503536721	-0.3704237739418417	0.023895924655207346	TGFBR2
cg14914982	0.038171088047239704	0.0443118080264393	0.21521088297038468	0.113938342502958	CCND2
cg14916095	0.014649499304603011	0.022343144887260115	0.6089809086418906	0.3156704263298567	FRMD6
cg14926439	0.021343358521563188	0.02410992923670805	0.17584020476718215	0.30574968495066945	NF2
cg14934978	0.019559215950961703	0.02438290881531353	0.31802170615493747	0.06538953774360687	FZD3
cg14935343	0.0643400596769828	0.07017690060320615	0.12527895769578357	0.006760346861307833	CCND3
cg14958505	0.07546393513818733	0.07563373151629876	0.003242465634334234	0.9427657444581574	DLG1
cg14962120	0.03199862088653769	0.04027917185764054	0.3320242942289451	0.004387845993558875	CSNK1E
cg14984257	0.31829608437824863	0.3204970096312981	0.009941486664181038	0.8337506728777463	ID2
cg15001381	0.08432064945070733	0.07049769639676781	-0.2583098625198147	0.11473413905126355	AXIN1
cg15043384	0.39999953418484463	0.612914515498384	0.6156875522501544	2.1601042452898397e-23	WWTR1
cg15043975	0.09551680776400207	0.09586316512036654	0.005221952730175704	0.9710558893404105	RASSF1
cg15051960	0.08812560029649996	0.22987425907341613	1.3832118396394621	1.8965493888038196e-05	WNT5A
cg15077085	0.045475776592826686	0.08742167767806772	0.9428927895472449	0.021417204538003432	PARD6G
cg15153018	0.04759984900349501	0.05665226601739382	0.25117666612098083	0.001904373417893943	SMAD7
cg15160312	0.05546887213069022	0.053231031423161004	-0.059410870203940605	0.31502149700554627	DLG1
cg15166332	0.03940171442358544	0.12462296990386929	1.6612396936174203	0.004594978323223226	FZD8
cg15166561	0.03156840948101551	0.035442250105905015	0.1669886236991809	0.03377706441201383	SMAD7
cg15232798	0.08496914675111246	0.08018922284779825	-0.08353072108784317	0.22811763074190428	WWC1
cg15233292	0.022170853282480345	0.023661446422006092	0.09387397237376074	0.05080920305697058	YWHAH
cg15233880	0.14508898440420623	0.16366816177067717	0.1738357130783509	0.08502718047193285	CCND1
cg15237742	0.3080336658160158	0.497261743960899	0.6909174084649671	5.220418959109573e-14	WNT3
cg15249639	0.047312904130777766	0.06283646200518055	0.40936823409143563	0.34730426345418675	CCND2
cg15262317	0.2483832748430346	0.22936730101500324	-0.11490829839345465	0.29950808036554444	FZD5
cg15264083	0.017261975423567045	0.019898761703788424	0.20508108201939987	0.5861757375813978	CCND2
cg15270950	0.05314231291213203	0.056799006109235155	0.0960046655297017	0.02828004800766827	TGFBR2
cg15277906	0.37368947003776753	0.5164153626118164	0.4666920078903351	1.0811411423841655e-25	GDF6
cg15318690	0.045070399034996246	0.056871229816473995	0.3355187791567889	0.10160943731582164	BMP4
cg15324310	0.021519359361702767	0.023146633837153402	0.10516727181301379	0.031258142964589154	YWHAB
cg15328326	0.038245201761560536	0.28938219518954234	2.9196254960178565	3.569725413959376e-09	WNT7A
cg15330584	0.08636691920117372	0.08502583850134293	-0.022577499627755772	0.7755223962479242	CCND1
cg15348972	0.05130150432377398	0.05861467602964429	0.19226080313033198	0.24871183256816423	CCND2
cg15356195	0.01944978059529067	0.023130474173684867	0.25004096058738823	0.2579767583447679	ACTB
cg15361065	0.013951596124151085	0.09091613723473818	2.704106207319434	0.0008833853290227963	WNT5A
cg15405931	0.0356293682233285	0.037786656367956174	0.08480996236732544	0.20165735238261628	PPP2R1A
cg15409931	0.03258540674578362	0.44723955377051694	3.7787498769131997	1.0099485554493178e-22	WTIP
cg15421087	0.06699864029696165	0.07084664223112612	0.08056766127796094	0.1993049645797192	CTNNB1
cg15426734	0.08901651500464372	0.29292087814505136	1.7183661004856308	1.0127367868037347e-09	PARD6A
cg15448495	0.05907839635117858	0.06184132186132474	0.06594049175682586	0.20843135804617122	YAP1
cg15502607	0.8306447823747357	0.8241352104941846	-0.011350603166816063	0.42113719243811665	PRKCZ
cg15507817	0.05116129294925914	0.09130051285789803	0.8355702397130997	0.023994433979501937	WNT7B
cg15529290	0.031511891662954275	0.033567485805099294	0.09116812151810358	0.07046399726114616	AREG
cg15529692	0.10640840943139739	0.21378635766373885	1.0065576221898436	0.00868241300332486	BMP7
cg15585318	0.04973769538306423	0.1750773312185295	1.81558073127885	0.00012380965959989107	WNT5A
cg15618137	0.12143196777370618	0.16614927482178055	0.45233172556399037	0.088043134211833	WNT7B
cg15647515	0.13021249981329147	0.39833747280164783	1.613123257363922	1.411493486067985e-13	WNT2
cg15664899	0.045415859646229545	0.048405061655822555	0.09196172796769968	0.22910751097952628	TCF7
cg15672146	0.09205436373113653	0.11975564274611272	0.37953561806314556	0.21012524480115347	AMOT
cg15675070	0.02153428079711103	0.09142138669731252	2.085896560996105	0.009445712341395846	BMP6
cg15696278	0.05718759208621862	0.049939274313195725	-0.195527304321171	0.06527293101274208	YWHAG
cg15698795	0.6757793475757167	0.7219038194131013	0.09525437585723846	0.0003669646309933132	PPP1CA
cg15700160	0.018847877368066833	0.02174467809806477	0.20626029416670863	0.0005512370852576639	TP53BP2
cg15706230	0.026163108896007575	0.028153648593509904	0.10578791876086281	0.14163426425650175	BBC3
cg15709766	0.7140540075549021	0.8128940588749142	0.187034147283178	1.0464368726843824e-16	APC2
cg15714846	0.15669379787677706	0.17307224743505906	0.14342632612708742	0.5205812503134913	FZD5
cg15728256	0.05971695595175582	0.09908988930179516	0.7305972321028393	0.07785635899104483	BMP8B
cg15757271	0.04134739086482888	0.1477342141581228	1.8371357830471402	0.001318501537134096	WNT5A
cg15801573	0.07978742130972921	0.09946214683805672	0.31798625146428827	0.015407605234806382	MYC
cg15802396	0.026318253599060423	0.03360010165371498	0.35240183843645	0.011164821890827245	DLG4
cg15830431	0.048548819615869	0.13674977476420255	1.4940303323636424	0.0007080832311133324	STK3
cg15830613	0.01616511533481177	0.01763842995274367	0.12583834734917376	0.005344587345279973	PPP1CC
cg15838288	0.034570283495359067	0.08863696057443077	1.35837597663502	0.008148253188266733	WNT3A
cg15894431	0.01690567567124151	0.01834283904042056	0.11770927374803582	0.07874830012585289	YAP1
cg15906692	0.049602145715109784	0.0595282284983611	0.263171431011248	0.3417511253525869	ACTG1
cg15919561	0.8872277004032244	0.8748343030915411	-0.02029461806866336	0.03343939997642957	CRB2
cg15922174	0.6788441013765146	0.7446862394114334	0.1335524059612179	0.00014721071114502196	CRB2
cg15927927	0.1992158225332594	0.5051837755820147	1.3424760697769735	3.505466620044419e-19	PPP2R2B
cg15928093	0.2130639383233797	0.4329009428062442	1.0227505090204134	1.3042987762951883e-10	FZD10
cg15945417	0.014008200156312078	0.016461668618642226	0.23283897734779124	0.011269169986981463	LLGL1
cg15947940	0.015497130464340873	0.017664895082271547	0.18888407788749112	0.6168354218638737	BMP8A
cg15954335	0.02443310240426892	0.027390186465238813	0.16482202547393887	0.21293737271273136	CCND1
cg15993083	0.031454645926170574	0.05665425303507843	0.848911140896583	0.07898835295210349	CCND2
cg16001977	0.10471035192946491	0.10901128580645791	0.05807342541582162	0.28979238929468526	YWHAH
cg16028555	0.28392423480192336	0.4493781914204769	0.6624241135706729	7.302925160034978e-11	WNT11
cg16028934	0.03170164388698973	0.03441058730201508	0.1182948622780414	0.05480850381839302	TP53BP2
cg16049468	0.9767690061496545	0.9436930922657636	-0.04969968011706042	0.02031295146730171	WNT5A
cg16067980	0.015230735676733059	0.016096355430887034	0.07974843867919297	0.41666776279367845	ACTG1
cg16100135	0.05503058382331871	0.07391162596705587	0.425567677274822	0.0059972761522551965	MYC
cg16137853	0.0392976062141833	0.042387130957349715	0.10918488409686325	0.1095218125086614	BIRC2
cg16139749	0.19061745592611246	0.2768885122057077	0.5386249580454946	0.00012187133979155556	WNT2B
cg16190331	0.8819554141772863	0.8451220931143455	-0.06154594477728983	0.008953166112267161	WTIP
cg16208433	0.059245521985226555	0.057502389563640524	-0.04308420364370178	0.7589314863836776	NKD1
cg16208672	0.018466147580547685	0.021245768508343598	0.20229260844108635	0.20242209693266183	SAV1
cg16211328	0.017460328640361022	0.022964553022344094	0.3953279896937345	0.25120899463498997	CSNK1E
cg16238918	0.264193312197569	0.36105331186635425	0.4506179295393649	0.000728616328946244	PARD6G
cg16256504	0.08476434248633148	0.11790225089943598	0.476061857271676	0.014412836452314032	WNT6
cg16256922	0.06150378189408155	0.0701927846810054	0.19064761424290766	0.00040954519626710715	YWHAG
cg16264813	0.017266599956415576	0.019470808124287677	0.17332874021161268	0.00559778345487864	DVL2
cg16271017	0.013173307341472193	0.08418214269730231	2.6758966315557267	0.008123728643456275	BMP6
cg16271600	0.10921102877224434	0.0800571986853949	-0.4480155156667705	0.10775767689487681	AJUBA
cg16277510	0.09225077326917265	0.0807683056048213	-0.19177173005572398	0.20401805604622378	BMP4
cg16292382	0.06134993746096367	0.06284406397134513	0.03471460596431486	0.7360210436519812	DLG2
cg16299428	0.045811242414288175	0.04973200954513465	0.1184730382903613	0.031843816614761655	TGFBR2
cg16310717	0.12728557776688268	0.12170354072817567	-0.06469782126997602	0.44014508861571167	CCND2
cg16352624	0.035061646185644245	0.03820438515815048	0.12384450860192209	0.09117595027506965	AXIN2
cg16361301	0.05062870451687727	0.07667259064086268	0.5987553578041382	0.09962013316495531	TGFB2
cg16366656	0.017812710275193277	0.021722318836284324	0.2862710726787847	0.10451301833432139	SMAD2
cg16403102	0.06703180819714846	0.15279124423714338	1.1886441150459481	0.0007268742953773877	WNT5B
cg16406833	0.01945564732225661	0.05450623571491596	1.486232306968069	0.06547720959475226	TP73
cg16411863	0.025289698815919148	0.028889188165354695	0.19197980679007687	0.1782376088263486	TGFB3
cg16416793	0.023364351131388857	0.02562944089462832	0.13349303501803464	0.3866522449387061	YAP1
cg16440629	0.021487687061601674	0.18425322140354358	3.100107738707562	2.9249802644582276e-07	WNT3
cg16481008	0.050027727674560415	0.05185549824594287	0.05176904160626685	0.6822750684535751	APC
cg16498194	0.5072612878874009	0.666958545012329	0.39486802902974666	3.7677789250230996e-13	FZD10
cg16532711	0.015000217923929556	0.016773595033714738	0.16120847007189912	0.24236037189332155	LIMD1
cg16541852	0.026228775855466253	0.025481946766461455	-0.041674975347177096	0.6179705559519812	WNT10A
cg16573663	0.027206072509148502	0.031339110609636546	0.20403553434762042	0.05907106510037604	PPP1CA
cg16584595	0.04832455035394207	0.0462246205484607	-0.06409483184275411	0.8984390080894619	WNT11
cg16607065	0.9165991945615496	0.8016750081470704	-0.19327351840586143	0.00010247308849747986	TP73
cg16608617	0.05878776297448224	0.06589239554974892	0.16459609690455732	0.0763824074375956	FZD7
cg16613938	0.5625843613401451	0.38215788321297295	-0.5579006585263586	3.62577702425636e-06	APC2
cg16637776	0.034812853599710356	0.03937466429837781	0.1776475471714428	0.11040611250594883	TEAD3
cg16653138	0.6740765353510405	0.7661255733038141	0.184668473468586	4.102835681951403e-08	PRKCZ
cg16677019	0.485403907632626	0.6151642969681175	0.341786051677472	2.965934034226942e-09	WNT3
cg16688437	0.07078244391402448	0.07439120442442246	0.07174048096657068	0.743024513798426	FZD5
cg16705383	0.01689857426069455	0.014762081609853522	-0.19500535987493764	0.12407194365732538	BIRC3
cg16739895	0.021223973728840075	0.019293389113625423	-0.13758820268592367	0.17223150871438733	CDH1
cg16741710	0.05916770325387586	0.11754605064255441	0.9903442682020392	0.012414666777776187	TP73
cg16750777	0.4306972435435157	0.48395488162796496	0.16819846314039763	0.107347345460257	NKD1
cg16794070	0.09887190657148297	0.30505447184702017	1.625434322084008	8.621284156492732e-10	PARD6A
cg16797714	0.03217810440801668	0.04507003987142262	0.4860893860377805	0.2187926771650116	SCRIB
cg16844403	0.018702717178076183	0.12410140174973447	2.7301996222458706	0.0009075827229888004	WNT1
cg16862315	0.018554240399916072	0.021648911745883206	0.22254556581188822	0.04676783065878243	DLG4
cg16887890	0.022366366307480855	0.07027263569209075	1.6516321184518887	0.010275613702408651	WNT10A
cg16904899	0.9801855301076633	0.9299162923378124	-0.07595399332502215	0.008385849616942718	WNT7A
cg16921014	0.03182450911646182	0.03359030592457077	0.07790667385565929	0.5284750389681233	SMAD1
cg16969182	0.010510221702608404	0.011179134880925971	0.08901544491278696	0.4348648783941472	CCND1
cg16973520	0.08763547498141115	0.08852533208956807	0.014575357343883185	0.8035434506008167	WNT10A
cg16988129	0.033493290565316775	0.03788413705154371	0.17772176434609335	0.052738557310852065	CCND3
cg16994506	0.02093101786471865	0.04158848130059466	0.9905415317829277	0.13147171850525424	CCND2
cg17025232	0.045124380425435345	0.07478693638966356	0.7288791620679512	0.11742759127891611	PPP1CA
cg17026052	0.05698139061810068	0.05854900953994493	0.03915393445315383	0.5853381599271887	TEAD3
cg17035892	0.01865041219931187	0.020242892754151306	0.11820795273405128	0.011541372012043683	CSNK1E
cg17049621	0.28241730345742516	0.3671090503603683	0.37838019775779347	6.103563960151214e-13	FZD2
cg17053871	0.026064825959186695	0.027210570429087404	0.06206297409685758	0.5963000108056713	GDF5
cg17073733	0.12225487597092397	0.14778717630746646	0.27362908404935105	0.1380217165508449	WNT1
cg17084048	0.019252919356606012	0.021326656258192238	0.14758056665075736	0.02326673667497245	MPP5
cg17086808	0.036515519344646814	0.03999321934097259	0.13124566913596056	0.5306456100115591	ID2
cg17100201	0.9661431798887987	0.968569227163391	0.0036181586408010917	0.12456784311563039	YWHAG
cg17150465	0.031247746891621728	0.03514582505949176	0.16960115456790653	0.5729676628720334	SCRIB
cg17179568	0.1293056063070878	0.2180236491094824	0.7536998057019447	0.008157707174234911	WNT7B
cg17180977	0.058161394870747916	0.15746001205490665	1.436851719194608	0.0011241977210031916	WNT9A
cg17186727	0.03851999256027764	0.09630216154540674	1.3219607558320163	0.015410817805826017	WWTR1
cg17243289	0.3370076783525989	0.2179223521366452	-0.6289672817946227	7.972506779750111e-20	SMAD2
cg17246714	0.10449727729632101	0.11972623678559118	0.19627398585196434	0.28660230734300945	WNT5A
cg17249210	0.04773154497543001	0.05009083659306015	0.06960367267308983	0.3830183943492881	BTRC
cg17296482	0.028657812364218185	0.07498458593747219	1.3876655776685294	0.011502327118721437	CCND2
cg17317962	0.03229229685364175	0.04081065160621985	0.3377556865278929	0.3002034778534533	ACTG1
cg17318529	0.1560738843272073	0.32990188963185185	1.0798078885584936	1.5301766395518249e-06	WNT3A
cg17338133	0.9759397439322971	0.9815296972695865	0.008239842432534878	0.028213015269672313	DVL3
cg17339147	0.2135624060521566	0.47856278172357086	1.1640504934911662	1.0698261120886957e-23	WNT2
cg17340796	0.01984493551166899	0.01998851621989294	0.010400508308188214	0.9107938140510773	DLG2
cg17349389	0.10468963643412663	0.3580173174926803	1.7739107408356438	2.1703798998620487e-10	CTNNA2
cg17356328	0.015544906440772652	0.015681577835350017	0.01262879295026474	0.8872798832891093	WNT5B
cg17415581	0.019028817549655394	0.01988439847274797	0.06345100416654739	0.26011089260439574	CSNK1D
cg17416271	0.03509652554273096	0.033671686297202436	-0.059792240886444345	0.6814292800788938	YWHAE
cg17426766	0.7001620654547687	0.731816277190874	0.06379260556793294	0.022852372801299196	PRKCZ
cg17435831	0.6977803364157029	0.6687986903394354	-0.06120092038573632	0.026542302915828986	PRKCZ
cg17441887	0.07093463620712555	0.1208912943743824	0.7691482082581154	0.003846465656276933	PPP2R2C
cg17467925	0.9178901406061164	0.8804052502953611	-0.060153743559289485	0.001650432069939515	PPP2R2C
cg17473022	0.033722262701620986	0.03362058595468635	-0.004356472972780715	0.956748445525369	LATS1
cg17484733	0.4703394049442462	0.6400439877556146	0.44446885341738374	4.938403885473842e-13	TCF7L1
cg17487170	0.1766537445397388	0.17149308997477675	-0.0427738838413234	0.6730165472026017	TCF7
cg17496659	0.09665010611195629	0.2701079118977386	1.4826926778556562	2.743673083134438e-06	TP73
cg17505251	0.028740521374386385	0.03130876509581165	0.12348037212948387	0.03720486997885757	MYC
cg17515702	0.047257783024435084	0.04435242538526153	-0.09153895104664607	0.6320284268410864	BIRC5
cg17537177	0.20902947572485442	0.35484782325560593	0.7634940620566671	0.00016980719381939574	FZD10
cg17553300	0.6975167098130568	0.8471480644548203	0.2803863669214209	3.275787318694896e-07	WNT5A
cg17559711	0.067107911839379	0.05765814911182678	-0.21895834073046325	0.17941263122505663	AJUBA
cg17565051	0.9636180217401944	0.9762092932446043	0.018729110513056514	1.5143091629970634e-08	PPP2R2D
cg17582391	0.0465396324602055	0.044807028005192866	-0.0547347798354171	0.6341941712989525	GSK3B
cg17583449	0.06685275913796844	0.08027544031242544	0.2639715689238518	0.17831116666356395	WNT11
cg17597195	0.026320709548949096	0.02850500119319392	0.11501668035035717	0.030664910759555724	DLG2
cg17613214	0.9619865273807645	0.8716048160070702	-0.1423425211836306	0.0011676481868833485	WNT7A
cg17619993	0.027175290836538323	0.21125566449587252	2.9586226450437967	7.510276353311652e-06	BMP6
cg17630771	0.10509887239186516	0.09434387904306168	-0.15574636562506725	0.001631154831129817	YAP1
cg17648210	0.027546097119665977	0.25373851122729923	3.2034226718922465	1.6262576017969522e-06	ITGB2
cg17661940	0.04184384314213945	0.05516541955707337	0.3987488351521387	0.02364766576724579	PPP1CA
cg17774058	0.12444290422541068	0.12063204822298229	-0.04487073189113287	0.6146744052652898	BMP2
cg17776353	0.017515590417187653	0.02198413053069829	0.3278228558295855	0.0005904840483288576	BMPR1A
cg17804302	0.0885299585021782	0.09812604609904288	0.1484703839735357	0.2037312787028433	NKD1
cg17804348	0.4260810076275226	0.686905215547461	0.6889832931889596	1.256935697524104e-32	TP73
cg17820365	0.12269643457776107	0.5164058132213988	2.0734119147766563	4.391864989231483e-30	GDF6
cg17851496	0.3222887276424276	0.36898911536832313	0.1952245299130563	0.030292480201680374	WNT7B
cg17873420	0.014991426037207382	0.0168336696438027	0.1672120861852211	0.011670852502780419	DVL1
cg17886028	0.02167653806433245	0.0339700305422781	0.6481281514606914	0.2694189856842411	CCND2
cg17910969	0.016219232269407247	0.019582232125562846	0.27183969140868863	0.00208870319268757	LLGL2
cg17920868	0.0493397086337811	0.07041280413299969	0.5130886017865922	0.17619022462219872	MOB1B
cg17966020	0.05640875237932781	0.06158015938157408	0.126546572880575	0.488707054894139	WNT8B
cg17978903	0.051142193922078555	0.056850751405618995	0.1526653662554712	0.27125105207422573	YAP1
cg17999376	0.041581802939929434	0.40821826569023173	3.2953165187872497	1.8826603225082007e-18	GDF6
cg18001524	0.17345328511953753	0.24377805516843867	0.49102109598934796	0.004895424040008626	WNT11
cg18004316	0.018570113592208216	0.014446246154418769	-0.36228798191012407	0.16801139689226333	FZD5
cg18006328	0.0679628422158958	0.11731086475922142	0.787518542309457	0.034709989811364285	GLI2
cg18013519	0.014946615185532633	0.350425784563712	4.551218219891331	2.1643171493278587e-18	PPP2R2C
cg18024631	0.883499491116666	0.8693487688759334	-0.02329422436841466	0.09149100005998355	DVL1
cg18039133	0.1342498374182044	0.4844603538010969	1.8514582653216043	1.588314630336871e-38	BMP2
cg18073151	0.0742923471231859	0.0888513495538104	0.2581800833921161	0.007678620351548353	AJUBA
cg18080670	0.02735315568657945	0.03045817348322714	0.15512214496646365	0.07544690207976688	ACTB
cg18097224	0.018132854433482053	0.02143741044324381	0.24152459551345096	0.5674384254053196	TCF7
cg18108008	0.022021769057038426	0.0314415339568759	0.5137412365208324	0.32258462960965995	BMP8B
cg18170491	0.06191678332825689	0.061079741553499184	-0.019636565534628437	0.7962577638878322	BIRC2
cg18209212	0.05513757603628541	0.3114576773992441	2.49792838519585	2.4200686766558335e-07	FZD10
cg18210026	0.29403862725062313	0.30019406203739313	0.02988974874050135	0.6332809901742432	GLI2
cg18217145	0.026151908680910645	0.028370366220436403	0.1174685293191857	0.8116179801443424	BMP8B
cg18236665	0.03425723307477725	0.06409372816767729	0.9037745591903578	0.06234205548355942	TGFB1
cg18238813	0.020312349990809726	0.020034081627141927	-0.019900781204762165	0.7981950188068937	PPP2R1A
cg18269141	0.7398477589880169	0.692231863208023	-0.09597308315606282	0.12669534423294113	PRKCZ
cg18315896	0.05601027464445679	0.0534929109164141	-0.06634378974933298	0.5408830577203632	APC
cg18338288	0.7637929011040347	0.6842173981187526	-0.1587267221465715	0.0018443648715940994	WNT7B
cg18386163	0.021273994957343587	0.03279679386466463	0.6244638107574637	0.0889846256870478	WNT8B
cg18389752	0.08959988582530114	0.10072691465479502	0.16888043002342956	0.47351921916194795	AMOT
cg18392085	0.01550486968126138	0.016133775169650925	0.057362656554636064	0.6330255268587346	AXIN2
cg18404112	0.8412434176747512	0.8385542787318689	-0.004619140435380292	0.6191814602590942	SCRIB
cg18411891	0.018364744015932633	0.022177166548414687	0.2721362656104965	0.28492787082374166	FZD4
cg18420143	0.018875888296486697	0.02596143766280527	0.4598257384166773	1.5411197937663075e-05	DLG4
cg18427648	0.07089742013861922	0.07747414376922439	0.12798177478910824	0.04615395142827842	SMAD1
cg18488430	0.01751115129064093	0.026545086780990892	0.6001709193939171	0.2873096366183675	NKD2
cg18519450	0.954480859996003	0.9633834072076591	0.013393808084435212	0.26939606827558094	GLI2
cg18521536	0.043704149262597934	0.049404936100469594	0.17688493484187767	0.24647062877711695	BMPR2
cg18533201	0.19198174321965306	0.5705717719983462	1.5714392516626179	9.199994648262691e-60	GDF6
cg18536802	0.066492501501793	0.07094136593789019	0.09343545480319228	0.29548549898066817	APC
cg18551892	0.05695735067084355	0.05913674681538014	0.05417283925687342	0.43230352961718244	FZD4
cg18552861	0.03328854106282906	0.35425988052243174	3.4117105433735277	2.895752703284205e-14	GDF7
cg18562578	0.5826930422250266	0.5959311957259927	0.03240968746477766	0.6268110905645566	WNT5A
cg18572219	0.03747807799278208	0.03894782437015826	0.055495772995622805	0.4113868747628281	FZD7
cg18642177	0.1816128743533522	0.4404245684851441	1.2780284724772262	1.8987590155781558e-13	WNT3A
cg18676229	0.016103799514476103	0.016477221762281082	0.03307189250821875	0.8743457617730748	YWHAG
cg18686155	0.11581967973201601	0.09214812111862726	-0.32985375755183616	0.0028463080591578783	BMP4
cg18706864	0.025922040132676863	0.026891127762166383	0.05295099375241875	0.589710654572493	SAV1
cg18714712	0.03586561288590904	0.046486587198210125	0.37421323029973114	0.267889868024878	TEAD2
cg18722790	0.05352164318555469	0.13704770283075984	1.356483831741992	0.0045205846327768945	BMPR1B
cg18724581	0.12580986949075962	0.18307851041350573	0.5412173561444735	0.013557325355924755	WNT1
cg18768157	0.019625991244007525	0.04677916503574859	1.253100589559073	0.15222311985737924	FZD8
cg18776876	0.53450126846733	0.5405797260755626	0.016314034268834196	0.7119743620029737	PPP1CA
cg18802567	0.13841603460924837	0.12971703586384184	-0.09364311704874258	0.170531761895269	FBXW11
cg18865127	0.023614306985015897	0.021437460594959885	-0.13952717756352792	0.3962075046469007	TCF7
cg18873878	0.9727949862953046	0.9584999626881089	-0.02135741753695607	0.12546757944897	TP73
cg18885406	0.0663520081676495	0.07729930334994789	0.22031528215865248	0.00028967702085707134	TP53BP2
cg18888652	0.9012779114805042	0.896216906012628	-0.008124092168414863	0.3983436970672385	WNT4
cg18891615	0.031209245174221346	0.030722498984637837	-0.022677894279483198	0.8969870219149252	YWHAZ
cg18918423	0.08822818317410487	0.09222311834157948	0.06388887167559973	0.14813001657103544	FZD4
cg18927317	0.013066758838454083	0.013813573561557267	0.0801852617500699	0.44812301854173586	YWHAG
cg18946478	0.024571678976313512	0.17012337481914902	2.791513034644416	0.0004614803560742102	GDF7
cg18948967	0.017445190956913232	0.06212852897428414	1.832426506283406	0.011543145182672868	FRMD6
cg18951977	0.08638035291341065	0.0689878573473417	-0.32436075740322556	0.05762807126332927	BMP4
cg18977656	0.18921395474529853	0.19560454301648827	0.04792138500804097	0.3190089112115369	YWHAZ
cg19081759	0.06330067743290882	0.06985345997115287	0.14211063755078013	0.04453288793270706	YWHAQ
cg19103535	0.9446331461205957	0.9409823147128931	-0.00558655044773815	0.4890030986275774	NKD2
cg19113641	0.01605771151591481	0.10937536501261967	2.767949626385483	0.004274070983161352	GDF7
cg19114570	0.0320289491543515	0.034399606840263525	0.10301561102829676	0.11583921207349802	YWHAZ
cg19152024	0.02084672559185531	0.019028963960470664	-0.13162378081441028	0.32238913614504694	RASSF1
cg19155557	0.08712575520440555	0.09864308330381635	0.179118638723786	0.03550533311058107	CTNNB1
cg19192223	0.03869059650973421	0.06544384567959172	0.7582745563142266	0.07372936685729853	PARD3
cg19209049	0.050406697835268736	0.055408300199789304	0.1364866632663314	0.09337653421514701	CCND1
cg19210302	0.05490215963956251	0.06326069727354974	0.20444655723569524	0.07788380926317391	LIMD1
cg19228181	0.013187347745359547	0.014245324023848182	0.11133400027922558	0.04585658531373754	BIRC2
cg19305488	0.12100782496255374	0.4298632861260941	1.8287775552239225	2.1035562932526127e-23	APC2
cg19333963	0.029263194736706005	0.4688262735441164	4.001894236415175	1.2383415163114281e-24	APC2
cg19355325	0.18072838165477528	0.1691723781477206	-0.09532905570680651	0.03718962411509906	BMP7
cg19370684	0.07153636339733344	0.10108168303226282	0.4987729059190012	0.056582885667774294	PRKCZ
cg19419581	0.07805979017599196	0.0901375721421265	0.2075490067168812	0.006713825234942885	ACTG1
cg19434433	0.02000083724677445	0.022995275324600543	0.20127707802068567	0.011310303869278077	WNT3
cg19470652	0.11279327531343307	0.07495944626960621	-0.5894988565774386	3.7329814166544364e-13	PARD3
cg19472759	0.019392789780151798	0.023414368650697695	0.27187377794025747	0.009121610691531121	CCND1
cg19483126	0.9800477612467203	0.9702410343225826	-0.014508862047841688	0.2065161491177918	WNT5A
cg19494946	0.09448965647469276	0.10850008857594914	0.19946790524620178	0.11749192918160564	BMP8A
cg19496491	0.03922575982907556	0.036005334603090196	-0.12359071922629312	0.4284385749849402	TEAD1
cg19496744	0.017835676435817197	0.019420106469073235	0.12278517774037521	0.09633527880419467	CSNK1D
cg19500479	0.08963830942503646	0.3235789743560141	1.8519305217519433	2.068750411380042e-10	GDF7
cg19510038	0.024525205820225705	0.03861516357289979	0.6549022387440242	0.19704068941755423	WNT2B
cg19513193	0.017185223674006322	0.018885279343997193	0.13609349453517244	0.0015304083048225145	DLG4
cg19517525	0.032571781119595064	0.037387365893555013	0.19892821783941075	0.5503366391852528	ACTG1
cg19554389	0.05389877297847662	0.346331981792663	2.683831283300221	7.159134588040779e-11	WNT5A
cg19575813	0.06643203663815166	0.06259260542632629	-0.08588691455107164	0.393050071957488	SMAD7
cg19579695	0.022141988159145965	0.02403423788028182	0.11830628721944125	0.189521561024477	LATS1
cg19580847	0.030781990132860274	0.05049752640470784	0.7141262113885971	0.0657085014162547	TGFB1
cg19582614	0.02571935559920151	0.040382083572083824	0.650860854266832	0.1407727787640227	CCND2
cg19590834	0.03745286933883219	0.07128986556832302	0.9286207498073866	0.07791557523318714	LEF1
cg19613400	0.017385255601022002	0.028022933631494152	0.6887437168421985	0.2550192843925713	BMP8B
cg19616372	0.2508124406465928	0.19962933592066354	-0.3292851664922936	0.13142338275479182	DLG3
cg19617932	0.018610578050097214	0.020987381500789968	0.17339931279226709	0.025102018930537994	WNT5B
cg19669439	0.0349561590031624	0.03786427097653524	0.11529048227169682	0.08468011481506726	BTRC
cg19691778	0.13884931924270263	0.5135329294868411	1.886936686189583	2.8025858059885157e-30	GDF6
cg19693151	0.8508142416374674	0.79929751606264	-0.09011157668190704	0.002157981033880804	WNT11
cg19694010	0.24412988067416896	0.4066888370322108	0.7362765047032487	5.0769693079592986e-05	FZD10
cg19707040	0.09923276164582007	0.22006168130250783	1.1490195454242949	0.0004547918726260939	CTNNA2
cg19711530	0.4693043047199296	0.6306032703451204	0.426208958313118	1.237616112094422e-09	WNT3
cg19720077	0.02146811850058117	0.02148409443455041	0.0010732113760320767	0.9925487711135986	SAV1
cg19722720	0.023681093120165794	0.033751006938043386	0.5111948672560336	0.31100323167247346	WNT2B
cg19737633	0.06921946991691325	0.17888295405938898	1.3697661195541295	0.0003253740337157409	LEF1
cg19764325	0.024729823015252235	0.042774057485978394	0.790484150914571	4.102164617606072e-10	YWHAH
cg19803229	0.636682004974559	0.6956555386970019	0.12780012813585265	2.6042241606727078e-09	PRKCZ
cg19841276	0.04293639114046185	0.12888182052664166	1.5857759371525872	0.0007677941153998569	FZD8
cg19870717	0.37714869387457767	0.30959682883153694	-0.28474273547145446	3.829251194255016e-05	APC2
cg19918230	0.5004370220837059	0.5778490601186554	0.20750417242425828	0.0019740797083851185	WNT10A
cg19939997	0.02763333316979993	0.44709741585554696	4.016107709806304	8.132377035877773e-40	GDF6
cg19964454	0.3054034268129672	0.4106712372462352	0.4272676566670929	1.2043720352508347e-05	CCND1
cg19972619	0.046448897741629774	0.057212253439864025	0.30067980839352787	0.02342389925363218	MYC
cg19978955	0.7943976545158072	0.8070270029568068	0.0227555833188556	0.12336882400593323	CSNK1D
cg20013286	0.025472872380999868	0.022698539689857418	-0.1663621657286855	0.17799653980910918	WNT2B
cg20027578	0.9052501592324816	0.8849172958965121	-0.03277389781714638	0.0753343708722356	FRMD1
cg20051444	0.01583368905605383	0.017504969368511602	0.1447671122819598	0.06664987823646906	PPP1CA
cg20058043	0.13230199624625621	0.3009239005284936	1.185563865618785	0.00012141580256557628	FZD10
cg20064455	0.27195569577534545	0.5144332420696888	0.919612229349831	9.626350390371752e-23	WNT2
cg20072442	0.034023015069123794	0.4539427891337369	3.737927583392462	1.1724890616520999e-20	CTNNA2
cg20080006	0.01973686854145903	0.060433690529330494	1.614459936940557	0.042693882860863876	WWTR1
cg20096419	0.9470322961128509	0.9168916207244943	-0.046662412836770036	0.07224931956015151	LATS2
cg20102368	0.027632738287289266	0.028562648186903475	0.047751210887617176	0.8334747789729733	BBC3
cg20122470	0.019958478204068198	0.02507818608591247	0.32943127914909254	0.33271246972476587	PPP1CA
cg20131685	0.0291807001781921	0.03635922703796775	0.3173070290452517	7.784551501375558e-06	LLGL1
cg20208858	0.020390046592843176	0.027853150608400767	0.4499754551786537	0.3620670782162757	TEAD2
cg20216935	0.052504278482806366	0.059501523509922355	0.18049161816375608	0.22314309727784098	TGFBR2
cg20250605	0.936705458183915	0.9299115187981672	-0.010502021639344432	0.1857375874907085	PRKCZ
cg20264534	0.03123241495034332	0.03366245602131398	0.10809631427896552	0.035176952511697945	TGFB1
cg20284440	0.037013494698017194	0.05114671610810431	0.4665902574223696	0.12284124855870869	FRMD6
cg20297199	0.07141458445803596	0.05506180449554471	-0.37516684401695566	0.0009767875735924275	BMP4
cg20305028	0.8615253678411042	0.8456605977849632	-0.0268145175037433	0.09981535073550281	GLI2
cg20306180	0.07467618709928334	0.08722117485591026	0.2240301567330995	0.006314133840225611	YWHAH
cg20316284	0.25060597526755274	0.20706412356009596	-0.27534320333104184	0.0012748043313623165	CSNK1E
cg20335959	0.0929377220165322	0.09493754383400388	0.030714442141310843	0.6302747437320846	ACTG1
cg20340302	0.14205098908835936	0.20317647533366018	0.5163244932804554	0.09781760833738687	BMP7
cg20349305	0.08254566565883383	0.11792479519266935	0.5146027266256213	0.003650113543507974	WNT11
cg20410381	0.04584368163590734	0.08146340516991404	0.8294292108689477	0.0050730676820669885	TGFB1
cg20480233	0.0220503052611099	0.022437244215320208	0.025096863925587912	0.8412737962488404	AJUBA
cg20493718	0.9834324627828469	0.9774053092470619	-0.008869037536467924	0.27444347441795525	CSNK1D
cg20516074	0.016227007977319293	0.016805403491982708	0.05052816911049935	0.43469293543821086	RASSF6
cg20530585	0.029699048967368927	0.08267456664052245	1.4770268448736497	0.01577148960719068	WWTR1
cg20560075	0.03382767954809552	0.46702893698124165	3.7872358195107787	1.0961358563559176e-26	PPP2R2B
cg20611911	0.3480424655847629	0.6111913949464641	0.8123608877371965	3.138706744244829e-24	TP73
cg20631750	0.03529758465623248	0.031262833767776325	-0.17512091114465764	0.5924506857699491	BMP7
cg20677901	0.107934705848286	0.2935453183983369	1.4434244174997772	4.0591905286876124e-06	TP73
cg20692569	0.4943579828149295	0.5343506966688373	0.11223077090176274	0.13352747714723243	FZD9
cg20695057	0.01881013122348314	0.019191602637252055	0.028965278561939388	0.6460161060026613	TP53BP2
cg20695805	0.08079273923268993	0.08652146397908166	0.098832431345929	0.6040543630507481	PRKCI
cg20716119	0.16065669883723419	0.11474832022635365	-0.48550810301309755	5.449123376645586e-14	CDH1
cg20752795	0.0259745975154225	0.13535176269251237	2.3815403765612655	0.0007664637081512686	GDF7
cg20769177	0.11930081934557549	0.1696440942511155	0.5079072556380302	0.17569884533559954	WNT9B
cg20782778	0.11410382974893878	0.09090091434746891	-0.32798050337057827	6.2050620988297e-08	YAP1
cg20792512	0.015043852526427814	0.01798148351691896	0.2573379827294028	0.34106083485155747	WNT4
cg20792735	0.03470286182144833	0.17079519578751082	2.299140847938001	0.00012548179125810435	CTNNA2
cg20800022	0.1653683832097755	0.4092128089894798	1.3071678724308278	1.0177084134848064e-16	GDF6
cg20808578	0.04505313936966292	0.04742311955443025	0.07396292962143304	0.7083509498669578	CSNK1E
cg20824211	0.01786625027606234	0.018080776268037002	0.01721974187204964	0.8683916637578155	DLG1
cg20826201	0.2963413721809469	0.21482282372418365	-0.4641127750798126	0.002842673734330999	RASSF1
cg20835807	0.03134674963794668	0.02962729103822263	-0.0813891369495926	0.41261058084423496	DLG1
cg20873420	0.0322171370482785	0.03119863077551266	-0.04634558127877624	0.7806571864954126	FZD5
cg20975074	0.6875475383469853	0.5696238076095114	-0.27145002219179254	5.696358210620469e-05	PRKCZ
cg20975318	0.01919073556584624	0.02150395696648743	0.1641921461619799	0.03867930368925191	TGFB1
cg20989729	0.06759086106010716	0.07117609890896578	0.07456466900411023	0.24964948746127205	YAP1
cg20993243	0.015555051746026569	0.015838237478160697	0.02602860314516583	0.8636670486218536	ID1
cg20996645	0.8806548720872422	0.8524736420144183	-0.046921511375928	0.05591714161304585	LATS2
cg21039778	0.019527668449023396	0.11464507878214875	2.553582816862901	0.0037945770816982575	GDF7
cg21057429	0.037869743685808845	0.04547314785057146	0.2639692205652777	0.002449968828031637	CCND2
cg21070864	0.014411135508517654	0.01566710609169484	0.12055470534317841	0.004227530360952314	BIRC5
cg21104276	0.8987929557311203	0.923694778655006	0.039427395569603	3.967611932781835e-06	FZD1
cg21104946	0.10181559584829729	0.10894818945359623	0.09768365472922262	0.5784561486486957	WNT7B
cg21127999	0.8841273850354421	0.8848141340115333	0.001120183320082012	0.9338110117385223	FRMD1
cg21137823	0.16491940286487602	0.15922012468918723	-0.050738445278221085	0.7239986177279703	PRKCZ
cg21153658	0.21018512568394057	0.1907770142062301	-0.139773218203919	0.0709458503473153	APC2
cg21164765	0.03364664138324276	0.028191092222829475	-0.255223127706854	0.5044589904533108	FZD6
cg21166685	0.8941223719746949	0.8966775491992685	0.004116980315362432	0.7548343180713608	SCRIB
cg21196927	0.25324427058682564	0.24613198490293553	-0.041097481277750425	0.30813648587741205	FZD6
cg21198010	0.03259805592979166	0.03690903419252351	0.17918805859827433	0.0031892697667851026	TGFB1
cg21210962	0.05774892127524101	0.18684768764292073	1.6939968065985698	0.0004721903234160281	NKD2
cg21218476	0.02001232402395358	0.02319307023347456	0.21280509591579141	0.0732396334791711	DLG4
cg21237861	0.6426012087297237	0.6781099106950426	0.07759543543056274	0.055151678285491425	PARD6G
cg21238457	0.07760968107008502	0.13364667746136785	0.784115440495659	0.0016353409691330675	WNT11
cg21252914	0.060034337334026106	0.3642204913839597	2.600952283933691	1.396817430208205e-16	STK3
cg21291356	0.07929661917664366	0.08452072886787552	0.09204585074560817	0.04331495252390652	PPP2R1A
cg21297673	0.02621694479357516	0.02547295699434448	-0.04153312740722126	0.8220166385446965	WNT4
cg21303803	0.023332703716422962	0.29122606266227885	3.641714075420135	8.67732192857978e-08	ITGB2
cg21345510	0.02546813405222481	0.030059076791664172	0.23910743723479763	0.09598395523776582	SMAD3
cg21369801	0.9774680288072025	0.9438801670118137	-0.05044580550819597	0.003569064938939792	CSNK1D
cg21388335	0.020171786392999488	0.02207698135393563	0.13020406873874493	0.1308040222820734	NF2
cg21391660	0.05639425346061134	0.05214459785411904	-0.11303036215168454	0.3261665794109603	LLGL2
cg21399685	0.062016404041080594	0.1128740704353034	0.8639923262991847	0.025502266338575073	WWTR1
cg21404910	0.0349780729620895	0.03725671013795441	0.09104947684594597	0.2854695860212219	PPP1CA
cg21418575	0.5217203145767721	0.4013516320627152	-0.3784098454372095	0.00014237851838976384	RASSF1
cg21454231	0.035372460467716964	0.05225274767989227	0.5628803277163412	0.11012338236115955	WNT2B
cg21462428	0.03301777981183757	0.0669169376670276	1.0191283110264215	0.020594617464811782	CCND2
cg21505940	0.017546799676293034	0.021531006892467584	0.2952078639531421	0.006165358644163697	SMAD7
cg21511991	0.021138848485129133	0.02201758069962068	0.058759164035724946	0.2622235745148725	YWHAB
cg21515898	0.04841952543225453	0.11713576720544915	1.2745208231368081	0.0153872854185731	LEF1
cg21522636	0.07083353267562016	0.08341647671659595	0.23589988252186295	0.11944781011241869	RASSF1
cg21554552	0.03467776339716159	0.11672607312695632	1.751044094589856	0.00683285245775937	RASSF1
cg21566550	0.017132953832842992	0.01941380879051641	0.1803092849278448	0.26879768458787484	BMPR2
cg21589115	0.1068150202415904	0.14409822975569211	0.43193808023928676	0.06251431481152785	TEAD2
cg21599792	0.03617481520649999	0.037859063233253915	0.06565306713054073	0.3574708341168752	FZD4
cg21624739	0.06539554798762459	0.2528006551290698	1.9507358741707541	1.0192617532729623e-05	TCF7L1
cg21626886	0.01483266082862152	0.015265489080035364	0.0414963859165718	0.9033450542535267	ID1
cg21637033	0.05772307119216878	0.04416419552068524	-0.3862708292538428	2.8105654388361636e-07	TEAD4
cg21656600	0.047400439265425365	0.053152057324311865	0.16522510554593645	0.13704886812680414	PPP1CC
cg21661549	0.12643508498323228	0.16282394220257013	0.364915995778174	0.10064911310702705	PARD6G
cg21676273	0.049381576176587165	0.05543652307094831	0.1668638901653957	0.01876672332241442	LIMD1
cg21679294	0.028782714236299096	0.03132485709929946	0.12210528218298396	0.017132090034558744	BIRC2
cg21703138	0.016410840454351462	0.017602793140338642	0.10115524205634864	0.017092719630711316	PPP2CA
cg21733130	0.04312262843899937	0.04485568842939678	0.05684583702188889	0.4662139317886377	SMAD1
cg21742931	0.030111143911097073	0.0318323101021167	0.08019434202522677	0.37251614438045455	CCND1
cg21757774	0.029834713137030625	0.029700655870369925	-0.006497115375328382	0.8929440653765506	YWHAB
cg21791662	0.16323370001146073	0.2610856629250532	0.6775843005720047	0.00029771330254943306	GLI2
cg21794428	0.02197366516177046	0.022554512165740094	0.037640553797176665	0.9191378131669269	LATS2
cg21799469	0.15874832460395827	0.3076019808824559	0.9543234278685934	0.00027579268464895506	PPP2R2C
cg21803052	0.018228041638641484	0.01880765182128863	0.04516016504941646	0.2522637685300917	MYC
cg21809942	0.022399354274761647	0.02724785312015535	0.28268542020169973	1.9390528471686384e-05	SMAD2
cg21815083	0.016387966029765732	0.019370725411213922	0.24124117480496657	0.16278798396057703	CCND1
cg21817833	0.018120404822851138	0.026694759386815585	0.5589413587438534	0.30743679532737267	FRMD6
cg21829675	0.053187264621380105	0.05833566290508246	0.13329728763409981	0.04541622835975442	ID2
cg21851386	0.016608733916748022	0.017181598031915494	0.04892212449273877	0.6845718609211779	SMAD2
cg21852721	0.04319712855823213	0.05748183889406886	0.4121708002632877	0.14126147768594194	MOB1B
cg21855205	0.7849994868748585	0.7879073193523138	0.005334226106167901	0.7726272623779844	PPP1CA
cg21859781	0.09511037923141323	0.5453581554145628	2.519529314874628	1.110884317231746e-58	GDF6
cg21885046	0.17499624298338265	0.46976580340210344	1.4246177472118773	2.3633929002715056e-15	FZD10
cg21915672	0.0491204091115887	0.05421640969848099	0.14240700205129395	0.0033536766640098587	BIRC3
cg21938261	0.13045206843107493	0.48018784410418996	1.880079062862143	7.209055909158899e-30	PPP2R2B
cg21948783	0.13328026977581822	0.23393144032534893	0.8116225465504742	0.0002584680212293283	WNT1
cg21949625	0.015732695610800134	0.019007410717032512	0.27279613374066636	0.21667819358195814	FBXW11
cg21959223	0.012292670863848462	0.01419358500365345	0.20744062185735188	0.08833841810881797	WNT11
cg21975377	0.05313063060091576	0.04675170606649309	-0.1845248231943219	0.26392603834643663	FZD6
cg21998473	0.10316551334833184	0.10654349530787553	0.04648173592357084	0.7251779160388938	WNT2B
cg22021178	0.03564080692255069	0.23274102587945103	2.707123635298118	1.0045022307387902e-12	TGFB2
cg22028075	0.06442336265485535	0.25019690707317205	1.9574080840595918	4.6549596902480715e-05	PPP2R2C
cg22039909	0.43564560306192984	0.5629704573074646	0.3699042345563495	5.451984427525077e-05	TP73
cg22053108	0.9787312317592276	0.9738324786375125	-0.007239120164161961	0.45774293540237854	SCRIB
cg22093543	0.014647735966568235	0.016357929183524834	0.15931243211642468	0.02561842404286343	PPP2CA
cg22112133	0.8611188509274973	0.8097781225644652	-0.08868570411281967	0.0002435608852493549	WNT7A
cg22120017	0.07934861988102809	0.0727010265019383	-0.12622939591339274	0.03479330376690662	YWHAZ
cg22125838	0.11990688808774354	0.14024514537778685	0.22603629524488147	0.3187628783481778	WNT10A
cg22145576	0.1043394805442811	0.09990039519859796	-0.06272286567974651	0.5374620931528427	SCRIB
cg22151768	0.029665859641131297	0.04174179122123778	0.4926889216338904	0.019370611475582746	WNT5B
cg22178761	0.02039013887679103	0.026265428051263837	0.36529349492967667	0.5175679818386197	NKD2
cg22232616	0.015301030109032165	0.021540964691376126	0.4934540785014866	0.43001952266238586	SCRIB
cg22238152	0.02675988313425313	0.02671208565606411	-0.0025791907302598347	0.9827271116499683	LATS2
cg22251932	0.028821337325487077	0.02489873152251902	-0.2110650334939952	0.6508445935401068	SCRIB
cg22306173	0.20319745851806822	0.4554446038620576	1.1643932306114209	2.370625904145709e-17	WNT7B
cg22312494	0.06751842373313785	0.0935129567960783	0.46988504946287235	0.03876299580044274	WNT11
cg22331096	0.031173706469103685	0.027568241834189808	-0.1773224353432908	0.1506013635949182	MYC
cg22344703	0.08308239264240413	0.4060680966625822	2.2891070150118105	5.322294223030499e-19	WNT6
cg22345911	0.029064708310973957	0.03479487002183371	0.25960618818124587	0.06624701967886279	CSNK1D
cg22347212	0.37741655302075355	0.5338880801555126	0.5003796399153694	8.087358661160128e-13	FZD10
cg22376366	0.9616048531996977	0.9596961020547369	-0.0028665438483840198	0.8108027875018846	DVL1
cg22376688	0.11195558025603754	0.3113280882767444	1.4755093048867298	1.2021061789683445e-11	WNT1
cg22413388	0.05137357675641058	0.4719384005988498	3.199500138883854	5.0787390933393087e-26	WNT7B
cg22417420	0.012884014509877487	0.013213519607788124	0.03643260941106003	0.3876671349979305	YWHAG
cg22424903	0.3534015565041047	0.3254298494248643	-0.11896180853941572	0.10969227411957844	TEAD3
cg22475339	0.9263427693531882	0.9094644733543965	-0.026528841918124043	0.07241671002308189	DVL1
cg22478328	0.040451482912550074	0.048430738194291285	0.2597304016109843	0.023883806027298105	YWHAH
cg22500428	0.022800509794669212	0.05023303716289943	1.1395704232521222	0.10353533288589745	CCND2
cg22505205	0.22335970953042839	0.4453710479390054	0.9956388059639558	5.4527268900303903e-08	BMP6
cg22507733	0.05292651947964927	0.05705750998502041	0.10842600495156852	0.3094190775702662	FZD3
cg22525281	0.06327814430794165	0.12132499857108628	0.939097645977865	0.016409319777182085	WNT9A
cg22541378	0.024238620944777294	0.20527229935626173	3.082159430690544	1.3857090499141057e-06	BMP6
cg22549986	0.022776826657124976	0.14178755402861745	2.6380922346787363	0.0004019483515292987	WNT5B
cg22555262	0.06037998817337244	0.06608213454075978	0.13018981420607076	0.06045512749132171	CCND2
cg22560193	0.17533270535354695	0.23670187924672526	0.4329760285217583	0.028640952106654044	APC2
cg22579504	0.08815578280124126	0.09741508597450481	0.14408999955051327	0.041565093238134634	ACTB
cg22587479	0.03269061907625415	0.2972038625273158	3.1845042621727018	1.1472158915762834e-21	WNT6
cg22615158	0.019944740641016416	0.15890694225147556	2.9941018858144086	0.000266782963707624	WNT5A
cg22619759	0.0419760112353979	0.03681131703369079	-0.18941571392312057	0.053935566079170896	ACTB
cg22626579	0.8882950008352908	0.891133759037404	0.004603124269104826	0.76326520405954	PRKCZ
cg22678952	0.013025853772596838	0.022497735008086783	0.788401827074341	0.21635974202997005	CCND2
cg22693302	0.022058996421079828	0.02507467987905896	0.18486412580639291	0.5487096806046279	PPP1CA
cg22694703	0.018372772517121504	0.019145710578293697	0.05945185497452696	0.4908924202029259	TEAD1
cg22712840	0.9227306721856158	0.9253270826549406	0.0040538029322676125	0.8570009199225495	PRKCZ
cg22750364	0.07286013616662898	0.08951446306259929	0.29699110954266456	0.1333794598941589	TEAD2
cg22794494	0.04928622051389436	0.3168449010086677	2.6845205402929246	5.972287478060526e-11	BMP6
cg22796393	0.08958803072085707	0.09305258251644469	0.05474019441607791	0.6806255567491024	RASSF1
cg22813950	0.4030884167131072	0.49400153839087735	0.2934192085684841	0.0038764798851949724	FZD10
cg22832044	0.08801163585618337	0.09552856292115343	0.11823788925539154	0.15316740404254442	CDH1
cg22865720	0.014831608427589326	0.016609542119288567	0.16333724191575538	0.024897415860334653	PRKCZ
cg22866835	0.018056681449195693	0.03778388332766918	1.0652382145452428	0.22252253995906607	FZD8
cg22869660	0.021163624946109405	0.02100417556870352	-0.01091059621958612	0.930422965598621	YWHAZ
cg22884792	0.01180135291220207	0.0645310113486479	2.4510403757411057	0.029027135522343435	WNT1
cg22930587	0.03738457927320567	0.03428144860268266	-0.12501522351158342	0.022048800597023466	GDF5
cg22947532	0.05461880921091028	0.06037774880059802	0.1446191055324935	0.3561720783868586	WNT11
cg22962282	0.05486680644881354	0.05679842885791722	0.04991741742793905	0.29420512242583075	NF2
cg22995114	0.03377512473501922	0.03872095928963429	0.19715359741789662	0.08905563091873614	ID2
cg23026420	0.021563673925664006	0.02171320006932595	0.00996936536505858	0.913777766441163	PPP2R1B
cg23054883	0.32097380535024717	0.47689968404568056	0.5712302630116032	3.4760659653219014e-08	FZD10
cg23082067	0.048956945654990786	0.05182188582177368	0.08204796337826216	0.1259601875774627	NF2
cg23087358	0.936099388431003	0.911953410434851	-0.03770159076540232	0.025128798084932017	GLI2
cg23087992	0.057175382819630284	0.29154990535166786	2.3502768290133793	8.687594477729984e-07	SOX2
cg23093462	0.03717256613750361	0.04300019965345766	0.21010507303223735	0.11507635953428559	PARD3
cg23098305	0.7392685830916599	0.5771378080065666	-0.3571827596874666	2.2667037481234955e-10	WNT9A
cg23109424	0.9760777070532288	0.9659381307536266	-0.015065221494794605	0.045209928628715784	WNT4
cg23125542	0.015928186081561463	0.018985371568626522	0.25330625406567475	0.584065915317928	PPP1CA
cg23129374	0.06296471505778785	0.04046738846818709	-0.6377838310551738	4.301392874276447e-07	BMP2
cg23147362	0.17626233846212203	0.11948263696521008	-0.5609232673127948	0.007295753217410337	RASSF1
cg23152248	0.015659465769490944	0.016829920354180603	0.1039933540768115	0.04419059250254777	ID2
cg23154059	0.19199454433051164	0.4717642090359318	1.297000654656046	9.2328198127362e-18	WNT6
cg23175281	0.02808400191634905	0.02846324290622958	0.019351510419523307	0.706301212857286	ACTB
cg23187103	0.013720687315817843	0.014093416096014078	0.03866859534393791	0.6561586987545278	MYC
cg23191380	0.06465165784989725	0.06763512015027351	0.06508520831316816	0.37334964143268823	FZD1
cg23195028	0.7769071397784547	0.6406661743137284	-0.2781693485131452	2.130393941637332e-06	PPP2R2C
cg23202575	0.9450426186059493	0.9387889614243783	-0.00957851374886074	0.26679106849068407	DVL3
cg23218559	0.13261346825516976	0.32186297930923763	1.2792193441850626	2.7355520912146554e-07	AMH
cg23231910	0.05007723686668225	0.11599092140199535	1.2117850248006703	0.023411765398677918	FZD7
cg23235334	0.03672462651749475	0.025813770548484757	-0.5086069314871992	0.39096711562558106	CCND2
cg23246885	0.07767165772341703	0.3231638136915051	2.056805498758127	3.791723565086786e-07	FZD7
cg23275502	0.013740205745767974	0.02286783409457982	0.7349161214892853	0.22439067483487038	TGFB1
cg23276047	0.03211669137547566	0.032773624393716	0.02921195179502939	0.8627830218866633	TCF7L2
cg23291200	0.5217954112878109	0.41684922939591473	-0.32395858879253325	4.075688251961814e-08	APC2
cg23291754	0.01626415043069379	0.02551406298327106	0.6495971948383468	0.37004622136635856	MOB1B
cg23302638	0.033324672333424524	0.034881779710955664	0.06588296004382783	0.6224491551913827	BIRC5
cg23307708	0.02773332590891253	0.02957036529570003	0.09253142438841169	0.6737613655956298	PPP2CA
cg23374700	0.06995272985673466	0.11418491203174343	0.7069197671803472	0.07584256845743205	PARD6G
cg23385838	0.9844746032442406	0.9808799353661845	-0.0052774348875708355	0.17929119256944384	WNT5B
cg23400002	0.06125687632570509	0.06275671754484133	0.03489809351100476	0.8312048486937318	WNT11
cg23413697	0.05038340150146149	0.062313728715888764	0.30660152208933966	0.1838053973893853	ACTB
cg23422659	0.026317221039300943	0.1426169646848864	2.4380665433914137	8.82181522733958e-05	WNT9B
cg23429746	0.278977235112142	0.4862374197570715	0.801513523104956	0.00012801584489289592	DLG3
cg23432654	0.02346572756818079	0.025439770400507166	0.11653045740574809	0.09810721339792368	ACTB
cg23473045	0.029161740320740336	0.03832942041281975	0.3943753633046345	0.19779155153766834	ACTG1
cg23575115	0.07976367202006011	0.08813962155879897	0.14405887466331826	0.0002592839454837522	PARD6B
cg23633010	0.10707493132890888	0.22124050135494136	1.0469947644975512	2.8379556449244867e-05	WNT3A
cg23644017	0.02540534260533089	0.03220079631372725	0.3419644462726188	0.05052194666382389	CSNK1E
cg23655615	0.9271278928744785	0.8955297824809044	-0.05002695301260322	0.04856528430488766	WNT7A
cg23663760	0.13628342465414364	0.23399788662844742	0.7798853936874781	0.0008979709425539328	WNT3A
cg23665824	0.03665672389068662	0.24882945843719714	2.763007534205551	3.3365248661227554e-09	CTNNA2
cg23665973	0.03859271436764174	0.044539305176081796	0.20675053441039298	0.5743932869906758	WNT10A
cg23672346	0.04055098432259607	0.042049674162952036	0.05235768686133022	0.5107091784443547	CCND3
cg23686403	0.05727794333884804	0.10417262637598051	0.8629246316595931	0.044765610550063825	PARD6G
cg23708288	0.21692611737292986	0.15222420665983835	-0.5110059662826262	0.009419073653359995	DLG3
cg23719318	0.04602000451537119	0.3508879256036748	2.930677273820015	5.2214437505648925e-11	GDF7
cg23722428	0.05430968321808081	0.0674305183850784	0.3121922404860443	0.256858187283284	FZD8
cg23724873	0.01759575510617152	0.017976227529109687	0.03086286286814853	0.6109090215237503	MOB1A
cg23753457	0.04698785988390201	0.033759730267810775	-0.47698468272913297	0.004070068111616101	CCND1
cg23754323	0.018029924309611155	0.018381156273978773	0.027834182501568917	0.6588477568656981	PARD6B
cg23758016	0.09152384111830657	0.09595907890153266	0.06827170832611319	0.2404008552803684	LLGL2
cg23764533	0.8787361271099022	0.8645467795168063	-0.023485979717076718	0.10268974983760286	FRMD1
cg23844174	0.030965736232754365	0.04492799570165759	0.5369419551495977	0.1716509099385223	PRKCZ
cg23857197	0.013188894162772528	0.016176892033841105	0.2946108530002911	0.009958385089718214	TP53BP2
cg23885062	0.06521694738347245	0.06235908998513477	-0.06464703954783564	0.18254139773407047	SMAD4
cg23889086	0.022867551508872402	0.0422216054231144	0.8846795356562823	0.14695899465453652	BBC3
cg23922708	0.07554995721254952	0.12126780856528761	0.6826937837979581	0.05553530350593181	PARD6G
cg23923856	0.06334407839562842	0.22668017954440775	1.8393765871657504	4.994890431206696e-05	WNT2B
cg23932180	0.10338534627493993	0.11508308002976468	0.1546440241843968	0.5306084874865563	AMOT
cg23937893	0.04700947682357578	0.050283144713617195	0.09712325426896325	0.6138137901687302	WNT10A
cg23945789	0.01627993448028922	0.01721771064524867	0.08079843399438152	0.0646089742108397	PPP1CC
cg23956119	0.052176679359299705	0.09109679596618252	0.8039951820747352	0.010413727864264668	WNT9A
cg23989635	0.11785025523281344	0.09251109852024415	-0.3492565224080168	0.000530780765472034	CDH1
cg23989878	0.018432272916342234	0.020097118025317946	0.12475464709671671	0.11760159045849543	CCND3
cg23996979	0.9396558965862959	0.8803416609627881	-0.09406899342007474	0.0014674183748724329	GLI2
cg24018760	0.02949636885959958	0.03355423932598455	0.18595768869186186	0.3656916982168197	CCND2
cg24020398	0.08669484951633452	0.07660730520879215	-0.17846431352776226	0.0022455560969324917	CCND1
cg24035370	0.03955852507195928	0.04258897032570865	0.10649121360927351	0.21258601690996015	PRKCZ
cg24049183	0.321424168848429	0.41930120584339703	0.38350856548716855	4.930688692702463e-05	WNT5A
cg24073122	0.2580919535361537	0.5436376637675715	1.0747602473250824	1.5532318870966656e-21	TP73
cg24078566	0.037730611345525744	0.04295851595223061	0.18720867855602194	0.056980661391586626	BMPR2
cg24078828	0.04570718536802797	0.12277608149635523	1.425536644691424	0.0034320012309729314	WWTR1
cg24093411	0.056833602050917593	0.4307988983742978	2.9221985008538085	8.74439444822421e-28	TCF7
cg24138964	0.731908354749782	0.7554533699091678	0.04567969425100492	0.045097936745839395	PRKCZ
cg24158075	0.9162538857984256	0.915491070366796	-0.0012015975261619296	0.8868335018519699	NKD2
cg24202485	0.18524794710827033	0.20688804105683148	0.1593926992797716	0.5264931288857239	NKD2
cg24203315	0.049327654719699736	0.04461757418994713	-0.14478461819690436	0.018515057915673115	CCND1
cg24208023	0.14930430905110234	0.22739715289553936	0.6069583877207597	0.0265987213990728	BMP7
cg24264679	0.31623424514617077	0.29371743040032067	-0.10656472257911057	0.6443813173353208	DLG3
cg24281071	0.0870375076752833	0.25080305342844317	1.5268457618654145	1.7945876080998255e-06	PPP2R2C
cg24295479	0.07114017850576015	0.08325353397235842	0.22684691902797124	0.03774728343254423	PRKCI
cg24325204	0.018939692004797618	0.05948251505840617	1.651052779117465	0.024715676504677125	APC2
cg24334335	0.08819748615800622	0.09997256314879907	0.1807946744185851	0.0517510030401429	WNT2B
cg24336278	0.02233453126572134	0.054413060724946775	1.2846770048663534	0.06680971071688749	TP73
cg24339897	0.014043467131064682	0.016565101697561268	0.2382479001568585	0.3467350765032279	WNT11
cg24376537	0.253423062199728	0.41503616121473064	0.7116892211822391	0.00021232689300835938	DLG3
cg24377330	0.05344261681632664	0.07880305391044858	0.5602608894794656	0.08808036069425629	WWTR1
cg24387864	0.12667255480893558	0.11233273961256476	-0.17332551491642062	0.10643870071818234	CCND1
cg24389488	0.09539733390904513	0.08677663560983315	-0.13664229451364512	0.2380338355726378	WNT3
cg24399111	0.9759097231545073	0.9786331349171669	0.004020433904337083	0.6694015482238427	DVL1
cg24415849	0.03722267341283996	0.04062164963094682	0.12606715156975568	0.32205367451611744	MOB1A
cg24419164	0.039445648342211696	0.041919340734721984	0.08774987740217816	0.5054789391012002	CCND1
cg24494412	0.040767397977741045	0.044541865130925805	0.1277460920831765	0.06893865154887205	DVL2
cg24505863	0.20849207448834914	0.196877055146476	-0.0826975593540328	0.614472074197793	AMOT
cg24507210	0.14296307537802627	0.15879141180446313	0.15149031213347683	0.5808837903199557	AMOT
cg24509810	0.554471316978009	0.6883213769046916	0.31196948468719893	4.026100947215315e-14	CTNNA2
cg24522804	0.055851478294515165	0.05143854766894216	-0.11874555715508914	0.38371701908368405	FZD4
cg24525509	0.07893345643330349	0.08850096136431833	0.165056201847418	0.44097094517138336	WNT2B
cg24531267	0.022576503400753747	0.028385174129888023	0.3303155299315399	0.024699351861213775	GDF5
cg24557048	0.6321918092343386	0.5405272733741184	-0.22599492977231453	0.003883875477292057	PRKCZ
cg24599249	0.023148417450041734	0.40523918501693146	4.129788212155308	7.413019664648266e-21	FZD1
cg24610866	0.043334649041388354	0.0797732664534161	0.8803843321788087	1.1748825018430986e-15	WNT9A
cg24626079	0.01651634248379814	0.04568334507029923	1.467774053245516	0.07099349373644225	CCND2
cg24627793	0.0213166395503646	0.014003125264008383	-0.606231174597159	0.019637461438568513	ACTG1
cg24632241	0.07141423231168098	0.4947562054262453	2.792434276096683	1.6801722571047602e-22	CTNNA2
cg24666276	0.1511597673488228	0.1509204996168176	-0.0022854219910714434	0.9741557234356585	MYC
cg24674635	0.08548899349299079	0.39126386294721893	2.194331275892764	2.110135431146608e-15	BMP2
cg24678611	0.4800385818924537	0.669272898078247	0.47944423068763614	9.91696855010213e-24	TP73
cg24690818	0.24610656137448633	0.24095091451698772	-0.030543844811799403	0.8806337715375856	AMOT
cg24696028	0.10390971360082338	0.11017773252219142	0.08450215203862772	0.5847183024736903	BBC3
cg24706032	0.013776436114502803	0.015552154347876688	0.1749117228779223	0.0009551321992673481	DLG4
cg24718197	0.3589450380257735	0.37054565588836647	0.04588835742067159	0.37915579145596323	ACTG1
cg24740509	0.015548921771252137	0.06629424198231189	2.0920690286413732	0.01857471596930454	GLI2
cg24763953	0.01558249311881363	0.016778886176480254	0.10672087367068837	0.027225959959786588	PPP1CC
cg24767336	0.031148082684674522	0.052720973598993304	0.7592336517462095	0.05840878774897092	TGFB1
cg24776480	0.8300941102973155	0.707906463025333	-0.2297161614937984	2.188666449279126e-05	PRKCZ
cg24776910	0.05228913879445432	0.07307116914605219	0.48279098169489126	0.00021210409424259998	DLG4
cg24796272	0.15827287635434342	0.20544008229201666	0.3763036473112474	0.05377409277583365	STK3
cg24813176	0.11633272139669408	0.4132069122205072	1.82860744131127	4.0345711273146175e-15	WNT6
cg24850445	0.895944626580574	0.8679953316621299	-0.04572228653056314	0.019978483561037146	ITGB2
cg24859722	0.5940464000873827	0.4508592957322068	-0.39789835507055393	0.0004731767439212849	RASSF1
cg24861253	0.9766924151670375	0.9747706141610704	-0.0028415333885660307	0.15656557396084203	TCF7L2
cg24878868	0.9746422916260901	0.9325123352986239	-0.06375001573089244	0.02109230171467575	TP73
cg24882097	0.027751996727453227	0.039891415114657304	0.5234867271226213	0.0012617860524904542	BIRC3
cg24885631	0.6922997321919173	0.6957890256393132	0.007253134106109492	0.7713454890479674	PPP2R2D
cg24916013	0.20977796678406435	0.46813603125132613	1.1580646519387774	6.780554194673734e-21	WTIP
cg24930197	0.019659988797253496	0.024036011235742966	0.28993500178343107	0.4260969382630476	CTNNB1
cg24942186	0.11800042969891021	0.24912429615905152	1.078073615906374	1.602545044305325e-05	WNT5A
cg24952959	0.07769893596652189	0.07658804060390718	-0.020775712414578998	0.8536006156153382	TGFBR2
cg24994350	0.07773209763281289	0.08730362920336467	0.16753117930664682	0.01536073850639024	LATS1
cg25008704	0.038227294785224374	0.04116898156779375	0.10695465072699256	0.05214328955049835	WNT2B
cg25011650	0.04533120304004439	0.047941518486194795	0.08077115596397669	0.08812228592337067	LATS2
cg25021259	0.23271317949538764	0.5650723511595717	1.2798826814750357	8.339931655243933e-19	PPP2R2B
cg25023245	0.029068273279478928	0.03002040383163916	0.04649800938309502	0.34261894471786114	AXIN1
cg25028035	0.01595032458835246	0.015466485053614929	-0.04444041897976425	0.6179673839587926	CCND3
cg25060573	0.04728568817592413	0.04507611510210601	-0.06904041146546501	0.1740001558294737	CCND1
cg25080152	0.09645477942619686	0.10072703487542613	0.06252631886066742	0.4528560254254236	MYC
cg25115460	0.9684538840514039	0.9467499135357116	-0.03269996769350561	0.08029401872314051	TP73
cg25123211	0.026390743491008607	0.027737453416975665	0.07180334408170676	0.13849496558798022	BTRC
cg25126456	0.01330774524114266	0.02113745511868416	0.6675355382088886	0.2929190152374679	CCND2
cg25139493	0.09377440402701916	0.12246591519306234	0.385114178972721	0.0796298744428433	BMP8A
cg25149751	0.10244792328286488	0.47215724849557894	2.204376678736262	1.915358183803643e-21	PPP2R2B
cg25160978	0.022707461946050167	0.17930938927614126	2.981212667274451	2.7952831438273247e-06	GDF7
cg25185518	0.02614972655986851	0.029993156772421547	0.19783751279239367	0.26297786918685595	SMAD1
cg25198579	0.058348504630414445	0.06468886887882971	0.14882180397121142	0.12964568657653217	SMAD3
cg25203539	0.9055333910030041	0.8936801404480497	-0.019009275888471507	0.15568666184894367	DVL1
cg25228126	0.11225833903440774	0.4226353720665337	1.9125908987512212	1.8924538142921957e-41	FZD2
cg25242471	0.10313490020552289	0.1967363094333675	0.9317306300643626	9.60301700709169e-06	WNT6
cg25256661	0.07090808901983271	0.08614368191105866	0.28079477191902186	0.031217365446948923	DVL2
cg25299176	0.18932107975343052	0.1947044596350603	0.040450873519830455	0.6563859177704887	YWHAE
cg25318270	0.08903447946259505	0.3483384427588385	1.9680536510701145	1.0187344941817396e-08	PPP2R2C
cg25319031	0.01778738681680666	0.01874463773767673	0.07562336735913225	0.10926779125868787	GSK3B
cg25319188	0.9805788526307787	0.9761184349467789	-0.006577444206864783	0.4041321103409292	PRKCZ
cg25322645	0.04970270745964859	0.032306444401377823	-0.6215024634765576	7.910547947046379e-08	PARD3
cg25348504	0.01279504417223182	0.013631917995730908	0.09140343402441944	0.02845938396400456	PPP1CC
cg25358081	0.021096180156810165	0.022945611247262646	0.12123644248929191	0.16712791479486225	SMAD1
cg25363885	0.13143611740063169	0.48233918986712776	1.8756862641827525	2.5658947705593147e-20	PPP2R2B
cg25395653	0.030263687722356505	0.03250465401384424	0.1030585028516866	0.13354415313230794	CCND1
cg25406408	0.8071875027155597	0.7777059072961896	-0.0536791408393103	0.08306629947242795	TP73
cg25425078	0.03100825678845791	0.04496712772739413	0.536218311594727	0.12460875331499792	CCND2
cg25432992	0.03597235998218347	0.07101944769046147	0.9813253295318058	0.03219298164445188	GLI2
cg25432997	0.07898454136510269	0.07314855150383061	-0.1107410244233708	0.14777916641128147	DVL2
cg25444208	0.07383766837233818	0.33964578430035364	2.201602045750071	4.523305280640061e-08	SOX2
cg25454116	0.020041392650154265	0.02253866099199934	0.16941904542280492	0.5934142530867599	CCND2
cg25466090	0.02528985418385413	0.03992024075922913	0.6585617028649879	0.11051085483147034	PRKCZ
cg25486143	0.06956784013220592	0.1266530012204489	0.8643888288748309	0.04379234968867597	RASSF1
cg25512513	0.05900572287016486	0.0602213790613971	0.02942086002901924	0.620301485846493	PPP2CA
cg25521963	0.02184574049787027	0.026290873755179762	0.26721008034505545	0.0050110795488520375	DLG4
cg25539392	0.027242449397364567	0.026632594302249315	-0.03266345394663452	0.5614623494144146	GDF5
cg25553665	0.052470386624380104	0.14137516484326082	1.429953380866446	0.002585781154891501	BMPR1B
cg25574672	0.043338257682557835	0.05081639732163561	0.2296529434565382	0.0991787645247685	PPP2CA
cg25576788	0.14688631889184603	0.2823525287021555	0.9427975235210788	0.00031035914452324327	LATS2
cg25595442	0.32884130876720774	0.529445914230669	0.6870917720932236	1.3215734301740183e-07	BMP8A
cg25622896	0.02805167721302146	0.046649974728975016	0.7337892672305931	0.19495587751712048	WNT11
cg25623604	0.0678405120424163	0.07665186920305309	0.17617391429387336	0.056658112832560975	STK3
cg25632093	0.015049266372598753	0.015800560617771495	0.07028258774924949	0.3453454478491981	NF2
cg25636665	0.5044535001083258	0.6750003320603132	0.42016692224544083	7.244891183602254e-10	CTNNA2
cg25710178	0.018105840564710256	0.01857821010238353	0.03715635794721937	0.4572808688723514	TEAD4
cg25731359	0.3378243627150572	0.6241366390885407	0.885588531592277	1.744114917561493e-33	TP73
cg25736645	0.027800554290322122	0.03053077280957127	0.13515046035778266	0.04148469071117879	BBC3
cg25747192	0.04504840998224055	0.12203017502923345	1.4376898434921461	0.00789407676575557	RASSF1
cg25767192	0.0428874103558497	0.03861872302879252	-0.1512537444806579	0.1532345857655914	PPP2R1A
cg25771041	0.01673914972783825	0.04425665418955178	1.4026681398283913	0.05751469893855775	WWTR1
cg25778220	0.02293620862447862	0.02864933037443713	0.32087448672631	0.004156909110401834	SMAD4
cg25799969	0.015958069082468888	0.01695437493051985	0.08737149961999806	0.05701612347054025	PPP1CB
cg25826331	0.036506359003641305	0.037305973808227436	0.03125888044929856	0.5980270993892198	MYC
cg25830660	0.12933854231251463	0.10890168735192107	-0.2481259482156987	0.004669806371625971	DLG1
cg25836567	0.10017259007788414	0.27647964250794016	1.4646854549285007	5.691312194950209e-06	WNT9B
cg25845463	0.6380132361160765	0.5476853334059344	-0.22023910759637186	0.011267394933360602	PRKCZ
cg25851803	0.08470255908549	0.1013365498128947	0.258677152720232	0.08242908323851579	ACTG1
cg25851842	0.018066195493655134	0.044787918428789236	1.3098168914697825	0.11754632107433097	TGFB2
cg25885108	0.024271370304914355	0.05997614268988354	1.3051331776107749	0.05347128778811847	TP73
cg25896967	0.01895117968001724	0.02240114065654145	0.2412845389660661	0.001584690052641272	FZD4
cg25904812	0.021867800329126188	0.02441249375620025	0.15881156739838947	0.26897148414995026	WNT11
cg25920406	0.09089402793365775	0.42394385995047573	2.221615818618682	5.191649426747058e-32	FZD8
cg25922032	0.0185678734059151	0.021853485783608993	0.2350548263516181	0.046383346083231386	APC
cg25947525	0.14236625309279285	0.10718411421247526	-0.4095161068326068	0.09673943580497582	DLG3
cg25962264	0.01951590648228296	0.020753431319806653	0.08869941254355912	0.06641293352627385	FBXW11
cg25964032	0.03575019666443047	0.3404693136555483	3.2515016912528205	8.087202395956035e-24	FZD8
cg25983317	0.08224659165329729	0.08220240093123028	-0.0007753618445689829	0.9914690781306853	YWHAH
cg25983635	0.10322468119933792	0.17915226256365296	0.7953983009799886	0.021709986025403985	BMPR1B
cg25986322	0.8560415489113563	0.9252804628263173	0.11220990776688858	7.089284997924797e-29	SMAD7
cg26000619	0.11952162828850783	0.3741356244659282	1.6462896352871061	8.529253551901775e-08	AMH
cg26011998	0.06574281225873851	0.06574814001365997	0.00011691033452305637	0.9980880749581362	SAV1
cg26034538	0.7784040587505403	0.8117568682475028	0.06052845352523463	0.0486187546222477	TP73
cg26054540	0.019123062872515074	0.02640719408904955	0.4656174021674822	0.4223278049924162	NKD2
cg26071680	0.27142165428735926	0.3097490632563335	0.19056409438947833	0.009668846645208498	SAV1
cg26093954	0.019690098338344716	0.024002733824396397	0.28572841641326846	0.23203329081992552	RASSF1
cg26094599	0.27567154207744266	0.30116891502675713	0.12762252697214774	0.24259689864515557	WNT10A
cg26103512	0.031153253662230644	0.04232752579018939	0.44221331299178557	0.09102549067060954	CSNK1D
cg26105062	0.015466429454478821	0.017739966674081974	0.19786312157027405	0.00024153708282471343	LLGL1
cg26108379	0.018279950934105536	0.02014516803253288	0.14017164116690195	0.004638191110561272	MPP5
cg26112846	0.04989075279010157	0.07216327975666038	0.532492471280955	0.018276127281899583	FRMD6
cg26115851	0.019403991186765456	0.019073868251934446	-0.024755972095720773	0.5612498023294608	YWHAZ
cg26116485	0.11179074091150602	0.251223396430781	1.1681701270022284	0.00033261367426024843	WNT5A
cg26129270	0.026442126001955286	0.02762947322651266	0.06336987932122255	0.17670062036882628	FZD5
cg26156301	0.023637569628886666	0.023330682545740195	-0.018853193517204627	0.9345063094861177	ID1
cg26195366	0.021462953810556802	0.02943444636034364	0.45565685315405796	0.015113460507598452	WNT8B
cg26208930	0.7683546528001022	0.7103741357177095	-0.11319332069308034	0.013450429139769897	TP73
cg26221243	0.04721808394125967	0.05435466523538939	0.20306436665358452	0.0022776761710083617	MYC
cg26226202	0.03280855451810136	0.09687857706340469	1.5621056422366353	0.016299617627451808	WNT9B
cg26249987	0.03852864050619534	0.04345521137478732	0.17359792190257053	0.000759008721604198	DVL2
cg26267341	0.06531749785891221	0.06218829396132963	-0.07082648648854001	0.27092728798625787	BIRC5
cg26270411	0.13349212502459573	0.14347539414300303	0.10404870078461187	0.03447424426571158	YWHAB
cg26277398	0.8006321727659758	0.7857781529546097	-0.027017533438818978	0.15843948704789834	YWHAG
cg26305042	0.6801752238355053	0.7893906424089303	0.21483296216579667	1.3705134245772912e-08	WNT7B
cg26307882	0.038216532201282856	0.04794808555304164	0.32727634024206304	1.6152689088733264e-06	GDF5
cg26310240	0.02076661753237348	0.01866245343357345	-0.15412758852113723	0.2862928505210295	ID1
cg26317405	0.017676031191105546	0.019352684614023116	0.13073932963695017	0.030456972713943983	PPP1CA
cg26319579	0.4782653043911912	0.5046615056567344	0.0775049103358148	0.3683252074179979	TEAD3
cg26332740	0.08269359388615578	0.2446732093248037	1.56500866507272	3.2794662096095095e-06	WNT3A
cg26346718	0.017896623317129025	0.019149869871058715	0.09764717899223481	0.07689857014706807	ACTG1
cg26351554	0.9628088754781182	0.9613225266131877	-0.0022289003346259973	0.732445212825547	DVL1
cg26357744	0.030445165967285748	0.03306038950101814	0.11889054424271825	0.15205357416480678	RASSF1
cg26369667	0.016309623525354804	0.016690210850953506	0.033278699946920176	0.7675269534519935	YAP1
cg26382848	0.019860988351876788	0.02191380661304334	0.14190269621716634	0.09968527210927171	AJUBA
cg26398408	0.01787278071096231	0.019238738837370352	0.10625011731912272	0.3735162204944724	SAV1
cg26399164	0.11732371885613276	0.11776071374334934	0.005363614050281573	0.9526512454660414	CCND1
cg26400491	0.9680210868079636	0.9581017464613035	-0.014859602299938436	0.10324842866563635	SCRIB
cg26472301	0.03537631410815857	0.03642116330137336	0.04199326301432283	0.42999901878382074	ID1
cg26495575	0.10105549833885241	0.06433080170646246	-0.6515662464599831	0.0010792378536090119	APC2
cg26516759	0.1557502391333827	0.2574779745664541	0.7252146468256047	0.006927961982464966	BMP7
cg26557854	0.04701405966424579	0.054473825498260006	0.21247092331822082	0.019687636273425575	MYC
cg26575738	0.06150762319744557	0.2050333798140089	1.7370216693530016	1.6626695016244064e-06	WNT3
cg26610624	0.1781186033584555	0.1822152697042318	0.03280565790601894	0.8039351681746997	PRKCZ
cg26628821	0.028958096376704077	0.029541863076560468	0.028794046611312064	0.5681471262799642	TEAD1
cg26631039	0.07161653812829129	0.06121243495490913	-0.22646802400166816	0.4203031214858294	GLI2
cg26640895	0.011009905254022784	0.012168666762532405	0.14436905668387048	0.009532539077168911	MOB1B
cg26647219	0.035959362963451424	0.08438879520886688	1.2306839935604108	0.03324879444953816	WWTR1
cg26648054	0.03072169731278371	0.03425003499576267	0.15684753788309921	0.07976745815118802	DLG4
cg26652809	0.9243922061580873	0.9343018421661106	0.015383616470753153	0.010612031169344484	DVL3
cg26659805	0.10184817606728643	0.3817921024177857	1.906367115851914	2.9934342829469716e-14	AMH
cg26660754	0.0736327401255053	0.07548508201946084	0.03584416527552683	0.5559424875565162	APC
cg26674800	0.04615707673152308	0.056728976350742255	0.29753397485193406	2.8370536513204673e-06	DLG4
cg26679958	0.1267037394777501	0.21474203726577556	0.7611455323889532	0.0027254710241493467	LEF1
cg26682608	0.7986762983604191	0.6784741425388028	-0.23531706682349873	1.1292246676653255e-05	WNT9A
cg26696995	0.8008123086181391	0.7772793547275555	-0.043030951398962826	0.07786990590538737	WNT7A
cg26707202	0.029743266621276215	0.03317462624842085	0.1575171086878142	0.007274677705945394	SMAD1
cg26712080	0.03215594764434607	0.19325823433421446	2.587372373892582	1.0906954474063822e-05	WNT5A
cg26727980	0.03586052991671242	0.04486763129182986	0.32327821416546537	0.3406462773142993	TEAD2
cg26760589	0.09896764262855315	0.06563580454381354	-0.5924738901986769	0.0003207095141745602	BMP7
cg26762173	0.01859324015420913	0.020612037648226188	0.1487089290455053	0.1803538122500798	FZD3
cg26792749	0.014815491810919387	0.015544782339674977	0.06932389759770385	0.7366881002435796	TGFB1
cg26797723	0.9410939041569476	0.9254800222522764	-0.024136837124838047	0.05650269914480342	WNT5A
cg26864834	0.031182209007220307	0.03932831429112827	0.33484521519936755	0.14417717284943127	CCND2
cg26910651	0.018092250356470337	0.019624760787460154	0.1173032037282826	0.07758905048598105	PPP2CB
cg26919100	0.24371406201252074	0.4808559025495287	0.9804151329943815	1.8405541735297758e-10	PARD6A
cg26930596	0.8221701946745404	0.7973923421477586	-0.044147321940639805	0.10057887499189554	PRKCZ
cg26938203	0.034647160215094674	0.03836380151402248	0.14700857617418825	0.033557857762064526	PPP1CA
cg26980033	0.03710309022408767	0.037925524243808746	0.031629772625237744	0.5735681133061925	WWC1
cg26989531	0.08977051536077808	0.09957048654869295	0.1494765024493791	0.06046501701515943	CCND2
cg27019201	0.8391272189557236	0.7973182394606867	-0.0737338797247831	0.03199583295406668	ITGB2
cg27024876	0.12287395027300671	0.14803235656124095	0.26873345968066376	0.14772609090711375	TEAD2
cg27049076	0.7378939892634688	0.7739160563501458	0.06876352731278537	0.0006659969016442426	PPP1CA
cg27056436	0.17399124186014744	0.17281858136697903	-0.00975634374991669	0.7870632151924961	ACTB
cg27066067	0.9848554262701302	0.9845632720238112	-0.00042803441014953645	0.9070635562563032	CSNK1D
cg27075187	0.05218229881861471	0.04851837229851053	-0.1050293499544348	0.29204955374922215	TEAD1
cg27078600	0.6106408889656177	0.6128108028774923	0.0051175331943443545	0.9441671733113174	FRMD1
cg27092705	0.020894831394500313	0.028853564795896805	0.4656034545044272	0.00434538596383347	SMAD4
cg27096477	0.934938464763768	0.9358925158927481	0.0014714369882494434	0.8919791943272862	FRMD1
cg27103348	0.4165542579669919	0.36854343288838387	-0.1766697738809435	0.006424582713348185	ITGB2
cg27112142	0.10161681827620032	0.10737369266308325	0.07950136808604542	0.3649964812397466	PPP1CB
cg27120667	0.017615361248368516	0.01668021946357268	-0.07869579070256412	0.4784732750685743	CCND3
cg27125605	0.027567527175588198	0.08015564714916473	1.539834302629317	0.03899417381275846	WNT9B
cg27147306	0.11552497127829052	0.1152168857836243	-0.0038525622105373336	0.9566502432464277	STK3
cg27149285	0.020202818173981705	0.016813223131409486	-0.26496023560305954	0.05527392631239684	RASSF1
cg27150178	0.29756179177944236	0.2816823073895921	-0.07912033991557291	0.35387966744094246	APC2
cg27176628	0.9850407880752114	0.9863419292775543	0.0019043996035545848	0.5816310926564849	FRMD1
cg27178145	0.018904523461237843	0.02052763752917053	0.11883611827112386	0.2813470497941514	YWHAH
cg27181253	0.39092222404036964	0.5648391025001447	0.5309583619108382	7.503123850950121e-10	WNT2B
cg27188447	0.02085492217101322	0.021206849717377886	0.02414239588116484	0.9247585795484897	SMAD3
cg27196808	0.024777616801879503	0.16541819182699752	2.739008567491047	0.00017253253963177195	WNT1
cg27207274	0.0546309552699944	0.0637462735579277	0.22262235818039386	0.26812001015821324	MYC
cg27232145	0.43316672395232575	0.5434674579606001	0.3272712325915684	0.00045802493057466384	FZD10
cg27246991	0.9409076857545061	0.9358543170195537	-0.00776921913578966	0.101047316955632	SCRIB
cg27312071	0.030667951455856247	0.03131271029326055	0.030016586023114585	0.7538087220257652	WNT2B
cg27331524	0.16568223529345624	0.5262381900610327	1.6672970284527695	2.9189318069720335e-45	WNT2
cg27346528	0.021843674312325482	0.17943035513575925	3.0381365221673553	2.197685915282942e-05	WNT3
cg27350783	0.024972548130313587	0.03087081538961819	0.30590055188118603	0.18539964691379368	ACTG1
cg27364162	0.5493542876897097	0.6024314566542033	0.13306023662864291	0.00025041664170974214	WNT5A
cg27370461	0.025475778671652082	0.02401293032575581	-0.08531477523108236	0.29571743898717234	PPP2R1B
cg27417922	0.011804670877473758	0.012028638200011802	0.027115500937913917	0.8003489879120969	YWHAG
cg27470406	0.03287720273206476	0.035324239423480404	0.10357094137235319	0.03883277857847825	WNT5B
cg27492467	0.091281557442159	0.2378489200865417	1.3816501628460147	0.0005100218902291398	PPP2R2C
cg27496267	0.4992790868542585	0.5694697666055871	0.1897727724462331	1.2190803618612127e-10	FZD1
cg27500214	0.052432412092847304	0.04662800696565367	-0.16926215144237275	0.017314700351950426	PARD3
cg27527593	0.01986940597393577	0.02251274313670142	0.1801931155896252	0.3029135478557688	ID2
cg27549619	0.38917469822309264	0.3212200251190585	-0.27685608344485607	0.028236135829770945	AXIN1
cg27562717	0.06912204116532393	0.07666547341924006	0.14943118017925822	0.10168243464127998	ID1
cg27565555	0.057742163488772785	0.07728918223038832	0.4206413380508466	0.4047690034991617	BMP7
cg27567593	0.0942625157521666	0.0915805428086129	-0.04164306958771763	0.7191480285679199	BMP8A
cg27569446	0.01579741280637297	0.09672287793321695	2.6141688688877864	0.006105405706514257	RASSF1
cg27581839	0.17394949601048357	0.1709841048818032	-0.024806284260193445	0.9236030330395503	AMOT
cg27629977	0.042619133006181545	0.16483309854879535	1.9514328152920826	0.00012287088523880684	CTNNA2
cg27644254	0.06413649138922216	0.0625257594298959	-0.0366947574632589	0.5391968186332157	SMAD4
