# Supplementary material for: Regulation of Canonical Oncogenic Signaling Pathways in Cancer via DNA Methylation
Source: Cancers (Basel). 2020 Oct 30;12(11):3199. doi: 10.3390/cancers12113199 (PMC7692324; doi:10.3390/cancers12113199)
Supplement: Supplementary file 1 [file cancers-12-03199-s001.zip › cancers-933492_Supplementary_Files/Supplemetnary_methylation_data/CpGs_Hippo_TCGA-LUSC_data.txt]

ProbeID	mBeta1	mBeta2	log2FC	p-val	GeneName
cg00011225	0.03422257171456881	0.25171849382866	2.878791132766648	1.679636365491466e-24	WNT6
cg00026374	0.03141386928862516	0.037783882702921864	0.26636930924795366	4.5676615642800205e-09	TEAD3
cg00034019	0.018829761526767824	0.020647919859506765	0.13298171827087504	0.002943616160426285	CCND3
cg00044318	0.8281310809222954	0.7854301393200988	-0.07637618350157038	2.1406487755766973e-08	WTIP
cg00052422	0.009995951613235065	0.01315161206112416	0.39582382595839705	1.9053129798186716e-18	CTNNB1
cg00064284	0.037833404530520864	0.04165354213098696	0.13877857797126966	0.00696055720131471	YAP1
cg00069242	0.03909227379854338	0.0618490893201324	0.6618688514992448	1.4920530747024158e-05	AJUBA
cg00078968	0.05044163036185814	0.17592149959545147	1.8022449952598794	9.42356527093132e-05	WNT3A
cg00083833	0.186717183129777	0.39216631630419185	1.070610924419961	3.942555897916361e-15	NKD1
cg00110724	0.9855629305231558	0.9731078415417652	-0.018348297802402547	0.16092767827348217	SCRIB
cg00112091	0.0463067410069019	0.06814974532326751	0.5574860395807578	1.9475132480918059e-07	TEAD1
cg00116315	0.35675073973105725	0.42858767030273315	0.2646739257008161	0.014987411468098677	TEAD3
cg00126034	0.061729894225637315	0.12014906726501087	0.9607842242428658	0.00984362010429454	WNT3
cg00145587	0.02295933316327297	0.03710317570637482	0.6924619335517419	0.1327809990850871	SMAD7
cg00214056	0.1006566508325528	0.11805199094334805	0.22997987209520965	2.631982632259965e-05	SMAD7
cg00224911	0.086772287240852	0.03315060952708894	-1.388198960989189	8.263601349800753e-53	RASSF6
cg00255837	0.03564135634508107	0.04709415842587749	0.40199587839098655	9.051275330384385e-05	WNT2B
cg00295572	0.04614558491870419	0.2860566208884418	2.632036209944155	1.2166648437540927e-10	TP73
cg00299047	0.25236448255874666	0.4255268237522725	0.7537411956995548	1.4351480665336656e-12	AMH
cg00327537	0.015169883378508695	0.017523075612030647	0.20804602122942253	7.490739923526044e-06	MOB1A
cg00336800	0.15137884221028028	0.1916158841609321	0.3400535814220037	0.021444025999921065	APC2
cg00343240	0.038350239796297314	0.04080764838467212	0.0896039764157918	0.11996916351142317	YWHAE
cg00347938	0.9853089553653182	0.8621453018922541	-0.19264513492493285	2.9595676488508078e-05	CCND1
cg00363811	0.023226254086766512	0.03085661489123409	0.4098233043770565	1.0649630989726695e-07	BTRC
cg00374596	0.014278850342813761	0.01601458792231899	0.16550685013353827	3.5007092285557286e-07	PPP1CA
cg00389176	0.04611152694466939	0.05418313237530896	0.23271635925940592	0.0002291778278662523	TGFB1
cg00402617	0.025139050176305782	0.02737988815413297	0.12318641151946359	0.0064494213033106955	YWHAZ
cg00413099	0.014880200246932228	0.01898352667772163	0.3513540936018315	0.18277582127512665	ID1
cg00421139	0.02748764416068267	0.08879757008763335	1.6917369328989689	0.002893017120190642	GDF6
cg00428944	0.013413424252877696	0.017224370047024894	0.36077363629541503	4.789054473752112e-13	YWHAZ
cg00436663	0.04200334597252921	0.050367603824752825	0.2619918411562727	6.65698099731892e-07	CSNK1E
cg00468144	0.014945615779056086	0.018402844972910715	0.3002064766184225	4.3080842545567555e-10	WNT2B
cg00485849	0.04856920761676949	0.03231831879335507	-0.5876897989769959	2.0853154581887432e-06	RASSF6
cg00487780	0.014290399943012374	0.01665799040155432	0.22116807287315332	5.887841761202903e-05	TGFB1
cg00487870	0.0230738110274429	0.028659787253345732	0.312771591240901	0.1941440310836432	FZD6
cg00494337	0.05860578455818947	0.06565677678430755	0.16390085722027886	0.27789351090804826	ID1
cg00503804	0.03363770988033911	0.04784139264268096	0.5081798988917956	0.08957260996313456	NKD1
cg00522049	0.0443241886864975	0.052273519947640915	0.23798608532007554	0.0846814952105727	BMP4
cg00542041	0.9838179841418186	0.9760777162716042	-0.011395406527804484	0.2510874194077946	DVL1
cg00549910	0.017384573516407993	0.07959439667546393	2.1948591959353236	0.001691943445483646	CTNNA2
cg00553886	0.09737583412554439	0.11880438814871527	0.2869524378563274	0.00306088940144652	TEAD1
cg00557469	0.011905793406046668	0.01646180678911213	0.4674589240133612	6.97390886948445e-13	PPP2CA
cg00560671	0.011092220001823087	0.013640699006700093	0.29836943998649634	6.687918157601941e-14	LATS2
cg00565688	0.10021423633207936	0.3415838293506339	1.7691522082162066	1.603422030423737e-13	TP73
cg00585714	0.26275883755949175	0.4421996720815671	0.7509586670895685	4.519010512782191e-23	GDF6
cg00593962	0.016458834817309746	0.021869850960061537	0.4100811830791299	0.003275157321460107	FZD8
cg00611675	0.05422575566568617	0.076118535254196	0.4892695473730845	2.766834009113314e-05	MYC
cg00625653	0.08438343571154083	0.1300140155750231	0.6236354209967949	1.8777379978054084e-06	WNT7A
cg00645593	0.07377269879295655	0.11269032844609207	0.6112047835315003	1.3200772246052983e-07	FZD8
cg00648919	0.05022063829773836	0.07097547264847441	0.4990401861603764	0.0006620311250901739	WWTR1
cg00653281	0.9529368329950306	0.934327154989683	-0.028452787276667946	0.011516338119113958	PRKCZ
cg00654461	0.03542631312912531	0.036060657796773914	0.02560438400574173	0.7319506742012725	PPP1CC
cg00660400	0.023779873373392806	0.02445942148203922	0.04064924859922272	0.620185088253936	PPP2CA
cg00671759	0.010412867841705222	0.013052292954936012	0.3259358130944775	4.3347424535157226e-14	ACTG1
cg00672228	0.043525130433281246	0.046928762404348776	0.10862379315396964	0.021074027619072344	DLG4
cg00685723	0.035934905380961196	0.04223654295515476	0.23310586814225964	0.29493288506856374	WNT10A
cg00715047	0.019629686180610638	0.018995208885673114	-0.04740153159729343	0.761574020809555	LLGL2
cg00716390	0.13771587281029338	0.12783730387496933	-0.10738596387032456	0.2868818828305022	STK3
cg00730653	0.017234415228476685	0.06384448246889952	1.8892695973163767	0.006069631081375468	WNT7A
cg00735196	0.030596454545873474	0.03332742288631819	0.12334527623266739	0.06529912875889364	SMAD4
cg00743929	0.12489417425184866	0.23113250330998528	0.8880139716263383	1.0511354861556632e-06	RASSF1
cg00758584	0.010256487121281393	0.014128557678778929	0.4620775068988683	0.17452742439986943	BMP8B
cg00777121	0.06644488207305468	0.18404703419983756	1.4698445167090828	2.6921401792124323e-05	RASSF1
cg00803638	0.1886142030082565	0.20720693239115764	0.135633953382237	0.0191774681288541	TEAD3
cg00804485	0.05616362708576806	0.06083367390822183	0.11523402616017614	0.02316502401160288	ACTB
cg00807892	0.010454128169780403	0.014103389394564418	0.43196916746430314	0.005182292972098369	MOB1B
cg00809614	0.06153697838511896	0.07005538908966558	0.1870424302798048	0.0447876982857295	WNT11
cg00814733	0.05258265240019872	0.09262572427612452	0.8168260015200502	0.0030888108077499503	CCND2
cg00828602	0.04957110500919813	0.06070617860777564	0.2923439410058034	0.11350852134187081	WNT5A
cg00850756	0.010625286748649826	0.013494377766998288	0.3448566785609159	1.7268303498022307e-11	CCND3
cg00858899	0.0908197488004416	0.09200211918831314	0.018661046372035	0.8648481638361337	CCND1
cg00862408	0.6217533603627656	0.5749480578368709	-0.11291077426044777	0.006852867125468325	PPP1CA
cg00866690	0.6576472949754535	0.8533116005915098	0.37575860652716453	1.8207620418473902e-17	PRKCZ
cg00870662	0.07347294067871608	0.05458702954309819	-0.4286548259312988	2.490052401063857e-05	PARD6G
cg00879141	0.02661858849879451	0.03317647021343145	0.3177263283288179	5.793088198995838e-12	ID2
cg00883329	0.0836813349655033	0.14304944972707623	0.7735361758640951	0.0028004966930283517	BMP4
cg00888007	0.06267899332925168	0.07263571831592054	0.21269715281373355	0.43258018220610417	CCND2
cg00906319	0.01939543769605409	0.10477129930626822	2.43345432542924	0.003261441692680092	PARD3
cg00919118	0.0202534581568722	0.035717294754928346	0.8184545536002871	0.029940782428179744	TCF7L2
cg00942997	0.9096524672945759	0.8750223611786934	-0.05599558350630104	0.00020076010769235853	WNT5A
cg00953256	0.6385822547047089	0.5472494411561493	-0.22267388686972356	6.95557657560431e-05	CCND1
cg00981070	0.8600547868187182	0.8450972744052275	-0.025311153161520508	0.528090250256418	PRKCZ
cg00997079	0.20067685108005429	0.40866894014074684	1.0260583937524652	6.404176455352138e-21	CTNNA2
cg01022171	0.010004932396731813	0.012232206826199597	0.28997328658774746	0.00024738005340429336	TP53BP2
cg01027937	0.19406381697103287	0.11043898122431768	-0.8132816693453957	7.641012735559897e-34	RASSF6
cg01045337	0.3411939185449904	0.2846517284586834	-0.2613940721566729	0.039771853098882815	AXIN1
cg01045622	0.05366748024371937	0.06934946449111347	0.3698365889218251	1.8793767769469317e-09	DLG5
cg01051310	0.015300029964061717	0.041075980030636415	1.424760518465622	0.003973935157008994	WNT3A
cg01053259	0.9352587927728687	0.9019603908154694	-0.05230154467215453	0.0020520904207021644	WNT5B
cg01080781	0.9098001861313126	0.8976435227182573	-0.019407102312822545	0.016291153564569998	PRKCZ
cg01082091	0.8229412829296695	0.7801509116194582	-0.07703627319038114	1.1398357041319756e-06	FZD9
cg01107031	0.03012376552242236	0.03267997208857315	0.11750463066218723	0.07929942414432103	TGFB1
cg01109065	0.4811982366222771	0.5766918868197535	0.26116937031914905	1.3260366677231982e-12	WNT5A
cg01116966	0.042640232553896804	0.05095176628830087	0.25691685318825525	0.06222518868715132	TCF7
cg01144275	0.02358489396678156	0.034172160280082825	0.5349583394906134	0.12579611503024996	ACTG1
cg01166979	0.07949888933699176	0.0908996753388312	0.19334043670199438	0.04935528300434333	WNT7A
cg01172183	0.12049648084043846	0.37311093798869815	1.6306136418683626	8.068417851040868e-23	STK3
cg01245787	0.1313605930965577	0.106284414646609	-0.30560248784961314	0.0015313169864821067	MOB1B
cg01251360	0.25380454489082843	0.30449519163680294	0.26270154251339495	0.009058361154892247	CDH1
cg01277331	0.19881655507469492	0.21197022148798866	0.09242371049674736	0.20058417957391897	WNT10A
cg01287707	0.12431087148744774	0.21737473160472273	0.8062317748075194	1.5263220160523455e-05	PARD6A
cg01291833	0.05144333301911568	0.051146581961206965	-0.00834628771759463	0.8976615421628584	MYC
cg01294023	0.011376202577352364	0.01652933394172074	0.5390095311036949	1.985419911765195e-09	TGFB1
cg01299369	0.036387785229350475	0.04191105122177356	0.20387646479785623	0.0013194690597179756	BTRC
cg01301637	0.010612886047367482	0.0531964067406264	2.3255117659904587	0.005640889987601607	WNT7A
cg01311674	0.17490825625876033	0.13254271000124457	-0.4001410684011016	2.7723011877825965e-06	WNT16
cg01313514	0.09028585438116253	0.1054493346098786	0.22397811673003643	0.036448371441219034	WNT3A
cg01365608	0.03155239160279622	0.06182425118064691	0.9704234981998258	7.042509423397547e-05	ID2
cg01369328	0.015608559685769685	0.01867292764315974	0.2586107232787113	1.5809160643663564e-06	ACTG1
cg01374266	0.7433310527026603	0.6749136816773517	-0.13930187798143517	5.0949777889534284e-05	WNT7A
cg01406280	0.0759922067805848	0.07625737538718413	0.005025403881083543	0.9613334744108017	CCND1
cg01409995	0.21599306337809276	0.19474926530417402	-0.14936709525134312	0.0016827639319035427	SOX2
cg01434649	0.33129299573229215	0.638846487652479	0.947361596789899	4.574573842587766e-37	TP73
cg01442799	0.0408066808851791	0.050694457015311965	0.31302263996469204	6.7054606712943396e-09	YAP1
cg01445942	0.026017613238401047	0.03385491208009864	0.37987655212389293	0.33771968835418176	FZD9
cg01460557	0.1276026746685155	0.15895955600785222	0.31700117846982845	2.3145782450731604e-05	PPP2CA
cg01480180	0.5982852422170378	0.6253990475885424	0.06394354544413135	0.4052005219642836	FZD1
cg01487910	0.5390609769322449	0.40913057088803656	-0.3978871337422228	1.93242721305901e-15	TEAD3
cg01492989	0.0277707373625846	0.037686360886785925	0.4404770067791177	1.6752223432030907e-08	GSK3B
cg01498655	0.010421801314209587	0.013457953104619108	0.36885434309994286	1.3851010498124327e-15	PARD6A
cg01528425	0.04572244830926644	0.05162497884423577	0.17516662741359323	0.0008335920032590926	APC
cg01568919	0.2735347693044125	0.3359193617745077	0.2963907250369264	0.003331334053128272	FZD10
cg01573194	0.09079811023283776	0.15523361426817325	0.7737068160139323	0.0011197139778004318	PARD6A
cg01574414	0.012982957577305478	0.01666051147260325	0.3598136183527297	3.37166333196096e-18	PARD6A
cg01592801	0.16776548481528167	0.17173940817650268	0.033775191439910444	0.7914794571007391	STK3
cg01604628	0.9295788292532998	0.9038702757693893	-0.040461481696686	0.002355547834619701	TCF7L2
cg01616215	0.01168584829970813	0.013017717910082969	0.1557140908076142	0.0015586618062924688	YWHAH
cg01623343	0.9828554807628107	0.9759185244325006	-0.010218590108256875	0.12188586319642548	AXIN1
cg01666436	0.9068772734850354	0.740410101509832	-0.2925827477148851	8.618511376329232e-12	FRMD1
cg01677987	0.9368629330008702	0.9247044642479194	-0.018845637313634363	0.0821214490458013	AXIN1
cg01684881	0.047285234943387065	0.2682113855619028	2.5039088107990857	2.2457740074217433e-11	FZD2
cg01686348	0.07313817588814586	0.06310476293656823	-0.212875746294673	0.2803389612282386	SOX2
cg01708711	0.8593722263011566	0.901008696306447	0.06825787863567581	3.915683373509875e-05	YWHAG
cg01725608	0.08472217544595899	0.07406066392470294	-0.19403215171590585	0.15562222102903875	WNT16
cg01728055	0.9167219000921937	0.9014932293037833	-0.024167482976602858	0.004192379925419452	PRKCZ
cg01774158	0.025070634003048892	0.04791037405144442	0.9343395966154213	1.7559089250696296e-08	PPP2CA
cg01776877	0.021216662774057957	0.03413182700000448	0.6859198920123627	9.667643401015168e-11	FZD4
cg01797527	0.038166406925152496	0.075464225061595	0.9834895011968922	4.488649112510677e-05	BMP2
cg01830294	0.20942802795148455	0.2759362930473611	0.39788068995417203	0.00025161500767042735	WNT2
cg01857829	0.09036990662063439	0.11593875265577096	0.35944853228336754	0.02550292270237493	CDH1
cg01869067	0.0639988832923074	0.09010463638358282	0.49355461066958595	0.00021877177757314832	WNT7B
cg01873236	0.04774878128549117	0.05623541604529061	0.23601508880983257	0.0009472736569686847	CTNNA1
cg01881939	0.012148441584012378	0.02060202122074519	0.7620146289824676	0.24735015666739057	ACTG1
cg01886741	0.019818733315827976	0.023315701225074648	0.23443706190187755	2.978068984591196e-07	BIRC5
cg01915516	0.039860249905536396	0.2713349285634349	2.767052115320194	6.008705294252449e-10	TP73
cg01963240	0.08760591844651643	0.08819712089094447	0.009703223029394973	0.9431815768144671	BMP4
cg01984656	0.9749444373873137	0.9717680548565297	-0.004707994025977934	0.005303338439839499	CSNK1D
cg02007381	0.012707647945041232	0.01843391698078091	0.5366656314709467	8.600199777736195e-19	CCND3
cg02010342	0.11740643971349021	0.14255274561221876	0.27998428424300315	0.0028101772837337198	ACTG1
cg02010682	0.0979201372489161	0.25535654100265304	1.3828355291248475	6.541811598430103e-08	STK3
cg02017282	0.1272716198348136	0.41117447406360086	1.691839953967601	2.2222238173927503e-31	WNT3
cg02030697	0.06637445400304232	0.07170841572426988	0.11151435570733323	0.07028206034687097	TEAD1
cg02045085	0.02061561350814807	0.02599020800726287	0.3342307845743705	3.492611086063877e-11	MPP5
cg02053340	0.04186274240897919	0.044751215340551036	0.09626003822594822	0.4182609850327428	PARD6B
cg02056062	0.2609795022372607	0.2905905092640017	0.1550510854874298	0.05050945078909538	WWTR1
cg02067983	0.1570114680522192	0.13874168900999384	-0.1784685839649016	0.11234216690398606	WNT1
cg02086790	0.6655969797365405	0.606411808094225	-0.1343510409673189	0.01658617275384577	AXIN1
cg02117924	0.8825345014819244	0.7507897828398242	-0.2332436623650292	5.4124359413276e-07	ITGB2
cg02139088	0.013319111374583994	0.01601732274901691	0.2661351936408423	8.487942239826572e-10	DLG1
cg02148787	0.31805699315699637	0.41335249516120537	0.3780872879263994	3.5574119821009706e-06	TCF7
cg02153614	0.0162027374679658	0.021351978082405645	0.39813215127375196	0.00012797482580062901	TP73
cg02169981	0.8192771974642749	0.6729250503507971	-0.2839058335654015	2.5911399080795367e-10	WNT11
cg02175741	0.0630867971924302	0.07365077322809438	0.2233625620630492	0.059173090834530144	WNT6
cg02184281	0.7308644945280282	0.8359691185145881	0.19384569977488125	5.348401287724233e-26	SMAD7
cg02193650	0.042674527833958635	0.07182781098075167	0.7511673578662835	0.013244706331977517	WNT1
cg02214745	0.05468172904698938	0.15724695146182682	1.5239012808468804	2.015742764538288e-07	FZD10
cg02227623	0.050661052022460344	0.15288596850615557	1.5935070644740885	2.6040666047041315e-06	CTNNA2
cg02249648	0.03367993920157226	0.036691623015653874	0.12356118802829039	0.0822946907343925	WNT5B
cg02254554	0.07849564063381026	0.12421090221731361	0.6621073678531728	0.00026693601668697196	BMP4
cg02255700	0.06758812402288944	0.07670418639831277	0.18253554860486443	0.054171867561287106	CCND1
cg02273769	0.0279562229189349	0.0342695486119882	0.2937577335459824	4.696980459171195e-06	FBXW11
cg02274108	0.018032419084942006	0.02061470515021097	0.1930808765030376	4.117350366313984e-05	PPP1CA
cg02283836	0.045336131022917045	0.0440695693623435	-0.04087847800105638	0.5451413284564515	FRMD6
cg02286547	0.0102557378174488	0.016024753643373843	0.6438708919357777	0.2513759022007672	WNT11
cg02286715	0.08793577632216573	0.09042923776639876	0.04033906361818168	0.7488341231320537	PPP2R2C
cg02291403	0.037417541899067534	0.06644913565139979	0.8285356479627144	0.0014197831350994312	FZD10
cg02293396	0.9275888428661953	0.9000368580148206	-0.04350138377707126	0.0036514059703559878	PRKCZ
cg02295678	0.015428477425678393	0.018928257986581112	0.2949459472647286	1.632882113500573e-09	DLG4
cg02297616	0.160660339894507	0.19303983224512697	0.26488473313093586	0.012342270975263435	BMP8B
cg02305135	0.11501627819966183	0.36601007771514793	1.6700453126270627	5.751488339111759e-14	TCF7L1
cg02313850	0.05025875907513629	0.04050086486345045	-0.3114223345609925	1.2672439635181001e-08	BMPR1A
cg02347356	0.48809108664558537	0.46185749965071493	-0.0797026111599151	0.07557325516692123	PRKCZ
cg02347832	0.035939785173950925	0.044557528500364964	0.3100874267253605	1.600899780143205e-05	ID2
cg02356111	0.011538357107167172	0.013035393064490947	0.17599626603898902	5.6948152168493156e-05	ACTB
cg02381820	0.01831813181299764	0.027470021760266142	0.5845856765268813	0.016202575226662037	GLI2
cg02403294	0.04532959642410915	0.05526100398641201	0.28580845662882604	9.940169532960023e-07	CSNK1E
cg02412969	0.08834383091826024	0.0628046284364895	-0.49225851079597965	1.1171362363344147e-08	ACTB
cg02424378	0.014690271175260347	0.01806047919846222	0.29797514474686176	1.0964911391994768e-05	TCF7L1
cg02457501	0.018512665226164772	0.02112173994090917	0.1902160724888725	1.562984258800474e-05	YWHAH
cg02466933	0.12387890198430702	0.14920441923450586	0.26835976623627456	0.012480732978570611	YWHAQ
cg02471153	0.2521182874900298	0.4828401614005818	0.9374449123482395	5.830774927524167e-22	STK3
cg02481000	0.6274756040793967	0.6788752474470126	0.11358711507414791	0.0007292751075684398	PRKCZ
cg02485410	0.023549676176911154	0.05071522263791003	1.106711628346861	0.09566922685198467	STK3
cg02502307	0.20194623150444108	0.15409897761379732	-0.3901139341554311	0.0002893696127497127	NKD2
cg02508567	0.0777486173798938	0.09818499328408868	0.33668551837304256	0.0026578749077639414	TCF7L1
cg02525785	0.029857937785217926	0.03427476544107908	0.19903226747992353	0.0038079912624265863	DLG4
cg02557695	0.12687284640841723	0.1569870469962841	0.3072621936269861	0.09154976389739972	FZD1
cg02560730	0.22020563259984813	0.22496669842333858	0.03086008485483739	0.6558216237022644	CSNK1E
cg02579136	0.017239395818844795	0.04542757528895151	1.3978590893051175	0.05753066715420847	WNT11
cg02587129	0.039931701702536224	0.04604218069427818	0.20542161120344077	0.00013272811289578355	GDF5
cg02648251	0.013191864958331816	0.016829066941179825	0.3513066556550936	2.5644240750492246e-18	PARD6A
cg02655745	0.046599606626140475	0.05828226129256182	0.32273907727188383	6.626932189593933e-09	TP53BP2
cg02679955	0.04092730166829529	0.04609846031964881	0.17165501248333473	0.010725855386249813	LLGL2
cg02694676	0.138065870214624	0.13193595779043713	-0.0655189205780119	0.035211601051306045	CCND1
cg02695467	0.02380249986489665	0.0938940926652259	1.9799212927785967	2.5564084613129818e-05	APC2
cg02708401	0.04811067667125004	0.059213004681153335	0.2995569722550927	0.05902769098863685	WNT5A
cg02723533	0.9889262379027997	0.8681705533062264	-0.1878844272128292	3.675058371575469e-05	CCND1
cg02749789	0.12772748184356478	0.11921311324993956	-0.09952603003477611	0.16013995783205512	YWHAE
cg02765328	0.025341220223442356	0.03780610893186725	0.5771333779680043	0.034005532288273424	CCND2
cg02765363	0.6124654877074514	0.8709714767629141	0.5079969222576939	2.6851024343093996e-27	CSNK1D
cg02769794	0.01306816269617886	0.017208796185497213	0.3970898581423514	3.487259623029776e-13	DLG5
cg02771661	0.06668901025752623	0.06810449335344855	0.03030094858897461	0.903635550000456	WNT1
cg02835734	0.04115867453004411	0.05220142805325899	0.34289275198807934	1.0231446397593924e-06	PPP1CB
cg02839875	0.7695988993735573	0.7403462845386504	-0.05590651089312898	0.020658982179559183	WNT4
cg02841523	0.01731945392082226	0.02303446361576399	0.41140056062976804	0.04583849683305166	WWTR1
cg02856109	0.11395477223708404	0.22205022397921392	0.9624246829870619	5.485597911614542e-06	CTNNA2
cg02865675	0.822797828431316	0.6607305354353434	-0.31647596632287023	8.165805393686686e-14	FRMD1
cg02865818	0.04630522436518338	0.04415612524620449	-0.06856139463613047	0.6019650723273049	WWC1
cg02885428	0.8198549429659668	0.6371165694772628	-0.3638113180298729	8.24671594664704e-17	FRMD1
cg02915837	0.04023574769395994	0.05590098705447958	0.47439591494167765	0.0015806860464853522	TEAD4
cg02919794	0.9387189154564556	0.9094920565790747	-0.045632192748913725	0.0026396220983642806	CSNK1D
cg02924487	0.5845366161739353	0.7708146443956483	0.3990905810933906	5.7295629782655514e-30	TP73
cg02928052	0.9838460656714765	0.9694079178305312	-0.02132874050637825	0.05239994796908075	WTIP
cg02930432	0.3242668054344766	0.314450461421318	-0.04434859286628306	0.7828032703815532	RASSF1
cg02935351	0.6779771087183261	0.8781423009348888	0.37321818121399436	2.2202382275545394e-15	WNT5B
cg02971575	0.02140245999256623	0.030718236391206136	0.5213187606913269	3.0111901291614396e-09	SMAD1
cg02973263	0.1183641083649236	0.11895396231186463	0.007171650385050998	0.8490211008939204	PRKCI
cg02989351	0.14998776005530567	0.18131871283924036	0.2736830523117601	0.00022890620385502557	YWHAQ
cg02993533	0.07107380393942006	0.07609088224328668	0.09840567417699699	0.1822364394523278	WNT7B
cg03001333	0.8907875760247981	0.9302848000041004	0.06259101781974638	0.00034679218320431533	PRKCZ
cg03002835	0.9872548851576755	0.9658083435868123	-0.031685674520718306	0.029136835448696788	FRMD1
cg03003858	0.01222835448098709	0.015637839875007824	0.35481096103822907	0.14465726513902288	MYC
cg03022921	0.13408059136673978	0.1273169495749534	-0.07467592067997095	0.2591969307995749	ID2
cg03029145	0.015746605520596386	0.018670383343082624	0.2457106876403678	2.181314206571789e-06	SMAD2
cg03051258	0.03538099719040307	0.045631134386536445	0.3670438094954037	4.221105573928354e-10	LATS2
cg03054480	0.04745753266822397	0.07703086819404856	0.6987995893107373	0.019183967313758044	BMP4
cg03061811	0.042133716550595016	0.04561528329834422	0.11454209768889517	0.14102349619749768	TEAD2
cg03063453	0.026298277867162597	0.042411194023368994	0.6894767721462736	5.912297210834555e-07	PPP2R1A
cg03064228	0.9341700424000544	0.8935650390973159	-0.06411243934802154	3.288708034400308e-06	NKD1
cg03067912	0.0850830833417785	0.09604233282354582	0.1747981300432338	0.4068122813410797	ITGB2
cg03076047	0.02417900904848829	0.028279270571348485	0.22598978965652658	0.0003694238269149514	MYC
cg03077621	0.03505277238537128	0.03502128741523549	-0.001296434471282545	0.9932912120855496	PARD6B
cg03128101	0.03784165460858659	0.04006308364940541	0.08229829822046922	0.30750626924567165	MOB1A
cg03154513	0.03659571644065315	0.04103656092176537	0.16523504090258598	0.004826627922966386	ID1
cg03165176	0.6087845043995566	0.6067687815847703	-0.0047847774471936905	0.9357117008440653	APC2
cg03186851	0.032170368796150414	0.186360777765038	2.5342938765372804	6.390803715498429e-07	WNT3
cg03224572	0.04022281853902179	0.36088502963452673	3.165453213606888	3.2041125616765697e-18	GDF6
cg03225002	0.03867126619632113	0.04467014332072565	0.20804888069935268	0.06435531312060677	PPP2R2B
cg03255741	0.016674469613917168	0.019978029954367475	0.2607734526107526	2.4498778176418016e-05	SMAD4
cg03301200	0.04894769789521897	0.3211003191786288	2.7137111853226847	1.466772978896284e-11	STK3
cg03306486	0.017048147277135352	0.16353093270177935	3.2618766878998993	0.0001162596041025543	APC2
cg03310453	0.04953613951683092	0.045275612897014164	-0.12974726879796344	0.003178506375575892	PPP1CC
cg03324421	0.013730736210213599	0.019972929063634775	0.5406369404318861	0.01877134177985321	ACTB
cg03330454	0.021527874757159254	0.029075583225483433	0.4336022279870175	3.0396777407622066e-12	AXIN1
cg03346079	0.05673790551084701	0.08434082990912127	0.5719183234571041	0.00034057330782874713	WNT7A
cg03352322	0.009496068264536734	0.012311544897061447	0.37460959650480463	8.464690076897245e-14	PPP2R1A
cg03364015	0.08138745634975793	0.09182318157869043	0.17405196116859165	0.008033750587623553	CCND1
cg03385696	0.014674176011840082	0.017124491006824748	0.22278161230184712	4.949354537332215e-05	YWHAG
cg03447931	0.011636174332774966	0.021313763558476924	0.8731685488309859	0.17652930766640085	BMP6
cg03456968	0.02589468518984747	0.07221859331040478	1.4797143001697328	0.0006899407322292329	WNT9B
cg03498895	0.17615046553998376	0.18059602658871984	0.03595786382046921	0.6716838822921087	MYC
cg03500911	0.009144635768626381	0.0115595530072516	0.3380879981890635	2.6089432969087274e-17	SMAD4
cg03562266	0.0183021427806634	0.026047668744926505	0.5091416912638401	0.005059191194479864	TCF7L1
cg03575764	0.05199993719956596	0.06549433687234824	0.33286028498702414	1.0552388308428594e-05	GLI2
cg03617406	0.015792757262078367	0.01954464168044076	0.3075100616423097	1.8871736472094596e-09	SMAD2
cg03659005	0.05672726203118238	0.06483529556911892	0.1927371797918812	0.26340668004885465	PPP2R2B
cg03664992	0.14358455106214263	0.11779366582125247	-0.2856385686799538	0.00033100670488454506	BMP8A
cg03691735	0.01796963982812209	0.02197098929365208	0.2900383391537113	0.013039713619427304	FZD7
cg03693911	0.06807276992075696	0.06634562035320518	-0.037076582339109744	0.6597963884099612	PPP2R2B
cg03704912	0.02673413491431263	0.03611739470918551	0.4340108357124388	4.900092130539563e-13	LLGL2
cg03719694	0.04036363802443695	0.04861117463487246	0.2682317834793847	0.04046992229547014	SMAD1
cg03720887	0.0661236492553995	0.07243150366671039	0.13145097894320046	0.01235989361128144	YWHAZ
cg03734437	0.02281438636302874	0.06681248952955937	1.5501739665061605	0.011683508752311994	GDF6
cg03735308	0.020853926880611433	0.02653309829917458	0.3474740758064005	0.3946544676885715	CCND1
cg03741406	0.0263524221694689	0.04180235171528291	0.6656485351406074	0.04724759898537182	BMP8B
cg03753681	0.013783884929562937	0.02529531933207203	0.8758878892292085	0.20851926725324404	GDF7
cg03760518	0.539081277517347	0.5244896317286647	-0.03958855168419182	0.3398411095520938	TP73
cg03767155	0.01949758780432788	0.023408267480267884	0.263722511809241	2.823361621402702e-07	ID2
cg03801902	0.021552460257782634	0.033420269144123556	0.632870786602078	0.2862541382491298	CCND2
cg03846767	0.6975433320078684	0.3633649030700289	-0.9408637628987992	4.914517569398958e-49	TP73
cg03851591	0.016924410333585077	0.020858297071195513	0.3015158075907965	3.886456407283232e-10	FZD5
cg03851984	0.028823583250433275	0.03480323500407986	0.2719717149770452	0.023771135491759878	PPP2R2B
cg03863591	0.2159917700236186	0.2281919483078276	0.07927154526751178	0.33671430775251754	PPP2R2C
cg03878496	0.027756845386355127	0.03192728708832356	0.20194635761682	1.3083876307266227e-05	CCND3
cg03884792	0.011028079822105612	0.019704481380765124	0.8373421636025035	0.25328886828449687	WNT1
cg03999434	0.25031113191238713	0.3465073615558986	0.4691635503500858	0.00022191644819622035	WNT5B
cg04011030	0.049158717671913085	0.05778559949397698	0.23326272672994816	1.2161733381470428e-05	APC
cg04018210	0.9209141991297172	0.7883739679491334	-0.22418660830343706	7.047594358893225e-10	FRMD1
cg04027612	0.698997203263812	0.7005673142769641	0.003236995928698857	0.9019203253177906	GDF5
cg04052466	0.09226553929935517	0.25454451024186603	1.4640541368858357	1.2840624446130113e-06	AMH
cg04057053	0.017153088573164103	0.021963176137649955	0.35661832991699327	1.8531952119841273e-07	WNT2B
cg04067428	0.991207738561536	0.9788886978008894	-0.018042619974186044	0.1416199856828001	LATS2
cg04083965	0.04264813063510941	0.043559207292293026	0.030495193244452014	0.5474965416981425	YWHAZ
cg04090697	0.9154488326471795	0.9019931092193136	-0.021362839405236516	0.027657045703987516	PPP2R2D
cg04119843	0.04993775886748275	0.05757218785673526	0.20524096184811177	0.0012433106362463205	DVL1
cg04154903	0.01700570481780822	0.06751110935484647	1.9891061245843191	0.004146574157893287	WNT1
cg04165128	0.035030790053094056	0.04040526240248286	0.20591967680989232	0.0011250530020926466	PPP2R1A
cg04180460	0.04748315142278161	0.05535578127710515	0.2213183090475788	0.0005865814927985121	CTNNB1
cg04203646	0.1725710326738531	0.40066677634691217	1.215212567354855	2.1972029870244116e-13	APC2
cg04227701	0.012920538420303022	0.016430923065820197	0.3467473403302987	6.939005576092116e-08	AJUBA
cg04253913	0.034403584839482915	0.03776842051048373	0.13462154999798417	0.0036746461067104683	YWHAZ
cg04264766	0.8850453794841939	0.8340136755405748	-0.08568038918332403	0.00038331369697738285	NKD1
cg04265926	0.0141195222929589	0.017693100824941597	0.3254956327760951	0.08114540899352375	PARD6A
cg04273303	0.017907189801192644	0.13077994182180325	2.868530430433673	6.85987259933542e-05	WNT3A
cg04276977	0.014518047661069702	0.01823766681721294	0.32907371678950914	9.742208456240033e-08	YWHAH
cg04290666	0.0803920884185903	0.08251054572055075	0.03752499357643769	0.341425292829335	WNT8B
cg04293930	0.1031984056966158	0.11434873205799248	0.14801968582932587	0.33622531783119847	TEAD3
cg04330631	0.026475200115221413	0.04139687527842177	0.6448802852340385	2.1667721326520077e-06	CCND3
cg04337096	0.09121992328747254	0.0905649283998979	-0.01039648745973194	0.92377877285121	PPP2R2B
cg04337542	0.0453649823255068	0.04535691232895923	-0.00025666448158349366	0.9965270879202293	WNT5B
cg04347016	0.08495389126403144	0.10149659870644251	0.25667944563313566	0.0886057003468354	WNT9A
cg04349178	0.7683121310639242	0.8589832195800049	0.16093741539108566	8.255061970686029e-25	PRKCZ
cg04354879	0.03768747861685676	0.04339781097337932	0.2035369951471793	0.5404782767064612	FZD2
cg04369109	0.03193581966087235	0.034748972762357666	0.12179485097035722	0.027476130916733274	LATS1
cg04391111	0.09905002325037711	0.3473438534974022	1.810135349140286	2.2876184744990878e-20	TP73
cg04398983	0.10828672984507136	0.11400222865008447	0.07420557155614221	0.4273045360302895	CDH1
cg04443870	0.762387340413382	0.6758758769989102	-0.1737658399095827	1.680839500184313e-10	ITGB2
cg04446777	0.022183011465008434	0.029432724886731827	0.40796588088718655	1.3863102342738435e-05	BTRC
cg04493946	0.8421656577430997	0.561017031853149	-0.5860594756429832	3.6732466766777502e-37	TP73
cg04497176	0.017574498113839536	0.030254913993846468	0.7836859935814414	0.025059071482723336	WTIP
cg04500879	0.6346822339341309	0.6587300552707377	0.05365291697266149	0.04318242591192377	WNT7B
cg04504475	0.03227694817452304	0.03392294718872535	0.0717573386619762	0.11997977290520735	MPP5
cg04534636	0.059585095479009705	0.0641562665092205	0.10663868609579855	0.10843229816535128	WNT7B
cg04547554	0.012421422316654525	0.01602861406367294	0.3678193072500931	9.480335201100241e-08	TGFB1
cg04552346	0.033210341322059966	0.034332944127504386	0.04796102662240062	0.31848724028426917	TCF7
cg04557665	0.03904165596186831	0.05313618111167757	0.44468029882694937	0.09870100754157833	TCF7L2
cg04562522	0.014440204168666064	0.018194520312991954	0.3334128754431345	1.5243414645150015e-12	WNT4
cg04583285	0.027010779364275567	0.03291506542687686	0.28521279775803987	0.08915147356485348	PPP2R2B
cg04593571	0.01232118236153873	0.02043012367851164	0.7295572316512242	0.011526009364273638	TCF7L1
cg04599652	0.010198466329699129	0.013555328289074622	0.4105078409392492	1.1194870957846692e-15	PPP2CA
cg04610589	0.026099620216996067	0.02996664052746142	0.19932854270806113	1.7295872326417463e-07	PPP2R1A
cg04624885	0.6190602784760768	0.6926508167503056	0.1620483427815973	0.0001720129658738088	APC2
cg04635277	0.9467934098760968	0.9299551455170758	-0.02588853182031687	0.04139631760431886	TCF7L2
cg04646986	0.010152553221548696	0.013050909572772397	0.36230776762917355	2.5002413555817856e-13	MOB1B
cg04670857	0.1737841987080381	0.3279953613484868	0.9163785004033117	9.301333017849807e-08	CTNNA2
cg04723493	0.06094296509685548	0.06114468978632123	0.004767516817946522	0.9565260847268859	FZD6
cg04729371	0.06717134258135486	0.05596124221320319	-0.26341787751116025	0.007332853886682795	PPP2R1B
cg04743654	0.041546824658156865	0.14768179889682503	1.8296819075376303	0.0002806973747088846	RASSF1
cg04760021	0.03503246513554429	0.04713162662184289	0.4280029628834755	0.15590671055191033	WNT16
cg04809597	0.07572380812657753	0.1040654034942405	0.45867165424026585	0.02347183108939476	SMAD3
cg04811762	0.050998970011713815	0.05123150792959888	0.006563245840241377	0.9138689712438097	LATS1
cg04858616	0.01587545120962695	0.021892516913561266	0.46364022962502544	0.2829116337070548	BMP8B
cg04882233	0.0142859202121032	0.01826643142707011	0.354600844294234	0.4378057925414266	GLI2
cg04913005	0.4658228138756965	0.4748088168188176	0.027565427019485528	0.6369072968259109	FZD7
cg04918541	0.8338101485558838	0.8160921333335445	-0.03098689620133605	0.2954480513660962	GLI2
cg04923576	0.023981924096617247	0.03300760036836885	0.46085084692353295	0.14329536450051933	BMP8A
cg04939408	0.019967150859329034	0.02613789147512641	0.3885142773623655	1.4846856970572394e-08	FZD7
cg04940109	0.12359838535880102	0.09057199941876233	-0.44852288536199275	0.0004306121300590283	BMPR2
cg04940570	0.0439726402625738	0.08497068455900457	0.9503590285558442	0.00011723223259046458	TEAD1
cg04953732	0.04594135453197464	0.05640604913939579	0.2960564958217357	0.0012180045154098263	TCF7L2
cg04966297	0.01696043926031464	0.021494194103473044	0.34177348447760164	1.5053683325967556e-12	LATS2
cg04969808	0.037102798328624384	0.05358232328372233	0.530229136167089	0.0003885284601777033	WNT7A
cg05022225	0.0815881054001423	0.07760493245546735	-0.0722104884129086	0.6153612776827521	TEAD2
cg05028187	0.020384007305490077	0.02934893191152538	0.5258703008851342	3.1538249355575242e-15	LATS2
cg05036147	0.05520900137148571	0.0628706934872203	0.18748417098266995	0.00027851232696744305	ACTG1
cg05038804	0.023473746968235027	0.027451385432802945	0.22583081317751036	7.094863755888181e-07	GSK3B
cg05044694	0.017465527065249585	0.020407522828713415	0.22459089090698087	3.808951005662169e-09	PPP1CB
cg05048976	0.3598060587313912	0.26602324122991405	-0.43566718728557857	0.0005651842724840866	WNT5A
cg05050789	0.016499118072411615	0.02058925466721549	0.3195026950973059	0.19786339927779126	ACTG1
cg05051118	0.9843368813772014	0.9668096871709569	-0.025920222254933654	0.007825402537761107	NKD1
cg05068533	0.07187648691494823	0.08432039931871117	0.23036180279953009	0.1928267841900773	CCND1
cg05087909	0.049880969138110944	0.05819840839493668	0.22249020338939243	7.688316873240639e-06	YWHAQ
cg05088512	0.02602391714500037	0.027733815606679577	0.09180798116536013	0.09209642628103504	TEAD2
cg05100634	0.012925392886580707	0.017180249360948033	0.41054284240326827	5.088554377256747e-15	SMAD2
cg05102651	0.02791279747178212	0.037007683880026045	0.40689812643085166	2.940588196574318e-13	FZD3
cg05119084	0.01665334719191862	0.025189495837664812	0.5970100703231083	2.0017781655324724e-13	SMAD7
cg05142211	0.04717122653152709	0.05987034522498751	0.3439344752854523	0.1765723844877375	SOX2
cg05142373	0.0904789629292964	0.10564672757437882	0.22359378188570625	1.6332207450991427e-06	FZD1
cg05153364	0.013519808316846108	0.026454776393639256	0.9684535262524774	0.06791353672779506	CCND2
cg05164185	0.06225761539318111	0.05862043207948648	-0.08684671751419006	0.3390320473622179	CCND1
cg05175896	0.523493539838598	0.6973882127713824	0.41379024622779914	2.8838770661276626e-22	WNT5B
cg05191454	0.04353665487762534	0.04908351271172537	0.17300793778199575	0.0030139416273144157	CCND3
cg05194250	0.028119894159907413	0.03702208036542357	0.39679480193190436	2.1906297307964344e-12	ID1
cg05200606	0.06424708036383725	0.07284225564602433	0.18114470360745474	0.00019150225104411952	CCND1
cg05206910	0.03752013355660144	0.05802856275759043	0.6290982336104066	8.258236519659233e-07	CSNK1D
cg05219593	0.17688592485892635	0.15982713691517614	-0.14630687163428757	0.09774684062023642	BMPR1A
cg05236677	0.14245659040446446	0.4512052073443731	1.6632613519782171	3.8067521215897554e-25	STK3
cg05238767	0.03465046178080027	0.04348920282030627	0.32778268465273036	0.25124923187475234	NKD1
cg05253577	0.012972003675323009	0.015602710734958692	0.2663953596405745	0.4953720523609919	WWC1
cg05310557	0.036771469885333856	0.05416423171584003	0.5587536101657371	0.0002421684690152738	SMAD7
cg05325028	0.8846939325115621	0.8680640018719311	-0.02737701304499417	0.1362363895211315	CSNK1D
cg05345154	0.14997460800894918	0.3479185030612657	1.2140311459345607	2.5683327061909255e-08	AMH
cg05352500	0.07531763556352622	0.17780272246550544	1.2392177990364168	1.1925879341905506e-07	WTIP
cg05354432	0.025325417892975974	0.032410498990763106	0.35587515746833515	0.13244938643513635	LEF1
cg05360371	0.9911467983258888	0.9747001212709263	-0.02414032629214416	0.0697657007721797	GLI2
cg05364508	0.04560042485997912	0.056942467757178976	0.32045775149198685	0.0012791319446273765	BMPR2
cg05366156	0.015221655597785735	0.019513826916181615	0.3583714535555698	0.1318339690698165	GLI2
cg05373457	0.29298175866199017	0.4478917123865132	0.6123391275703538	3.725783167441074e-11	STK3
cg05390496	0.8651709110797282	0.8056878339435198	-0.10276418889033667	3.4029301079672266e-09	LLGL2
cg05403744	0.8492217389668424	0.7959856214768701	-0.09339893237074176	0.0002470298135906149	GLI2
cg05416643	0.04575703991617626	0.04966901276405835	0.11835234635585977	0.0646630472625724	SMAD4
cg05425023	0.9897383458083097	0.9826198943538285	-0.01041372606000317	0.09126777070930826	SCRIB
cg05447833	0.04047713873022961	0.0996602961694776	1.299911549781683	9.34669786635939e-05	GDF6
cg05454076	0.1637375653592285	0.19420624480855656	0.24620424321942244	0.0693351765537716	WNT10A
cg05457563	0.19377860372380865	0.3889802035037138	1.0052874507327842	9.26529033100852e-14	APC2
cg05460370	0.010587152536311258	0.01519173642528721	0.5209721582496137	0.13970752075551346	LIMD1
cg05481257	0.36907696005467805	0.5833636441620575	0.660473799839181	2.6584662376584266e-26	GDF7
cg05488523	0.016871153943203585	0.02840866344058334	0.7517723041838601	0.17822687393743689	ACTG1
cg05523267	0.9843578872777888	0.9788218107789328	-0.008136688953938825	0.5385998282008515	AXIN1
cg05552220	0.06678444422693716	0.09934437099853967	0.5729261225712948	0.004092704405064896	GDF6
cg05560165	0.024121991455461837	0.029726896952082815	0.30141985740372296	7.324716111139941e-11	TCF7
cg05604874	0.26788022145727447	0.44104258316394723	0.7193298905148509	6.155808273704337e-12	CSNK1D
cg05620923	0.6205542565970339	0.7489307221828703	0.27127491796695763	5.550340078490926e-09	APC2
cg05637188	0.013701227076280303	0.0166874456086849	0.28445802831713773	1.0915275028651794e-12	TGFB1
cg05641033	0.03263895377494633	0.03989727852227827	0.2896955273296259	0.3084510670362216	WNT5B
cg05642044	0.053125739824678796	0.05414707245727598	0.027472311339952458	0.7462822442224376	PRKCI
cg05666820	0.6550633619482357	0.7636305337707633	0.22124032990615475	2.3672455147224856e-08	FZD9
cg05666828	0.01951241692321656	0.02743428581555067	0.4915875295193237	7.804037253430613e-11	SMAD1
cg05667158	0.018044480128684436	0.03217710576902262	0.8344769869448717	0.1153825159533932	CCND2
cg05691934	0.8537576522773165	0.7999859871888997	-0.09385187490423542	0.00042483247573921185	WNT5B
cg05701791	0.12451585507924005	0.1519989091083795	0.28773151166879224	0.011026700108598722	GDF6
cg05702737	0.06611337211576421	0.07031702556645515	0.08893194399855474	0.6271156915025887	WNT10A
cg05714479	0.03527364084016275	0.06032045510943833	0.7740568194453953	7.368958982462431e-05	LATS2
cg05742728	0.9739642527601722	0.8961928335822391	-0.12005963228855007	0.003865031196575843	ITGB2
cg05753589	0.04053986839332396	0.09823342074348643	1.2768725330521984	0.0013616436427548128	PRKCZ
cg05774672	0.40759903656908847	0.5593566124602578	0.45661771137198814	1.252653090662172e-11	FZD5
cg05776004	0.9140593031099713	0.8734702654496258	-0.06552917674595876	0.0020871647730229177	PRKCZ
cg05782471	0.7519559983479522	0.704666374002241	-0.0937078715540387	0.001159219734734532	TP73
cg05785947	0.028526189539171288	0.05566966821778079	0.964604436997024	0.00040295215095628663	CDH1
cg05786840	0.0972517939392249	0.14994954655333986	0.6246803916170839	2.3444598722049886e-07	WNT3A
cg05802452	0.023173261417139566	0.031477411872568514	0.4418558206717666	0.21888942518906754	WNT3A
cg05863116	0.012803737548383756	0.016870057782471245	0.3978999052120343	1.910603388532001e-06	PPP2CA
cg05864191	0.022748286724276163	0.02833566829418907	0.31686133512697057	6.490215386966391e-05	TGFB3
cg05872073	0.025837105925419716	0.032073029546482563	0.311916154515305	0.006211422968594052	PARD6G
cg05899618	0.06564661237531	0.21902101653337652	1.7382768433353029	1.6067084932114855e-07	GDF7
cg05923197	0.4791196780924987	0.699969126881096	0.546905223253412	2.8599787250678415e-15	BMP4
cg05924583	0.15284224835651497	0.1555430862080043	0.02527088396134237	0.8469430341550329	TP73
cg05927173	0.03585287474797398	0.04315809776996165	0.26754247676257414	4.4946112209488886e-05	MYC
cg05928290	0.5683244087921117	0.7460681510399445	0.3925927436819204	6.076208768512688e-15	BMP4
cg05929117	0.3470352220281208	0.3175565346523606	-0.12806863723938636	0.02950396553145421	PRKCZ
cg05963712	0.0144913703558643	0.08903553418746867	2.6191872045577798	0.0002515066889057862	WNT1
cg05965902	0.03709599085581422	0.03996168776035751	0.10735423966516884	0.08995311079910082	LATS2
cg05985073	0.023596294224957987	0.035932032372431526	0.6067102352303386	1.059198147204113e-14	CTNNB1
cg05985303	0.1916582794317776	0.2605496363429026	0.4430219187967438	0.00014717625759601115	WNT6
cg05987650	0.00745931187331366	0.013652241483769733	0.8720233863589104	0.23184240901034156	CCND2
cg05998639	0.019032917661965663	0.03015834152581692	0.6640603564594671	0.1827258482749634	WNT5B
cg06003197	0.012869608591233225	0.015292097898409324	0.24881816435671938	1.0212073345754417e-11	ACTB
cg06020238	0.22474452660668	0.34647905355040914	0.6244821556304425	3.911070727609242e-10	FZD8
cg06037943	0.08163294578194973	0.07187206670678017	-0.18372034704427878	0.5076174354150187	LEF1
cg06063729	0.01646105667026161	0.020977187301911414	0.349764300651489	2.163745648070121e-13	RASSF1
cg06093379	0.059203584650274144	0.14867412327459212	1.3283971325169173	0.0024282608805669993	WNT3
cg06097803	0.04061385696980133	0.043543179170599605	0.10047470332695856	0.1361070302881223	TEAD4
cg06117233	0.33928224288670056	0.3364802763928636	-0.011963985028633915	0.8958680857184279	RASSF1
cg06147733	0.041100374490872504	0.050342905811119235	0.2926369525413611	2.7976479799720317e-05	LLGL1
cg06157219	0.38496392756866676	0.3045471851567778	-0.3380574966388734	2.2526942586409282e-05	PRKCZ
cg06157334	0.01668336240881803	0.03639744152713713	1.1254269604736908	0.007213188818177745	WNT6
cg06172942	0.12971209451136162	0.2823443786286564	1.1221429036062378	9.212487186928994e-08	RASSF1
cg06186973	0.02803734822154158	0.03055273702375584	0.12395172223721003	0.13220287925036325	YWHAG
cg06253058	0.03955488637580905	0.078232377112773	0.9839098746410977	0.0006982606052927362	WWTR1
cg06264663	0.8531937571348172	0.869510860447401	0.027330637892540352	0.011472776423804515	LATS2
cg06268632	0.7180024551310387	0.6937245703020888	-0.049625794407395264	0.2089744429586001	WNT9A
cg06276114	0.04575806971745174	0.04778870759443006	0.06264355764157935	0.24238557604454636	BIRC2
cg06287927	0.009385164402948705	0.011907136009070457	0.34337252488266584	0.09153861722034203	PARD6A
cg06311863	0.9361890760221037	0.9213167715392683	-0.023102655054899664	0.24522882067749058	WNT5A
cg06323957	0.014238239958446308	0.019166722808758634	0.42883286075290056	1.0820250667758718e-13	BIRC2
cg06329143	0.1673967073089247	0.16430291831004143	-0.026913045046733617	0.5721977959066632	SMAD4
cg06340969	0.9397992833267166	0.9407365899735013	0.0014381515208366155	0.8813382310095421	PRKCZ
cg06341779	0.12609045656517492	0.0937996164351123	-0.4268051578315946	0.032222700926234395	LEF1
cg06346838	0.3936498023549519	0.4732564969562092	0.2657095577883581	1.1667303062160725e-05	APC2
cg06371632	0.015084473365322884	0.018135116653801606	0.2657216959827179	1.704730178463275e-11	FZD1
cg06375085	0.00940122987877264	0.016172357927686436	0.7826086297662245	0.2716619533567127	RASSF1
cg06376715	0.5113490265246442	0.47859912391980586	-0.09549059767405131	0.13956984420561633	TP73
cg06387245	0.8810219298504369	0.8542986294891931	-0.044437462320013076	0.0010340633920245348	AXIN1
cg06398244	0.9146230478776507	0.855153987066304	-0.09699304591200984	2.8044451909737453e-06	WNT4
cg06437206	0.9495902996209912	0.9315529459150783	-0.027667428669361116	0.11602471870647034	SCRIB
cg06440646	0.03473924864282156	0.04547506959424432	0.38850929466999956	1.0004604941323648e-06	SMAD1
cg06462684	0.014050465190167486	0.017972181503218186	0.3551476402572551	3.778697260120924e-10	YWHAH
cg06496829	0.012343129958397828	0.016406214089343098	0.4105340818067292	0.2143323748798198	WWTR1
cg06502165	0.9579579403061749	0.924411690790422	-0.0514268096932569	0.00010320568724400641	LATS2
cg06504572	0.07240149260256924	0.07195696316036605	-0.008885138670895748	0.9182381361564713	TCF7L1
cg06508886	0.026909030274195608	0.041736124438763365	0.6332062387251386	0.12775639130424388	APC2
cg06549777	0.010416041988561796	0.012726359962264209	0.2890126642491904	4.274717725450898e-09	PPP1CC
cg06576873	0.20201294881489543	0.34701796799496176	0.7805625938545655	1.2465442480331243e-06	GLI2
cg06607919	0.2368209185345255	0.35311131553586583	0.5763265326248812	1.4563466701038753e-06	CTNNA2
cg06615152	0.3980553153672649	0.4269301640864253	0.10103117015551673	0.24648030225995876	AMH
cg06615719	0.023981991627877022	0.0335713415032838	0.48527871301106507	0.24742063041334095	APC2
cg06641299	0.011678470071368513	0.024105928058376098	1.0455366858875068	0.09270466088766043	WNT9A
cg06653203	0.5781095439494843	0.567092673226648	-0.027758372886129642	0.6638159334042845	WNT7A
cg06682330	0.6452460604044326	0.7472800827514997	0.21179964280668953	3.042626088330251e-09	CSNK1D
cg06692871	0.012697919377845519	0.016489698208271557	0.3769728720042676	7.174878099171538e-16	YWHAZ
cg06697829	0.10397039951472992	0.09168232420040752	-0.1814573271522806	0.35615935617342176	FZD5
cg06717814	0.8271642202417101	0.8363997129205645	0.016018784862356614	0.1897661570026842	PRKCZ
cg06748511	0.018960666708090563	0.021536493784853766	0.1837736991223608	0.273093917604823	PARD6A
cg06755955	0.04710454870745194	0.05450642796452231	0.2105599953685948	0.06547780718818114	FZD8
cg06776824	0.011018187344405659	0.012351408914229329	0.16478871948521573	0.0001281539341738044	YWHAZ
cg06785746	0.018333265402414582	0.1067190987818725	2.541282711092362	0.0003208966690014076	WNT3
cg06812033	0.055904024248036546	0.06760893711528008	0.274261827493111	8.630038371016744e-08	NKD1
cg06817917	0.09149543270452118	0.0609104665372853	-0.5870095736914842	9.403695216072678e-34	BMPR1A
cg06818307	0.03814145291492947	0.24884942858308542	2.7058413681400726	5.349252822656849e-08	BMP2
cg06821120	0.4172274530698746	0.3239451179997055	-0.3650846726986976	0.000819060280479051	RASSF1
cg06862374	0.01926676978226833	0.39710520080187783	4.365334637223775	2.284995009937998e-22	WNT6
cg06896534	0.01508048704160737	0.02449618990054356	0.6998743492754024	0.010972592870810234	BMPR1B
cg06899755	0.06497204612742193	0.14080056197590246	1.1157620472205714	0.0017886065843536227	TGFB2
cg06907160	0.015145414479812476	0.018338582965508065	0.2760011047785642	1.2398928108446114e-08	YWHAG
cg06931245	0.017777347917812443	0.027315429447947803	0.6196759906755258	3.326616904530489e-08	FZD3
cg06955924	0.014944811523003854	0.019950667747888524	0.41679233165582663	0.03351579752523894	NF2
cg06959340	0.04478861737363041	0.03751583741110274	-0.25563236906042436	0.02823151563568366	AJUBA
cg06962421	0.9913722434819329	0.9838789425061669	-0.010946050906578996	0.3330551546655305	WNT4
cg06966617	0.012409807465495672	0.014637010848467018	0.238140225722191	2.913494550957552e-10	MOB1A
cg06971253	0.02585786997652409	0.035481640403404964	0.4564692714425882	0.007203327532768939	AJUBA
cg06987468	0.17800564652149808	0.25580737975532153	0.5231348792674732	2.0975143643121294e-05	WNT2
cg06992285	0.07164993969430684	0.4707169739748093	2.7158224819797256	2.8305950312479262e-28	STK3
cg06998137	0.018855813247376382	0.02462641488423748	0.38519724048140525	0.004443763298918218	AJUBA
cg07005055	0.08762201950771308	0.1198475385103437	0.4518349071709753	0.07730249563845067	WNT2B
cg07009463	0.9077702956734399	0.8730231979736388	-0.05630729109810128	0.002397698372345644	WNT7B
cg07021033	0.023206966048706507	0.026809081040682706	0.20816384261098123	0.000234923580124179	WNT9A
cg07021052	0.21156443908970665	0.4347472276365272	1.0390796758186924	7.90531961886063e-20	GDF7
cg07023926	0.021036648284193944	0.0255970839894501	0.28307460628996683	9.616315211659869e-11	LATS1
cg07075512	0.019356298429808606	0.027441782259807805	0.5035710956294579	2.1813333523390828e-11	SMAD1
cg07112531	0.013959128666546236	0.017931214779250828	0.361264338380655	5.824194681674109e-10	CCND3
cg07128799	0.05009762132665378	0.0747286508186842	0.5769193707511144	1.1961502089991686e-06	TCF7L2
cg07130266	0.37362540636940295	0.360246677214206	-0.05260743747382011	0.6835935523476129	RASSF1
cg07134065	0.011433493060387687	0.025754605258730436	1.1715641976060744	0.018735584608164997	WNT7A
cg07136054	0.1105103546684724	0.03666207711454049	-1.5918211243342335	3.1141572654493964e-41	RASSF6
cg07140660	0.015687631830897508	0.020324618448904173	0.37360068625966636	1.562126578911541e-07	FBXW11
cg07149785	0.059113076067256125	0.05008843650528646	-0.23899971703790995	0.12721074132084123	CCND1
cg07154861	0.010343476851719772	0.01589028765992957	0.6194240278073173	0.07341845393882024	GLI2
cg07178825	0.3240789155692023	0.5402658809233486	0.7373244126073707	1.1318388729292274e-36	TP73
cg07201089	0.04129290694042143	0.04955810386610931	0.26322700481632105	0.17733214294579933	APC2
cg07225277	0.05413780123361617	0.05850551739045944	0.11193639038863261	0.4003015155671438	PPP1CA
cg07232241	0.05634895856191835	0.06990800818707846	0.31106878358174966	1.1233959154495961e-14	NF2
cg07235805	0.30784235314251407	0.2680631468414858	-0.19961884008717695	0.007211056192170152	PARD6G
cg07243784	0.03195312430013935	0.03706537644253532	0.21411516238611372	0.0001165328017797688	WWC1
cg07312854	0.04611980158338847	0.05689083649343486	0.3028099875899244	0.0938506829421005	BMPR2
cg07313814	0.8840644889427223	0.8366119470162336	-0.07959301209108764	8.741265477693471e-05	DVL1
cg07318231	0.022462183278353854	0.02800138386982589	0.3179999674896425	0.010023077563320307	FBXW11
cg07344955	0.00915326261623027	0.011692701715261131	0.35325033875119505	4.91712209254098e-19	RASSF1
cg07382920	0.11170143112671471	0.5297096391019571	2.2455540916779566	1.662786781911163e-58	TP73
cg07440414	0.06290969548293651	0.08441969085752198	0.4242971674518605	0.0915119443784473	TCF7
cg07443287	0.03642711228508401	0.09329014015153787	1.3567119787626525	0.0006314994219122572	WNT5B
cg07452799	0.0784296148390935	0.11198335433019398	0.5138138794493511	2.7824230816254985e-07	PARD3
cg07465031	0.023169686811706496	0.03278997132799782	0.5010160970199168	1.931976972303005e-08	MOB1B
cg07471157	0.07644125314091112	0.16828775626685857	1.1385068831069651	6.198265886612854e-05	WNT1
cg07476653	0.020396715663918454	0.02350538564771941	0.20465448659150942	0.00021595169272621865	ACTB
cg07479491	0.0646724970587237	0.07038957125591097	0.12220938346753857	0.29345657259259	BMP6
cg07489553	0.010919387113141417	0.013981754040612852	0.35665347873021497	2.5556458587048902e-11	YWHAQ
cg07500432	0.8959541247071947	0.9099446970434721	0.02235400223567629	0.04349189646159538	PARD6G
cg07588128	0.0554528580684689	0.07162397611049151	0.36918079065401505	6.971771768710315e-09	AJUBA
cg07622245	0.9109944438158722	0.8317923188593599	-0.13121889245376195	7.0805300429490764e-06	GLI2
cg07639650	0.0668975862056657	0.061425478205083685	-0.1231169723838978	0.010417934556355368	WNT2B
cg07657743	0.07560442868801667	0.08686728500786169	0.20034220173179	0.06257411398106778	WNT7A
cg07660929	0.05817392597798515	0.0560200251132759	-0.05443004030897876	0.27488365504205414	PARD6A
cg07661480	0.5555484516583318	0.788104412535678	0.504474038301981	2.528471917362696e-49	SMAD7
cg07663571	0.017034012647227422	0.01799319663418947	0.07903318953089343	0.10904088555738595	CCND1
cg07683820	0.04345149542123611	0.061285142413260156	0.49613152883422057	0.021375882741841185	WNT2
cg07697895	0.01898566699591228	0.1278320150340517	2.751266609861074	0.0001090109119935318	WNT2
cg07714657	0.019160100804552542	0.0263603691815447	0.4602654243235488	0.019961901207833952	WNT6
cg07742404	0.3057096651064528	0.461065734149632	0.5928102861752254	2.130197171370702e-18	FZD10
cg07755173	0.010454899467307436	0.014953220960559939	0.5162770886940226	0.09903351571235788	FZD8
cg07755735	0.3280250908887453	0.5311249384091858	0.6952450993341394	1.7930246588761696e-33	GDF7
cg07777352	0.9746400162450476	0.9691062288451481	-0.008214641421444227	0.3141113091393526	YWHAG
cg07781399	0.120523167825308	0.10077798073153509	-0.25813004355761543	0.055162965853912976	CCND1
cg07789559	0.024464067660727114	0.030128338898231296	0.30045683138720936	0.3915303861585313	BBC3
cg07793203	0.04977307796050133	0.05900780865181132	0.24554027673056716	9.591805954046953e-07	YWHAQ
cg07797073	0.32388733572742057	0.2556670513742907	-0.3412258107601757	4.917756196559509e-06	PRKCZ
cg07813421	0.05487585254519467	0.05617069824635207	0.033646288498971166	0.443079886977643	DLG4
cg07830110	0.05869346639711254	0.07798349999220018	0.40996899081582094	2.828818690618546e-10	CSNK1E
cg07847030	0.3458852782990879	0.5925747187049425	0.776703466750393	1.4883954739997109e-12	TCF7L1
cg07849302	0.06708244996559329	0.09552776131490119	0.5099846760185327	5.146109794933769e-09	TCF7L2
cg07871324	0.013001634600358955	0.015690435407918837	0.2711923733511014	5.667559601852423e-11	MYC
cg07874155	0.026169918509179484	0.03197198146972387	0.28889872622517	7.532021908540785e-11	CTNNA1
cg07879727	0.026506369302467445	0.0954431674854272	1.8483028514851854	0.0011213826350473573	WNT3
cg07901143	0.027151664366257013	0.034441847133161035	0.3431218809411374	0.000413297172513056	TP73
cg07911865	0.014550488032744002	0.015371200576183438	0.07916230906296635	0.7922697273387298	MOB1B
cg07966910	0.04567566463408386	0.08145990827826087	0.8346644680075832	0.028761199538234236	GDF7
cg07974622	0.0621435422664887	0.0505426663820581	-0.2981027036118633	0.0008252046197643521	WNT2B
cg07985503	0.034054817129031724	0.04767581032896318	0.48539857465702424	0.006531319851705409	FZD8
cg07993743	0.3688892494883361	0.3926815443801997	0.09017204915502397	0.1545550156138694	WNT9B
cg08005809	0.9901874848882934	0.9252674256684164	-0.0978313137763627	0.0018832201034851511	SCRIB
cg08037440	0.0402192918362014	0.05326351790902001	0.40526003821902945	0.03755409606707886	WNT3A
cg08047376	0.019515018805717006	0.11199566403047771	2.520786120537933	0.00023026623940830798	CTNNA2
cg08047457	0.03684449850035913	0.18602408644088755	2.3359683118851198	6.600473102024623e-06	RASSF1
cg08062713	0.8688135784565513	0.8261433831580588	-0.07265445728356242	0.009275367857283109	GDF5
cg08067721	0.011069787549126409	0.03971175809792474	1.842938698261425	0.0033139656624542415	WNT9B
cg08069899	0.04941162426848099	0.05992188574607682	0.2782325451126591	0.0271439954842651	CCND2
cg08077337	0.15935283333089167	0.2289273463826512	0.52266513868103	0.013537972260769852	FZD7
cg08078213	0.011853677501560236	0.017146279185391192	0.5325608271742903	0.03252803591412113	ACTG1
cg08078366	0.012448231403383681	0.03425274151428444	1.460278678524205	0.06676443139864771	RASSF1
cg08108155	0.04592156013283823	0.043824934577599256	-0.06741971945777625	0.36605437020075693	NF2
cg08115172	0.9738665413705919	0.9659328794213846	-0.011801136188351396	0.1484259498028052	PRKCZ
cg08119884	0.0355462476641033	0.1290449859740481	1.8601049076915173	7.279563884171692e-05	CTNNA2
cg08162372	0.02800825792896408	0.12311490401560701	2.1360812639587885	0.0012656673875473543	BMP4
cg08169864	0.017921765636856525	0.0710772746630866	1.9876755872799259	0.0005444581022206238	BMP4
cg08170622	0.025982951981206363	0.02995550822612407	0.2052559626182775	0.008498660031703624	CCND1
cg08174718	0.03200968171089442	0.032631452709704384	0.027754884281560883	0.8670750516446268	WNT5A
cg08205230	0.014475583464839868	0.024669921375061705	0.7691316178191792	0.10278036139215682	PPP1CA
cg08214693	0.9850747306452173	0.9666309702911265	-0.02726795716704826	0.09100914149901998	SCRIB
cg08217388	0.4950044155134524	0.4339926655742907	-0.1897707328083544	0.012390873708138404	WNT5A
cg08227385	0.017837276661482104	0.021073446810617628	0.24053093724090532	3.004456172460307e-08	CCND3
cg08227698	0.022490526886931803	0.026362119832157367	0.22914892546403526	2.3104842672200278e-06	GSK3B
cg08228115	0.01960810155748987	0.022300358684451023	0.18561705341478407	7.880958703968924e-05	PARD6B
cg08231709	0.14564336737575653	0.15102510609505523	0.05234839767579689	0.7150910194335686	STK3
cg08243612	0.17328363458085963	0.2864515801215429	0.7251558874294467	4.502279629692842e-06	WNT10A
cg08277196	0.010634630598671337	0.01382571595544062	0.3785842702427696	0.17123524766468046	BMPR1A
cg08279599	0.012580404209065907	0.01522857122331047	0.2756023146498435	3.191594010274545e-13	CTNNA1
cg08301965	0.8670204846254276	0.8425744771596249	-0.04126186445475478	0.007338354132106521	LLGL2
cg08359347	0.016825982305172286	0.021042326408958877	0.3226034835088458	0.00011867281455075514	FZD4
cg08360253	0.06179177991577359	0.06745103725518081	0.12642569800846368	0.014496589737743433	PPP2CA
cg08361671	0.02678630855819147	0.03138223565394003	0.2284523568377312	0.00012792919447997844	FBXW11
cg08385874	0.03862437837633786	0.05711256872090343	0.5642965590018312	0.1311657917592095	ITGB2
cg08396974	0.19457587357073067	0.19622608989353724	0.012184038353081612	0.8988181133268164	BMP7
cg08410028	0.0299705431726618	0.0339712782694875	0.18077027404695256	0.005664909367403471	CCND3
cg08414635	0.051380030664378094	0.04886425100961372	-0.07242837304874689	0.26374014547312336	TGFBR1
cg08419589	0.03196908481262156	0.029453800373945373	-0.11822364973803773	0.25195221230919085	RASSF6
cg08427575	0.010969238956628028	0.020010123420637828	0.8672666303336488	5.826700957265078e-06	YWHAG
cg08428512	0.031110758478776455	0.04294364855260202	0.46503120166189965	2.7718227829220304e-09	MYC
cg08430409	0.0420822547831427	0.04446920258948425	0.0795945280304248	0.7149820671322691	WNT1
cg08434152	0.033467931076198644	0.0376145565164357	0.1685117116670963	2.0188254608284638e-05	MOB1A
cg08473199	0.023531547013468997	0.04060374396945772	0.7870165913464752	0.05437692264645467	WNT10A
cg08493338	0.9875995775204002	0.982686634469387	-0.007194785430383942	0.1660455394263008	AXIN1
cg08495456	0.01829651688484244	0.02518725540046852	0.4611248951254149	0.015971896825685967	FZD8
cg08504468	0.07257453179683801	0.08161982886001114	0.16945632600238505	0.0005300720662818779	WNT4
cg08512345	0.013275326884765872	0.021644581214776217	0.7052585015241911	2.0520812076506366e-21	APC
cg08521989	0.01629002238374532	0.021609977354481353	0.40770897413092705	1.248532649084838e-08	SMAD1
cg08551248	0.11959731709966104	0.12636389157822286	0.07939924674555235	0.4862177027125496	BMP8B
cg08553284	0.10433258439721747	0.16275971374768777	0.6415538478987239	1.120985291190119e-05	CCND2
cg08561895	0.9893635391776969	0.9497353439924735	-0.05897518925559949	0.007559040455362982	WNT11
cg08572016	0.015903894677512468	0.024327686829271094	0.6132190418706691	0.12698065788596488	GLI2
cg08573869	0.9856282921369545	0.8736515970734298	-0.1739856056766577	2.3012754412264703e-08	SCRIB
cg08593051	0.030110533764827155	0.03479499533499896	0.2086115312640302	0.04413392274565312	TEAD2
cg08594148	0.05579587173171402	0.05836757547875338	0.06500875882742603	0.5769524827409571	CSNK1E
cg08624445	0.8219485160155138	0.7458456818097786	-0.14017086886417415	4.34535238513715e-06	ITGB2
cg08649099	0.010434714394148701	0.01922304264967199	0.881445592536253	0.21692634163865587	FZD9
cg08651763	0.012428038698158929	0.01709670680197872	0.46011981857946443	9.585589212225151e-08	DLG5
cg08658318	0.04074117438145947	0.14547197579368498	1.836181782012613	1.4418554630339587e-05	ITGB2
cg08706670	0.024992549343411552	0.04613107661600351	0.8842408929005127	0.016721617842513643	STK3
cg08714590	0.5002442217657388	0.5588612852604273	0.15985763882682297	0.0428417605219035	FZD1
cg08722383	0.1685026992496384	0.26983717811551317	0.6793174340655933	6.649039056114762e-08	ACTB
cg08739433	0.16843947809767176	0.20279453704689504	0.26778847852088733	0.02854266004912318	WNT2B
cg08746138	0.04216203340241473	0.059789805595642356	0.5039550726802631	0.08642204214494653	TGFB2
cg08748615	0.013775189296116364	0.01670157428866675	0.27791195321192275	0.5214837948161695	BMP8A
cg08764037	0.4594148799872427	0.3778154505440777	-0.2821158838071862	3.834451893238101e-06	TP73
cg08764167	0.061746431676018725	0.05846868598585398	-0.07869159698684607	0.09091138625027659	BTRC
cg08774231	0.0471355429264371	0.052702965381936424	0.1610687930059924	0.075080233683228	PPP2R2B
cg08798921	0.02552852718205088	0.02427972642543694	-0.07235814074965154	0.789609131764482	FZD6
cg08812593	0.8287630030145213	0.782983126490461	-0.08197838344380791	6.53520745249474e-05	WNT7B
cg08823186	0.8747385858827587	0.8104267255466806	-0.11017018356793147	5.073779270463925e-07	AXIN1
cg08825837	0.11038665121418323	0.1491490476469209	0.43418904463619323	0.0003208398707948401	WNT2
cg08827674	0.1714618232645652	0.19214366319856424	0.16429800812401876	0.02785868767344696	LLGL2
cg08832220	0.4051850993594037	0.3090427047369263	-0.3907749109697622	0.0010209534456436025	WNT5A
cg08834429	0.01307199016163048	0.016018440156345293	0.2932548650482802	1.7054716648520668e-09	PARD6A
cg08837462	0.018894998320924485	0.02340598373628128	0.3088730113406343	4.988723251253638e-06	FZD1
cg08851840	0.04388953085243234	0.06623739971505901	0.5937691890909215	2.0741154440675397e-05	TCF7L2
cg08852968	0.48796322176617835	0.4511822827533351	-0.11306199824835018	0.18228518732139318	WNT5A
cg08858370	0.021408980517446125	0.025458843930318595	0.24995081177149225	0.0002007613215398761	YWHAZ
cg08934600	0.04227539613919392	0.04239511796135401	0.0040798664342694855	0.9750739375948662	APC
cg08943089	0.10235115804486047	0.08445971177581128	-0.2771921967527627	0.0009353194017587206	FZD3
cg08958549	0.12247428097404159	0.11995245295641019	-0.030016161635438333	0.8420952401341995	APC2
cg08996502	0.0499913971766807	0.062453495868612624	0.3211024812182565	0.007503402461800138	SCRIB
cg09024340	0.015074462393682925	0.021219880679825866	0.49330999229004596	0.1075279387172916	WNT5A
cg09041756	0.02203249710386591	0.028529978162415412	0.3728456271691375	0.0021323676367754163	ACTB
cg09042026	0.018978496244881758	0.019241242751821746	0.019836297382756517	0.9620563930993798	FZD6
cg09048530	0.0282936593097066	0.05445243985004721	0.9445179160377541	0.029730950841851275	FZD10
cg09073732	0.059159206465052364	0.06622495531793025	0.16277226430152789	0.0007463122452097096	ACTB
cg09074113	0.5093542175012146	0.7292335522822622	0.5177116507146615	5.9134553501114025e-34	GDF7
cg09075558	0.313398397823506	0.5221041216159023	0.7363397433273771	1.1975268770929373e-18	WNT3A
cg09085632	0.031591737665022115	0.032981303864437955	0.062101141652987364	0.9113395357222323	PPP2R1B
cg09113513	0.010795518169734427	0.01583232410527111	0.5524405590099731	9.799709221972998e-09	TEAD1
cg09146695	0.024218572765659287	0.025707951271783828	0.08610079542669752	0.6297050383105472	LEF1
cg09150450	0.03865338280390792	0.1365682837027975	1.82095589019533	0.0002542640118142681	GDF7
cg09156233	0.018212579035075994	0.037485604889666374	1.041401449501014	0.002835629963575121	BMPR1B
cg09158990	0.02560982015555604	0.0407287110438538	0.6693490359014609	0.16440987433039636	WNT1
cg09164580	0.14639773556866695	0.22603593438207342	0.6266589066871794	0.0016962677637059418	GDF6
cg09167119	0.02529942097830884	0.03441790018922455	0.44405471561253285	0.24689295904307804	TGFB2
cg09201238	0.598004564356699	0.49560823281338595	-0.27095634298847365	1.8188283112545533e-06	ACTG1
cg09211429	0.08028189818871655	0.10301340484895766	0.35968545017148723	0.008075655298118047	BMP2
cg09226388	0.023152167774409697	0.056806272677273895	1.2949029625311532	0.01495855578952558	BMP4
cg09227621	0.04720122337968175	0.15673523071565387	1.7314333456250723	0.0003969069897750724	WNT3A
cg09230774	0.009868313925928832	0.012495174197768898	0.34049549868748274	3.4271301842400524e-14	PPP1CA
cg09232440	0.034484995396825084	0.03921827662921887	0.18555736629789618	0.5220900932417862	BMP8A
cg09236098	0.015578068581410573	0.02034544195380279	0.385189245132661	7.034253106130175e-13	DVL1
cg09265563	0.8966242392817121	0.6780649064123787	-0.40308012255981396	1.3280141186605323e-13	FZD9
cg09281601	0.008692438287918108	0.01159347374549503	0.41548008028776573	3.8656817053386924e-18	FBXW11
cg09307104	0.2024034074607101	0.1896045547403558	-0.09423995647572185	0.741563005903373	DLG3
cg09316122	0.045694231438469686	0.11216735914654452	1.2955689585834373	6.578995424266456e-05	WNT3A
cg09320190	0.3061897363024442	0.4456349076400354	0.5414363233459544	8.1853514766849e-16	WNT3
cg09327821	0.6886799652902336	0.7756672250305783	0.17160413590707893	5.300974445140578e-07	PPP2R2C
cg09339219	0.2791653856211518	0.5273240766765546	0.9175697996493305	2.312441386634555e-31	FZD2
cg09348431	0.016583226053495943	0.027597822474095306	0.7348297479237252	0.13825784067141017	SCRIB
cg09367901	0.46119544554661107	0.682195741959835	0.5648074841717928	4.99561071132985e-14	BMP4
cg09378679	0.8829047699471992	0.8637407410928476	-0.03165949671864999	0.007621791184044898	CSNK1D
cg09386807	0.3691990657423386	0.3365166521716176	-0.1337210054062375	0.3011710040320507	RASSF1
cg09392386	0.028442307806828278	0.03544281607322985	0.3174547064479343	1.0968053338766268e-06	AXIN2
cg09396181	0.052423469984057114	0.08294307143033794	0.6619086212082494	4.942596005556734e-05	WNT7A
cg09410845	0.03290789128686204	0.037418005949101656	0.18529909505799777	0.002713090974868931	BMPR2
cg09410986	0.09773771846808119	0.10088664870623716	0.045747928798879185	0.24132611723498557	FRMD6
cg09417299	0.05431998121661129	0.06379927007727673	0.2320569376064398	0.004908140146578702	GLI2
cg09425708	0.016834208749025904	0.02258627179600316	0.4240502394663236	0.006470559613960606	TEAD4
cg09482777	0.01788615600188293	0.06487197689197065	1.8587520394949348	0.004179232066130357	CTNNA2
cg09511896	0.21690421844587884	0.4362782309677404	1.008190377733789	4.502506162958419e-09	WNT3A
cg09528265	0.013958879172047309	0.02154701910202568	0.6263051900805378	0.07890359712936261	PPP2R2B
cg09547099	0.014419029330402502	0.01592161512062492	0.14301264562423907	0.29542642188753526	WWC1
cg09547767	0.020873805078554075	0.02078376366224257	-0.006236682121054859	0.9828685519624436	BMP8A
cg09548897	0.9615159960020805	0.941860550705647	-0.029797384601149432	0.006600049409017263	AXIN1
cg09549649	0.8915439523294136	0.8275248596010344	-0.10750327074994723	0.00015352996061074518	SCRIB
cg09551996	0.06200959948781507	0.0714695540356718	0.20483721466995405	0.0003218935434882588	CCND1
cg09601800	0.05736624628988905	0.061696664274801076	0.10499037036223223	0.36650955587648304	ACTG1
cg09655100	0.03292332519541704	0.04888135768086839	0.5701743039326695	1.5899093443057026e-08	TCF7L2
cg09666237	0.048754468175231845	0.04237817291585756	-0.20221305385571314	0.0014481554544316223	LLGL1
cg09678212	0.19935110821282212	0.3332098387898246	0.741119374790358	1.0979097957998974e-07	CTNNB1
cg09679202	0.9716044999946576	0.966553391611492	-0.007519743922984471	0.4044055995167538	TCF7L2
cg09697800	0.025082147938352332	0.029935870342832016	0.2552143148899081	3.266874140029736e-07	TGFBR1
cg09700407	0.01331598215900275	0.014942205018176979	0.1662342194103841	6.251902282330083e-05	PARD6B
cg09710586	0.07593426253903295	0.1010913436106891	0.41283656478805286	0.00010232638705676038	PPP2R2C
cg09710605	0.024405559808379117	0.0337426856482819	0.4673649609236257	7.892750902201075e-09	CCND3
cg09801353	0.007831026589851601	0.009957984432075564	0.34665231335504065	0.0026599552551051773	CCND1
cg09805055	0.04088986159871717	0.04812278574763077	0.23497698040148357	0.0008389584999734103	FZD5
cg09835320	0.041757816105231924	0.051398571178022684	0.29968199241287613	1.9525897671711356e-09	CSNK1E
cg09875150	0.8168496367597039	0.6214800051949948	-0.39436255945601323	1.3766252280751813e-12	FZD9
cg09891066	0.8836530729245398	0.8313028857277355	-0.08810585111502772	7.511351864199726e-07	PRKCZ
cg09923107	0.01002148935806855	0.014886874376015097	0.5709439471373712	0.25044115270386064	ID1
cg09925014	0.10814225417125008	0.12136679741349243	0.16644346015496406	0.11856551907297046	GLI2
cg09926389	0.7152805878526886	0.8508879239167281	0.2504598290485075	3.456092903807404e-06	TGFB1
cg09930155	0.9586557279759854	0.9238883004474447	-0.053294370162681154	0.00018473906686128317	NKD1
cg09982005	0.07889594828671663	0.08310436280501056	0.07497300513167292	0.005184656084843933	SMAD3
cg10000424	0.017124894459478728	0.025136501338652893	0.5536887632872575	0.034295627001139375	WNT6
cg10017843	0.1878499035939359	0.13941812048041924	-0.430162291929955	1.8144856638688643e-09	PARD6A
cg10019916	0.09604718827038877	0.5018210866436636	2.385357808913272	1.987716788887437e-31	WNT3A
cg10038618	0.26916950551907476	0.5895032753686279	1.1309848542071574	3.6127230603294494e-38	TP73
cg10057528	0.9784672725532314	0.9649098281243645	-0.020129469621682983	0.12320317305375297	PRKCZ
cg10072502	0.02672378326210591	0.02987875210124779	0.1609956312975702	2.134630159309194e-05	YWHAZ
cg10090761	0.16861405579445923	0.21623164864960787	0.35885289251251395	0.011062696836147303	APC2
cg10091994	0.01629159303726848	0.02461192171015312	0.5952296269918034	0.2855691115479567	CCND2
cg10094078	0.1609363778683171	0.25581240878244427	0.6685957792303201	3.8395982031026614e-05	APC2
cg10131194	0.09384721816863409	0.23079928382673617	1.298252861038544	1.5023213423209548e-11	GDF6
cg10131910	0.05739913631709083	0.06292518515893593	0.1326085276792191	0.00022617451467898194	YWHAZ
cg10143426	0.03389356193432016	0.2909772544526623	3.1018232175136755	1.0567484181908665e-11	TP73
cg10152523	0.010534245614124948	0.015624287676808105	0.568703415153782	1.0041721768726441e-13	RASSF1
cg10158886	0.08187951991455311	0.1956785159707247	1.2569108190723295	1.2513807725250502e-06	BMP6
cg10164137	0.0211557907031001	0.025719183377939738	0.28179222789573843	3.2316851366177756e-08	DVL1
cg10169241	0.11828113321549394	0.44233996523903796	1.9029356243869104	1.3433387171924675e-18	APC2
cg10248584	0.02522179714739069	0.025970763137183932	0.042217330725593055	0.2833889322899882	FZD4
cg10250321	0.04641923114094172	0.05468061557539499	0.23630685741189408	0.06682993852089748	WNT5A
cg10280299	0.011621525685131813	0.01622774982333877	0.4816634868058106	0.2073452381611532	FZD8
cg10302505	0.03592537887123507	0.03840573016810281	0.09631820683901193	0.09725666329259335	MYC
cg10315128	0.0428714508787307	0.04896434872980252	0.1917144530931604	9.932670418497432e-05	SMAD4
cg10347199	0.011065708394693357	0.013916930317572082	0.33074521716321936	2.847562168896944e-17	DLG4
cg10349065	0.026818469416451367	0.07144416626898464	1.4135893116147045	0.00808060537871029	WNT2
cg10363337	0.8762129055417444	0.7837468011692854	-0.16089381432084693	6.937852237783497e-08	SCRIB
cg10368518	0.014924974316250035	0.01971375333221952	0.4014740306699619	4.510958069039256e-12	MOB1B
cg10399696	0.03644609148852047	0.04732239134608965	0.37675887240091865	6.83814811596324e-11	CSNK1D
cg10400825	0.01650512489965053	0.021397868859819192	0.37455306131395927	1.0015624656360002e-11	NF2
cg10431651	0.8410762451085481	0.8041077070112621	-0.06484783178954064	0.0031220183262794135	GDF5
cg10453502	0.8889509354980185	0.8319763355801852	-0.09556130007917203	0.0004740337893577967	NKD2
cg10502508	0.03892203779691067	0.039855069281809964	0.03417599081013354	0.66027088033963	TGFB3
cg10518262	0.018262239783713448	0.01936618757287552	0.08467625658787303	0.13969197598145489	CCND1
cg10523966	0.01304855128735639	0.02096923510879216	0.6843845966788866	0.2866134440689644	BMP8A
cg10531748	0.03658404119616435	0.044024368631320206	0.26708786518387845	8.427477065310738e-05	DLG5
cg10539418	0.08163530504590948	0.09013156179074751	0.14283917632471932	0.001477487681044673	CCND1
cg10545536	0.009923020633188824	0.014414285588510307	0.5386480761809143	0.15186486046576964	LIMD1
cg10553204	0.6583406909364568	0.8617022900573134	0.38835514690833695	7.571961291021314e-26	GDF7
cg10565187	0.041801136183553	0.043949084576471315	0.07229095924265258	0.8183263685819746	APC2
cg10606730	0.5065558030857308	0.4919795939188469	-0.042122730196511214	0.307791934173173	WNT4
cg10607059	0.05200446442517426	0.07723888759730609	0.5706919070368625	1.961401820457787e-07	TCF7L2
cg10624665	0.2749482167931311	0.47605505250098423	0.791968491092975	4.817336602488767e-35	FZD2
cg10626925	0.01915415143142689	0.021363310355605295	0.15747810461795334	5.319522215112066e-06	MOB1A
cg10644430	0.9317435468974965	0.9198372955697033	-0.018554227943779637	0.2403265813081221	LATS2
cg10659575	0.07935906941166475	0.08035275551750366	0.017952390391198877	0.8009885858397678	BIRC3
cg10666410	0.019019973134701985	0.023693682955708117	0.3169872606878612	2.9292893881301966e-09	PPP2CA
cg10687131	0.2646318890705589	0.5466916728898024	1.0467404789275367	4.9692985698165535e-23	GDF7
cg10689528	0.057863986415270116	0.2004847208040847	1.7927546680578104	7.530930168978832e-09	GDF6
cg10698404	0.013487346122278884	0.0158259943625331	0.23068964838981212	2.9451736214549295e-05	YWHAG
cg10701252	0.9064092976160978	0.9080537663050309	0.0026150628460586732	0.8916568763257557	WNT5A
cg10711871	0.6364014002295418	0.5904445740000533	-0.10813537210327777	0.03546403928215231	WNT7A
cg10715272	0.3036689130895714	0.4539069339142459	0.5798973013202411	8.660911254992808e-10	BMP8A
cg10726475	0.026274122739763615	0.035613549721097766	0.43878364588601215	0.026968695252814086	WWTR1
cg10774185	0.016761278777076227	0.020359767041443575	0.2805888325130529	7.613872946739265e-10	YWHAB
cg10785051	0.14126072009047544	0.1659129467427489	0.23206611309720301	0.22024831857821403	TCF7
cg10800003	0.040833659537004435	0.042750156428058426	0.06617083045594474	0.18869574082293766	PRKCI
cg10808783	0.021504107698283148	0.15451867300087713	2.845097019178271	1.1066885060674354e-05	APC2
cg10819446	0.04898448028420596	0.037647174603302004	-0.37978313803720787	0.00045794603710651104	PARD6A
cg10832291	0.024907570012836066	0.02470224845247439	-0.01194191381489885	0.7356039243921215	MYC
cg10835795	0.9149592306866653	0.8916583702608422	-0.037216398106190915	0.011499823845518847	WNT4
cg10836034	0.04813357654891598	0.052749359948195795	0.13210996226216706	0.015438941726151442	MYC
cg10836978	0.02656639196712159	0.029751026557960174	0.16333714347383776	0.0029883861155902258	MPP5
cg10843715	0.02092920007654426	0.025451594984304254	0.2822388968327302	4.761892416857126e-07	PPP2R1B
cg10854807	0.46607823847829394	0.4861175750045004	0.060733139997599966	0.02270980778385936	ACTG1
cg10883171	0.04113233135959344	0.04525723173335464	0.13787549604056543	0.05482981325977281	ID2
cg10888337	0.3785378161301895	0.4804818717400082	0.34404456668943173	3.271277030196227e-05	WNT7B
cg10952804	0.05897329844551996	0.07202936914290343	0.2885233807067172	1.1243379899653925e-05	BMP4
cg10956762	0.11507448818027399	0.15973934726344025	0.4731516977166844	0.00121528446308463	APC2
cg10965669	0.8455015195466681	0.802441704481136	-0.07541075985760469	6.017153394358699e-07	AXIN2
cg11006812	0.15489303147272096	0.09841813748027071	-0.6542761202906939	5.47836683775583e-24	WNT2B
cg11023721	0.03220376193422291	0.04121377254564099	0.3558972993328055	1.8286853140858718e-10	SMAD7
cg11035216	0.0299334903700653	0.037202418536535886	0.3136359013548476	5.6651057565951467e-08	RASSF1
cg11037750	0.7392992676229262	0.74776192436141	0.016420527652581344	0.6740867627828332	TGFB1
cg11073558	0.07806010708351678	0.30816277170103556	1.9810352373576625	2.734773614941961e-15	GDF6
cg11077561	0.03222440201117253	0.034695304929390845	0.10658685956321247	0.1022256602728998	DLG1
cg11090131	0.8832733238410506	0.8765303700906827	-0.01105586217151812	0.2024470912689629	AXIN1
cg11100798	0.05715128165667621	0.05094882357708927	-0.1657370176935018	0.4730547793831201	LEF1
cg11135021	0.009453991842014588	0.01941797988149667	1.0383975952033386	0.13173061723139157	CCND2
cg11139646	0.11583294316134535	0.25613843983744594	1.1448781633138485	4.0164754057293536e-09	BMP8B
cg11142826	0.02398517467276042	0.10615253289105467	2.1459239444422593	0.002777246673953299	WNT3
cg11175192	0.189783463469209	0.18706497382799503	-0.02081483784154873	0.8141554002710635	WNT6
cg11190277	0.10836316964817645	0.09486519940539516	-0.19192365100169112	0.0826772012103421	CCND1
cg11193173	0.023174218661938945	0.03210412694409883	0.4702380678475962	9.104061401758064e-13	STK3
cg11231249	0.038952565800786196	0.12487139039885806	1.6806527086065546	0.00010957591387942962	CTNNA2
cg11255163	0.07051273189801874	0.09052369139738467	0.36041163989171393	5.54887303805943e-05	CDH1
cg11271713	0.06530139550772415	0.07239184929911256	0.14871344850574503	0.0024390673437277364	CSNK1E
cg11295801	0.01505173612810886	0.02262693051675054	0.5881109844991456	2.005733151571592e-15	LATS1
cg11298786	0.09298325948996015	0.34526055698420316	1.892642623306204	1.4446074630040924e-19	WNT3A
cg11316592	0.011794130297614808	0.015139391517310124	0.36023818389067647	0.0053035023932536405	AXIN2
cg11325997	0.1877233419634472	0.2817597932736951	0.5858577063519317	2.0013397462241884e-05	AMH
cg11339519	0.933781571841724	0.8850380060995942	-0.07734570727051286	0.0001482714562651232	DVL1
cg11345323	0.014144207384017695	0.02160942466024459	0.6114493287394847	0.013043630206683627	PRKCZ
cg11357813	0.01025197654003549	0.012699401828000043	0.30885846185826354	1.2450622153227413e-15	PPP2R1A
cg11375475	0.02147693820711196	0.028129060974723737	0.3892730576837146	1.0377988592556486e-13	BBC3
cg11398323	0.2599359911976266	0.20401534517841557	-0.34947873600407686	0.0026145416694901944	CCND1
cg11431402	0.4565857586464916	0.4509445218038433	-0.01793590675155259	0.7804154931429981	CRB2
cg11439535	0.7242792010268086	0.7523178265875096	0.05479632990164969	0.030664208901463295	CSNK1D
cg11485451	0.015928256100203368	0.047828805285676984	1.5862914322123873	0.0478123551213679	TCF7
cg11556521	0.8984947568231517	0.8583887920852814	-0.065878845833585	5.217123207529223e-05	CSNK1D
cg11612470	0.05802417868468101	0.08933277809813911	0.6225354312240731	8.703990708418303e-08	TEAD4
cg11614065	0.11112154706416766	0.10752665948030013	-0.04744419330788491	0.4476244324298725	WWC1
cg11616651	0.060928822004618424	0.24139746520129501	1.9862137743956747	3.5898270407782765e-08	AMH
cg11631883	0.03286883840485917	0.04382066926845331	0.41489104660511683	0.00012178325639495824	YWHAZ
cg11647690	0.12483836501789362	0.15466375255377635	0.3090737543852593	0.05198260344973603	WNT9A
cg11654333	0.04042351786585748	0.047227132596090696	0.22442106661095984	0.02856696799116423	MOB1B
cg11670519	0.08157401054450357	0.09190586526206826	0.1720473513860282	0.1639882650245325	BMP7
cg11688275	0.02480448146311212	0.022227926563220295	-0.1582274190294439	0.5426531737211091	MYC
cg11690896	0.02416223050106145	0.030338343507835267	0.3283886746025285	5.932481432193555e-12	BIRC2
cg11698099	0.11487966964881384	0.22221770948012973	0.9518502902242827	1.5691025964961439e-06	PARD6A
cg11701621	0.2219289818878174	0.2692293436850848	0.2787375773139844	0.04301319274142685	WNT1
cg11710000	0.04667026077961193	0.06332671812214824	0.4403107856631822	0.07701686921236695	FZD3
cg11714801	0.051059282478567516	0.0658455195203705	0.36691201106345145	2.0975901107218905e-07	TGFB1
cg11729413	0.019359236752741087	0.02566272191560719	0.40665212315191496	0.007384408723900625	TP73
cg11753239	0.01629014099245482	0.034148480588908535	1.0678222977502785	0.0858873815926911	WNT10B
cg11759937	0.017346795867965503	0.024846646471559927	0.5183819389741489	1.9197453566488705e-13	BBC3
cg11763509	0.26897630102701514	0.39502711056912165	0.5544726029732412	2.490883433426428e-06	BMP8A
cg11769841	0.11390758706910516	0.23243938435237957	1.0289906944340679	2.782279375053735e-29	CSNK1E
cg11781622	0.8973938965079589	0.8609387969335203	-0.059830689896122766	0.001297361465431019	PRKCZ
cg11789444	0.061614572127957755	0.07360828676508412	0.256596597692021	1.5587145903719756e-10	GSK3B
cg11791526	0.6351761046761639	0.5850821855191954	-0.11851734741929963	0.000995653459145256	PPP1CA
cg11799072	0.029111604298133836	0.03564042267336727	0.2919200999571194	0.006271489519240535	DLG2
cg11806528	0.09859908564408296	0.14305077030249005	0.5368810933485638	0.002654402399382321	WNT2B
cg11809157	0.02835233266658039	0.033792168683806065	0.2532215047880639	3.54757785113945e-05	BBC3
cg11815991	0.07090198923487794	0.06945400042878641	-0.02976831115348549	0.5903426729946353	ID1
cg11816577	0.07721349195003036	0.06991981419892246	-0.14315160867733856	0.03946196553989972	YWHAE
cg11826826	0.017262515080515576	0.027778216043690008	0.6863112755581482	0.1176617922914098	PPP2R2B
cg11837690	0.9233066990173397	0.8888266541405534	-0.05490787317941475	1.2726169518586708e-05	WNT4
cg11839355	0.04999721523621236	0.053532399639865245	0.09856458290493426	0.0838240522029725	YWHAZ
cg11845142	0.023384454837865092	0.025392052975253824	0.11882724759447304	0.002131203070654954	AXIN2
cg11869770	0.06524485549720786	0.13107279457210094	1.0064322153329521	2.9020086180738147e-05	WTIP
cg11887884	0.009445251201756898	0.015115046210208765	0.6783243181055132	0.36990234050392634	ACTG1
cg11924572	0.017705071658985952	0.019388646347937362	0.13104939983536668	9.269695974440912e-05	PARD6B
cg11931776	0.8919347971019613	0.8606405507509942	-0.05152743174033012	0.03920403623967363	WNT7A
cg11947509	0.027585622124027837	0.03385256709247987	0.29534872256268063	3.099061654826574e-08	FZD7
cg11961999	0.7385208088558877	0.6908426068030434	-0.09628150959463251	1.3025688866537003e-06	PRKCZ
cg11964564	0.023947320425240545	0.06254829659076176	1.3851063600130904	0.004762202655552518	STK3
cg12039242	0.021441530763153454	0.022768235697708646	0.08661459490390493	0.3886975693191227	YWHAZ
cg12054648	0.03201536979514682	0.03177436187407824	-0.010901522169035005	0.8759808639152741	PPP2R1A
cg12057615	0.023291930173105706	0.02789772562663593	0.26031731171655104	4.5496429538167356e-05	MYC
cg12072393	0.888520646384317	0.8914004351915304	0.004668365018202172	0.6957044575758196	DVL1
cg12078605	0.023286521219263452	0.10612480623170906	2.1881948835396354	0.00015701554871169364	CTNNA2
cg12094974	0.8897983225689805	0.8307956469161121	-0.09898472179899259	0.01229109647762718	ITGB2
cg12104333	0.9320893500858082	0.8995378328313667	-0.05128429852448409	0.000650495473681493	WTIP
cg12108956	0.01680548887397499	0.019187438461264084	0.1912296119669506	0.00028887628217193017	GDF5
cg12149391	0.020830830250661916	0.023140571421885997	0.1517041483250665	0.010613949672498554	DLG1
cg12154045	0.5648657574105368	0.692885195818275	0.2947082858927872	1.1273413361498031e-10	APC2
cg12194701	0.1060098044347842	0.3328626211195735	1.6507291716044374	1.4677571850544993e-14	STK3
cg12198729	0.021265523162104817	0.02837296116983472	0.4160003788973073	5.015423728967593e-06	BTRC
cg12204773	0.015235940794586202	0.01993616712641718	0.3879094808990035	1.9705371025478855e-19	DLG4
cg12233208	0.024516341355081368	0.027792517574199038	0.1809528289016406	0.00013744115325356655	BBC3
cg12246416	0.014886452972362593	0.017248146497568208	0.21244129605073953	0.0004329805810414867	YWHAG
cg12255061	0.7333754473763687	0.7275911360427499	-0.011423999666011764	0.7673070843003039	AXIN2
cg12263469	0.8730948481483425	0.7603880745164548	-0.19940248292510138	1.8710748647455927e-05	CCND1
cg12266049	0.9023734883748551	0.9386259838529826	0.056825716694168624	0.03735383702904225	CCND1
cg12266953	0.012385438686698714	0.0951862351397695	2.9421079917061905	0.002027890957958555	GDF7
cg12273770	0.026478177164939457	0.034391685453070704	0.37725601435839595	1.1215024958728495e-08	FZD4
cg12296532	0.013140563720441164	0.01744891835697695	0.40911044028109744	1.6412747919986568e-16	ACTG1
cg12334488	0.6189230058546403	0.7663537578691715	0.30825056178103843	3.0469792299312375e-28	GDF7
cg12345778	0.26432758109682314	0.27357162494947407	0.04959163064141415	0.613000514810101	WNT10B
cg12359809	0.32765836433342804	0.5008541941795835	0.6121983146297125	7.34952106527429e-12	WNT3A
cg12366301	0.9499885592004185	0.9363559083395904	-0.02085313743573238	0.0010546716004734076	LATS2
cg12379948	0.01547364123989475	0.1047782298847648	2.759454359319365	0.0016558638791911418	WNT3
cg12382902	0.015533569833234165	0.025160945632802502	0.6957967250805609	0.1856797577764001	CCND2
cg12400781	0.023535095523095934	0.03281838022898258	0.4796903269427103	0.15054855687847032	APC2
cg12424694	0.11090183619671277	0.11494314012688353	0.051637115416127206	0.8262547665121874	ITGB2
cg12461345	0.02288134730488059	0.03239575404837528	0.5016327348536497	0.25713637362988373	TGFB2
cg12475507	0.38740006677806915	0.6376931065086809	0.7190380830575471	6.902521133475776e-32	TP73
cg12492359	0.056471957117033386	0.08244635625108379	0.545921103740092	6.856071100126897e-08	BMPR2
cg12534008	0.3072030215609951	0.4501136562673179	0.5510969301104723	2.623871007679167e-07	AMH
cg12541591	0.040940183892631134	0.04508592932264531	0.13915967653262623	0.002149109465460729	TGFBR2
cg12618251	0.05827379198459342	0.058530013560882374	0.006329420324329529	0.9601528186563598	FZD7
cg12620942	0.018274150261399703	0.022561233856081418	0.3040416465889099	0.15865052794425438	GLI2
cg12622139	0.010513961234356748	0.015998012172878398	0.6055863339828579	0.07445828828100366	WNT5A
cg12625874	0.05615870982998448	0.06835650501775041	0.2835688436483627	1.957139069811309e-08	DVL1
cg12651664	0.02652955626878735	0.03397838384943974	0.35701668832416317	4.809401434335686e-11	SMAD7
cg12670756	0.06569789538412975	0.06916232050419495	0.0741391195626797	0.27176303834154736	PRKCI
cg12671336	0.04455632431317923	0.05232837184620743	0.23196314935054532	0.0022427444607162413	FRMD6
cg12692199	0.02384846464920341	0.025927680742738126	0.12059677211061932	0.10344041091399941	DVL2
cg12697442	0.023516903615329196	0.07910200462474189	1.750016138035557	1.1238292915415402e-07	YAP1
cg12698784	0.0108665065329123	0.01324410135757308	0.2854617532003412	7.118667640031018e-12	GSK3B
cg12698834	0.03483926514664922	0.0424477221961098	0.2849729448723979	3.820796260957966e-06	LLGL1
cg12700033	0.02953843852569823	0.029725455369688028	0.009105347329032443	0.8196050370041408	YWHAH
cg12709244	0.011505995709078856	0.0157890946214961	0.45654260921709106	4.0067520907654976e-17	DLG4
cg12711627	0.8202313354588915	0.8145363226031728	-0.010051826021558916	0.5903378461559539	PRKCZ
cg12730381	0.03516167354948753	0.041990539830771806	0.2560605971911718	3.222262637051795e-06	YWHAG
cg12733004	0.010592674741742612	0.014749904321737893	0.4776386678954859	7.481327392833059e-13	GSK3B
cg12764620	0.9194331882751777	0.89903395000714	-0.032369146344531675	0.018117808413581325	PRKCZ
cg12825880	0.027849331159481225	0.03187182761904349	0.1946390699766949	0.0027240253896261345	CCND1
cg12830327	0.14581156479142132	0.1898282898205214	0.38058986196473443	9.830552973444715e-07	DLG2
cg12843872	0.07093970888753767	0.0837188422187039	0.2389589501708431	1.0303707711107348e-05	FZD1
cg12900467	0.03418271784717725	0.041525331722944654	0.2807245837449782	5.337939028196544e-06	LATS2
cg12902426	0.02784669767192835	0.03082654258224091	0.1466668408104006	0.01314879022713266	TEAD4
cg12902719	0.034972687553955446	0.039330764894003126	0.16942957628908023	0.2955779142496771	LIMD1
cg12913879	0.48981962139011226	0.6146544014885189	0.32752489471509194	1.6345748770722432e-06	TCF7L1
cg12914362	0.05941328714774975	0.07416545060137379	0.31996166460449094	0.005258960810324944	FZD8
cg12918009	0.04816054659362098	0.05187929300469848	0.10730705318923447	0.49932986767522247	LEF1
cg12936639	0.014109221700974091	0.017684528141252397	0.3258493179910386	1.1954333153431595e-10	CSNK1D
cg12949975	0.023365402917717108	0.043749470218600796	0.9048916312865514	0.05797677264985196	GDF7
cg12966367	0.03494566316304436	0.15602064761315096	2.158551636451825	2.2008557839395492e-05	RASSF1
cg12972643	0.015649104893096552	0.017657830969620304	0.17422799853503168	9.120010563987824e-06	DLG1
cg12977696	0.011592710653379058	0.015220276148392982	0.3927765921110404	1.0657127532285034e-10	YWHAE
cg12994233	0.03304150712211749	0.0381248111983437	0.20645069916678357	0.00033644305819930683	CCND1
cg13046271	0.04728363078258794	0.07601192080038137	0.6848848708985601	0.03441851215332891	TCF7
cg13055278	0.3733638473314884	0.31871070366062415	-0.22833476699335145	8.434787183613426e-11	ID2
cg13071345	0.7828082074992483	0.6876522887502802	-0.18697963142424132	3.782535322970696e-07	ITGB2
cg13077484	0.2090312234467583	0.190464250739019	-0.1341982209604692	0.562309086951584	DLG3
cg13079154	0.01673937388503546	0.023092966700137066	0.46420795799399844	0.020282147179091166	PPP1CC
cg13080151	0.01087079886163336	0.02171586269994349	0.9982913039784608	0.15110875830763199	CCND2
cg13161961	0.022474062871422167	0.032646426053175547	0.538664103121449	0.11591794024986242	WNT16
cg13181826	0.037225630440687794	0.046396098253228504	0.31770720292511917	1.9817743124777706e-09	YWHAG
cg13201172	0.7556909881102017	0.7452531792025647	-0.02006579355830945	0.42527424388788393	SCRIB
cg13209613	0.08346648846757546	0.06154848400348971	-0.43947375409406	9.09702916522033e-05	WNT3
cg13211683	0.026258643133496736	0.2832059457177934	3.4309872794592686	2.8347036231658897e-13	GDF6
cg13244804	0.06979595001804832	0.06846793321607822	-0.02771486133125138	0.7939592742768666	MYC
cg13248847	0.13126623791783174	0.15340019735719632	0.22480444062497199	0.00038465476661031224	DVL2
cg13271751	0.12258148490517136	0.13461013140195527	0.13504591189379245	0.34695021607760423	CCND1
cg13272430	0.013900748035086443	0.01976150846633516	0.5075305570005642	3.337979326256366e-13	MPP5
cg13285637	0.06324297582534169	0.11663986007213142	0.8830837352802128	0.0022532439574562755	TGFB2
cg13303069	0.19149446776114418	0.4213204898257437	1.1376153657595445	1.0766216316198396e-14	TCF7L1
cg13342441	0.04230275425946928	0.04701580237557596	0.15239414149044145	0.31435902305767066	TGFB1
cg13348877	0.024459431052047842	0.0335706467094638	0.45680948367918145	0.0007558197360452665	PARD6G
cg13368085	0.05161261492741813	0.06115222616466306	0.2446812931849492	0.17319886394304107	APC2
cg13387826	0.6830066778460798	0.7928879669207803	0.21521734713872565	6.384807026958422e-15	PRKCZ
cg13388333	0.010053245357917559	0.013105202686272726	0.3824783637003218	3.589223004747566e-15	YWHAZ
cg13391820	0.05335554623519903	0.1282239498169248	1.264955605255375	4.048803198975728e-05	CCND2
cg13398027	0.7029080748504329	0.9122297569746943	0.37606120336407134	1.8603416830057597e-45	SMAD7
cg13404421	0.010612389225717743	0.03533974684581615	1.7355422105540974	0.04916919540772913	CCND2
cg13422359	0.8359020237059602	0.8193237479323234	-0.028900221900767898	0.019440903773533833	YWHAG
cg13458335	0.017445080277184485	0.016393634598441415	-0.08968448961014612	0.7034852112288968	BMP8B
cg13458651	0.39340435680022073	0.4975430713870182	0.3388084875227859	1.8205438429983863e-06	WNT7B
cg13464744	0.03295467478654494	0.034826868274085	0.07971761442271108	0.14834108953738342	TGFB1
cg13467765	0.020779030469940406	0.04194237141592005	1.0132800925041254	0.0052104299149378615	GLI2
cg13479780	0.01252957057408255	0.01646942689303098	0.39445338267202423	8.841251347740924e-14	CCND3
cg13494355	0.9602914903653205	0.9534840970751982	-0.0102635168158266	0.5153380889293107	DVL1
cg13496324	0.12830751218444847	0.12633293778209306	-0.022374809644974483	0.4483602340510472	FZD1
cg13497155	0.03815555657874166	0.040073341973423375	0.07074965892078933	0.15579594974674515	RASSF1
cg13498289	0.020246216310273027	0.23348869813436368	3.527628496951228	2.8973013489945223e-08	BMP6
cg13504215	0.016422966881948445	0.022441531628423484	0.45045636291992175	5.587205737754053e-17	TGFBR2
cg13508391	0.012265941904648385	0.015484493111066934	0.33616613373515786	6.204384032150658e-06	TEAD4
cg13511098	0.011527332804488213	0.015253998737310773	0.40412874477996874	6.652962783983456e-05	DLG5
cg13527439	0.014791115469342864	0.022686417807802905	0.6170979678826303	0.2643096813280658	SCRIB
cg13529291	0.5349016515531947	0.6019826736524237	0.17044830560523702	0.0014526666808418543	WNT11
cg13539171	0.83195750661562	0.7861097200793413	-0.08177915407306283	8.708963089254619e-05	LLGL2
cg13543375	0.034993794108095	0.03997739929204904	0.19208552800332243	0.042875068677230795	WNT4
cg13558371	0.11776587710712255	0.286548997827826	1.2828602745897846	3.339824631189359e-07	CRB2
cg13575161	0.1414887020168555	0.07370165991001054	-0.9409178401321594	4.875080649753852e-06	CCND2
cg13590055	0.5210029238098242	0.6610749976066852	0.3435224830511884	1.539119923286624e-10	PARD6G
cg13591058	0.03905072241021219	0.1337748518997579	1.7763857892079844	3.7516844646646765e-05	APC2
cg13591369	0.7230708547311175	0.7322599206990227	0.0182188081296731	0.2620681418924816	PRKCZ
cg13591497	0.9656987842925479	0.9530128092548544	-0.01907765610368468	0.052137343503113755	CRB2
cg13594432	0.041397225632806754	0.0429047776277272	0.05160422268836463	0.5231258739324369	AJUBA
cg13602813	0.1137445504289752	0.14704330971326596	0.3704437183330387	5.0743783510370086e-06	WNT7A
cg13608094	0.8375547915670903	0.8234777877752993	-0.024453836786532936	0.43751347163125787	CCND1
cg13657659	0.8243905815915911	0.861555652790647	0.0636159687316241	0.010995373681922316	FZD5
cg13668930	0.983991772934683	0.9724293932382282	-0.017052751576040148	0.00030329748303024683	LATS2
cg13671831	0.02272900025157571	0.02873247624910963	0.33814810615761554	0.18288377463598843	NF2
cg13677897	0.03670552029243348	0.04232405071651821	0.20548065820838984	0.00021966834224055974	ACTB
cg13720316	0.2006250676306782	0.21207467985232692	0.08007050546922616	0.14443039189345744	CCND1
cg13724496	0.022180379753518005	0.043760172992702066	0.9803343750999539	0.021985133819324543	BMP2
cg13729891	0.04214178283292738	0.06800542571027865	0.6903985046927116	0.13579295014749612	DLG4
cg13730859	0.9774125945785577	0.976544007065437	-0.0012826354272585836	0.9213509420010952	DVL3
cg13781574	0.47899202867126267	0.24768983805820757	-0.9514669664818319	3.0456873884344025e-12	DLG3
cg13801381	0.03810586722888597	0.052669217259626665	0.46694686995569706	0.10133141233379832	CCND2
cg13803071	0.23157587411353775	0.22102963739889506	-0.0672451287143998	0.08314750015019219	YWHAQ
cg13806070	0.07753154554634747	0.05650735873476835	-0.45634466813918395	0.005268810627962598	BMP8A
cg13872831	0.06550876416734926	0.20680465798568382	1.6585088433725603	4.594420390154781e-07	RASSF1
cg13874466	0.05781852431275833	0.05533752154053713	-0.06327375784955983	0.6237900372723044	WNT5A
cg13899320	0.04261467375725253	0.057660506355607745	0.43623321862986614	0.04264745194326765	PPP1CA
cg13903421	0.3046482369374493	0.5546748129978415	0.8644978249965369	6.0476305304101774e-30	WNT6
cg13927387	0.0108219918786	0.013669605027094904	0.3370054942053619	6.780651800003358e-07	YAP1
cg13962355	0.037516702819464134	0.0453443923097177	0.27339110409766176	6.617884914012583e-07	BTRC
cg13967780	0.039480659238030104	0.04716502554530762	0.25657136933431846	6.539082057634021e-06	SMAD7
cg13971892	0.062747684421946	0.07791237696372226	0.3122903091237723	0.18774467936697448	PPP2R2B
cg13977323	0.017690503334329553	0.02143166735440137	0.2767689975729497	1.698680136034704e-05	WNT5B
cg13998093	0.06528073227018691	0.33744807817002603	2.369936391754892	4.415918985981873e-17	WNT3
cg14032529	0.022250365493539415	0.040282441404081194	0.856322089064967	0.022305566061785204	TCF7L2
cg14084907	0.3440394475821852	0.1770102539107512	-0.9587410582426389	1.8482489670795618e-13	TP73
cg14123232	0.1979812728486622	0.18208859077239034	-0.12072344209692477	0.14501899030738963	GLI2
cg14186963	0.04810121986468817	0.06421191253158184	0.41676748782085243	0.10344915291497886	WNT2B
cg14205937	0.15154500417511516	0.15618587696094247	0.04351771121980502	0.443935097206564	WNT7B
cg14214865	0.034134049945883684	0.03591040480302757	0.07319031813498056	0.12132128426761271	DLG1
cg14234176	0.9167439996979367	0.9157846597428011	-0.0015105194836721255	0.9241947680292077	SCRIB
cg14239329	0.036931290330443414	0.04365422048714624	0.24127747097771715	4.493000302688803e-07	FZD7
cg14253951	0.04381976560531494	0.05602669782578661	0.35453269635940465	2.34521859043304e-12	MYC
cg14270220	0.029653602433183386	0.07904422038373711	1.4144525988150167	0.014441114898066139	WNT1
cg14282406	0.8545869721190889	0.7784080117073767	-0.1347007647746124	8.677081037848987e-05	CRB2
cg14347670	0.052429179831849616	0.05969881265153684	0.18733226059980748	0.06577394752335623	CCND3
cg14353231	0.015170797718837533	0.017912518821114127	0.23967127223625315	5.445764709243892e-09	ID1
cg14383716	0.01170210655289641	0.015353330137457086	0.3917833503940298	2.242689045171551e-13	FZD1
cg14400292	0.2552574478118013	0.36320041236000383	0.508812784430858	2.0560297861945035e-06	WNT7B
cg14417861	0.06068182942822108	0.06483082719209415	0.09541540029787492	0.059452362182211074	CTNNA1
cg14418633	0.8403120222897931	0.908846554436104	0.11311161201256602	1.8476649820366947e-06	PRKCZ
cg14438174	0.02219855384685935	0.02717733090400975	0.2919380820087981	0.00012128669765550421	DVL2
cg14449845	0.0325075427689556	0.03881708898367645	0.2559174223843797	1.4585457037228166e-06	GSK3B
cg14472315	0.022369501915996483	0.03077136693874912	0.46005539970220877	1.326783192697252e-10	GSK3B
cg14486338	0.1280770029945805	0.5701106986812388	2.1542306210414766	8.75587471643535e-31	STK3
cg14503395	0.8801037112122232	0.8555740903705702	-0.040780747048677374	0.3337053536551865	CRB2
cg14513281	0.017330360040453772	0.022238925860791285	0.35978548064873617	0.08906461487631698	CCND1
cg14519887	0.9300188990584901	0.8780684861818795	-0.0829265645782741	0.0001665983511239126	FRMD1
cg14552663	0.011141645001458507	0.012982381298154978	0.2205927802447042	1.5742664067211122e-09	PARD6B
cg14556189	0.03708865808951504	0.043525731570998816	0.2308904761712192	0.0006333445268978025	SMAD3
cg14557185	0.20642681036030075	0.2702124665912835	0.3884638790562604	0.0033097007251183894	WWTR1
cg14559388	0.02858926019685	0.07287256908985328	1.3499025652705805	0.01841948395128802	APC2
cg14562081	0.04044474506292441	0.05832078211864916	0.5280578000490357	5.19581609118035e-07	TCF7L2
cg14573411	0.04659580937956788	0.23344412560255812	2.3248051687672557	3.323837020087874e-07	CRB2
cg14591805	0.9838745327574026	0.9718348285555974	-0.017763213003258848	0.16073705542467423	PPP1CA
cg14598373	0.01719112541034566	0.027238499948582302	0.6639832615018644	0.04190689667606801	GLI2
cg14599284	0.062156334560677	0.06606222189504904	0.08792406446899358	0.5479391341126054	WWC1
cg14630905	0.01448273278271581	0.05151527361761378	1.8306663824780174	0.0008475139642520489	WNT9B
cg14633757	0.02065237368913222	0.029041706232977103	0.4918186078562856	4.2090788715089203e-13	CSNK1D
cg14637002	0.08202241798399793	0.24086885358638827	1.5541576733588842	3.868002435154269e-10	STK3
cg14639163	0.21743660361049025	0.42302142253122205	0.960135899449482	6.581788582351434e-39	WNT6
cg14640751	0.05776807709347627	0.0665550590970581	0.20427586193653782	3.822386398684284e-05	PPP2R1B
cg14657818	0.010670453088469973	0.01295342171823244	0.2797118070183258	9.226121376174983e-14	ID2
cg14663065	0.02766590762996382	0.03350428144282983	0.27623621159803335	1.6451119732564922e-08	CTNNB1
cg14664030	0.9835226612907307	0.9770739135896609	-0.00949059077068859	1.3255849977749207e-07	CSNK1D
cg14688104	0.01619420906699946	0.05623274458585219	1.795932455163262	0.003097535199625166	STK3
cg14693112	0.05367873163092971	0.05764126176346422	0.10275133370639736	0.3839857868729456	PPP2R2B
cg14737332	0.046741242249511115	0.07146778879868311	0.6125970748545387	1.9334350406935934e-06	TCF7L2
cg14742305	0.027302254581491645	0.03089294760023042	0.17825743815183187	0.012595788104975032	TEAD4
cg14751914	0.0727406102497818	0.08702736828579259	0.25870814052516033	0.0031316816161026466	SMAD7
cg14774288	0.0673105297646603	0.06152919935050407	-0.12956099181455683	0.10541121148480459	PPP2CB
cg14780466	0.3453454075548572	0.6334442470672251	0.8751776067380834	3.580141175504463e-46	GDF7
cg14781922	0.054368496127038916	0.3039067794441865	2.4827860305614715	4.496491236735482e-11	TP73
cg14782437	0.024721734352314267	0.03304938122662057	0.4188433018438499	0.12210577094426883	CCND2
cg14831946	0.04704173896478668	0.05505524096342552	0.22693851471689733	0.07998053403124562	FZD1
cg14846293	0.03973219648481504	0.050800099479405586	0.3545227711170435	1.0303368713187528e-11	AXIN2
cg14860397	0.05466612820132104	0.06726247017874581	0.2991545636236609	0.19477201864733745	WNT11
cg14872731	0.03680233244316033	0.03676762753782537	-0.0013611152853163647	0.9843838706852982	CCND1
cg14884256	0.009743588905980687	0.013300414674953102	0.4489460556306995	4.7037904461994704e-05	RASSF1
cg14907738	0.20481878578809437	0.17106332442287023	-0.25981756151690066	3.551393685945097e-06	APC2
cg14909614	0.5357917797512309	0.45452563449045996	-0.2373107848525023	8.058235964388361e-08	TEAD3
cg14910241	0.02207450871622236	0.026024479707568333	0.23748799080785404	0.00018369397238156244	TGFBR2
cg14914982	0.034684562412664516	0.04193022681894014	0.27369695100468144	0.07281236912897472	CCND2
cg14916095	0.012741939410135775	0.015229475031659005	0.25728132985628516	9.876872390489968e-11	FRMD6
cg14926439	0.017940030532624725	0.020474864177949397	0.1906715360156978	0.012218754527071484	NF2
cg14934978	0.01338950686174296	0.01859316843543522	0.47366981193135765	5.462131681900359e-16	FZD3
cg14935343	0.05703984675547436	0.06461183603562326	0.17982836600939545	0.00034613167957357483	CCND3
cg14958505	0.06855016466470418	0.07686838243091618	0.16523017811750368	7.094844605176003e-05	DLG1
cg14962120	0.018657995951495327	0.032825086014672655	0.8150047563874446	1.2464456764964193e-08	CSNK1E
cg14984257	0.26648928250420717	0.23036209643962402	-0.2101741561267231	0.00030094069965212245	ID2
cg15001381	0.06436881128297973	0.120233603724659	0.9014064353111176	1.951634872167942e-06	AXIN1
cg15043384	0.3448375012622355	0.3740625752091365	0.11736295531071822	0.09075476881087789	WWTR1
cg15043975	0.06924275384413914	0.0828405564332114	0.25867414098135594	0.1807215595112019	RASSF1
cg15051960	0.09537658750879997	0.07786566363330763	-0.292647880982694	0.01200680880964753	WNT5A
cg15077085	0.03555860346358411	0.04466374074988654	0.32890542259234523	4.163506840198593e-05	PARD6G
cg15153018	0.03863677826951139	0.048758556208601374	0.3356806069337917	2.9824075376939014e-12	SMAD7
cg15160312	0.04976412007277405	0.058661137257552516	0.237299106677572	3.063945125856327e-07	DLG1
cg15166332	0.028130969049124054	0.04587990882943271	0.7057032733613489	0.005756673197369729	FZD8
cg15166561	0.02918290372656646	0.03287381129202445	0.17181528797097845	0.007118136718245473	SMAD7
cg15232798	0.10279097304829708	0.09035892290599074	-0.18597459597171614	0.015208073569416817	WWC1
cg15233292	0.01940819076780321	0.02077287967004061	0.09803558946232376	0.004614666535813155	YWHAH
cg15233880	0.22439829311144965	0.18886963034603008	-0.24867096264697966	0.05001737985610299	CCND1
cg15237742	0.22702852750062041	0.4674163962557466	1.0418347503344556	7.684569152580336e-21	WNT3
cg15249639	0.036380390514879735	0.06315982273382117	0.7958460928252208	0.04049381342706795	CCND2
cg15262317	0.33812619739146316	0.45873624475995467	0.4401031013863433	3.958846830843662e-06	FZD5
cg15264083	0.012671699634878929	0.017535997404181616	0.4687094460078015	0.0870321190889089	CCND2
cg15270950	0.04492875431415464	0.05237182273331925	0.22115175425391945	6.2310329869227096e-06	TGFBR2
cg15277906	0.15993006196651946	0.43330019228991845	1.4379257299405637	2.2735860361259176e-44	GDF6
cg15318690	0.036587338597091214	0.07013314469379894	0.9387519420520136	0.012757948878128348	BMP4
cg15324310	0.017934907034713805	0.02228492066326167	0.3132975576790849	4.9372727538206e-13	YWHAB
cg15328326	0.025455020682227374	0.04043880908534991	0.6677902729996491	0.0016194930394185139	WNT7A
cg15330584	0.05570843070368158	0.08107271347131692	0.5413207541936809	2.6804758024883116e-06	CCND1
cg15348972	0.044453135874917046	0.04591466079107101	0.04666969201986286	0.7393445444531892	CCND2
cg15356195	0.017121636766041892	0.025915666927353635	0.5980038965537143	0.00040522146110614707	ACTB
cg15361065	0.011689846289843956	0.016403172668010016	0.4887189249963767	0.16116721104197962	WNT5A
cg15405931	0.02789098154854262	0.032481434904193175	0.21981665956382623	9.412537779801783e-05	PPP2R1A
cg15409931	0.022056076709181065	0.032925192692319284	0.5780156937337689	0.006829922945016881	WTIP
cg15421087	0.061772714528356525	0.07369718634209678	0.25463981064647206	0.2541650395369902	CTNNB1
cg15426734	0.08684314360297882	0.19716689726607808	1.1829334995723555	1.9114479177617766e-06	PARD6A
cg15448495	0.050076835717844013	0.05634604249662938	0.1701708819123226	9.810802461886611e-05	YAP1
cg15502607	0.8085103051781879	0.7870878129341803	-0.03874156053765318	0.015169328304482432	PRKCZ
cg15507817	0.043220124819555804	0.04664773237896353	0.1101037123621244	0.1299807069620681	WNT7B
cg15529290	0.026089475777730655	0.03195334639461814	0.2924990729340084	9.000024314250038e-08	AREG
cg15529692	0.051438489199711224	0.10152591207563658	0.9809278130286664	0.0002475960206996911	BMP7
cg15585318	0.07029296257235855	0.12758069369358285	0.8599578627593415	0.016173001607789127	WNT5A
cg15618137	0.07840712739656372	0.0852347901542721	0.1204576085429057	0.1428962338915139	WNT7B
cg15647515	0.06482924635218607	0.10617331847206692	0.711704553450098	0.0038512397782259917	WNT2
cg15664899	0.03390614849011183	0.044549748328740126	0.39387036843092177	0.009736718600001765	TCF7
cg15672146	0.032474942204967376	0.048821352563702056	0.5881853064583358	0.09011263260140598	AMOT
cg15675070	0.01804184875598381	0.023893784838548152	0.4052882188479547	0.1007853928152057	BMP6
cg15696278	0.028406136615611956	0.044637356260150855	0.6520489523611082	2.2537131543469233e-06	YWHAG
cg15698795	0.665690516421652	0.6311852519720623	-0.07678811914448452	0.02742708717721426	PPP1CA
cg15700160	0.0161577417678355	0.020435432744177546	0.33884721565339804	1.2498012480129352e-12	TP53BP2
cg15706230	0.022139763127661617	0.02527432476335628	0.19103276228602378	6.063750205683296e-07	BBC3
cg15709766	0.5727233872930333	0.7122089737986868	0.3144620962491499	3.7386220133549566e-13	APC2
cg15714846	0.35725243467245815	0.5401168590805369	0.5963277376265808	6.409820524058291e-08	FZD5
cg15728256	0.08042073341367327	0.13001394142548578	0.6930269338071847	0.0023031213579896704	BMP8B
cg15757271	0.02949534546479913	0.03410572565448756	0.20952665174321655	0.24830940682425803	WNT5A
cg15801573	0.11118977548217941	0.08345359031334378	-0.41397810713885297	9.248859849809361e-09	MYC
cg15802396	0.07481982800314128	0.07415408440289886	-0.012894490973095783	0.9711331160223056	DLG4
cg15830431	0.04873499922974355	0.2598973712988745	2.414911915216689	1.4354561447330988e-16	STK3
cg15830613	0.014632288553873557	0.017485501502167485	0.2570037436735398	3.2634781084341866e-10	PPP1CC
cg15838288	0.04217988235563087	0.13629370890393616	1.6920919948085154	0.0004826195967939854	WNT3A
cg15894431	0.014217422826175122	0.016542183389373227	0.21848969403080773	3.4914679221589058e-06	YAP1
cg15906692	0.07123446234249428	0.06719970658447043	-0.08412043415847631	0.6129765106969636	ACTG1
cg15919561	0.8754386509652773	0.843227512696603	-0.0540841411707387	0.002691230284112698	CRB2
cg15922174	0.06394847583450587	0.27099786103125867	2.083299585484194	7.462601143130522e-07	CRB2
cg15927927	0.05460697914039381	0.07682579036008899	0.49250535480737584	0.01732973267852226	PPP2R2B
cg15928093	0.028968326979195165	0.10052499004452303	1.7950059217492766	7.085313303826655e-05	FZD10
cg15945417	0.012251632315301056	0.01474038541237121	0.2668002707692065	1.5672109118221964e-11	LLGL1
cg15947940	0.01026264598546143	0.01484146389764927	0.5322306557700314	0.16568610454069846	BMP8A
cg15954335	0.02219709275867942	0.026082697829743783	0.23272236710788555	0.007110378189039243	CCND1
cg15993083	0.06499827733271998	0.05151589206327291	-0.3353839266326	0.1918173582883164	CCND2
cg16001977	0.09274126877349245	0.0963085938540768	0.05445307500997581	0.18666572706921514	YWHAH
cg16028555	0.42418828812133064	0.5252030134273417	0.3081704054513921	2.1684740054156354e-06	WNT11
cg16028934	0.027095556406701863	0.029249186437909927	0.11034022374879922	0.02593942143961391	TP53BP2
cg16049468	0.9836697867216424	0.928226727015687	-0.08369685242708912	0.0016151789580645442	WNT5A
cg16067980	0.009883659536590126	0.013395524453447827	0.4386338458324299	2.759750723836284e-06	ACTG1
cg16100135	0.050708966495650314	0.05756428388474995	0.18293308920678863	0.049823840890550204	MYC
cg16137853	0.03328776584208252	0.036813011826596666	0.14522374236717017	0.0028154767481669177	BIRC2
cg16139749	0.2851835503769741	0.16942167870375194	-0.7512722788082533	1.1276560461001457e-31	WNT2B
cg16190331	0.9030918213239315	0.8133421131317778	-0.15101036480011043	3.7344075387247045e-12	WTIP
cg16208433	0.0559486813841397	0.051852902455560526	-0.10967938386138609	0.20195377145959928	NKD1
cg16208672	0.011875994077578696	0.017527031809036274	0.5615334183729097	3.2954183706978643e-15	SAV1
cg16211328	0.014755778501277452	0.017232518819353875	0.223853552821761	0.037617664129484064	CSNK1E
cg16238918	0.2236804765176081	0.246100772223266	0.13780984546608543	0.13310555565762852	PARD6G
cg16256504	0.05608045586245694	0.06764479848979849	0.27048092654802913	0.00018630970546998	WNT6
cg16256922	0.06160970591482654	0.06500110016727806	0.0773064873170571	0.4944038109231639	YWHAG
cg16264813	0.014590776788942428	0.018549462203627746	0.3463206680217476	1.6341219827688437e-15	DVL2
cg16271017	0.010138082662180975	0.016573684709675483	0.7091095500762946	0.18065866105307862	BMP6
cg16271600	0.03703747881366481	0.059284672474759235	0.6786732610676403	0.0005517252978255952	AJUBA
cg16277510	0.07084140914972006	0.10876666924926084	0.6185717059487288	0.00041803287674006183	BMP4
cg16292382	0.052418179814071444	0.0488664142395733	-0.10122401273349294	0.12985328130899398	DLG2
cg16299428	0.04416351072086835	0.04485799434783676	0.022510255481737042	0.6309799411032058	TGFBR2
cg16310717	0.13664535034978162	0.11577989966292991	-0.23905155849987583	0.000608520704219664	CCND2
cg16352624	0.029952333980209783	0.03621424191103615	0.2738887482989479	1.6879010077260924e-09	AXIN2
cg16361301	0.03359832569934197	0.056604995770209776	0.7525400450062522	0.010875029030223832	TGFB2
cg16366656	0.010771167155606984	0.014825877530580695	0.4609429114353598	4.218187524726672e-10	SMAD2
cg16403102	0.06132700377622038	0.07874426068086342	0.36065230805698684	0.020528657134395268	WNT5B
cg16406833	0.014208767656464408	0.020007745374834296	0.4937771692077742	0.010311414068007398	TP73
cg16411863	0.018676697007478295	0.0224831995031616	0.2676080193576791	5.07062742862994e-07	TGFB3
cg16416793	0.016935814176113683	0.021590900273634844	0.3503460555842417	1.111026659241547e-10	YAP1
cg16440629	0.032169746638373166	0.09759296398488013	1.601072565997098	0.005064366537091827	WNT3
cg16481008	0.03949425722816985	0.04509094200079829	0.19119476034922514	0.00010140305149648751	APC
cg16498194	0.2291420366272495	0.3386438546966809	0.5635266670868606	1.3528187607283275e-05	FZD10
cg16532711	0.011316267484666081	0.015208061478086848	0.42643808566393393	0.005643920215964401	LIMD1
cg16541852	0.05931250982940996	0.02474976725170073	-1.2609214631554784	4.0637476549102516e-60	WNT10A
cg16573663	0.020644289854750746	0.02540451294605828	0.2993420131912142	2.200107308502873e-06	PPP1CA
cg16584595	0.025033416737350277	0.028635326491225074	0.19394083905993514	0.2351568036779028	WNT11
cg16607065	0.8468258373225601	0.39738671833210476	-1.0915216328968484	1.7741995944916492e-50	TP73
cg16608617	0.04462374622281363	0.04985644658958771	0.15996842669172953	0.005798667368526709	FZD7
cg16613938	0.45824103722760784	0.4313514777040259	-0.08724276495130331	0.42572907023218387	APC2
cg16637776	0.025138500813170817	0.03413191439099286	0.44122272039143073	3.1458219103984813e-10	TEAD3
cg16653138	0.7099027081438215	0.8357693582405512	0.23548354875287195	1.6886646063505615e-14	PRKCZ
cg16677019	0.5216363086908407	0.6311489942471454	0.27493632753353936	8.382251688835239e-10	WNT3
cg16688437	0.11477373290662417	0.2181049524654888	0.9262300244445546	0.0001520035908796304	FZD5
cg16705383	0.010501579427487081	0.013438799734430011	0.3557979676367401	4.194834849083063e-05	BIRC3
cg16739895	0.015817545418852868	0.02451941771003555	0.6323989797015656	0.0005385891305542255	CDH1
cg16741710	0.08410945860351837	0.07728726797733888	-0.12203727974523658	0.4610915703527676	TP73
cg16750777	0.5322735781770592	0.6187108882166176	0.21709746975169542	5.434933607241624e-05	NKD1
cg16794070	0.11355295834964513	0.23131260570862183	1.0264785973403172	1.1262497527387251e-06	PARD6A
cg16797714	0.02662555172553099	0.037272123090091556	0.4852855793459011	0.1298639999821685	SCRIB
cg16844403	0.01751373243540571	0.03219537977213937	0.8783670917142569	0.13535651167987134	WNT1
cg16862315	0.012828744172392069	0.01793851852293214	0.48368079876932474	1.0622966595922889e-16	DLG4
cg16887890	0.021885628848046717	0.029250845147339003	0.41849447114326854	0.25024965987795234	WNT10A
cg16904899	0.9852970471089567	0.8785005426250312	-0.16551555614197483	9.880411814132207e-05	WNT7A
cg16921014	0.02398553071598917	0.02879230401864875	0.2635188792152116	0.01856058232954981	SMAD1
cg16969182	0.007714403779659088	0.009822770568189334	0.34857534220878555	5.552088609719934e-08	CCND1
cg16973520	0.13509048497610304	0.08479562261529655	-0.671864366898686	1.3795522107741027e-48	WNT10A
cg16988129	0.028822114731867386	0.03320939385228993	0.20441519798324964	1.4499896767915866e-05	CCND3
cg16994506	0.013297566395772101	0.029503668667679714	1.1497321187431575	0.038905715681832015	CCND2
cg17025232	0.017591689849359677	0.052963652608185745	1.590108546153314	0.000933061657126168	PPP1CA
cg17026052	0.04612807831094361	0.05070761465616794	0.1365572187969583	0.006461792702856015	TEAD3
cg17035892	0.024577794502429046	0.018596561058706662	-0.40231960296925257	0.09582266376985046	CSNK1E
cg17049621	0.19042606923274205	0.3501156796688314	0.8786006768425398	3.242542055973145e-30	FZD2
cg17053871	0.016415546705821273	0.0215383563119446	0.3918453571460511	8.293574492889445e-08	GDF5
cg17073733	0.13318700056543684	0.15161026959924576	0.18691420231691436	0.11047070935653583	WNT1
cg17084048	0.014530969800381158	0.020477119103694458	0.49488176693901953	3.990267045658411e-09	MPP5
cg17086808	0.030544251797674435	0.03533824620491453	0.21032954137911367	0.019603953639225093	ID2
cg17100201	0.9678770736297172	0.9696790065323267	0.002683422109643798	0.38791244715450846	YWHAG
cg17150465	0.02293779240726193	0.03263193953868352	0.5085581898664495	0.14710956618822632	SCRIB
cg17179568	0.08175615506038557	0.11606575479197721	0.50554311376827	0.0010228456333953955	WNT7B
cg17180977	0.03645189288773135	0.04049414869588244	0.15171972388649607	0.007330296259151864	WNT9A
cg17186727	0.02929696390610498	0.03666843012502477	0.3237873382149727	0.0008058214865410699	WWTR1
cg17243289	0.39928867109453253	0.20906381165709065	-0.93348878218266	1.933863677111403e-52	SMAD2
cg17246714	0.056394148097562935	0.09075282496844045	0.6863970872960548	2.705733358873876e-05	WNT5A
cg17249210	0.038417387649622894	0.04632117495221585	0.26991242796026116	0.00048197872776924633	BTRC
cg17296482	0.05515854792003197	0.08305670315790933	0.5905121291589125	0.06626995903896232	CCND2
cg17317962	0.032600406914071525	0.03823165692410366	0.22987775447353595	0.3152349971455764	ACTG1
cg17318529	0.12281097754669401	0.4793138528982446	1.9645311138414354	2.628357534841718e-29	WNT3A
cg17338133	0.9847376548261073	0.9791230805640985	-0.008249200534058124	0.4338874027562746	DVL3
cg17339147	0.11688396928209895	0.19984248652534273	0.7737862559902968	2.5380181891746896e-07	WNT2
cg17340796	0.012523069004170096	0.017728817186875863	0.5015081231235827	5.870982879790943e-14	DLG2
cg17349389	0.059245469670481506	0.26614503063974543	2.1674358844250423	3.2763093694380934e-11	CTNNA2
cg17356328	0.012477975652895847	0.013805880869935444	0.1458990409748511	0.007268410500914204	WNT5B
cg17415581	0.01527494728472296	0.01797537963424791	0.23485483906592255	9.49089049103185e-10	CSNK1D
cg17416271	0.022907004764951062	0.030220855395921606	0.399755666788803	7.764192733258164e-09	YWHAE
cg17426766	0.6372796106427189	0.6427318177577266	0.012290389857075448	0.7765511949706092	PRKCZ
cg17435831	0.5988244736306454	0.6355464307062569	0.08586434235969806	0.019176412350886653	PRKCZ
cg17441887	0.057606017673955554	0.05583005959979409	-0.04517743097694515	0.5979238028153515	PPP2R2C
cg17467925	0.899605260456371	0.8748567078432308	-0.04024535902139059	0.025221782404234006	PPP2R2C
cg17473022	0.027491681132127774	0.029392191012688324	0.09643777613527427	0.02825647768155486	LATS1
cg17484733	0.3656936935126007	0.5386344566432638	0.5586707752965445	1.4978127906100337e-10	TCF7L1
cg17487170	0.09663481476869158	0.1893639044514922	0.9705464083786924	2.0743164778359615e-06	TCF7
cg17496659	0.08586907824027061	0.3031979354985999	1.8200493197134853	8.318860196299675e-13	TP73
cg17505251	0.02609117291526836	0.028952962723585343	0.1501491838758375	0.0021352714854163853	MYC
cg17515702	0.030440692970039554	0.04260927272375872	0.48516622550713806	0.0009382489276676695	BIRC5
cg17537177	0.09094758226475122	0.15747651058781265	0.7920294591538074	1.63147416579635e-06	FZD10
cg17553300	0.9214209905156239	0.9252363609649265	0.005961499954820065	0.7402134600089235	WNT5A
cg17559711	0.04900419877166421	0.05397711716057946	0.13944255927494206	0.05766209833211527	AJUBA
cg17565051	0.9840418466133821	0.9755258009012875	-0.012539637792917238	0.07174026946744742	PPP2R2D
cg17582391	0.02188707783879589	0.038269842673425467	0.806128618116276	3.4778685542401966e-07	GSK3B
cg17583449	0.04366378854998319	0.08242882008897108	0.9167115306167661	0.015008542265591788	WNT11
cg17597195	0.021717317271671494	0.025536495076390643	0.23371462767396303	3.827323334139349e-06	DLG2
cg17613214	0.9710981486038041	0.8402848329896545	-0.20873867182854647	0.00013200785905700222	WNT7A
cg17619993	0.023581916928679735	0.19418398003067058	3.0416712827757815	4.716177263113492e-07	BMP6
cg17630771	0.0782984716733612	0.08966372198871259	0.19554024018805688	1.8095617553098037e-05	YAP1
cg17648210	0.020623194736980148	0.06687043315831626	1.6971006247571714	0.020741246901982646	ITGB2
cg17661940	0.04392300632711666	0.04720773025093067	0.10404631624768702	0.15404500634214705	PPP1CA
cg17774058	0.11155458939017711	0.12889906121350983	0.20849188870467075	0.0023849153302235872	BMP2
cg17776353	0.016519223579572185	0.02092199604740165	0.34087461718721224	4.554002649554476e-10	BMPR1A
cg17804302	0.07119538563452252	0.08775786224639467	0.30174464332232026	7.718266217753421e-06	NKD1
cg17804348	0.4478836219633465	0.6760467602440128	0.593999125859014	1.424937372158988e-36	TP73
cg17820365	0.0848666255557351	0.22213873973665832	1.3881917930102914	4.83451561405211e-05	GDF6
cg17851496	0.3569200617510499	0.34927280796249194	-0.031246666073145073	0.6380091045754286	WNT7B
cg17873420	0.012654995275469422	0.015868006497554	0.32641392450102735	5.003604312511553e-16	DVL1
cg17886028	0.01598860395456429	0.026212923298124	0.7132342784445825	0.14536392137520496	CCND2
cg17910969	0.013253956806689223	0.016545384050174455	0.32000565682802273	6.042418733229729e-13	LLGL2
cg17920868	0.03775668983438901	0.044040445850719284	0.2220967865668581	7.651587140728525e-05	MOB1B
cg17966020	0.0490471782584869	0.05421280213875705	0.14446343963853278	0.03750629112180415	WNT8B
cg17978903	0.03712659782675829	0.05619116898759062	0.5978902972156047	2.2524160036456512e-06	YAP1
cg17999376	0.015233157762285525	0.14698368036055823	3.270369039249728	8.85493873201421e-06	GDF6
cg18001524	0.18166631374616418	0.29011040316673886	0.6753111040828076	7.03442497173537e-08	WNT11
cg18004316	0.009063087223562262	0.01224956888756848	0.434656501253069	4.712925343306204e-14	FZD5
cg18006328	0.0482930097066681	0.2680466258507383	2.4725976919280988	8.331612913804372e-10	GLI2
cg18013519	0.008349677070913457	0.015774864095829445	0.9178352694763368	0.19563188495875886	PPP2R2C
cg18024631	0.8885846561499455	0.8529243818524114	-0.059091388007683904	0.002917976603699761	DVL1
cg18039133	0.10121323506858884	0.27890901614632707	1.4623966171271714	4.257298031950955e-12	BMP2
cg18073151	0.12201291157446353	0.09464354508125562	-0.3664578047392954	0.0023005909100891355	AJUBA
cg18080670	0.02261516361485714	0.027086248371117547	0.2602701508086412	2.3526622687554664e-08	ACTB
cg18097224	0.015243124337081661	0.04262662322101482	1.48359613500471	0.057934613544748596	TCF7
cg18108008	0.025618137835039516	0.026218497298927293	0.03341938955613011	0.8686452825012495	BMP8B
cg18170491	0.05191846681118678	0.05143131173773957	-0.013600830572158489	0.8150964321938104	BIRC2
cg18209212	0.02870312222789393	0.053003319399665134	0.8848750362093515	0.04458919899462097	FZD10
cg18210026	0.27245214890117025	0.2638794434746413	-0.04612390250515132	0.4362295535022155	GLI2
cg18217145	0.014481764075369927	0.018745647634372167	0.372318316506832	0.08925925851848454	BMP8B
cg18236665	0.027130835356944265	0.03365703504262766	0.3109746217749901	0.0008946327813280984	TGFB1
cg18238813	0.013788536001616431	0.017429116370656833	0.3380301421249527	9.799699186140258e-13	PPP2R1A
cg18269141	0.5654128488308602	0.5443315405722002	-0.054819034793273866	0.4909367007444507	PRKCZ
cg18315896	0.04863766884456563	0.04707619525802554	-0.047076358359772155	0.2852933151064019	APC
cg18338288	0.8444749163532538	0.8161972291939965	-0.049136757957240915	0.014215342525520378	WNT7B
cg18386163	0.017906937189794546	0.02345069460758783	0.3891120566316863	6.500486156222425e-05	WNT8B
cg18389752	0.04389399298388127	0.0594881981649064	0.43857996482656236	0.0703460664078108	AMOT
cg18392085	0.010735605406455745	0.01959422741929239	0.8680251395317394	0.02300096730981873	AXIN2
cg18404112	0.8625189540757977	0.8234672885069029	-0.06684481938650441	4.3829464439011364e-13	SCRIB
cg18411891	0.012894605339924177	0.018433486509859886	0.5155613503272548	2.612362641924595e-06	FZD4
cg18420143	0.01837119710862571	0.020712938038404356	0.17308656919293064	0.0034339751379608265	DLG4
cg18427648	0.06506100664584172	0.08098943725266032	0.31594061769359805	1.0479306045297209e-06	SMAD1
cg18488430	0.014114577214846602	0.02173196273874003	0.6226325632599954	0.2805418608314693	NKD2
cg18519450	0.9796995663840212	0.9729914304807534	-0.009912303060590278	0.2711666169741442	GLI2
cg18521536	0.03770368466296683	0.04238092573337117	0.16870958062420977	0.004355294459801058	BMPR2
cg18533201	0.08421917230576821	0.2862812551849879	1.7652126081166013	2.6896790969039953e-10	GDF6
cg18536802	0.06066934701426817	0.05797434345031608	-0.0655532070055859	0.284960096725913	APC
cg18551892	0.0417308388112306	0.054816570155591646	0.393498142504092	1.9076294181461843e-06	FZD4
cg18552861	0.02702913957417873	0.22961363264946724	3.0866208084083064	7.707955542895892e-09	GDF7
cg18562578	0.4474219568315165	0.3787089201679007	-0.24054665401789377	0.0164093910501984	WNT5A
cg18572219	0.031173708649023305	0.033770176068298234	0.11541990260356869	0.009888934338006517	FZD7
cg18642177	0.11208256519090239	0.41709731601665373	1.8958221489753222	2.3616206200828403e-21	WNT3A
cg18676229	0.01446165531042478	0.014382778190092893	-0.007890320604936817	0.9659593332181238	YWHAG
cg18686155	0.08575350023528634	0.12128261582573746	0.5001053103643128	0.0003924300281040066	BMP4
cg18706864	0.019860128956847144	0.024902347282094957	0.3264067456939903	1.1883344258847329e-09	SAV1
cg18714712	0.03272414838129396	0.040023118008328536	0.29047791732070977	0.017265065384497076	TEAD2
cg18722790	0.03854988908204301	0.04459745776666107	0.21023476396483887	0.043134019709237074	BMPR1B
cg18724581	0.10861130255117821	0.1736429046375283	0.6769492169033595	8.833477040363384e-05	WNT1
cg18768157	0.01496370315002198	0.028684688866801575	0.938813618547895	0.04939408116213791	FZD8
cg18776876	0.5114794220168571	0.47344367696795114	-0.11148339194744401	0.029567183659015023	PPP1CA
cg18802567	0.08289985967582487	0.11921314466855684	0.5241017540825907	2.123942517739886e-06	FBXW11
cg18865127	0.016292135680938964	0.01992187518161013	0.2901777157394145	3.8966980614514774e-09	TCF7
cg18873878	0.9087455452983606	0.5005105347993989	-0.8604759515285522	5.998637103466053e-43	TP73
cg18885406	0.054300192802537096	0.06025849627247104	0.1502073508981093	0.0009652109995345998	TP53BP2
cg18888652	0.9054615566151292	0.8752053566198239	-0.04903182159844671	0.003291334027287688	WNT4
cg18891615	0.01327043314596665	0.023167840548462132	0.8039081173521747	1.002944405858616e-06	YWHAZ
cg18918423	0.07285196220239208	0.08339792343615887	0.19504363126695146	7.37350340410739e-06	FZD4
cg18927317	0.0091110267872861	0.012147509422510238	0.4149749955108607	4.534985397589586e-12	YWHAG
cg18946478	0.017200047735193968	0.05133495635247024	1.5775289895874023	0.031709555261748894	GDF7
cg18948967	0.01244578669755014	0.01575764773663959	0.3403947629752695	0.006017915030796084	FRMD6
cg18951977	0.06202499253423464	0.10739998637455801	0.7920722487165052	0.0007208828828815847	BMP4
cg18977656	0.12657866896088157	0.17192456719746047	0.44174141149977186	2.967986865274764e-08	YWHAZ
cg19081759	0.06451733289622359	0.0666953264235319	0.047898870558506966	0.3386776121847995	YWHAQ
cg19103535	0.9478624042974143	0.9161113833353004	-0.049154630821197386	0.00501887536833824	NKD2
cg19113641	0.014277922837900425	0.10698646283345666	2.905570246214681	0.001386917654266876	GDF7
cg19114570	0.025075148711788328	0.030543217993034034	0.28459381360921404	3.562610254001777e-08	YWHAZ
cg19152024	0.014094236876976796	0.019009837283619522	0.4316408168982525	0.017302409268408734	RASSF1
cg19155557	0.0990590371883296	0.10825501773025552	0.1280733931138552	0.07186728293560021	CTNNB1
cg19192223	0.03240216067303467	0.10405955587276233	1.683247530350626	0.0020797469163432677	PARD3
cg19209049	0.09888654988638092	0.08215350382410724	-0.26745219826361705	0.12351527524677415	CCND1
cg19210302	0.07789138055824661	0.07351800605771132	-0.08336605018837653	0.4489671158619488	LIMD1
cg19228181	0.010241024929944833	0.013255581218881074	0.3722398209609764	9.246206441492858e-14	BIRC2
cg19305488	0.07957507482734796	0.18291136572198108	1.2007562102701699	6.189703022844122e-05	APC2
cg19333963	0.015857195154765275	0.13966607867538586	3.1387721569123963	0.00017186868276120482	APC2
cg19355325	0.16518635836510992	0.17379752208299246	0.07331296392738067	0.18757541761780983	BMP7
cg19370684	0.1076457872360275	0.08189084562399712	-0.39451776945571954	5.132179230246927e-05	PRKCZ
cg19419581	0.07352321500041112	0.09258562800009876	0.3325884086313561	1.7015379710986443e-06	ACTG1
cg19434433	0.017471893648783793	0.02166170970808501	0.31011113625661196	3.2719807499449763e-06	WNT3
cg19470652	0.07846638851974062	0.1028824074731064	0.3908496019725462	0.000837982591507839	PARD3
cg19472759	0.015540668366044926	0.019302998033211494	0.3127763843281724	5.101592703889829e-08	CCND1
cg19483126	0.9851347245350135	0.9676680962828889	-0.025808739843498622	0.06202131182277152	WNT5A
cg19494946	0.17728287736026993	0.15406186077031248	-0.2025434466036422	0.021629535735446216	BMP8A
cg19496491	0.03691731275946632	0.04369565234037972	0.24319219873109388	0.16111332099157846	TEAD1
cg19496744	0.01513649724410223	0.016968947123622676	0.16486566433885474	0.0003967547589423964	CSNK1D
cg19500479	0.13326599701119296	0.26209538002081434	0.9757832014695791	1.2555214445661043e-06	GDF7
cg19510038	0.020908009875255446	0.029334371345520024	0.48853632863298285	0.09300984053174638	WNT2B
cg19513193	0.014691408342532363	0.017677172758065986	0.2669148505740231	6.599963506915396e-13	DLG4
cg19517525	0.025543948436725687	0.037295663158389974	0.5460263339278554	0.12694899591967287	ACTG1
cg19554389	0.07099583132434499	0.07942832761792894	0.1619193112283411	0.41100263138022286	WNT5A
cg19575813	0.03748515694320075	0.04698233870997038	0.32579908787378975	0.0014912828199373667	SMAD7
cg19579695	0.018931131768526788	0.022998091204037518	0.28075346239242394	3.0857949606626544e-10	LATS1
cg19580847	0.028811578327851712	0.031242640196113048	0.11686768029677969	0.5160939110907611	TGFB1
cg19582614	0.017400876781330905	0.03257604287552964	0.9046513640974002	0.055873087873952516	CCND2
cg19590834	0.027632024782553666	0.03884076038383141	0.49123016270853354	0.0012084056987071913	LEF1
cg19613400	0.016639875498771658	0.020074801698815002	0.2707410975770695	0.23826693448369068	BMP8B
cg19616372	0.3237375638359533	0.1659504197273692	-0.9640724953558555	9.38549365286105e-08	DLG3
cg19617932	0.01520787844718122	0.0179804170301134	0.24160757645321895	1.0582889038055687e-08	WNT5B
cg19669439	0.03179232493701388	0.033997322007673955	0.09674258576101927	0.03219755173723146	BTRC
cg19691778	0.10403312144117666	0.2197414298337256	1.0787639816221406	2.3212458722856125e-05	GDF6
cg19693151	0.8907787090211021	0.7396799078455201	-0.2681659879656201	3.762039732579338e-15	WNT11
cg19694010	0.023189823082473568	0.2235449309129335	3.2690011131426395	1.5780056386053973e-09	FZD10
cg19707040	0.06326504632849844	0.23997747004134362	1.923418424781096	4.227391496809778e-10	CTNNA2
cg19711530	0.48728948929375177	0.6358043083549257	0.3838036882266017	5.82166233815005e-11	WNT3
cg19720077	0.014199928465137159	0.018392970949124204	0.37327086991459596	2.8151868488829462e-15	SAV1
cg19722720	0.01824214697394791	0.023379601085155636	0.357974779393294	1.5403727795234985e-06	WNT2B
cg19737633	0.17745415212225812	0.09978805360976345	-0.8305073164109101	1.0714264384661824e-06	LEF1
cg19764325	0.019389401410386937	0.02876054270159746	0.5688226339457733	1.3731704014662662e-12	YWHAH
cg19803229	0.6713713530811101	0.7335583551767647	0.12780075843445401	9.354192221224023e-13	PRKCZ
cg19841276	0.033351971356814905	0.04721718706194545	0.501540058109	0.006619370329646621	FZD8
cg19870717	0.29997440983217266	0.31204176313773235	0.0568996970771518	0.31753953679616687	APC2
cg19918230	0.197500085986784	0.2505933213532671	0.34349468401770267	0.009748743815301759	WNT10A
cg19939997	0.014538438286822778	0.04393175753022983	1.5953919130616683	0.01849980546046147	GDF6
cg19964454	0.30269711692335377	0.37630558742489384	0.3140297767513093	5.0167846460650666e-05	CCND1
cg19972619	0.04249773508945222	0.04525342808392446	0.09064112976551415	0.16989790778792818	MYC
cg19978955	0.7963517276808738	0.8023645045282329	0.010852012466516861	0.3733825016627301	CSNK1D
cg20013286	0.01774246366215394	0.021849385814702974	0.30038637460010925	4.308888559383141e-05	WNT2B
cg20027578	0.8539134008548656	0.7139462365048369	-0.2582743305099396	2.423355883691089e-13	FRMD1
cg20051444	0.013573804710420603	0.015923767002639557	0.23035650512237982	6.205434851992061e-10	PPP1CA
cg20058043	0.0375366461055637	0.09081690896948932	1.2746611829353107	0.000253146022741285	FZD10
cg20064455	0.10155521058536474	0.19868207852277772	0.9681974815980836	4.208030181342019e-07	WNT2
cg20072442	0.024388476827428	0.38607610274309784	3.984613694292893	6.293109820468047e-19	CTNNA2
cg20080006	0.015116388336535811	0.01856917256359519	0.29679604398485027	2.0914320039416193e-07	WWTR1
cg20096419	0.9814824882993062	0.9248658697414508	-0.08571837574623302	0.0009220620592245522	LATS2
cg20102368	0.01996071448016701	0.02392006000651831	0.2610576468400183	4.2014069037589375e-09	BBC3
cg20122470	0.016112539912272062	0.024181825075077223	0.5857392009482854	0.17226240368690485	PPP1CA
cg20131685	0.024454766051140185	0.027365082293669293	0.16222053203639286	0.0028255056156629784	LLGL1
cg20208858	0.0191913080705995	0.02216201892228383	0.20763626613665137	0.19133554301635772	TEAD2
cg20216935	0.041721788548179185	0.04927821738736073	0.24014906299472277	0.009815935811433092	TGFBR2
cg20250605	0.9230215122090706	0.8759897064158191	-0.07545035503703772	0.0040829954948221675	PRKCZ
cg20264534	0.0263201670255277	0.03214757217991734	0.28854114342613263	1.3949533600334739e-06	TGFB1
cg20284440	0.03654081922508221	0.04115797710704995	0.1716630975132949	0.023070094904837156	FRMD6
cg20297199	0.04492865511967999	0.13371749539540098	1.573480455386024	0.00021833614144655593	BMP4
cg20305028	0.8837929678293619	0.82166660590046	-0.10515531781852089	6.148885109427395e-07	GLI2
cg20306180	0.13222878019821346	0.09147116207708289	-0.5316473354627324	8.05095996996594e-06	YWHAH
cg20316284	0.1046718894182608	0.1363830044272412	0.38178982645953075	0.007603661944219536	CSNK1E
cg20335959	0.07462996505679441	0.09492863147549419	0.34708827427965727	4.684214809896452e-08	ACTG1
cg20340302	0.10106139277555723	0.1723319582646391	0.7699583006550885	0.00011119444116503305	BMP7
cg20349305	0.08545508393111738	0.0876226034083406	0.03613675618837463	0.6000704348602504	WNT11
cg20410381	0.038187516098165494	0.04427386797617949	0.21335433655076647	0.0009842424050518215	TGFB1
cg20480233	0.016068850008209352	0.02139509535454476	0.4130134248050153	0.27131154807464597	AJUBA
cg20493718	0.9844855812998141	0.9772748376773912	-0.010605730255402776	0.4065367518236118	CSNK1D
cg20516074	0.019565327222415635	0.016745856732719833	-0.22449505147198554	0.09021968324406458	RASSF6
cg20530585	0.022737266588704213	0.029609858487515295	0.3810187677054994	0.0002280299483173802	WWTR1
cg20560075	0.009890258024718887	0.025338102376459917	1.3572284173374032	0.13739645666950667	PPP2R2B
cg20611911	0.08469794906316717	0.4679562397833835	2.465974684040482	3.7898134337354235e-29	TP73
cg20631750	0.017440298380357704	0.03457822618204022	0.987439139578805	0.09681332663336897	BMP7
cg20677901	0.08200482313259665	0.3381384104617342	2.043833237119693	7.48371957585477e-15	TP73
cg20692569	0.44001735979206175	0.3973643411763193	-0.14709802951084136	0.006296139585382654	FZD9
cg20695057	0.015451656925237174	0.017122300276587864	0.14811498130846665	0.00013909396228675328	TP53BP2
cg20695805	0.057872134347619696	0.05992820359071537	0.05036627603153662	0.7022338900910293	PRKCI
cg20716119	0.11985678792634531	0.14940021597671457	0.31787061735060135	0.00033706179669778857	CDH1
cg20752795	0.02415173465436051	0.042986877607777606	0.8317695108913017	0.10365040053545922	GDF7
cg20769177	0.08189704073984357	0.14359742807006032	0.8101466820089868	0.0008046014431651403	WNT9B
cg20782778	0.08797491267923964	0.11026809500422298	0.32585133947418005	2.0743279428481016e-05	YAP1
cg20792512	0.010518481935168803	0.014675798381769814	0.4805124851234585	1.3821455719955386e-09	WNT4
cg20792735	0.015816066121626643	0.10136533653997253	2.680101671849122	0.00024192762574185022	CTNNA2
cg20800022	0.0980377244080531	0.24387752399246362	1.3147479012301422	3.342013657222432e-11	GDF6
cg20808578	0.0222967044699041	0.032578696589724135	0.5470983950140164	0.0018609598287209028	CSNK1E
cg20824211	0.014215995755125934	0.013846263780184026	-0.038018417900165066	0.6238788132285931	DLG1
cg20826201	0.11037436121548354	0.22750770040755627	1.043510288354604	8.147342664803053e-05	RASSF1
cg20835807	0.025626300139928542	0.024742703067458058	-0.050622081912290104	0.33260464296039205	DLG1
cg20873420	0.018701999365088	0.025588890306189275	0.4523250726636519	4.092735708682585e-06	FZD5
cg20975074	0.46526035232046065	0.6354583583468142	0.4497593369025665	2.7763489136476848e-21	PRKCZ
cg20975318	0.014940012935621198	0.01770615784427173	0.24506979052128827	3.4594306987969234e-06	TGFB1
cg20989729	0.0576458299683263	0.07230533272470548	0.3268858051923862	7.039856040970437e-08	YAP1
cg20993243	0.010955026088509873	0.014985086515329432	0.4519344931786201	0.15497676710440947	ID1
cg20996645	0.9045167948729963	0.8581166414691405	-0.07597352806566947	0.00012965843752270025	LATS2
cg21039778	0.01766605152231779	0.1130332459459062	2.677695638991796	0.0012606619870035275	GDF7
cg21057429	0.03319820908310848	0.05071655079521807	0.6113512161450118	6.6811296149716225e-06	CCND2
cg21070864	0.012524543521165773	0.01506852537541179	0.2667802170753765	3.8202462321977187e-07	BIRC5
cg21104276	0.8324926777690005	0.7933361092466785	-0.06950536718998569	0.1917980228628839	FZD1
cg21104946	0.10228924062879467	0.10312267457750736	0.011707184771862455	0.8953454400512973	WNT7B
cg21127999	0.8492358055312182	0.763240554357306	-0.15402736935178402	3.5375099681632886e-06	FRMD1
cg21137823	0.12928799157088605	0.14654255697482887	0.1807314120751801	0.1501064748579082	PRKCZ
cg21153658	0.21987420239472594	0.22825500038162214	0.05396812141738428	0.5378612267690329	APC2
cg21164765	0.021055221672719088	0.026035783487740417	0.3063177575007135	0.22316150639770285	FZD6
cg21166685	0.9193888689939033	0.8134768279037794	-0.17657394866182272	6.051774920979537e-07	SCRIB
cg21196927	0.24076983926005807	0.23597584859876833	-0.029015468242165027	0.40548661659571095	FZD6
cg21198010	0.026055144315062857	0.034587529187691375	0.4086837106590525	0.0006218812503575668	TGFB1
cg21210962	0.028563642111828904	0.0648947739126594	1.1839223529862164	0.0035997535698767814	NKD2
cg21218476	0.01607415736799801	0.021746920847634365	0.436068032596037	1.3136878398150488e-07	DLG4
cg21237861	0.46379010113519975	0.600514375794541	0.37272675494232443	1.5431954947427295e-15	PARD6G
cg21238457	0.0954187245082341	0.13916914094197022	0.5444950400249797	0.0055624733453160935	WNT11
cg21252914	0.0418684250629641	0.06231488842628792	0.5737142464904742	0.015070275534492042	STK3
cg21291356	0.0674056778146624	0.07393443174566103	0.13337627358391027	0.0006766912408762907	PPP2R1A
cg21297673	0.017144307886929406	0.021081785494759028	0.29826739528174423	3.436937193494441e-08	WNT4
cg21303803	0.016219795068484876	0.04082186220611293	1.3315864048201564	0.09861020589398395	ITGB2
cg21345510	0.02034655285412907	0.025164016674281524	0.3065778317641407	0.09291832555151461	SMAD3
cg21369801	0.9542395588543716	0.9439097715193245	-0.015702537038729307	0.4026326933931236	CSNK1D
cg21388335	0.015748599238683297	0.019177179051523784	0.2841670030072477	2.2784997407634382e-08	NF2
cg21391660	0.04169069085188566	0.04789864136487984	0.20025945570705284	0.07889572078866182	LLGL2
cg21399685	0.05467207033730378	0.06086898475519974	0.154903294092358	0.005225501684972523	WWTR1
cg21404910	0.028500841054489287	0.03517987609082854	0.30374590784886907	0.0020100719136348583	PPP1CA
cg21418575	0.519833965140334	0.3967081011354009	-0.38997304142179906	8.486217083451195e-06	RASSF1
cg21454231	0.03649799366025157	0.03798487965745343	0.05760809110245087	0.23116883124108517	WNT2B
cg21462428	0.09369288245535794	0.1072873247464892	0.1954682814533712	0.4868986910948595	CCND2
cg21505940	0.012829104347992379	0.01741299719838161	0.44074409357780886	1.2813865922474836e-13	SMAD7
cg21511991	0.01743928602066635	0.021169411867706177	0.27964021254593624	2.3143093848933028e-05	YWHAB
cg21515898	0.04076418260428256	0.05990497605650452	0.5553737599936345	0.07172949858150414	LEF1
cg21522636	0.0720936216969397	0.09172294481490328	0.34741104789648963	3.837848965822882e-05	RASSF1
cg21554552	0.032356909978912225	0.17800291163020446	2.4597550949163036	1.7194835252119132e-05	RASSF1
cg21566550	0.014130150538538036	0.015918162828475024	0.17189700313779788	0.004530708173201881	BMPR2
cg21589115	0.11102683287913855	0.1393434626355074	0.3277369311713922	0.004333381086125873	TEAD2
cg21599792	0.027613716945320683	0.03245491240365702	0.2330517673108467	0.00045192514689549023	FZD4
cg21624739	0.04180770011142934	0.048397803477485415	0.21117289133355363	0.02540071981574389	TCF7L1
cg21626886	0.011120447080485754	0.013827877672680651	0.3143649555076383	1.5015305599507553e-08	ID1
cg21637033	0.03832955476170769	0.05048772854681536	0.39747553189754437	0.00028897147580329293	TEAD4
cg21656600	0.037050038429541986	0.044984895214283935	0.27996562344165743	9.762615384442435e-06	PPP1CC
cg21661549	0.09868086283700803	0.1248385091788439	0.3392207984969279	7.032721919282369e-05	PARD6G
cg21676273	0.04621918489058534	0.04920909619040142	0.09043320209945589	0.22226656774642736	LIMD1
cg21679294	0.026836468105253905	0.03142360611011616	0.22765393715016372	3.565118250372163e-05	BIRC2
cg21703138	0.014469600391649573	0.01777565451123091	0.2968776024265187	5.327142322597565e-16	PPP2CA
cg21733130	0.038109785769058636	0.0421465507257675	0.14525306763396692	0.06692848687644762	SMAD1
cg21742931	0.023693231066635154	0.02891481667056681	0.2873340014117403	1.9765882958613346e-07	CCND1
cg21757774	0.024064991147492436	0.02698383650145905	0.1651595894245964	7.948123966180897e-05	YWHAB
cg21791662	0.07515774173131805	0.3854748937153689	2.3586432755445057	2.086364202054343e-25	GLI2
cg21794428	0.014253584023246679	0.020824965343376245	0.5469893682134402	1.399449101354914e-05	LATS2
cg21799469	0.08197968585781167	0.13780626986300867	0.7493031620276256	3.918917885991551e-06	PPP2R2C
cg21803052	0.017459971234814783	0.019094756061516553	0.12912530728531815	0.0007829841031477225	MYC
cg21809942	0.020457982712126496	0.024743570102114344	0.2743897800501346	1.0731287598900527e-09	SMAD2
cg21815083	0.008547757066958242	0.013717122859084455	0.68236009932614	7.41099999024448e-09	CCND1
cg21817833	0.013660798120485852	0.016895752769673793	0.3066188551346369	1.3953374769322565e-06	FRMD6
cg21829675	0.04890759140551916	0.05321623805556502	0.12180811067735592	0.007976221440860073	ID2
cg21851386	0.010377966617252907	0.013725546443643318	0.4033397868911213	7.943389143788896e-14	SMAD2
cg21852721	0.035240466882121846	0.041721533576745067	0.243559150727048	7.571446080477529e-05	MOB1B
cg21855205	0.8246508406178267	0.7651043253181339	-0.10812692868891624	1.201813322895696e-07	PPP1CA
cg21859781	0.02255708979070194	0.08068075596727964	1.8386436518277467	0.000493585541011821	GDF6
cg21885046	0.022101859411834096	0.09934649469663485	2.1683013173705383	1.8700083980858397e-05	FZD10
cg21915672	0.04433473743332422	0.05710345736322939	0.3651405656911965	1.9352543240631635e-06	BIRC3
cg21938261	0.015557571940413266	0.03666712006562072	1.236870039877993	0.028183610985741507	PPP2R2B
cg21948783	0.15429569880995153	0.16870930969520706	0.12884174093360531	0.17133483273494862	WNT1
cg21949625	0.012534696859716225	0.016354631616806118	0.3837721571900021	1.881870807721067e-12	FBXW11
cg21959223	0.010409886759768968	0.01393322370136071	0.42057471506867544	0.1413068648145871	WNT11
cg21975377	0.05658454896331631	0.047416675966002304	-0.255013633362872	0.14918159208636753	FZD6
cg21998473	0.07459618375692788	0.08514160709503835	0.1907624960660043	0.06681655264299592	WNT2B
cg22021178	0.01633993083027251	0.05882997583206873	1.8481495672568924	0.0039907691521932544	TGFB2
cg22028075	0.017928228644623106	0.05974042722568455	1.7364746016816794	0.00037478338765226983	PPP2R2C
cg22039909	0.5756437503567012	0.566445367865951	-0.023239425962095234	0.7441415174721455	TP73
cg22053108	0.9862790429749418	0.9574832645125335	-0.04274860787826169	0.014541754927507066	SCRIB
cg22093543	0.01231689046980671	0.0144424705677438	0.22967947634713953	2.081201965171634e-06	PPP2CA
cg22112133	0.8977859502318039	0.8088068083618912	-0.15057637759900366	2.40253063740851e-09	WNT7A
cg22120017	0.06970526312166796	0.06992257636300461	0.004490751842862678	0.940131686948958	YWHAZ
cg22125838	0.06689866169138303	0.19744340877491603	1.561389952185285	3.4490952817598202e-09	WNT10A
cg22145576	0.06410073416253083	0.09068187746078649	0.5004733801751222	0.0006746113080440106	SCRIB
cg22151768	0.03419518104611676	0.03819622429393227	0.1596370068315397	0.1310900302210915	WNT5B
cg22178761	0.01253184784358273	0.02082132140225591	0.7324624722638525	0.18025469446677778	NKD2
cg22232616	0.011451398005601016	0.019723511470916683	0.7843926887990991	0.2709593060495477	SCRIB
cg22238152	0.019489640450344566	0.02710932408880483	0.47608166755545084	3.065416435090842e-15	LATS2
cg22251932	0.015319665068087962	0.02288931164270821	0.5792893207880777	0.2721793407018249	SCRIB
cg22306173	0.3163545147663684	0.476070483080232	0.5896329978835917	1.2757006731847217e-16	WNT7B
cg22312494	0.1254444918774146	0.09329333768165082	-0.4272031617798997	0.011813118539949383	WNT11
cg22331096	0.013659597828778871	0.022457796370222955	0.7173013650361542	0.0002090951273438477	MYC
cg22344703	0.06524298745649874	0.4538993050939989	2.798477530314486	1.372332260550065e-39	WNT6
cg22345911	0.016593150951495186	0.023699345502109885	0.5142593447296778	2.013281796021599e-07	CSNK1D
cg22347212	0.2307088360308641	0.46269369019056605	1.0039841652677977	9.163247625900493e-33	FZD10
cg22376366	0.9729358777483064	0.9636046299141856	-0.013903400535290619	0.4231802342612929	DVL1
cg22376688	0.15343926721904408	0.16921387698529078	0.14118015104640808	0.338002061931445	WNT1
cg22413388	0.37455092310985244	0.5443357925563781	0.539335025322937	1.6724197237897023e-08	WNT7B
cg22417420	0.010706525870316947	0.01253130590896526	0.22704634815520774	2.730427836078146e-10	YWHAG
cg22424903	0.5331820037581165	0.41842953162122337	-0.3496434099597748	2.6615193969423074e-10	TEAD3
cg22475339	0.9418669293167248	0.917773067133665	-0.03738577437362077	0.00791660907124412	DVL1
cg22478328	0.04139919333903804	0.04544546597508989	0.13453370894609343	0.08435712248379729	YWHAH
cg22500428	0.020417762861977985	0.04000435127343913	0.9703321291387773	0.13736683282155546	CCND2
cg22505205	0.20614440832242428	0.22555572379857172	0.1298285683882965	0.05146102908050529	BMP6
cg22507733	0.04704872907483436	0.04914515549467297	0.06289345725131955	0.41810466976604066	FZD3
cg22525281	0.04412445839216341	0.06155565428764021	0.48031281366836986	2.309178965942962e-08	WNT9A
cg22541378	0.019171413929085973	0.03146811427817229	0.7149339854550867	0.07780017849102004	BMP6
cg22549986	0.021422682983771063	0.031711131359994316	0.5658501744813281	0.16947428129025774	WNT5B
cg22555262	0.05314692548817904	0.06203290555696954	0.22304746554315524	0.019362038999798756	CCND2
cg22560193	0.20455927952993475	0.34402364629671556	0.7499887468294429	6.810339721910636e-08	APC2
cg22579504	0.0984811514438804	0.0870995629714361	-0.17718214993231624	0.010401330482603447	ACTB
cg22587479	0.02965034160671047	0.2946510337580973	3.312886696252684	3.2785815086185185e-31	WNT6
cg22615158	0.014011850605182417	0.021815835317418653	0.6387282035711895	0.23420764107097863	WNT5A
cg22619759	0.030628771235499352	0.035897765984404445	0.22900657392257112	0.2247089779353694	ACTB
cg22626579	0.8078507743637906	0.8284446507666992	0.03631648877987345	0.1746587970869558	PRKCZ
cg22678952	0.010969049593100324	0.017336282592428517	0.6603560458959412	0.11512006179442591	CCND2
cg22693302	0.015115808556776562	0.02055910073328932	0.44371900966404176	0.11794507275279735	PPP1CA
cg22694703	0.014787490864354578	0.018084758358456108	0.2903970441147122	8.453073649265921e-09	TEAD1
cg22712840	0.910152260271113	0.9461498830137625	0.05596082881032816	2.9223276320622486e-08	PRKCZ
cg22750364	0.06257839186007841	0.08568695661668008	0.4534110274103104	1.7841623923451213e-07	TEAD2
cg22794494	0.040178440621375225	0.05660272569037605	0.4944499551080835	0.043821452511944164	BMP6
cg22796393	0.07848774374853423	0.08230740999739057	0.0685549323090486	0.7144453504205417	RASSF1
cg22813950	0.15601731700214452	0.3392115984744717	1.1204793314007953	5.795134999166641e-12	FZD10
cg22832044	0.08875047057316225	0.10631942846704326	0.26057858026372577	0.009245933514320665	CDH1
cg22865720	0.016354295357165025	0.020045260848259607	0.2935915906952543	0.1485516701264522	PRKCZ
cg22866835	0.013499832753859797	0.01795242375420023	0.4112371010627621	0.04109196026958496	FZD8
cg22869660	0.016345845959416693	0.019338381459433673	0.24254300843913762	0.007515613732472034	YWHAZ
cg22884792	0.010033186833893796	0.020406009041164668	1.0242141301598713	0.25038721836163697	WNT1
cg22930587	0.028880618680151276	0.032694448927568835	0.1789440585876445	1.5191402085840213e-05	GDF5
cg22947532	0.03617191749679923	0.057631477659188045	0.6719869323814399	0.00034496962314588194	WNT11
cg22962282	0.0462854665344107	0.05782815247648849	0.3212127472206026	0.00021548833039431424	NF2
cg22995114	0.032400179032806835	0.04009291569457489	0.3073455540503293	0.03962767304059371	ID2
cg23026420	0.015408175285632472	0.02068091354184277	0.42460389480198285	0.21420593506525773	PPP2R1B
cg23054883	0.08487110064344117	0.1503226539166335	0.8247171504365319	6.027332272146925e-06	FZD10
cg23082067	0.040433281163283076	0.05021834388304109	0.31267116857275157	1.003359647768255e-06	NF2
cg23087358	0.9349352333430107	0.9032401632034874	-0.04975678929918832	0.003257635717051445	GLI2
cg23087992	0.026689273454951905	0.044672332203228506	0.7431215427701662	0.031041112271130704	SOX2
cg23093462	0.031921556522837936	0.04131248888641263	0.37204697817758703	0.0017792717741635141	PARD3
cg23098305	0.6732180790126622	0.6576957942533957	-0.033653475463452105	0.4103504292088096	WNT9A
cg23109424	0.9840026329164441	0.9608466811235848	-0.034355932155231195	0.020231899039744997	WNT4
cg23125542	0.012607684774237096	0.021378658568259164	0.7618679629893182	0.18450623039765962	PPP1CA
cg23129374	0.03377544876650055	0.0627127007691463	0.892782713226694	0.0006142576009018179	BMP2
cg23147362	0.03939445897359091	0.160776263551207	2.0289898009186613	2.8242479356900705e-05	RASSF1
cg23152248	0.013146818706488816	0.01566372481064112	0.25271358866252475	4.781756009941618e-10	ID2
cg23154059	0.10860364208060497	0.4977059430590455	2.1962211287060893	2.302698014469274e-49	WNT6
cg23175281	0.022479985665830524	0.026144450998896857	0.21786366005602945	8.4685002951934e-07	ACTB
cg23187103	0.011022846053514359	0.012400411993136231	0.1698912837916237	3.227338930580926e-05	MYC
cg23191380	0.05848079029241267	0.06342166441993755	0.11701293202889071	0.03194263775363913	FZD1
cg23195028	0.5019801130797804	0.7220393980954868	0.5244473498133233	1.7800999896563244e-19	PPP2R2C
cg23202575	0.948298372552811	0.9200454277178736	-0.04363596330605972	0.001218146959973971	DVL3
cg23218559	0.1363251003706021	0.28673214602348	1.0726524389599412	4.5979351360740765e-08	AMH
cg23231910	0.05314169575827072	0.053373922000716584	0.0062907616033696465	0.9529265499348548	FZD7
cg23235334	0.011711591976359247	0.02000386989427505	0.7723419297321122	0.12162569555554811	CCND2
cg23246885	0.03987677480929679	0.08558326091031286	1.1017799190305013	0.004298599902641246	FZD7
cg23275502	0.009499276408090692	0.012522244156279503	0.39860360819644586	2.087540869126351e-13	TGFB1
cg23276047	0.02028710987529375	0.029461265263904055	0.5382560389252251	2.2262679955233704e-05	TCF7L2
cg23291200	0.4812607033557904	0.4586315311251153	-0.0694830826776773	0.15071902249009392	APC2
cg23291754	0.010221557585065521	0.013539637624800524	0.4055740728015253	2.247274451334693e-15	MOB1B
cg23302638	0.025828700571126132	0.0303133556083548	0.23097849946740565	0.00023899627312733883	BIRC5
cg23307708	0.01196973556173916	0.020494304155910643	0.775831726640932	3.229981180353465e-07	PPP2CA
cg23374700	0.05055519075465517	0.07309383728714033	0.5318905458431319	0.0004281383692529553	PARD6G
cg23385838	0.9887390159426668	0.9802781338154438	-0.012398620110259061	0.22852986382008578	WNT5B
cg23400002	0.05359600131332783	0.07521120930652152	0.48882232568604866	0.11206157653778204	WNT11
cg23413697	0.2669426776543532	0.07075052456649505	-1.9157172261479107	4.551422674609567e-93	ACTB
cg23422659	0.021765386336944543	0.0336859762157876	0.6301124807917339	0.020079644145672645	WNT9B
cg23429746	0.1999167362881262	0.2001235310713422	0.0014915590211513974	0.9959649209934035	DLG3
cg23432654	0.018329691860366353	0.024079276954007755	0.39360953889337014	3.264540884527913e-07	ACTB
cg23473045	0.027982193255935792	0.032887758320934865	0.23304162928963912	0.006372611946561984	ACTG1
cg23575115	0.07502562998187211	0.08078390466866393	0.10668435198523722	0.055145866596680235	PARD6B
cg23633010	0.10403687420545155	0.18705886944391298	0.8463974140833554	9.134255405635083e-05	WNT3A
cg23644017	0.021174190251296892	0.02475312787353798	0.2253040409312811	0.14523003476324953	CSNK1E
cg23655615	0.9473585691758905	0.8718721128574377	-0.11979404547419388	0.0005050605880624998	WNT7A
cg23663760	0.14567379906113123	0.31044310952384074	1.091587493430256	1.2253580682019716e-09	WNT3A
cg23665824	0.023132433998015393	0.1688381119921368	2.8676516221168065	1.1419712710544573e-07	CTNNA2
cg23665973	0.02547905002423047	0.11808878906404506	2.2124886133970625	0.0026959749864593776	WNT10A
cg23672346	0.02995935375790545	0.038168978953718354	0.34939408969768765	5.182564363873408e-08	CCND3
cg23686403	0.0457577440260129	0.06181963376319461	0.43404918198368153	0.00213849407202817	PARD6G
cg23708288	0.31684195206851706	0.137842120920904	-1.200746565868039	1.0537507071196274e-14	DLG3
cg23719318	0.07479473521131685	0.3154712389615234	2.0764998551245593	2.1236647170185247e-09	GDF7
cg23722428	0.049994977082979404	0.0536184713329419	0.1009469316941046	0.14297341314812362	FZD8
cg23724873	0.014510337128959947	0.017524121441645755	0.2722610786905494	5.001795897522507e-07	MOB1A
cg23753457	0.026977674023684388	0.03358105423246133	0.31588155592142797	2.3715188890971423e-05	CCND1
cg23754323	0.016606760272381522	0.018700570993535656	0.171311668507843	1.5284677820230792e-05	PARD6B
cg23758016	0.0868144329243189	0.087073837849812	0.004304401619996344	0.913280871860781	LLGL2
cg23764533	0.8535450407436116	0.7771975945078751	-0.13518584921189838	4.333060339857555e-07	FRMD1
cg23844174	0.02740456135016451	0.07158589462299703	1.3852593025604627	0.02977757417494896	PRKCZ
cg23857197	0.010510969927411467	0.014932300056051773	0.5065406002543258	1.6149419165798025e-11	TP53BP2
cg23885062	0.055467053447304855	0.0650873433295096	0.2307459411126289	4.8519973752178465e-06	SMAD4
cg23889086	0.015868048941461994	0.030078998459601537	0.9226317781249884	0.11004860037271111	BBC3
cg23922708	0.053759614869285315	0.07017537799003516	0.38444212686602547	0.0008614071583935241	PARD6G
cg23923856	0.06094563806482076	0.08164839424940545	0.42190154355009196	0.08592932619875443	WNT2B
cg23932180	0.04969889977494596	0.05619587949807167	0.17725043624976086	0.35488711157388975	AMOT
cg23937893	0.054318794216619795	0.09311660473257347	0.7775870002864418	0.046421619046195614	WNT10A
cg23945789	0.014495168089285838	0.016214108690835945	0.16167765596412828	5.08190884844083e-07	PPP1CC
cg23956119	0.039681009532499895	0.0396275172333006	-0.0019461485323312207	0.9737778856335082	WNT9A
cg23989635	0.09417534746096229	0.10946025111679232	0.21698571526757665	0.005569129243277687	CDH1
cg23989878	0.015158724823993976	0.01905270987317833	0.32984781048632844	1.547332203215089e-15	CCND3
cg23996979	0.9393546012615062	0.884009172778755	-0.0876085306559201	0.00033553208209639526	GLI2
cg24018760	0.02721804139945611	0.03234665408445123	0.2490532338004213	0.3290788356223403	CCND2
cg24020398	0.08279792230353	0.07815927560571877	-0.08317746958212349	0.1494110660324472	CCND1
cg24035370	0.04334333243640799	0.04026913929791108	-0.10613544195592278	0.09800354556226833	PRKCZ
cg24049183	0.32953801624539164	0.34334328262235403	0.059206830751137814	0.16680806812617066	WNT5A
cg24073122	0.07823097504826258	0.4093985992982923	2.387694314858544	1.4961731627172393e-21	TP73
cg24078566	0.03780304356257891	0.03642523036078983	-0.05356429578478488	0.40510749013263836	BMPR2
cg24078828	0.04263794913206455	0.044493157044040346	0.06144542288874303	0.5672144290239312	WWTR1
cg24093411	0.081295318819039	0.16326735000635828	1.0059921255168598	0.0003342801525740437	TCF7
cg24138964	0.6998064068863076	0.6677810874369183	-0.06758063814857122	0.029924323701806144	PRKCZ
cg24158075	0.9248151565209545	0.8562444191905989	-0.11114236210499263	5.533103982615959e-06	NKD2
cg24202485	0.08908473115551344	0.13751739103360103	0.6263639948925355	0.0007938251263275211	NKD2
cg24203315	0.04416028166490979	0.04799972759417915	0.12027684433946746	0.12073210565311557	CCND1
cg24208023	0.08391248464268183	0.10033856118588737	0.25791877732615354	0.030258316769855992	BMP7
cg24264679	0.4861461303825222	0.23519133513280394	-1.047555128182361	1.195731599534125e-09	DLG3
cg24281071	0.05340998510463427	0.06672355330041004	0.3210866383223244	1.6811566892216865e-06	PPP2R2C
cg24295479	0.0724445869206665	0.06410284232078672	-0.1764895678642046	0.014775886646220574	PRKCI
cg24325204	0.015093857819922885	0.022487126983399223	0.5751377606553502	0.36954002770036354	APC2
cg24334335	0.09781568864334506	0.08812220977142786	-0.1505602045505078	0.006502290067473664	WNT2B
cg24336278	0.01777918250513018	0.021143206909807068	0.2500052251151137	0.1636769579966972	TP73
cg24339897	0.011348988279055635	0.016489984491913884	0.5390263497430782	0.18870401272531778	WNT11
cg24376537	0.1730173877603998	0.18603321280969398	0.10464317906366473	0.6467275483189947	DLG3
cg24377330	0.031252143244585646	0.05282240322484292	0.7571948083816447	1.3856586418893134e-06	WWTR1
cg24387864	0.3161312348395982	0.18721505223592172	-0.755827152065451	2.743147597441798e-11	CCND1
cg24389488	0.11852188887510043	0.09303579615709054	-0.34929570882177385	0.00019550338852681085	WNT3
cg24399111	0.9885013815078066	0.973691484280614	-0.02177825777658302	0.13133851503841285	DVL1
cg24415849	0.0276366715928529	0.03277033846854303	0.2458066978233029	0.007176564567347135	MOB1A
cg24419164	0.03591329369634596	0.04091611627963718	0.18815124011224899	0.0025585113860048282	CCND1
cg24494412	0.03399526462010823	0.03939467824926104	0.212666952218058	1.9680773031957807e-05	DVL2
cg24505863	0.08564072569401797	0.12580915243539126	0.5548679541737728	1.013409157818901e-05	AMOT
cg24507210	0.06379297277970873	0.06865040763998058	0.10587077670455183	0.7328446516418302	AMOT
cg24509810	0.3327350050923809	0.44356309858696746	0.4147656964786834	0.00013929702727017934	CTNNA2
cg24522804	0.04082227603061691	0.046112179624583166	0.17579123895400442	0.020260174163183427	FZD4
cg24525509	0.0669214725770998	0.06023875046370752	-0.15177734718146654	0.0012329413732373358	WNT2B
cg24531267	0.014033304204054697	0.020256616709452016	0.5295384952313767	6.799129881492018e-09	GDF5
cg24557048	0.3977386426446805	0.4371364835776789	0.13626305577960166	0.14604559673724168	PRKCZ
cg24599249	0.02163988656882752	0.03478058181923903	0.6845891297319513	0.14464535438346998	FZD1
cg24610866	0.03133456216056129	0.03925175770321644	0.3250024252686778	3.1923529727634376e-05	WNT9A
cg24626079	0.016207752467614404	0.04893031322613994	1.5940444722699845	0.021534136388797302	CCND2
cg24627793	0.010070021837642643	0.012678860051535555	0.33235822754246946	1.5295106890476376e-11	ACTG1
cg24632241	0.05002578142253321	0.3809629808838903	2.92890711139226	8.377966306976513e-19	CTNNA2
cg24666276	0.09215352578063078	0.13135182043150237	0.511324925883924	5.290910308619331e-06	MYC
cg24674635	0.05511328303335527	0.1831554188728722	1.7325964110549439	4.3964576244922713e-07	BMP2
cg24678611	0.2856473628971347	0.5434344083670068	0.9278707038681674	6.219072655235822e-28	TP73
cg24690818	0.08146182282766515	0.12750325471905632	0.6463380723599723	0.0030132690060317813	AMOT
cg24696028	0.07555341545543162	0.11070753879229091	0.5511845876855379	8.352012288696925e-06	BBC3
cg24706032	0.011225885262179627	0.014204612436338885	0.3395302501107462	8.3416296452374415e-16	DLG4
cg24718197	0.4636259667223645	0.46765140247949843	0.012472143242134505	0.7558513003448664	ACTG1
cg24740509	0.012604935283535214	0.01626681731757559	0.3679432971677529	4.907855150503809e-05	GLI2
cg24763953	0.013169925783615498	0.015853295947737264	0.2675355965620679	7.709016992970557e-14	PPP1CC
cg24767336	0.020712960440225536	0.026518514716309328	0.35646620506557763	1.5077574167330536e-07	TGFB1
cg24776480	0.6674193976334224	0.7964918915982769	0.2550660578919456	2.493323641187126e-23	PRKCZ
cg24776910	0.05414983973965478	0.07113551574061576	0.39361296419585	8.107770636348612e-05	DLG4
cg24796272	0.27223030882203225	0.4286559666714297	0.6549925265573839	3.7153441309535037e-06	STK3
cg24813176	0.12986625932185497	0.48318952654389286	1.895562532143215	4.883383066165133e-34	WNT6
cg24850445	0.9024692357310082	0.8373006641692273	-0.10813198330464878	0.00010322996147037873	ITGB2
cg24859722	0.4726184330289824	0.4419160539283264	-0.09690355601514401	0.3385176775793787	RASSF1
cg24861253	0.9790348293112038	0.9670291005992921	-0.017800879767077817	0.13765562207405088	TCF7L2
cg24878868	0.9655420078137866	0.7070655251077197	-0.4494951093162669	5.117158861486762e-22	TP73
cg24882097	0.02362793033499428	0.03226444473299112	0.44945193368470376	6.792583792071911e-09	BIRC3
cg24885631	0.6787623726521841	0.6672191280770909	-0.024745941892808473	0.3898446836347661	PPP2R2D
cg24916013	0.0994297568712166	0.1472035559160995	0.5660629376886186	3.350254006879721e-06	WTIP
cg24930197	0.01581159944078905	0.021254352039264793	0.42677496503044243	0.08940176156981401	CTNNB1
cg24942186	0.13597556436667274	0.10464351915222933	-0.3778644492521955	4.848918369008846e-06	WNT5A
cg24952959	0.07582460646986017	0.08998235694848725	0.24697605130082917	0.00825959274452586	TGFBR2
cg24994350	0.07918268207471653	0.08818392402415909	0.15533074054402654	0.009513614709711867	LATS1
cg25008704	0.030267102716798316	0.03754211757359319	0.3107594466092326	1.2429213710585517e-09	WNT2B
cg25011650	0.035764447847894114	0.04177790416749216	0.22421395136400904	3.788631506195409e-05	LATS2
cg25021259	0.052139172033027995	0.08861954842489132	0.7652573022154995	0.006722276554109588	PPP2R2B
cg25023245	0.024327468242571492	0.02782237582809222	0.1936594338353774	1.2414386924692044e-05	AXIN1
cg25028035	0.01131982322468828	0.014566231111300124	0.3637762119974792	3.3179492097215545e-05	CCND3
cg25060573	0.036029361883321835	0.04475612524224893	0.3129120401266295	7.363289454679535e-06	CCND1
cg25080152	0.05257030921562674	0.08971511931702371	0.7711029162598986	1.3647330093287096e-08	MYC
cg25115460	0.8989679908834044	0.43953014509059823	-1.032307631588379	3.410205638956132e-44	TP73
cg25123211	0.022371432396945962	0.025722332259986533	0.20136382650030407	5.1510026579587245e-06	BTRC
cg25126456	0.011478185736218163	0.01710878209863734	0.575842439242033	0.1572394169583936	CCND2
cg25139493	0.1097931137762343	0.09065865830194106	-0.27627085594707346	0.006940927566929193	BMP8A
cg25149751	0.01791854669224578	0.03122450682933216	0.8012251551635433	0.05465573409434894	PPP2R2B
cg25160978	0.02846599556867528	0.14245552027268105	2.3232000659189604	8.146728084407171e-05	GDF7
cg25185518	0.02668337948798844	0.022915199715471977	-0.2196365380217019	0.0718736731587138	SMAD1
cg25198579	0.04592375156178349	0.059108651146184445	0.3641287966277197	0.0069963799177240665	SMAD3
cg25203539	0.9078648879030966	0.8639531900188263	-0.0715244582007804	0.00023421984556012786	DVL1
cg25228126	0.07746596722462509	0.2592787870848707	1.742869634854294	6.9728380181710906e-12	FZD2
cg25242471	0.1291266022500707	0.3522117776632249	1.4476569017860152	8.567468193177893e-18	WNT6
cg25256661	0.08180694767960954	0.08664524705903916	0.08289723904714057	0.5657145935547134	DVL2
cg25299176	0.15656435590182755	0.16183424600848487	0.04776113111708551	0.608359799884217	YWHAE
cg25318270	0.022344206976735247	0.02865634036681164	0.3589535355774262	0.0678816237969007	PPP2R2C
cg25319031	0.015517041788548883	0.018437991923776837	0.2488279964393458	2.4553887570139766e-07	GSK3B
cg25319188	0.9814437973057877	0.9721215942664657	-0.013768874323139757	0.2358694785536542	PRKCZ
cg25322645	0.025459241110154327	0.051864177369487334	1.0265489959079777	9.97637227528836e-05	PARD3
cg25348504	0.011240237047817774	0.01374367824949486	0.2900957061480841	1.9438075410668147e-12	PPP1CC
cg25358081	0.01673211186040086	0.022317884068173203	0.4155807053831945	1.5183308624281938e-09	SMAD1
cg25363885	0.011175533007770324	0.02336411979948742	1.0639510461355581	0.08321782481806603	PPP2R2B
cg25395653	0.02493659936476254	0.029952385194414836	0.26440615708158505	1.3223112903202124e-06	CCND1
cg25406408	0.8448573399217801	0.7847731522750656	-0.10643206616354282	4.9161429246785325e-05	TP73
cg25425078	0.0736631645113391	0.05421197752514517	-0.4423317416101478	0.07664139664003097	CCND2
cg25432992	0.02562766829431919	0.032248519415357516	0.33153070290869424	1.3888222709079414e-05	GLI2
cg25432997	0.06589007494111694	0.06522463001245853	-0.014644312276899017	0.7872128081932047	DVL2
cg25444208	0.05453000603894792	0.060854302359502094	0.15830894891451328	0.49528141186350017	SOX2
cg25454116	0.015593917512091892	0.03185720608884453	1.0306363383385115	0.10785271256875709	CCND2
cg25466090	0.01956678311013193	0.05910273054644481	1.5948181962292058	0.028272969870524328	PRKCZ
cg25486143	0.018314202652082886	0.1577583183779103	3.106681281810063	4.417535213144434e-06	RASSF1
cg25512513	0.04791652401121763	0.04858530852472281	0.019996875147911007	0.7328329770415505	PPP2CA
cg25521963	0.01939913903010702	0.025429219859005568	0.39049457803921567	0.024280533851977065	DLG4
cg25539392	0.02269011696046322	0.025455791337062085	0.16592986928430603	0.3055718497366761	GDF5
cg25553665	0.04773742929031345	0.0512408600975465	0.10217381417492755	0.376596318727911	BMPR1B
cg25574672	0.027107412820706285	0.03674962600043084	0.4390421413836279	4.72735702572253e-07	PPP2CA
cg25576788	0.020677352589950886	0.06502886515686528	1.6530287639360997	4.297655792848147e-05	LATS2
cg25595442	0.368032602206324	0.48041254079761125	0.3844402387392844	0.0007382856003556041	BMP8A
cg25622896	0.02413979342375152	0.035345897727333646	0.5501294541454178	0.04653815370486063	WNT11
cg25623604	0.051809967527840804	0.05904918796485345	0.18868754067166704	0.0016727285815330052	STK3
cg25632093	0.010877476267773575	0.013689044956999009	0.33167792842175176	1.1430173366938983e-07	NF2
cg25636665	0.24497840802673523	0.38800250452360696	0.6634113667328656	6.021161289064472e-05	CTNNA2
cg25710178	0.01426867432948822	0.017707731808197357	0.3115281249479104	7.875539950806814e-11	TEAD4
cg25731359	0.152476576816707	0.49419659365305524	1.6964974312182002	1.5189565632468107e-34	TP73
cg25736645	0.02459019278484427	0.03260270348401435	0.40690855511705243	0.0008137761294888987	BBC3
cg25747192	0.042939180127963904	0.18927887763951418	2.140146874071802	1.2693826304557284e-05	RASSF1
cg25767192	0.02808812932795504	0.036484306385648875	0.3773154824633739	5.151816439044514e-09	PPP2R1A
cg25771041	0.013619122442728226	0.016135017779055096	0.24456142219647609	1.2494665528354317e-07	WWTR1
cg25778220	0.016992562726443044	0.022073969261070938	0.37744262473541035	1.687094931338898e-11	SMAD4
cg25799969	0.01346782221387154	0.01588425883869373	0.23808119364438296	1.977880201763439e-11	PPP1CB
cg25826331	0.027563827538795188	0.034294237757043704	0.31518995394470456	6.736491578662964e-08	MYC
cg25830660	0.10524625475174647	0.09596308138519194	-0.1332175064901977	0.022009978126634275	DLG1
cg25836567	0.09983365288865624	0.13173378593908802	0.40002728277394534	0.018153806938043145	WNT9B
cg25845463	0.5640690302853523	0.43072143483823755	-0.389116608174956	5.607746352036477e-07	PRKCZ
cg25851803	0.10831674309997216	0.09729327338897291	-0.15484429601640642	0.20899246384016784	ACTG1
cg25851842	0.01565858138686439	0.02791938954006579	0.8343138818521807	0.19817960689707692	TGFB2
cg25885108	0.014717825066287856	0.0212850018764844	0.5322727251185675	0.02215085882934247	TP73
cg25896967	0.015542685122884854	0.019302292937703164	0.3125364744289697	2.243612600838068e-14	FZD4
cg25904812	0.01888430130231233	0.019538949793729585	0.04916551875001417	0.6568747564076107	WNT11
cg25920406	0.03983855671796144	0.13880388136967453	1.8008106234096577	5.126972450026117e-06	FZD8
cg25922032	0.01463639227825185	0.019242983888561653	0.39477253831048226	3.3146709392151972e-09	APC
cg25947525	0.23301066932807504	0.09923148396451317	-1.231526182251731	7.146639207183309e-13	DLG3
cg25962264	0.016127348242435623	0.020630029289137694	0.35523662824597574	5.376115045274631e-19	FBXW11
cg25964032	0.020355728230210063	0.08932281085720756	2.133593816259253	0.0004010786054553758	FZD8
cg25983317	0.06590482238522125	0.07083076389488482	0.10399206761028983	0.02146514625404024	YWHAH
cg25983635	0.07171300216143617	0.08063461895811794	0.16916465054781107	0.07146474847195877	BMPR1B
cg25986322	0.8845135106614005	0.9123553388420096	0.044711646509098965	1.4643360346572346e-06	SMAD7
cg26000619	0.12834607885897337	0.3109465795187665	1.2766275269297251	2.526678936797608e-07	AMH
cg26011998	0.048783352424700575	0.061797523132860466	0.3411601110361986	1.0392617323999307e-08	SAV1
cg26034538	0.7630581798223429	0.7579871941187929	-0.00961958552616842	0.7541189329685416	TP73
cg26054540	0.014961532286047442	0.029406021565281784	0.974853674126651	0.09004481788870262	NKD2
cg26071680	0.23660874580549468	0.21140834544153653	-0.16247107232808752	0.0971933131544251	SAV1
cg26093954	0.014417446042850132	0.026798435455882095	0.8943331527018552	0.10214552106809066	RASSF1
cg26094599	0.3118982607530335	0.3223792523821903	0.04768339038803365	0.4618269757842156	WNT10A
cg26103512	0.06445211663078301	0.04097960962540637	-0.6533214967890447	2.546282770305806e-09	CSNK1D
cg26105062	0.012437668017276037	0.015907992837643416	0.3550358029159333	6.147948120473238e-19	LLGL1
cg26108379	0.01615928434013672	0.018998435640642228	0.23351732414648665	3.635456607947047e-08	MPP5
cg26112846	0.042304786181771095	0.0553633096745831	0.3881092984215121	3.6446691842546015e-09	FRMD6
cg26115851	0.019711140342845872	0.01981320009307826	0.007450670709133185	0.8512136197248931	YWHAZ
cg26116485	0.09005446387124794	0.20935624761798438	1.2170902763361846	3.279072430865542e-05	WNT5A
cg26129270	0.01998128298289828	0.02496417477056446	0.3212099964890864	1.658118763117204e-11	FZD5
cg26156301	0.016552751926150647	0.018942233517734275	0.19453536423987117	0.0008735668983717378	ID1
cg26195366	0.018266858469898162	0.029246043742284934	0.6790129364271335	6.968184744839239e-10	WNT8B
cg26208930	0.728295136017071	0.4960774826037303	-0.5539577365037749	4.918154015054557e-40	TP73
cg26221243	0.04033826022938229	0.04760730831276413	0.23903419961204486	0.00026744955958195863	MYC
cg26226202	0.026260445919948774	0.04551997238874097	0.7936082681763541	0.014953379515579427	WNT9B
cg26249987	0.03265546948844782	0.03870340818978264	0.24513596442666394	1.204126904065389e-07	DVL2
cg26267341	0.04908737420764607	0.060197066823594624	0.2943411957851639	3.1405379853165076e-12	BIRC5
cg26270411	0.11115066508611517	0.126621870313834	0.18801002971125086	0.00017204530651143807	YWHAB
cg26277398	0.7862721407297458	0.7516733662743497	-0.06492285124775798	0.0025197151176164067	YWHAG
cg26305042	0.6854283541421448	0.795509971595481	0.21487414151574244	7.525698818221629e-13	WNT7B
cg26307882	0.03476178562138594	0.038863035718827585	0.16089640745232395	0.007049755998199885	GDF5
cg26310240	0.014827659009568773	0.019023862924809704	0.3595193818753612	0.009749069938154468	ID1
cg26317405	0.01496191649442218	0.01820607094338693	0.2831246234941066	3.046533616928322e-14	PPP1CA
cg26319579	0.12856575562489658	0.1793150766117147	0.47999037143037576	0.006208847550664413	TEAD3
cg26332740	0.04268027952833266	0.36188869089903836	3.083904493849513	8.059903376843931e-28	WNT3A
cg26346718	0.014407335772731126	0.017462273260773993	0.2774378083216236	1.2112771596368908e-09	ACTG1
cg26351554	0.9767449528312101	0.9518825987367675	-0.03719824707386195	0.007601657954902392	DVL1
cg26357744	0.028873929321238705	0.030715335008713224	0.08919166798413884	0.09523095632807203	RASSF1
cg26369667	0.011999543284187907	0.016721933109676363	0.4787621409642357	2.9382528905977714e-05	YAP1
cg26382848	0.01790007433786903	0.02133219526473843	0.25306686001349615	0.0007931176311138333	AJUBA
cg26398408	0.013541180046082794	0.01583447604201897	0.22571566177209587	8.956840082491983e-05	SAV1
cg26399164	0.14765764199142917	0.12687690458055015	-0.21882654568253995	0.03922967719648505	CCND1
cg26400491	0.9612721350729507	0.9201278100706575	-0.06311064198455771	0.009942219565255109	SCRIB
cg26472301	0.02703977852877187	0.03259794485084728	0.26969767692365065	1.118294480564298e-10	ID1
cg26495575	0.11392936668726233	0.07813853791113685	-0.5440335013622967	0.0016529183072145097	APC2
cg26516759	0.1242131221174002	0.14075194018686635	0.18033721844983347	0.1399541245588156	BMP7
cg26557854	0.03717604497636457	0.042688252660277114	0.19946581521875364	0.029974760270565785	MYC
cg26575738	0.06308203393093306	0.11372007720946148	0.8501859013570687	0.00523616204256218	WNT3
cg26610624	0.1362168133709336	0.15954532019168768	0.22806150431811462	0.05605569577847721	PRKCZ
cg26628821	0.02506950845801948	0.028677555540239864	0.19398834542378907	6.501622969773297e-06	TEAD1
cg26631039	0.041563508824523546	0.4566171362028236	3.4575956449461733	1.1788670838552182e-19	GLI2
cg26640895	0.008855152206001736	0.012629589520873109	0.5122187403640178	0.22228343857339183	MOB1B
cg26647219	0.0284082542835091	0.0328663178530155	0.2102996553358574	0.042706962085733255	WWTR1
cg26648054	0.023041709008332967	0.03183461678487251	0.4663486718771559	3.4787570862027824e-13	DLG4
cg26652809	0.9290439515067055	0.8896529679340905	-0.06250416426609819	2.141700452550216e-05	DVL3
cg26659805	0.16146851062932022	0.2962921741579472	0.8757676815845141	1.7893966472395183e-05	AMH
cg26660754	0.06501072130053467	0.06721827575335837	0.04817587480313269	0.29196230142485613	APC
cg26674800	0.04653614701941566	0.07097592597083917	0.6089779987334061	0.021650913496908182	DLG4
cg26679958	0.13261729158961819	0.15609351222584228	0.23514167867984268	0.062094260037423556	LEF1
cg26682608	0.7169768311932048	0.774021666345022	0.1104474511321871	0.004761723983031327	WNT9A
cg26696995	0.7819809248034675	0.7036555662769785	-0.15226400162309328	3.956497392435264e-06	WNT7A
cg26707202	0.023938305466510486	0.03017408371562609	0.33398893082120223	7.937977311085509e-13	SMAD1
cg26712080	0.02406683041507896	0.049423973588548074	1.0381648527394118	0.0018892080429584992	WNT5A
cg26727980	0.026695288078335513	0.035225689442646604	0.40004282574086336	5.513295128447463e-05	TEAD2
cg26760589	0.044572402935950654	0.054899945073833605	0.30065396588976434	0.27357336248579905	BMP7
cg26762173	0.014137721664717925	0.019040222590321346	0.42950070027151854	1.6147582944357898e-07	FZD3
cg26792749	0.010111534674746006	0.0129494838515317	0.3568926168243783	1.9702120553936877e-11	TGFB1
cg26797723	0.9410737670653899	0.8179743239812948	-0.20225225654232704	4.0639002148366015e-09	WNT5A
cg26864834	0.025356562893044717	0.042461991454710975	0.7438128347930698	0.0037521411054175606	CCND2
cg26910651	0.016393256236834037	0.018755602761495665	0.1942191792903773	5.381150788975012e-08	PPP2CB
cg26919100	0.23963945216520158	0.40210836490724644	0.746718907782056	4.951798214182426e-07	PARD6A
cg26930596	0.8154408432610988	0.8459971915901697	0.05307265472840233	0.01306462968110715	PRKCZ
cg26938203	0.027875539386937077	0.03216688620861084	0.20657656701270555	4.876583752675018e-05	PPP1CA
cg26980033	0.03588392480332919	0.03692128473694663	0.041115061189290446	0.46932437006142513	WWC1
cg26989531	0.08760394044098757	0.09219005191101069	0.07361531604674684	0.2625219666030913	CCND2
cg27019201	0.8023826601898798	0.7569757079740225	-0.08404342548770688	0.053619586393710256	ITGB2
cg27024876	0.12301536262991969	0.13989004277331246	0.18545478053445572	0.048836270206917456	TEAD2
cg27049076	0.784008150792548	0.7614509025580117	-0.04211763666120033	0.04809336509294442	PPP1CA
cg27056436	0.14729601661243655	0.15981397168777772	0.11767512545580272	0.011655291919432842	ACTB
cg27066067	0.9888826207727683	0.9835367098376961	-0.007820383790182447	0.4149202587484687	CSNK1D
cg27075187	0.04202505989660561	0.0569597289088537	0.43869240435617135	0.001682689433019729	TEAD1
cg27078600	0.9866249763112527	0.9308389937883743	-0.08397016150753854	0.001210605692880513	FRMD1
cg27092705	0.014365063380851504	0.01900251676194503	0.403626148676908	6.568163790216192e-09	SMAD4
cg27096477	0.9338206539606226	0.9344527677619656	0.0009762462717395747	0.9530437126860735	FRMD1
cg27103348	0.46672288769562104	0.4485193814545972	-0.057395889238797335	0.2691105675461955	ITGB2
cg27112142	0.09307936885097538	0.0906243724271855	-0.03856232880334453	0.4153648467281388	PPP1CB
cg27120667	0.01132586074219881	0.015196609507685524	0.4241287857817209	1.5927473716525904e-15	CCND3
cg27125605	0.01246362097798659	0.03868612279186853	1.6340928795217184	0.0023366322408245517	WNT9B
cg27147306	0.11017531101828666	0.10497987476248971	-0.06968818768756059	0.2484402659303062	STK3
cg27149285	0.01147084554316612	0.016077143839298022	0.48703938973392646	0.0005361486241735355	RASSF1
cg27150178	0.28997314807941316	0.2697879309682103	-0.10409350043959188	0.06269684371568415	APC2
cg27176628	0.989565671981371	0.9566207559312708	-0.04884836009728038	0.0032164200054914556	FRMD1
cg27178145	0.012980300839967448	0.01805122937813238	0.4757732745654638	2.299722251161438e-12	YWHAH
cg27181253	0.45762429719406694	0.48700964466569535	0.08978669062303493	0.07173406372185567	WNT2B
cg27188447	0.012356071870867888	0.015000899127236206	0.27982880814411515	1.8348143577224804e-06	SMAD3
cg27196808	0.027792498668838685	0.05784490857269558	1.0574944358880867	0.047713810914875185	WNT1
cg27207274	0.04898223638388016	0.06165564450445069	0.3319743331824018	0.19917893318064533	MYC
cg27232145	0.16824818994028679	0.23013300790214536	0.4518769396673768	0.00012839004821682936	FZD10
cg27246991	0.9509902858907713	0.9377136337098941	-0.02028319586319525	9.940754843045686e-07	SCRIB
cg27312071	0.0208895484606259	0.025392267891394392	0.28160794589244503	3.781580688428789e-07	WNT2B
cg27331524	0.053237098952260205	0.14186394586010595	1.4140041191920059	7.340325619339258e-05	WNT2
cg27346528	0.024949558906332568	0.09657540480674574	1.9526415099094208	0.0029941145675550862	WNT3
cg27350783	0.0195751344828674	0.02454605452287226	0.3264689286565488	9.672358685386297e-06	ACTG1
cg27364162	0.44798162594358815	0.4169777886355457	-0.10346902411110635	0.09205171764037472	WNT5A
cg27370461	0.014433326225568088	0.02149157813242627	0.5743676103760725	5.840197297326836e-10	PPP2R1B
cg27417922	0.009053296295436332	0.01071696547658256	0.2433813858757782	0.00022922107101888055	YWHAG
cg27470406	0.028889507144559585	0.03424776713699692	0.24546433956076377	2.096459288745977e-06	WNT5B
cg27492467	0.025682614583469304	0.03970351139259747	0.6284745239374556	0.022292905309207127	PPP2R2C
cg27496267	0.4394552164273413	0.5009735475364671	0.18901827597690304	0.0001144537208211692	FZD1
cg27500214	0.03663358818273969	0.048755542019591	0.41239920174640354	8.664863697369625e-06	PARD3
cg27527593	0.017033669586550126	0.022530228306370772	0.40347266271125026	0.003126258268380259	ID2
cg27549619	0.3929669405778801	0.35531848786113296	-0.1452951902655324	0.11243212209409142	AXIN1
cg27562717	0.06338044359202458	0.06483947516860733	0.03283465626610563	0.4280151183570904	ID1
cg27565555	0.017660097694966025	0.03208935184550757	0.8616013258000774	0.17032065022073778	BMP7
cg27567593	0.15098012491125146	0.11478179471549824	-0.3954648075374232	1.109221266921355e-05	BMP8A
cg27569446	0.01778696315416552	0.16676373760349938	3.2289134929979686	1.3610340590749185e-05	RASSF1
cg27581839	0.0874579446215914	0.09716878267206554	0.15190345136339795	0.6206320033154564	AMOT
cg27629977	0.025570816229920017	0.10804630212889545	2.079079579199002	0.0001051845096716554	CTNNA2
cg27644254	0.05886449483008342	0.0632277456764862	0.10316007340628106	0.02454335671471472	SMAD4
