# Supplementary material for: Regulation of Canonical Oncogenic Signaling Pathways in Cancer via DNA Methylation
Source: Cancers (Basel). 2020 Oct 30;12(11):3199. doi: 10.3390/cancers12113199 (PMC7692324; doi:10.3390/cancers12113199)
Supplement: Supplementary file 1 [file cancers-12-03199-s001.zip › cancers-933492_Supplementary_Files/Supplemetnary_methylation_data/CpGs_Hippo_TCGA-PRAD_data.txt]

ProbeID	mBeta1	mBeta2	log2FC	p-val	GeneName
cg00011225	0.39179907047670537	0.38519418939811134	-0.024528034401920567	0.6808649966830035	WNT6
cg00026374	0.04088751587811073	0.03894644151115316	-0.07016889753641245	0.15069879890358087	TEAD3
cg00034019	0.021714301286505328	0.020119273870213554	-0.11006729370248752	0.007009984815730267	CCND3
cg00044318	0.8264805411910023	0.7976105485322219	-0.05129636309733383	4.806867493644312e-09	WTIP
cg00052422	0.012475955824762151	0.013091512039779832	0.0694813853970548	0.03918618054488239	CTNNB1
cg00064284	0.04467178856022222	0.040003028102270084	-0.15925480656636692	0.0026848533316008376	YAP1
cg00069242	0.05494752855842573	0.20072791828404093	1.8691147902909122	1.1375324127992227e-11	AJUBA
cg00078968	0.2444352738708813	0.41509091480795385	0.76397486362549	1.714660044772431e-08	WNT3A
cg00083833	0.22199334019290368	0.5563555728729295	1.32549082341688	1.5905768303696333e-36	NKD1
cg00110724	0.9825241319498401	0.9811148282208026	-0.002070844886788468	0.166266355197031	SCRIB
cg00112091	0.05502588917019285	0.049786877548456905	-0.1443450153287731	0.004135894317689735	TEAD1
cg00116315	0.3613408616000421	0.6648224589054686	0.8796087111364038	8.814407928291176e-34	TEAD3
cg00126034	0.11606144616653018	0.3658647441686917	1.6564215893205345	9.286717082182743e-28	WNT3
cg00145587	0.026553543837415337	0.02785496076094206	0.06902986764497131	0.0997894690157	SMAD7
cg00214056	0.10475310554275329	0.11408537067331827	0.1231207895444519	0.007927053069434668	SMAD7
cg00224911	0.03238147408753404	0.027548134429656562	-0.23321404006718202	0.036033151181193386	RASSF6
cg00255837	0.03896358102081753	0.04376098589763622	0.167518964082792	0.04093885593585897	WNT2B
cg00295572	0.21960795399604316	0.29997228602176773	0.4498989101382617	0.011719642952767102	TP73
cg00299047	0.3248380260587723	0.48777516533767457	0.5864957798019859	6.618195643399448e-15	AMH
cg00327537	0.0174333796987177	0.016790559824758123	-0.054201949820270365	0.11492372769373946	MOB1A
cg00336800	0.19378006837620634	0.3908714297885759	1.0122739494695892	3.860762559630225e-20	APC2
cg00343240	0.04662616242929171	0.039414326607807686	-0.2424195670520444	1.173577917225151e-05	YWHAE
cg00347938	0.506955417206978	0.3692247417443344	-0.4573596477833858	2.633687064823135e-13	CCND1
cg00363811	0.023772116791113875	0.02830162667889748	0.2516146025641055	0.0004752617495906983	BTRC
cg00374596	0.016613805452805032	0.01657821474731954	-0.0030939095405917282	0.9169890795149535	PPP1CA
cg00389176	0.058186006264344545	0.05679520633922893	-0.03490305894932294	0.4201397562189919	TGFB1
cg00402617	0.02778152726604249	0.029590315391702676	0.09099916129790495	0.04580138490857425	YWHAZ
cg00413099	0.017480562461574454	0.017538761552316113	0.004795273424768811	0.8847809393714388	ID1
cg00421139	0.017771318265444	0.060409684389447854	1.765229145664521	0.010069926774920916	GDF6
cg00428944	0.017031069282018065	0.017716080005504616	0.05689040122546478	0.22084265875802175	YWHAZ
cg00436663	0.054774128472708655	0.050487893844959796	-0.11755712913330492	0.18752502161051354	CSNK1E
cg00468144	0.018147074175161766	0.018146716874836776	-2.8405707536979397e-05	0.999338268473963	WNT2B
cg00485849	0.02790863128109745	0.030309686477176415	0.11906755673117743	0.3476945145510395	RASSF6
cg00487780	0.014858940389649	0.01601222678214923	0.10784271487486563	0.004170430226829502	TGFB1
cg00487870	0.02488773238161024	0.026342068286586154	0.08193383865032679	0.7150170063878392	FZD6
cg00494337	0.13979145333195492	0.34910980404745034	1.3204047137442534	1.247926813608427e-09	ID1
cg00503804	0.04044235705000166	0.04197576216047414	0.05368943820435083	0.7474087088967953	NKD1
cg00522049	0.061224540586457855	0.15707636441639558	1.359284163534803	4.300063556792409e-07	BMP4
cg00542041	0.9816692923826643	0.9793518797300999	-0.003409775830484492	0.0008160782183313004	DVL1
cg00549910	0.03555367656441463	0.0943584290073859	1.4081526440770735	0.0008567304015531176	CTNNA2
cg00553886	0.06954152339966076	0.08001554012179904	0.20240554692517448	0.08588607222854482	TEAD1
cg00557469	0.013240389579491868	0.015116784940523821	0.19120576573131823	7.750750500515672e-06	PPP2CA
cg00560671	0.013989076127520086	0.014337458941863924	0.03548866823283973	0.27105738465086565	LATS2
cg00565688	0.3121224813093872	0.3619949697399206	0.21385737555676762	0.06483017043005207	TP73
cg00585714	0.34906102195501865	0.4677666505407275	0.42230974156346024	7.769068867024981e-13	GDF6
cg00593962	0.018943841324754192	0.020032679229865482	0.08062648237104134	0.025796809973105506	FZD8
cg00611675	0.06984611779181873	0.06469210400939172	-0.11059029463586822	0.2309631389909034	MYC
cg00625653	0.08440292978761971	0.14738430058830315	0.8042178727621289	0.001212800855175782	WNT7A
cg00645593	0.10746192484534839	0.09351621426560622	-0.20053715195900165	0.007978451111213833	FZD8
cg00648919	0.09129075390730158	0.22955387098364433	1.3302921065692677	9.610998094871341e-09	WWTR1
cg00653281	0.9422993053734503	0.9475726717846795	0.008051211306478009	0.054773841468346754	PRKCZ
cg00654461	0.040063874091998485	0.03523508374551687	-0.18528929043653214	0.001588649141885654	PPP1CC
cg00660400	0.031153299107524342	0.026352233886581262	-0.24145968677350044	0.013287794231788183	PPP2CA
cg00671759	0.012084944104966844	0.013175754346167542	0.12467476187062955	0.018821327206842424	ACTG1
cg00672228	0.05243023597276454	0.04747382168811581	-0.14326684623168304	0.00027524816669038834	DLG4
cg00685723	0.04366019289509986	0.037801753881464915	-0.2078653318412202	0.011596487012233054	WNT10A
cg00715047	0.023048857755988812	0.01853138300129619	-0.3147247020118649	0.004804423738653728	LLGL2
cg00716390	0.12169374055587631	0.09204372228381215	-0.4028637304388605	2.737802997874968e-16	STK3
cg00730653	0.01704586912362857	0.06688592522633509	1.972280496623085	0.0005567698012344543	WNT7A
cg00735196	0.039026921831000635	0.03444773192150091	-0.18006068028317587	0.0001195941880006499	SMAD4
cg00743929	0.2476166854176388	0.2635892271456819	0.09018287633200371	0.29548201289486253	RASSF1
cg00758584	0.012464080651563516	0.026011350780417684	1.0613648471716466	0.08368494378806138	BMP8B
cg00777121	0.3765629918729008	0.5344419971254816	0.5051421603568339	3.246319893293568e-17	RASSF1
cg00803638	0.14982663438408436	0.13242154883889062	-0.1781562019270025	0.0001459675790661137	TEAD3
cg00804485	0.06945644219611477	0.05988566209409142	-0.2138978803190646	2.7196610259526156e-05	ACTB
cg00807892	0.012384149763123296	0.013488022015263232	0.12318397277556098	0.03840544277670029	MOB1B
cg00809614	0.06952609645619773	0.06946872175325772	-0.0011910401433898898	0.9813996486645704	WNT11
cg00814733	0.13243285008561875	0.43342078772813936	1.7105073213140132	5.258288947571984e-28	CCND2
cg00828602	0.04581080662861572	0.04941974910022139	0.10939972044794895	0.5222446198888662	WNT5A
cg00850756	0.012781609080018432	0.013248309980753034	0.05173886521073543	0.2310206976213228	CCND3
cg00858899	0.19517285509745022	0.15095199530419126	-0.3706625881724065	0.0016556658750022243	CCND1
cg00862408	0.7705343741151044	0.728922929339049	-0.08009303465721762	0.0002870522662523881	PPP1CA
cg00866690	0.7086038973967629	0.7633394445247761	0.10734534210017865	0.01739215378045161	PRKCZ
cg00870662	0.048286936020148816	0.0351531588934246	-0.45797858526910973	2.5612953954615417e-15	PARD6G
cg00879141	0.03537836581642607	0.03353140896536811	-0.07735430376534518	0.26644332419442746	ID2
cg00883329	0.15918452885932668	0.314721463331168	0.9833754435125837	3.9637582949615376e-10	BMP4
cg00888007	0.12250248449288714	0.2596624780123305	1.083826546365428	2.2494639953621945e-12	CCND2
cg00906319	0.02022150123410653	0.056766087263133425	1.489139197697928	0.034791674482632456	PARD3
cg00919118	0.02159786477901244	0.023885948720575974	0.14527348916296293	0.1458542096093741	TCF7L2
cg00942997	0.9240823708199433	0.9113232045805011	-0.02005865366898877	0.0007781515440553922	WNT5A
cg00953256	0.2946499212330784	0.20224043421524418	-0.5429304143897973	8.708602213972889e-17	CCND1
cg00981070	0.9572135517826226	0.959717519393319	0.0037690074133756766	0.511621874731905	PRKCZ
cg00997079	0.17304520791056757	0.23567701415574466	0.44566206784717327	0.00015946477276626082	CTNNA2
cg01022171	0.011584865563417328	0.012791278021862675	0.1429191136450826	0.0025534680768213506	TP53BP2
cg01027937	0.10644353125989267	0.07841957482695255	-0.44080255259206585	1.0295047194259265e-08	RASSF6
cg01045337	0.5482244856543455	0.6872642911217084	0.3260982362698991	3.065321434169317e-09	AXIN1
cg01045622	0.06972009473928431	0.0625391206890803	-0.1568155950116233	2.9939168927991335e-05	DLG5
cg01051310	0.01760610116682647	0.01945194273857534	0.14383878694971672	0.3531429151363942	WNT3A
cg01053259	0.9431346840753788	0.9277849192873757	-0.023673413218765434	9.999939774834861e-05	WNT5B
cg01080781	0.9142778029467058	0.9027924808644237	-0.018238191480036033	0.0006657453410278219	PRKCZ
cg01082091	0.8408181298954993	0.8255898154570542	-0.026368603658316093	0.0005272721937467705	FZD9
cg01107031	0.04033826189934029	0.07397080273131303	0.8748070097555098	0.0030950320463058144	TGFB1
cg01109065	0.5898767887896025	0.6771304418452677	0.19902013883314892	5.1016094735754274e-11	WNT5A
cg01116966	0.06103558852728784	0.05025560928062613	-0.28036606048026447	4.230288143763644e-05	TCF7
cg01144275	0.02903431806820192	0.029154674221186217	0.005968052232379733	0.9627826369757988	ACTG1
cg01166979	0.08038040546858526	0.13956211648724098	0.7959916215512644	0.00029962410933703396	WNT7A
cg01172183	0.39970812587844917	0.5727167290441437	0.5188748428026236	6.895643557647937e-18	STK3
cg01245787	0.1452838628469995	0.11024873432528362	-0.39811237353399986	3.7702184257852415e-08	MOB1B
cg01251360	0.10159439556102648	0.10101337854846973	-0.008274437288094488	0.9570087842045856	CDH1
cg01277331	0.18127044095831907	0.35475979248337547	0.9686988179615814	6.880493716814635e-16	WNT10A
cg01287707	0.10358446813369195	0.10058240220145444	-0.042429781109260434	0.7641948157820992	PARD6A
cg01291833	0.05439701252483234	0.048743179030287485	-0.1583270743671582	0.00357796679713188	MYC
cg01294023	0.013379490914015033	0.017108034242928352	0.3546507771145513	7.653764144474148e-08	TGFB1
cg01299369	0.0434341799275994	0.04052919913535927	-0.09986913079579698	0.02000187889407124	BTRC
cg01301637	0.01623915976057876	0.0711646598318256	2.131683993593557	0.0014255268285500327	WNT7A
cg01311674	0.1780262082389804	0.36371995203448954	1.0307384236264843	1.0767964044626265e-18	WNT16
cg01313514	0.07529937259264578	0.08987798028998768	0.2553298609244593	0.04153056132396209	WNT3A
cg01365608	0.044790176665997425	0.05337726955502428	0.25304315154399315	0.23476146827119568	ID2
cg01369328	0.018473282156759956	0.019225660087436102	0.05759291864789578	0.16795872927447897	ACTG1
cg01374266	0.7441084985848384	0.6712760396932288	-0.14860684802759894	4.8646841737481245e-05	WNT7A
cg01406280	0.11360129770920739	0.08003043712771271	-0.5053586209832021	8.262069060936952e-09	CCND1
cg01409995	0.23408558606430963	0.22443297162030812	-0.06075146357055198	0.2171196252743253	SOX2
cg01434649	0.6115895941682048	0.7491739700327306	0.2927369138583036	9.793515291943141e-20	TP73
cg01442799	0.04944715945322801	0.04775724027246456	-0.05016817555175325	0.24992484815665236	YAP1
cg01445942	0.024076677508635312	0.02913740154458373	0.275235905171016	0.29999083217959494	FZD9
cg01460557	0.1512739129825122	0.1382366240704276	-0.13002332741840544	0.07269034281361321	PPP2CA
cg01480180	0.26158284934921794	0.5706731314507506	1.1253966855550845	3.0824965189327393e-25	FZD1
cg01487910	0.3103424737556726	0.35718871639239974	0.20282534743159558	0.003247355639196241	TEAD3
cg01492989	0.03500391669487966	0.03695174112709061	0.07812598560963824	0.19931461254733673	GSK3B
cg01498655	0.01265864919358835	0.013354610451083666	0.07721443095127088	0.12427765579457793	PARD6A
cg01528425	0.05759101217675754	0.05199961135781694	-0.14734283731880995	0.000262031796244941	APC
cg01568919	0.31700598974586375	0.44442190092088857	0.4874198139019991	1.504697242497146e-08	FZD10
cg01573194	0.07225491107911323	0.06372980152511316	-0.18112748144139765	0.0940202448973287	PARD6A
cg01574414	0.01656551437603341	0.017482533199980627	0.0777312436624412	0.01101138098191652	PARD6A
cg01592801	0.1075134032570026	0.14389361594335565	0.4204860602364656	0.005021496212480699	STK3
cg01604628	0.9166259246296766	0.9313319394941197	0.022962366206875216	8.880964985374708e-05	TCF7L2
cg01616215	0.012952863031526242	0.013723330601195079	0.08335964196551593	0.1387432538850201	YWHAH
cg01623343	0.9793964983007338	0.9767703974842776	-0.0038735599799378678	0.06027820081352999	AXIN1
cg01666436	0.9048506162143964	0.8914941830155669	-0.02145424982511313	0.009897301063029131	FRMD1
cg01677987	0.9332532665548235	0.9267647852261046	-0.010065426835849937	0.047848509793332585	AXIN1
cg01684881	0.1109729053924781	0.3318350905964544	1.5802589770386277	3.406924209910988e-19	FZD2
cg01686348	0.05291196977777793	0.17686714931552827	1.7410000800725025	5.33224817042603e-08	SOX2
cg01708711	0.9185622651507614	0.9000036080205467	-0.02944673330704737	0.0033971229042160343	YWHAG
cg01725608	0.08750186822517735	0.15878487797996804	0.8596877977493569	3.798036499647176e-05	WNT16
cg01728055	0.9046662146732103	0.8994424547449792	-0.008354611595230427	0.15685130908902675	PRKCZ
cg01774158	0.03488362176803319	0.05068804908223574	0.5390958028095378	1.6898500729570581e-06	PPP2CA
cg01776877	0.026699133099602642	0.02447233147397475	-0.12564134624652037	0.07888494461347154	FZD4
cg01797527	0.04495526939705048	0.07290807326291221	0.6975883459945991	0.015283482355095052	BMP2
cg01830294	0.17663076871897307	0.35637838630458246	1.0126731632989276	8.719404519033729e-17	WNT2
cg01857829	0.04164907085117636	0.04249949773381713	0.029161480462963747	0.7680363674736896	CDH1
cg01869067	0.1075490108567855	0.1008975370009554	-0.09210329875609391	0.33164789397980676	WNT7B
cg01873236	0.050724672881869395	0.04487894640174159	-0.17664884923298788	0.000580233034377515	CTNNA1
cg01881939	0.014585885267794226	0.03135140200575929	1.1039570094182274	0.12287519075719948	ACTG1
cg01886741	0.024034007647078623	0.023256603157860534	-0.0474368432679016	0.16852970540913906	BIRC5
cg01915516	0.21044596954721326	0.2841721843748806	0.433315466671058	0.020523575339779217	TP73
cg01963240	0.11323573780980833	0.17540628722671633	0.6313711079975152	0.0005132251058580667	BMP4
cg01984656	0.974589688255245	0.9675464333566054	-0.01046405897899919	8.586652061903382e-07	CSNK1D
cg02007381	0.016749085921000943	0.018490920962562076	0.14273471885291097	0.002066075038498706	CCND3
cg02010342	0.18811876595414564	0.14566454444447857	-0.3689940131789489	1.1609604965014305e-05	ACTG1
cg02010682	0.23962011197563926	0.5227183996448431	1.125284940363858	5.430136613098776e-34	STK3
cg02017282	0.5810644958546061	0.6139021560551708	0.07931043072098092	0.011077258406310981	WNT3
cg02030697	0.06501327163032684	0.05410091312406054	-0.2650813116994802	2.923508454812886e-11	TEAD1
cg02045085	0.025775269302805222	0.02484206792789763	-0.05320222830677718	0.23208160657973337	MPP5
cg02053340	0.04670599614988203	0.04079279050990548	-0.19529357521060986	0.07549351129674568	PARD6B
cg02056062	0.21402949782426223	0.377458531784043	0.8185085118504232	5.956107211702026e-10	WWTR1
cg02067983	0.10883368943862427	0.13127432281802626	0.27045954193005023	0.02158602041395566	WNT1
cg02086790	0.8921062261209292	0.8891176706880216	-0.0048411411456688175	0.6837310403186645	AXIN1
cg02117924	0.4796299806281178	0.5876444361088556	0.2930216514762671	0.00016655334356624116	ITGB2
cg02139088	0.016462707013431433	0.017133251996255087	0.05759742773691324	0.09983406602147057	DLG1
cg02148787	0.5241193235173263	0.6081204022973448	0.2144616923946271	6.793997064626062e-08	TCF7
cg02153614	0.0184833249501143	0.01949071939203032	0.07656303535773003	0.09314900981895809	TP73
cg02169981	0.8065505355686675	0.8093018691910051	0.004912997247894232	0.7573933518273714	WNT11
cg02175741	0.05317232734413942	0.05465529720758185	0.039685714773409014	0.701572757928717	WNT6
cg02184281	0.7462712046394084	0.7841870580362001	0.07149781241969494	0.00017302318675230057	SMAD7
cg02193650	0.10664272234798869	0.13912346885874893	0.3835802951309956	0.031246032679853507	WNT1
cg02214745	0.06883150568979099	0.186504617331018	1.4380703736267344	2.896831326772759e-09	FZD10
cg02227623	0.05017932377900862	0.08095558400693467	0.6900375665602767	0.005748169784578334	CTNNA2
cg02249648	0.04138452386952576	0.03298693443094873	-0.3271966488435557	9.953443719189619e-06	WNT5B
cg02254554	0.12406679234041222	0.29631629710358376	1.2560209592252147	4.645133935884882e-13	BMP4
cg02255700	0.12956348701200202	0.10051211037548026	-0.36628986431355476	0.0008604224421988195	CCND1
cg02273769	0.03772425394482717	0.033660044766619115	-0.1644552741192148	0.00042785940831866035	FBXW11
cg02274108	0.01807102471216822	0.01991235444793151	0.13998550009095606	0.010267996158235228	PPP1CA
cg02283836	0.05667654199497847	0.045945935470473646	-0.30281449622919854	3.7126576212279255e-06	FRMD6
cg02286547	0.012017634406452243	0.013826157492530819	0.20224732564736012	0.3913144284788871	WNT11
cg02286715	0.06388867027645802	0.07918434272908374	0.309655078728159	0.13715246601483896	PPP2R2C
cg02291403	0.039081672824793204	0.06518543209175141	0.7380573603172376	0.002910468921547526	FZD10
cg02293396	0.9452252020377021	0.9399077901057825	-0.008138867870011718	0.07678824747269956	PRKCZ
cg02295678	0.016802260094154715	0.01864134318308205	0.1498505107972977	0.0010124294332461386	DLG4
cg02297616	0.25800433523029587	0.531335208283256	1.0422270070514583	2.6024685876899678e-24	BMP8B
cg02305135	0.17374083234893736	0.2877527874921596	0.7278930497203102	3.0295662652010688e-06	TCF7L1
cg02313850	0.03833383646192551	0.039100893528107916	0.028583185453865675	0.5491093743898772	BMPR1A
cg02347356	0.3263386674678803	0.3028081179661751	-0.10796605774731406	0.030541785136480287	PRKCZ
cg02347832	0.04676129684293442	0.04645455107951352	-0.009494998950483101	0.8894359802360506	ID2
cg02356111	0.012106152986772858	0.01318690411327445	0.12336541535790216	0.0014826385658913248	ACTB
cg02381820	0.01939970077328046	0.017491318459699316	-0.1493953592786086	0.006239041269317777	GLI2
cg02403294	0.04758109329846798	0.05178962156374342	0.12227459468284563	0.056038208652009563	CSNK1E
cg02412969	0.06369318651647685	0.057502520137397914	-0.1475138647907218	0.09865868923495873	ACTB
cg02424378	0.01996637460938998	0.019307610833611707	-0.04840274642449672	0.17450839347464428	TCF7L1
cg02457501	0.023238745695915573	0.02199813068570916	-0.07915126739686741	0.0786467788153995	YWHAH
cg02466933	0.11524762120457828	0.11466793689167286	-0.0072749270432458995	0.9458960887428538	YWHAQ
cg02471153	0.34575423566619196	0.5237021889668702	0.5989997097308336	4.6320981692762625e-17	STK3
cg02481000	0.7988405239619512	0.7911082381217143	-0.01403242500467508	0.21124912842996618	PRKCZ
cg02485410	0.02657906412239509	0.02677752340755634	0.010732228582947062	0.8520829991476898	STK3
cg02502307	0.24309712102656492	0.3109264087874243	0.35504035057648725	0.00010007229477668456	NKD2
cg02508567	0.08918488140141427	0.08650247499550785	-0.04405775406487761	0.633777836309992	TCF7L1
cg02525785	0.039136200701747725	0.03531544297418762	-0.14820451470058055	0.3917075601133847	DLG4
cg02557695	0.06797719960704468	0.11508732249989194	0.7596060865855415	0.01575746206046168	FZD1
cg02560730	0.22456636506074976	0.4007952158043931	0.8357234265534145	3.6664701519173034e-27	CSNK1E
cg02579136	0.02490826589074334	0.05216968842611981	1.066587232270018	0.015333175463402852	WNT11
cg02587129	0.05482407153043019	0.05039202686271906	-0.12161398903537736	0.019483816735130232	GDF5
cg02648251	0.01740304072704066	0.017111600745501773	-0.024364674904719143	0.41688759876102544	PARD6A
cg02655745	0.05965226577757312	0.054306465311557764	-0.13545297251222843	0.0013625394890021871	TP53BP2
cg02679955	0.05123151323813234	0.04383761921190801	-0.22486205692467054	7.825180948804303e-06	LLGL2
cg02694676	0.13478486122963468	0.1305704528185305	-0.04583000294423022	0.16652584520125668	CCND1
cg02695467	0.02786941689255424	0.09332718366461136	1.7436145425520742	0.00011065481160699582	APC2
cg02708401	0.04691113018456426	0.04673232890641228	-0.005509322984851291	0.8881618251440847	WNT5A
cg02723533	0.5167450281142614	0.36319318420726376	-0.5087154739286945	5.212973969031462e-16	CCND1
cg02749789	0.16382082370213336	0.11048850414896477	-0.5682224822071039	1.6716800858064919e-19	YWHAE
cg02765328	0.0405782360226197	0.11181163497383224	1.4622922648259982	7.935557128409542e-05	CCND2
cg02765363	0.5025348159782648	0.4990466002782954	-0.010049012006239429	0.8758647927118837	CSNK1D
cg02769794	0.016094701349192383	0.017066890050006184	0.08461438598860098	0.021747519175054672	DLG5
cg02771661	0.03817685352997529	0.04909305462071647	0.3628207322571711	0.10135577368453424	WNT1
cg02835734	0.05792441969119467	0.05377907268501746	-0.10712680672699107	0.10815668485822191	PPP1CB
cg02839875	0.836361702529688	0.8341912243191617	-0.0037488664529349296	0.6219853696461254	WNT4
cg02841523	0.028657856414771598	0.06505424878881791	1.1827125833825625	0.003662677164276981	WWTR1
cg02856109	0.15524253441403338	0.30858665082267744	0.9911517624205697	7.878527452073009e-10	CTNNA2
cg02865675	0.8070608776961373	0.7939775236080755	-0.02357933478062329	0.15139368980882895	FRMD1
cg02865818	0.04105779689017672	0.038169664506667096	-0.1052297103183231	0.1251921165499016	WWC1
cg02885428	0.7826719590169171	0.7925789042720025	0.018146810222356043	0.1486698808487478	FRMD1
cg02915837	0.039534716721190806	0.045190398304397146	0.1928961855399167	0.4730341958160982	TEAD4
cg02919794	0.9053518460467852	0.8492294103752268	-0.09232423911522505	9.769817743504286e-08	CSNK1D
cg02924487	0.7577095638222225	0.8390975122525639	0.14719351952871182	1.6371439617622856e-14	TP73
cg02928052	0.9831657920245879	0.9821069235567714	-0.001554618270717544	0.3479187450483415	WTIP
cg02930432	0.4764585405867171	0.6048205033976891	0.3441563653512022	4.8407371222373275e-06	RASSF1
cg02935351	0.9741758597874265	0.9713280003937973	-0.004223682762089775	0.00846110911351682	WNT5B
cg02971575	0.02243153108285359	0.023654186419672797	0.07656744439955172	0.03685284811181432	SMAD1
cg02973263	0.11962274760022641	0.11197476077177007	-0.09531817622974334	0.009830735277138557	PRKCI
cg02989351	0.13862306908222954	0.1897820541585095	0.4531762123398553	3.4185029018255285e-18	YWHAQ
cg02993533	0.05861169866264926	0.051432611109237865	-0.18850525191188733	0.00021511271442594733	WNT7B
cg03001333	0.8215582501481314	0.8664999106762568	0.07683673185460003	1.1298495239248769e-05	PRKCZ
cg03002835	0.987660384608276	0.9831862783186359	-0.00655026305827494	0.11159479836354914	FRMD1
cg03003858	0.014370194028951712	0.015420980284055134	0.10181493624846054	0.3096603147407648	MYC
cg03022921	0.11729672486749614	0.16746425126589407	0.5136904237919624	0.0006909150506629949	ID2
cg03029145	0.016808785137025866	0.018992912942705813	0.17624573169972113	0.0002646097156251423	SMAD2
cg03051258	0.041478869405810255	0.04102238600038252	-0.01596516471721135	0.7115945940543651	LATS2
cg03054480	0.07690925644777107	0.14568737813129617	0.9216467425752376	0.0003181650177635758	BMP4
cg03061811	0.0359559457043517	0.04251194081907399	0.24163776895108768	2.842041968408694e-05	TEAD2
cg03063453	0.040464760155067836	0.032960047529325055	-0.29594772134004993	0.00022005259995358392	PPP2R1A
cg03064228	0.9251262626364456	0.9076949334728424	-0.027442775619704818	0.0009228551047032885	NKD1
cg03067912	0.10403348907700657	0.08335250598670028	-0.31975053683675353	0.0001454758849566655	ITGB2
cg03076047	0.030465876603018315	0.031764017091396375	0.060199124931918466	0.4822451263568609	MYC
cg03077621	0.03261305809180815	0.03012324286450045	-0.11457263825400048	0.008398685927618738	PARD6B
cg03128101	0.04213687963807621	0.04651791476885932	0.14270294519107452	0.049322086991420204	MOB1A
cg03154513	0.04431181116516467	0.036222300130913807	-0.2908131346566902	0.0003578250872242681	ID1
cg03165176	0.5409494713556543	0.6363233772475326	0.23426628223459292	3.0842320492590813e-06	APC2
cg03186851	0.2834386260341663	0.47561616873045076	0.7467613836804315	8.763152688684396e-17	WNT3
cg03224572	0.08884635935214621	0.40343560587285465	2.182953851577385	1.1943218738227584e-22	GDF6
cg03225002	0.061749440517105035	0.09373464671037311	0.6021563380865897	0.0016006816257396455	PPP2R2B
cg03255741	0.01949675275911162	0.020766109483355544	0.0909970946261046	0.014031490550728819	SMAD4
cg03301200	0.41610439499952734	0.6595845398341909	0.6646120569124873	3.3117092348491623e-32	STK3
cg03306486	0.11769805159505539	0.2613980563710559	1.1511579761783932	0.00015018884872272013	APC2
cg03310453	0.04886337589389397	0.04542479624959464	-0.10527349723762243	0.16967864120944556	PPP1CC
cg03324421	0.018768681876241863	0.023256067730027537	0.30927984492642124	0.25084803904317754	ACTB
cg03330454	0.02494923850195206	0.027270093094684474	0.1283238428886819	0.0024655932786368977	AXIN1
cg03346079	0.06018985633446988	0.12794531014592245	1.087934987822114	0.00016242834250981752	WNT7A
cg03352322	0.011052794850975373	0.01236181042351902	0.16147882464805863	0.00035029739383612334	PPP2R1A
cg03364015	0.10860625995892194	0.09071773047124349	-0.25965080782034383	7.737705890754787e-08	CCND1
cg03385696	0.015182493588579307	0.016187609462472472	0.09248118854966486	0.03952288274445654	YWHAG
cg03447931	0.014026659395443784	0.014189082205026321	0.016609818275369868	0.6699848782134948	BMP6
cg03456968	0.02593132756584699	0.04263684903320993	0.7174047558698721	0.060970834709319056	WNT9B
cg03498895	0.19938993416906392	0.1897938570853719	-0.07115928129928031	0.29066609250621905	MYC
cg03500911	0.011492548794498196	0.01181545148685833	0.03997596650486278	0.1763260605935946	SMAD4
cg03562266	0.019506606323189825	0.02084822692887471	0.0959618867570967	0.501103833809723	TCF7L1
cg03575764	0.05887243795013744	0.049647728308502385	-0.2458646649126127	2.9758114561234542e-09	GLI2
cg03617406	0.01750730983585038	0.01996177038662904	0.1892822602958784	0.00014424740952938563	SMAD2
cg03659005	0.06773742647756179	0.1485899847593743	1.1333117976127378	2.8278757150126635e-07	PPP2R2B
cg03664992	0.1655174102355664	0.11322180494654567	-0.5478311494438026	2.741085158815033e-13	BMP8A
cg03691735	0.01908639939665131	0.021528994803733253	0.17373599368392897	0.014609557395153135	FZD7
cg03693911	0.08042492851812813	0.1516119797504322	0.9146691000769068	3.7672217634619963e-07	PPP2R2B
cg03704912	0.03397096351515109	0.033805991560935826	-0.0070231744695542185	0.8778528442691513	LLGL2
cg03719694	0.053132054868839866	0.04521404822028699	-0.23281141523979346	0.039530828425033714	SMAD1
cg03720887	0.07633610213575295	0.0637212758596499	-0.2605903682022073	2.1614840648143233e-08	YWHAZ
cg03734437	0.021307836859510754	0.07022860103072857	1.7206745563928256	0.0036233285001755636	GDF6
cg03735308	0.07288579770146238	0.08213767860015996	0.17240645111583305	0.551993613180549	CCND1
cg03741406	0.07609257142017221	0.41292956785594614	2.4400682047048283	1.4163533548814564e-23	BMP8B
cg03753681	0.017715874055334157	0.027060218649283787	0.6111308504340457	0.17678280535118468	GDF7
cg03760518	0.4945951426935131	0.61069603563502	0.3042064084645845	1.8773498886648273e-15	TP73
cg03767155	0.02286659596973718	0.022455408659423203	-0.026178637744188597	0.5573351681822518	ID2
cg03801902	0.039785739144433244	0.26671762664196325	2.74498986490264	5.2675253446738224e-11	CCND2
cg03846767	0.3397955182778397	0.5780091191964255	0.7664254299044114	1.681001296225087e-22	TP73
cg03851591	0.021522963131540535	0.021424941905667825	-0.006585419330273738	0.8311009234050935	FZD5
cg03851984	0.04606638148974399	0.07778135896008179	0.7557101622728525	0.006984372930412052	PPP2R2B
cg03863591	0.14050947463547347	0.15100959330505087	0.10397278819210372	0.2936335669233246	PPP2R2C
cg03878496	0.03276187043832069	0.03170148545089489	-0.04746728260543274	0.3161456978152862	CCND3
cg03884792	0.011861012897529381	0.013079044801545819	0.14102996342340862	0.010592943278079763	WNT1
cg03999434	0.21203666604176225	0.3688596818028001	0.7987583422212822	2.6577000810511636e-08	WNT5B
cg04011030	0.07039179445357066	0.05839127630241012	-0.26965441866163825	7.230445871300523e-08	APC
cg04018210	0.8942200215366174	0.8854754968309904	-0.014177463305854622	0.23945715498527087	FRMD1
cg04027612	0.7243997846059592	0.740473289006716	0.031661576993544924	0.0599394122245413	GDF5
cg04052466	0.1021902079456516	0.24747272791748423	1.2760125843346153	1.7236170247708508e-05	AMH
cg04057053	0.02109320912390729	0.020663574720396996	-0.02968874707572567	0.5511606576597956	WNT2B
cg04067428	0.9893888995746124	0.9886979130395372	-0.0010079263272623907	0.13909077225976968	LATS2
cg04083965	0.04820403521577313	0.043004379665056006	-0.16467032650568222	0.0005923755907016122	YWHAZ
cg04090697	0.8716384655245406	0.8909385677336887	0.03159609384277806	7.562004404277282e-06	PPP2R2D
cg04119843	0.06499496271764141	0.050900464281411574	-0.35264909407311457	3.0803111191971555e-10	DVL1
cg04154903	0.058494689576222864	0.1759736163708861	1.588981581494825	6.491683246901298e-08	WNT1
cg04165128	0.04795005251381485	0.03755436447385949	-0.35255181137617364	4.825843264112299e-10	PPP2R1A
cg04180460	0.05996969676797421	0.054723788900641085	-0.13206555666273126	0.010077758895401844	CTNNB1
cg04203646	0.26423653624506854	0.5052444660160395	0.9351516514989004	4.263454385492979e-19	APC2
cg04227701	0.01492418298087894	0.01548844488508071	0.053540344004085506	0.24052387106911755	AJUBA
cg04253913	0.042068025166691975	0.037526721405727485	-0.1648058421964262	4.837909158226367e-05	YWHAZ
cg04264766	0.8902938099413825	0.8572436555543504	-0.05457620322279211	0.00033678776446602863	NKD1
cg04265926	0.01707011465619309	0.01680013294290295	-0.023000099270995458	0.6861454785673553	PARD6A
cg04273303	0.18738558845062964	0.3198811713193316	0.7715260740658891	1.0279912720243342e-06	WNT3A
cg04276977	0.016398329372800745	0.018472835893349814	0.1718565178562344	0.0038587482042735746	YWHAH
cg04290666	0.08457358879540942	0.07550727394331601	-0.16359156703994826	2.1010223667922027e-05	WNT8B
cg04293930	0.15264918582386908	0.40094829890090977	1.3931963226620603	7.499191290396792e-29	TEAD3
cg04330631	0.03221155337463905	0.03957274841598426	0.29692903205719084	0.035042787326895065	CCND3
cg04337096	0.12780486897761126	0.26302631512265695	1.0412643451219419	8.506766994366735e-12	PPP2R2B
cg04337542	0.056908068286309746	0.046321338675000004	-0.2969562613442021	1.3891996505827167e-06	WNT5B
cg04347016	0.06890375182865525	0.04182770088654021	-0.7201238396488905	1.1931778574806347e-11	WNT9A
cg04349178	0.8782561401420241	0.8663400681119623	-0.019708314497172773	0.02408681742549646	PRKCZ
cg04354879	0.03489893866824744	0.04522189382914115	0.37383824891732803	0.049372754672739584	FZD2
cg04369109	0.032355552281138775	0.03377811618006765	0.06207556768631065	0.21207379395055992	LATS1
cg04391111	0.2703748513274945	0.33858436341702386	0.32455438100432604	0.00015141221991983836	TP73
cg04398983	0.05753531215691602	0.055239149738025066	-0.058756565180770465	0.39860666041695136	CDH1
cg04443870	0.6149718485977488	0.6081021109317603	-0.016206772471635766	0.6678882255739702	ITGB2
cg04446777	0.02229993336688778	0.026223793799979363	0.23383701623503808	3.4887603503785974e-06	BTRC
cg04493946	0.48885040774349536	0.7155670847583665	0.5496939705158544	2.179386197186367e-27	TP73
cg04497176	0.01859908906220332	0.021406615100055558	0.20282472562757028	0.24752776764933623	WTIP
cg04500879	0.7282781916577212	0.7563484811917575	0.054561453021631956	0.0008774634345076813	WNT7B
cg04504475	0.03229158078047887	0.0333835815925609	0.04798067664435823	0.33976054517401044	MPP5
cg04534636	0.059839029277431156	0.04704641843106852	-0.3470018746251674	5.740569901477524e-10	WNT7B
cg04547554	0.014497283766826108	0.02686169705428581	0.8897678334608654	0.07501290114072431	TGFB1
cg04552346	0.04112628952394064	0.033160777546910436	-0.3105830803414853	7.138158247476032e-12	TCF7
cg04557665	0.04015888402009631	0.06260264873523126	0.6405045206467075	0.044699938071708946	TCF7L2
cg04562522	0.015906788285947986	0.017197342167140292	0.11254304217452346	0.05560534973303674	WNT4
cg04583285	0.036942043619477845	0.07822419281917503	1.0823511887863169	0.0004041985353225269	PPP2R2B
cg04593571	0.015335153611685148	0.018762830545771287	0.29103487000223227	0.38598733504481175	TCF7L1
cg04599652	0.011260319423655017	0.012710240782708285	0.17474360779866258	0.000819541768555551	PPP2CA
cg04610589	0.030554597387247973	0.032280866215546454	0.07928982099975711	0.024791388373413614	PPP2R1A
cg04624885	0.6289034265095114	0.6559443911939493	0.06073501711975875	0.15933814924109282	APC2
cg04635277	0.9469744391683632	0.9466038714939081	-0.000564662311629415	0.8802533202539735	TCF7L2
cg04646986	0.011717599571512066	0.012512725258037385	0.09471898682836585	0.01583896880247424	MOB1B
cg04670857	0.1744131673416859	0.2248508683491885	0.3664594948956382	0.02730482628449461	CTNNA2
cg04723493	0.05862241557000087	0.057053191333519576	-0.03914482880474604	0.7508748219499621	FZD6
cg04729371	0.07167021080529723	0.05380688120583103	-0.4135829112937864	1.6358723961968226e-08	PPP2R1B
cg04743654	0.20499054107074027	0.5925191971484726	1.5313045563021916	2.094888215672888e-37	RASSF1
cg04760021	0.054960176784791204	0.209401848975344	1.9298156311800359	8.514465130720122e-11	WNT16
cg04809597	0.08153023763387517	0.2126286038843386	1.3829285635017563	2.826560317402428e-07	SMAD3
cg04811762	0.06151709096584375	0.047622771265188844	-0.36933570603466825	6.815499370261572e-12	LATS1
cg04858616	0.042706795086412785	0.31957245640071213	2.903605528613358	9.228946071559999e-20	BMP8B
cg04882233	0.011592433965974782	0.012589619315168228	0.11905115080600202	0.02101530308781738	GLI2
cg04913005	0.43414231272517534	0.5131158538210762	0.24111656285228272	3.744285796037089e-08	FZD7
cg04918541	0.9103844561097523	0.909505968991509	-0.0013928191389251077	0.8346754181610243	GLI2
cg04923576	0.02705380649486839	0.09734042415186729	1.8472074642183358	0.0026673423973420547	BMP8A
cg04939408	0.022387816803134345	0.024756369685745988	0.14508592342761772	0.004648910689588579	FZD7
cg04940109	0.11022017538897423	0.08956215860449246	-0.29942712279489286	0.007167065604573026	BMPR2
cg04940570	0.02225397898718041	0.02382784297621368	0.09858504552500016	0.4300736948696863	TEAD1
cg04953732	0.047924549461924315	0.05088033499858741	0.08634330022791534	0.07568454173825623	TCF7L2
cg04966297	0.019799154943140333	0.02032506118306737	0.03782083986098336	0.20692784054757218	LATS2
cg04969808	0.0586426093812388	0.08716998590257757	0.57188217670559	0.02480602414814303	WNT7A
cg05022225	0.07373503005989067	0.0820721023720118	0.15454173190831186	0.29521130724035016	TEAD2
cg05028187	0.02350442681721223	0.02713030046693581	0.20697252633118016	0.11743482970278105	LATS2
cg05036147	0.06412791564548218	0.057598464691613754	-0.1549221593011278	0.00041370560721623806	ACTG1
cg05038804	0.02967709308075815	0.028826513373828053	-0.04195343411993374	0.2843756928873486	GSK3B
cg05044694	0.02061637864332243	0.022380464998531743	0.11844907218104848	0.0002325158615760279	PPP1CB
cg05048976	0.4752948563885009	0.6023741136249117	0.34183698411684244	1.2271367875660651e-12	WNT5A
cg05050789	0.018282640552965322	0.0271164544286347	0.5686941001832334	0.19122008853073783	ACTG1
cg05051118	0.9802051394223704	0.9745573727520134	-0.00833659085345264	0.09900313867303742	NKD1
cg05068533	0.25747817925027133	0.17704417468564834	-0.5403407967473774	4.6110566023383716e-06	CCND1
cg05087909	0.05940490266350919	0.05335996378488032	-0.15482431362655985	0.000307381030272751	YWHAQ
cg05088512	0.02730766497987809	0.02625794422176126	-0.05655198795310658	0.14050768735861216	TEAD2
cg05100634	0.01654287507418812	0.016616953941306602	0.0064459555547707005	0.9093710216397335	SMAD2
cg05102651	0.036769605347713535	0.037240479300585966	0.018357949089305357	0.6923593701470785	FZD3
cg05119084	0.021924042656845794	0.026442305161518825	0.27033410538742847	0.0001669790778340714	SMAD7
cg05142211	0.03229996212755155	0.051996691984660774	0.6868873689817865	0.17100658888470752	SOX2
cg05142373	0.10017974939254595	0.08995919183558923	-0.1552483021199217	1.1330610980225814e-07	FZD1
cg05153364	0.03215360022658813	0.15596439705247667	2.2781645441097544	2.6073303282845187e-07	CCND2
cg05164185	0.05736854590572519	0.06195611229039032	0.11098666757985808	0.11541794344116743	CCND1
cg05175896	0.6858395931682943	0.763972958247477	0.1556503804950557	5.027626757936985e-12	WNT5B
cg05191454	0.051573751281782126	0.04808509976958887	-0.10104707327890523	0.3770134110957629	CCND3
cg05194250	0.0364613817360918	0.035629204501750944	-0.03330896203280833	0.44015119797888724	ID1
cg05200606	0.07188858439184412	0.06470188033225811	-0.1519550552042224	0.00028929469569329995	CCND1
cg05206910	0.05644578549430272	0.05339096485333774	-0.08027024581534636	0.2923672373376909	CSNK1D
cg05219593	0.08111460447348598	0.07089421258675661	-0.1942938327271194	0.02902359382546577	BMPR1A
cg05236677	0.35967179243281416	0.5459387233836358	0.60205801162039	3.712158080571472e-18	STK3
cg05238767	0.03780815560852956	0.0401378834683343	0.08626707100769075	0.6663352897258212	NKD1
cg05253577	0.013358347933285332	0.012852383061117653	-0.05570571082565268	0.18090443268217354	WWC1
cg05310557	0.04293629932877592	0.05091901609662162	0.2460066914952457	0.0005434781681090609	SMAD7
cg05325028	0.8269668274871788	0.8359592326621067	0.015603128869476962	0.12067975844193586	CSNK1D
cg05345154	0.15058545956885241	0.28570262617294606	0.9239318264919187	0.00019675365658047516	AMH
cg05352500	0.04190335867641641	0.17154704775545593	2.0334665081143846	1.3602256872511255e-07	WTIP
cg05354432	0.031749886506749835	0.029357458669447563	-0.1130243482467902	0.40570858596686055	LEF1
cg05360371	0.985893070502026	0.9885935911516155	0.003946372749923299	0.020280809683281168	GLI2
cg05364508	0.038549439052863246	0.03881814704147131	0.010021386499052714	0.8464271842524179	BMPR2
cg05366156	0.017934121398878823	0.018488635601162182	0.0439316939391828	0.16508132909080087	GLI2
cg05373457	0.2615602529200052	0.40052188666107436	0.614737757936536	2.7559594086464667e-11	STK3
cg05390496	0.8369106624016861	0.8289120412524631	-0.013854607366074799	0.10732085669440333	LLGL2
cg05403744	0.8745753779153344	0.8582952986795808	-0.02710863649825281	0.0055351197645353845	GLI2
cg05416643	0.06054306941137279	0.046851684788719844	-0.36986089054840837	1.4346543066571875e-13	SMAD4
cg05425023	0.9873328428804957	0.987199808782573	-0.00019440309935729396	0.7239795261008539	SCRIB
cg05447833	0.25662470630257994	0.3092558041484991	0.26914060089811453	0.0070153111211614895	GDF6
cg05454076	0.37199518822012384	0.40128896892201654	0.10935753814749606	0.22909954013702225	WNT10A
cg05457563	0.3021394982526983	0.4628685214708536	0.6153876540908173	1.8448650504893505e-13	APC2
cg05460370	0.012788381486107248	0.014712057485158718	0.20216533554193497	0.5599990026952768	LIMD1
cg05481257	0.4652047129832058	0.6571298655007324	0.49831279898410896	6.746806034160732e-23	GDF7
cg05488523	0.020935248474551128	0.042458376855188905	1.0201151782692934	0.09687129501946197	ACTG1
cg05523267	0.9845162620078916	0.9833214883917956	-0.0017518661610992597	0.054061116352040854	AXIN1
cg05552220	0.06723910651240178	0.0992274685391524	0.561438994569061	0.002125461854948395	GDF6
cg05560165	0.026599570273915157	0.027835241574138095	0.06550966536516084	0.13761220960562007	TCF7
cg05604874	0.13297872836951258	0.1154496335449998	-0.2039318930708455	0.09285931081160086	CSNK1D
cg05620923	0.6734193072274973	0.8006333375710735	0.2496366048947423	2.6703737278608563e-17	APC2
cg05637188	0.016876258401244303	0.021919220615733842	0.377201418436249	0.19806771216277116	TGFB1
cg05641033	0.031501723471988985	0.03893388994133151	0.3055957324383497	0.14133305891549405	WNT5B
cg05642044	0.05806169767961065	0.06442907804500421	0.1501251946229817	0.01859272491800841	PRKCI
cg05666820	0.5756523325065922	0.709735396999752	0.3020835070805835	6.454867384556472e-12	FZD9
cg05666828	0.023739866256144528	0.026179382406023955	0.14111925602022313	0.03854411012023717	SMAD1
cg05667158	0.039493938885778804	0.26489097006807777	2.745695498433611	2.8456350816521178e-12	CCND2
cg05691934	0.872520664509825	0.8421620336873338	-0.05109146261340528	0.001439790751394533	WNT5B
cg05701791	0.10839259284163287	0.13541471005182043	0.32111829538421305	0.009976554557501443	GDF6
cg05702737	0.06792398813156612	0.07433168577487338	0.1300561587179841	0.2917988822020554	WNT10A
cg05714479	0.039906743972792987	0.036008231201532306	-0.14830583974495337	0.002008111986844518	LATS2
cg05742728	0.9776660941413428	0.9737445282557065	-0.005798504125111724	0.10784118963509698	ITGB2
cg05753589	0.06342695449469722	0.06362085470405589	0.004403682195396791	0.9660275207143427	PRKCZ
cg05774672	0.6016890651045181	0.5061053880553552	-0.24958030442628903	5.075089495004368e-05	FZD5
cg05776004	0.8875076358296173	0.8994277398883462	0.019247847832114945	0.038394717104071205	PRKCZ
cg05782471	0.8126320355790585	0.8134500969589806	0.0014516034238488702	0.8829900367897674	TP73
cg05785947	0.021225756961609523	0.02254732502574523	0.08714028020207619	0.35816358101256396	CDH1
cg05786840	0.1567417306524318	0.2285370406636655	0.544038680702904	8.127560391404368e-05	WNT3A
cg05802452	0.024925285597850524	0.02799409778286314	0.16751264907551464	0.00745983496596736	WNT3A
cg05863116	0.01589649647473433	0.015414347487356863	-0.044435016959402086	0.2283074527000625	PPP2CA
cg05864191	0.028485675291991076	0.02818669137701292	-0.015222466914730856	0.7979620779809873	TGFB3
cg05872073	0.02295745512126559	0.024498706109865844	0.09374283051879757	0.0231288390823729	PARD6G
cg05899618	0.1690229318761313	0.3916830024370567	1.212467527342247	9.047538605916813e-18	GDF7
cg05923197	0.3793576375597145	0.48596312225333166	0.35728825416694304	1.571379404584589e-05	BMP4
cg05924583	0.3338486713018229	0.43808374093369445	0.39201237298348374	2.1890898747578698e-07	TP73
cg05927173	0.04519285370822322	0.042939875433556214	-0.07377665302226319	0.2972996586317629	MYC
cg05928290	0.4875574209545261	0.5543165864458046	0.18513803811241308	0.001603585027037381	BMP4
cg05929117	0.20404991374186252	0.18307900416360307	-0.15645575101980555	0.041120212634697034	PRKCZ
cg05963712	0.022783560574243054	0.05594844722360843	1.2961048651575078	0.0022170384259893707	WNT1
cg05965902	0.04762094432845129	0.03653319601855796	-0.3823882597722146	2.655232290593953e-11	LATS2
cg05985073	0.02572957435322719	0.03134349486732909	0.28473846176130263	8.54935067088579e-07	CTNNB1
cg05985303	0.3305901311344598	0.5676022089235292	0.7798365463575985	2.8255193627751807e-31	WNT6
cg05987650	0.00896660292984493	0.0269323238615373	1.5867053014064205	0.03816019164705768	CCND2
cg05998639	0.018758841899372297	0.025627181176376582	0.4501040362488589	0.17197909436824793	WNT5B
cg06003197	0.015605595293724952	0.016570263198572185	0.08653312660543543	0.006724751520693474	ACTB
cg06020238	0.24026828770405084	0.3483744462018933	0.5359925599215876	1.1233336730147072e-09	FZD8
cg06037943	0.05940978800782206	0.0734156294585581	0.3053865906437395	0.347251264939612	LEF1
cg06063729	0.023124280971190084	0.020973972127457656	-0.14080839684931432	0.0035858089615292605	RASSF1
cg06093379	0.13668465815532696	0.4052537654473746	1.5679742705657311	1.6242654983101075e-16	WNT3
cg06097803	0.04120432886799445	0.040250899933213825	-0.03377487336076762	0.5113497175999049	TEAD4
cg06117233	0.45603447502020594	0.47805629717937775	0.06803763130514592	0.17293973221322348	RASSF1
cg06147733	0.05742615027785499	0.04936729669314305	-0.2181522032650079	1.1029747618483081e-05	LLGL1
cg06157219	0.5423553025934662	0.6094809682947847	0.16834288602435787	4.83336018593863e-07	PRKCZ
cg06157334	0.015887102149955253	0.017574458860047926	0.1456242703273422	0.010116683494045662	WNT6
cg06172942	0.5554978773908676	0.6387685910371318	0.2015119766188434	9.204703900774997e-08	RASSF1
cg06186973	0.03620297394697659	0.030818608923529993	-0.23230647089554787	4.663021954812217e-05	YWHAG
cg06253058	0.08478141600448698	0.2697612292661417	1.669863048228656	2.492199170218362e-09	WWTR1
cg06264663	0.8998540851167027	0.8927330478583289	-0.011462248044807602	0.11461701315260897	LATS2
cg06268632	0.8490725615876579	0.846357010600152	-0.004621501662356711	0.6895811297432433	WNT9A
cg06276114	0.053573930845252214	0.04763175937878391	-0.16960731521909564	0.0016704316514475838	BIRC2
cg06287927	0.01209077823090957	0.011820516412345114	-0.03261404252958173	0.43802661729785364	PARD6A
cg06311863	0.9280904440760644	0.9351035803402937	0.010860774090467611	0.4888733990531693	WNT5A
cg06323957	0.0168693541878769	0.019042304216579622	0.17480331895315826	1.8667342365920454e-05	BIRC2
cg06329143	0.20345062111299014	0.15404174179233301	-0.4013573435227254	6.984058819963215e-14	SMAD4
cg06340969	0.9539366803607605	0.9457443219899603	-0.012443297637525122	1.2444658988324594e-05	PRKCZ
cg06341779	0.0843637888932698	0.09360176135600426	0.1499117880567034	0.5426651914509488	LEF1
cg06346838	0.39116888114928705	0.41697292871408115	0.09216211866684984	0.1426407835577853	APC2
cg06371632	0.01859852564466584	0.01812733663129084	-0.037021287630170784	0.24960237963426768	FZD1
cg06375085	0.012840855175241812	0.011815567171139097	-0.12005240300464294	0.19312067714619188	RASSF1
cg06376715	0.42349948504971713	0.5693425101976685	0.4269366078550843	7.740597861065526e-12	TP73
cg06387245	0.8645107644616113	0.8472971749644238	-0.029015868829811102	0.00026442385073532096	AXIN1
cg06398244	0.9061765379777404	0.8947499057058377	-0.018307651588626517	0.006774124343923691	WNT4
cg06437206	0.9559762989432953	0.9446490743127487	-0.017196365483946718	5.4500598163293436e-09	SCRIB
cg06440646	0.04351612593378281	0.041358051872485035	-0.07338189432846665	0.23325328294691755	SMAD1
cg06462684	0.01727346187846969	0.01797426935844668	0.05737587626408034	0.29569933507379637	YWHAH
cg06496829	0.014179673339266443	0.03843953531660425	1.4387665987041758	0.1093184298946897	WWTR1
cg06502165	0.9526100976273962	0.9547542165543681	0.003243545056373654	0.22514024540418515	LATS2
cg06504572	0.06864884783968282	0.07353558795623168	0.0992071119672164	0.15098660901226066	TCF7L1
cg06508886	0.0647794385162817	0.06670526339517478	0.042264638656102534	0.8660588400153255	APC2
cg06549777	0.011640445373498344	0.012801537662143394	0.13717085250113664	0.016839429007392083	PPP1CC
cg06576873	0.10610577838715143	0.10524336429123156	-0.011773953083061367	0.9402023722523802	GLI2
cg06607919	0.1713300377960464	0.24661260848362768	0.5254684531403637	2.5646229773631418e-05	CTNNA2
cg06615152	0.4147290300620506	0.460814862312959	0.15201821162496057	0.059573554528278234	AMH
cg06615719	0.05163152766588404	0.03259350335317801	-0.6636678546960962	0.0004733270908252702	APC2
cg06641299	0.014138648443682629	0.03390175071448765	1.2617155621113902	0.04999362598911691	WNT9A
cg06653203	0.5748194508119938	0.5013847916266861	-0.19719064476982154	0.0001547042147498887	WNT7A
cg06682330	0.4664400765154317	0.34807461086207375	-0.422295164836043	1.9800359859557952e-16	CSNK1D
cg06692871	0.016706358446622476	0.01678756131051305	0.006995371065496502	0.8403893611450971	YWHAZ
cg06697829	0.08026216537294166	0.08839969705749039	0.1393213468097069	0.3999572793874454	FZD5
cg06717814	0.8660648497732037	0.8436416178469212	-0.037844789310746585	5.3418051641284504e-08	PRKCZ
cg06748511	0.01778221629456545	0.01960262754824153	0.14061190070922103	0.002951614780557921	PARD6A
cg06755955	0.043243027674857534	0.04130190122588479	-0.06625934348130134	0.3130581580986503	FZD8
cg06776824	0.011485855766890929	0.012399146648588	0.1103824824796649	0.002783064539927598	YWHAZ
cg06785746	0.06756697361617502	0.3503537932544537	2.374422374160691	2.9974655979385437e-24	WNT3
cg06812033	0.07082238390432213	0.06534361028163767	-0.11615923920678005	0.1490322475428225	NKD1
cg06817917	0.06265493444409963	0.04963060183754979	-0.33619818537823604	6.559716185034856e-12	BMPR1A
cg06818307	0.1188011730611263	0.41319282488431125	1.7982661203406924	2.0610107065788238e-17	BMP2
cg06821120	0.5120528791211713	0.5588232681361196	0.12609928915201724	0.025391960016145663	RASSF1
cg06862374	0.6871005849499913	0.7504811584110588	0.1272945407309989	0.0005303818231750838	WNT6
cg06896534	0.019090681839843616	0.014156425978215044	-0.4314115513551008	0.005711850834193493	BMPR1B
cg06899755	0.07562808211600139	0.13585929446526648	0.8451193286276869	0.004116732877671206	TGFB2
cg06907160	0.017455861379857357	0.018135917187284616	0.05513815841507761	0.23260556035058313	YWHAG
cg06931245	0.025393329408476616	0.024888686638914376	-0.0289594620191328	0.8278700552379026	FZD3
cg06955924	0.018155514095685412	0.019035996365934428	0.06832230179454468	0.23355445345687836	NF2
cg06959340	0.07398760917664603	0.21239179545817527	1.5213724513145432	4.3805193250192333e-10	AJUBA
cg06962421	0.9901956108112618	0.9896888866999863	-0.0007384757841349235	0.191519824969342	WNT4
cg06966617	0.01495573452371418	0.0158746540250392	0.08602638234004745	0.005453413899572162	MOB1A
cg06971253	0.03010922415880989	0.028082536008167448	-0.10053230895382775	0.25224803981441335	AJUBA
cg06987468	0.15676107483956087	0.32495690458575044	1.0516810322631909	3.832531348380315e-15	WNT2
cg06992285	0.4888037581098961	0.7188022036428551	0.5563394545572631	1.7496733948550392e-25	STK3
cg06998137	0.02077064209786782	0.021933390782277327	0.0785830460711757	0.10883063057695322	AJUBA
cg07005055	0.28266256204884477	0.6092724108340117	1.1080065990348074	4.693108707683091e-29	WNT2B
cg07009463	0.9187602701304094	0.9066087360312278	-0.019208408710013215	0.0010842882608363715	WNT7B
cg07021033	0.02819856030912137	0.027724489428952847	-0.02446061490067303	0.7770790028010567	WNT9A
cg07021052	0.27672146938187125	0.45413836742496533	0.7146973470493853	4.87867587191049e-12	GDF7
cg07023926	0.024600020744280734	0.02501577608541336	0.02417867882780348	0.47214239167601857	LATS1
cg07075512	0.023395547196071065	0.02636239079508304	0.17224724159732294	0.005835763574153506	SMAD1
cg07112531	0.015811730177016425	0.01719305360939957	0.12083055926821414	0.018433636279674603	CCND3
cg07128799	0.050924513859813905	0.06312727314117443	0.30990313062025165	7.002259297787423e-05	TCF7L2
cg07130266	0.5434561303332947	0.6053122949191119	0.15551607433083364	0.007380628405168717	RASSF1
cg07134065	0.013641396411726405	0.0318459812698873	1.2231199919203315	0.06151989975782768	WNT7A
cg07136054	0.03551690082737956	0.026397220296631177	-0.4281196812800358	0.01896035238283746	RASSF6
cg07140660	0.01886355245171473	0.024452122444282548	0.3743583014521796	0.4879511503238997	FBXW11
cg07149785	0.16378242134717166	0.17074771189691487	0.060085723986364484	0.7241162947976185	CCND1
cg07154861	0.011291986569011323	0.011925929738912999	0.0788024244043317	0.031490285413106715	GLI2
cg07178825	0.4815926103536292	0.6307830036327664	0.38933053213199753	9.618889713830471e-21	TP73
cg07201089	0.04951201217398725	0.04854396115663273	-0.028486745488961514	0.7031043103978686	APC2
cg07225277	0.0602215425043968	0.054923157860960505	-0.13286508444291278	0.003672137029018393	PPP1CA
cg07232241	0.07222773786670611	0.06622196087145782	-0.1252432562445776	3.605443603894692e-05	NF2
cg07235805	0.22864581839200437	0.45304759303762415	0.9865480800438086	3.225461092959207e-28	PARD6G
cg07243784	0.04156629869661593	0.035691751235180924	-0.21982359803985024	2.8998883257087936e-06	WWC1
cg07312854	0.04905713170475261	0.06673066288809167	0.4438869511500556	0.10320857539442704	BMPR2
cg07313814	0.8475188678011009	0.8630695455889688	0.026231329071287075	0.0020892672029867816	DVL1
cg07318231	0.025977975414797266	0.02615938352351544	0.010039543249261516	0.8218885300097889	FBXW11
cg07344955	0.011662353899269078	0.011553019705216824	-0.013589018075120684	0.6537139049073202	RASSF1
cg07382920	0.296156715883062	0.47919000814905294	0.6942370238295289	1.999956573245654e-17	TP73
cg07440414	0.08020861744220646	0.18496085133866308	1.2053907932223253	1.8086534838841624e-05	TCF7
cg07443287	0.04558599882553663	0.049869254731598665	0.12955985636059617	0.6168159325344861	WNT5B
cg07452799	0.0810381358440355	0.07459195467721144	-0.11958095458640372	0.0031914676853816394	PARD3
cg07465031	0.032593928239376756	0.03075482577655528	-0.08379043378753524	0.087578619943213	MOB1B
cg07471157	0.24509635521534137	0.23026835164977935	-0.09003289123034498	0.37908721124242495	WNT1
cg07476653	0.022797935596921268	0.024941953704646323	0.12967128487418608	0.07215660376172221	ACTB
cg07479491	0.07481045730763249	0.06124556708665547	-0.28863452335605366	7.523818103395578e-09	BMP6
cg07489553	0.0137326757724855	0.013457146993110649	-0.029240176681939522	0.4306920429412019	YWHAQ
cg07500432	0.9066861846682456	0.9203043154783533	0.02150769109696826	0.0012433345164990805	PARD6G
cg07588128	0.07171287952731095	0.0707723566160574	-0.019046288362270583	0.7714654750011305	AJUBA
cg07622245	0.9114570567178173	0.8636661337536505	-0.07770096582590434	4.881624114654583e-10	GLI2
cg07639650	0.06868078997585055	0.05585743112408229	-0.2981574077232301	9.423474860705719e-06	WNT2B
cg07657743	0.07099248441202068	0.0952041975483857	0.4233588808605094	0.06564075269515675	WNT7A
cg07660929	0.06675695994792222	0.052467595822758145	-0.3474915730294723	8.208212941102058e-14	PARD6A
cg07661480	0.6435998521201488	0.7141222501373041	0.15000707487643766	2.0450456070537057e-09	SMAD7
cg07663571	0.018539621541902834	0.017824373882348858	-0.05676039390505	0.33161711002632543	CCND1
cg07683820	0.050784610708452374	0.05780043153492662	0.18668888138433085	0.2074692639646538	WNT2
cg07697895	0.03849619372711828	0.2755813108770484	2.839690339044356	3.7999050037342e-12	WNT2
cg07714657	0.019829586163014164	0.021567113156523734	0.12117850967223183	0.00892399003453413	WNT6
cg07742404	0.4451275261995804	0.4902410203960653	0.13927248699597275	0.04103624912814668	FZD10
cg07755173	0.012327221895288233	0.012594358110549144	0.03092988922892736	0.7872620907608908	FZD8
cg07755735	0.40365335235112776	0.5454631639445043	0.4343648988203665	7.903974504926445e-20	GDF7
cg07777352	0.9746640042470007	0.9703066021753703	-0.006464275456519146	0.0007429207924031493	YWHAG
cg07781399	0.2875547718505155	0.2153334751053552	-0.4172641647983173	0.0004963306991317471	CCND1
cg07789559	0.04935983333009288	0.195018230182313	1.9821995643492918	2.093353337171515e-09	BBC3
cg07793203	0.062268119255918936	0.05353690034095859	-0.21796009197373808	2.580175960375461e-07	YWHAQ
cg07797073	0.12230909145649468	0.11166012456320325	-0.13141757534894732	0.2083256867963418	PRKCZ
cg07813421	0.06045173160242188	0.05234636104977249	-0.2076944160377783	2.3804092408904373e-07	DLG4
cg07830110	0.07414407922128556	0.06987491069169888	-0.08555695677932955	0.15506349710808623	CSNK1E
cg07847030	0.5076409586900139	0.6893601173128654	0.4414493576923	1.1905656802454101e-12	TCF7L1
cg07849302	0.06789077107958331	0.08291933377475787	0.2884930539454779	8.131717350811582e-07	TCF7L2
cg07871324	0.016150228096651068	0.016081402393654725	-0.006161317302683769	0.9555135986947969	MYC
cg07874155	0.034492934489506834	0.031981124289352125	-0.10908021409561347	0.3243675900971067	CTNNA1
cg07879727	0.06528593969181819	0.23878128417903494	1.8708455374469632	4.685044439431938e-14	WNT3
cg07901143	0.029730028541405034	0.03209890750516393	0.11060334741306435	0.1768037287233305	TP73
cg07911865	0.01634385322808769	0.014633649462470729	-0.15945854771751272	0.03784579286623886	MOB1B
cg07966910	0.07005797342657581	0.1209919902381749	0.7882903822670971	0.00342545429971013	GDF7
cg07974622	0.07429546113125078	0.06695532197514664	-0.15007534272916867	0.15622594452981836	WNT2B
cg07985503	0.03848162210727964	0.035626374572076895	-0.1112239352658523	0.04515380163984264	FZD8
cg07993743	0.36249394220704373	0.5302660507375361	0.5487594998357388	5.270082786881802e-25	WNT9B
cg08005809	0.9883293908764557	0.9718547469011962	-0.024251238817574062	0.0794502344262165	SCRIB
cg08037440	0.04244335597444446	0.07097679678236227	0.7418087324118746	0.002661497836298176	WNT3A
cg08047376	0.021273345371980237	0.04280278914358254	1.008657885213956	0.025068638068631688	CTNNA2
cg08047457	0.43362181546972317	0.5755192839099855	0.40842692915400214	1.4897951312068114e-17	RASSF1
cg08062713	0.8910103621588051	0.8928129601533864	0.002915759694562553	0.6692824496673812	GDF5
cg08067721	0.013101731877074148	0.013108574434615218	0.0007532704073255058	0.9937458279577809	WNT9B
cg08069899	0.07379900397755086	0.12686574631499695	0.7816293445411687	0.00011737163756765652	CCND2
cg08077337	0.11966099081349002	0.443378638873654	1.889586351702398	7.226476714330742e-25	FZD7
cg08078213	0.014977930332835962	0.017586676462413447	0.23164458309241226	0.0024288282726830012	ACTG1
cg08078366	0.018628228023622836	0.019996796938314392	0.10227848237652144	0.6376533618049358	RASSF1
cg08108155	0.05062054865757105	0.03588926465243207	-0.49617078079736204	3.531180505178733e-12	NF2
cg08115172	0.9743713506764312	0.9729470890421603	-0.0021103642025619373	0.30175745739323234	PRKCZ
cg08119884	0.04255810854114581	0.0707574302910395	0.7334476214795416	0.07209877782071845	CTNNA2
cg08162372	0.1391578132285715	0.47532104613370424	1.7721803690397147	1.929264652046801e-18	BMP4
cg08169864	0.055060310095109075	0.3211454809128752	2.54414235509857	1.519569655925127e-17	BMP4
cg08170622	0.03343561484860662	0.027944762946505237	-0.25880771055849633	1.8725153122744618e-05	CCND1
cg08174718	0.035734427974389325	0.0317031047039004	-0.17269056297797566	0.011572863101134742	WNT5A
cg08205230	0.01791416402750379	0.02069134481851899	0.20792669402448594	0.0016480017843249054	PPP1CA
cg08214693	0.9816864454087144	0.9810214840397031	-0.000977564202770097	0.4916094781439979	SCRIB
cg08217388	0.5871517186795497	0.7201742697615104	0.2946127154851064	3.615663060671115e-14	WNT5A
cg08227385	0.021496303876874196	0.021442097130563602	-0.0036426063288561472	0.9192966845696547	CCND3
cg08227698	0.029381045492829314	0.026271667510357304	-0.16137795970827765	8.714116281348294e-05	GSK3B
cg08228115	0.021587328102618254	0.022189906636644732	0.03971890766511746	0.44228373993476877	PARD6B
cg08231709	0.10533517045559743	0.11661252909963783	0.14673558355290128	0.2473236404738607	STK3
cg08243612	0.4118652788737407	0.41977909948927433	0.027457828584420946	0.7499980580631536	WNT10A
cg08277196	0.01762351664300964	0.016141120622671527	-0.126761088695388	0.7257671864276605	BMPR1A
cg08279599	0.01457068930051095	0.015130304701295153	0.054371912450769264	0.10935958641894154	CTNNA1
cg08301965	0.8741642952047965	0.8416998249276556	-0.05459863592507032	6.634526972118224e-05	LLGL2
cg08359347	0.019334044893179286	0.019561496702815134	0.016873262325055184	0.6343196019592152	FZD4
cg08360253	0.058277178889505586	0.06239356230354253	0.09846614074291508	0.03384561125284855	PPP2CA
cg08361671	0.035802385416220356	0.030434699195555838	-0.23433860670196022	3.8947175879605673e-07	FBXW11
cg08385874	0.043500630049232575	0.07023433519628862	0.6911401912531918	0.0006610367187122673	ITGB2
cg08396974	0.10431531102860771	0.1473115864949013	0.4979199800746782	0.006663035381240841	BMP7
cg08410028	0.03912853807481198	0.03268122727217396	-0.2597590473335146	7.066015860663783e-06	CCND3
cg08414635	0.04504373970166725	0.043846411967363774	-0.03886782128229941	0.5797286313198968	TGFBR1
cg08419589	0.024913926337627977	0.028919063984417966	0.21506845511311537	0.051234529822922974	RASSF6
cg08427575	0.015671555454628484	0.022590615295592944	0.5275751863759467	0.11757390376387067	YWHAG
cg08428512	0.04539872594440883	0.03647180913167637	-0.3158700464805261	7.637175733936106e-07	MYC
cg08430409	0.03925836174331872	0.03942501812574123	0.006111448094869012	0.9151176858096745	WNT1
cg08434152	0.040901415401515887	0.040030557121742194	-0.03104907433026004	0.4747171548589427	MOB1A
cg08473199	0.03147511371783247	0.22141164893024867	2.8144476318786458	6.622162896286849e-10	WNT10A
cg08493338	0.9869082183093554	0.9839240891891047	-0.004368907041826753	0.0006321043899568324	AXIN1
cg08495456	0.02062034304502009	0.02250745808316228	0.12633479892234634	0.02591756045875389	FZD8
cg08504468	0.08008368040809742	0.06973418850467773	-0.19964213961355073	5.648637297448735e-05	WNT4
cg08512345	0.017329876607624417	0.017461172065138482	0.010889019555518263	0.8094170738430928	APC
cg08521989	0.020275654728079736	0.020542695276329927	0.018876979158730104	0.7818944657992574	SMAD1
cg08551248	0.19630364385252685	0.42842630693995554	1.1259601167221451	7.291437810394755e-22	BMP8B
cg08553284	0.1797586287656368	0.3780868310330162	1.072656575849264	9.957724100512873e-21	CCND2
cg08561895	0.9874814601587381	0.9863269684415835	-0.0016876811760370672	0.0012034004162254385	WNT11
cg08572016	0.017047020893741167	0.02298158164819038	0.4309584526479477	0.05095447440267516	GLI2
cg08573869	0.968842588954707	0.9397497277594082	-0.043985692939693816	0.024043355758901166	SCRIB
cg08593051	0.028163292957123012	0.0327948992611918	0.21965541429969937	0.06927017049364459	TEAD2
cg08594148	0.055282518219561164	0.05086786354503612	-0.12006883246603157	0.004249198634497342	CSNK1E
cg08624445	0.8290238557292164	0.7831456193588817	-0.0821330273552065	0.00015945801159671235	ITGB2
cg08649099	0.01143000554495691	0.014036253601657852	0.29633181571312245	0.4332429237440556	FZD9
cg08651763	0.015192997847761673	0.016976499752721766	0.1601324646901867	0.0005211079388302472	DLG5
cg08658318	0.09053366709710417	0.06442716550196721	-0.4907852682057604	0.001168221363604652	ITGB2
cg08706670	0.025301221965715576	0.027191237108247605	0.1039347265211505	0.09886162738944188	STK3
cg08714590	0.26742295601017074	0.5077308080638883	0.924940488524372	6.26758112628785e-23	FZD1
cg08722383	0.1885573459998734	0.23751024208814156	0.3329863702357753	9.789110657664967e-05	ACTB
cg08739433	0.3327956419803661	0.5172417636708307	0.6362022261821856	1.0877027157372786e-26	WNT2B
cg08746138	0.051944701627738066	0.04730673659127137	-0.13493096000441593	0.09729037961413534	TGFB2
cg08748615	0.02436268733040734	0.013856985305312595	-0.8140598566351172	4.212051495209798e-07	BMP8A
cg08764037	0.3988194629178892	0.4946866624079274	0.31077918563139306	3.490665297296112e-07	TP73
cg08764167	0.06628196401025767	0.059321703685894824	-0.16005632011772505	0.00041164370065995286	BTRC
cg08774231	0.06172412007246309	0.08573256477115829	0.47400893891495893	0.007398899608306171	PPP2R2B
cg08798921	0.019715903910753743	0.022409394509251328	0.18474381358153044	0.4256393052089048	FZD6
cg08812593	0.8589277368783129	0.8449053665942942	-0.02374699820273629	0.012993823290192595	WNT7B
cg08823186	0.752328203883725	0.8192233935785569	0.12289473694660732	2.438311562859545e-12	AXIN1
cg08825837	0.10663456300261501	0.17147566144608598	0.6853286922568586	0.00039882144289901764	WNT2
cg08827674	0.13668584195729888	0.11220554010418887	-0.2847199048275195	2.160108385600154e-06	LLGL2
cg08832220	0.5470466439853043	0.6543387855968278	0.25837393844957124	8.850436917749167e-12	WNT5A
cg08834429	0.01616649070314487	0.016439995217695794	0.02420333564003536	0.5382494508780437	PARD6A
cg08837462	0.021012921038062782	0.02331763011079976	0.1501444403832334	0.03362650394874989	FZD1
cg08851840	0.0436730700727857	0.05603714894409392	0.3596396048670775	9.88046088165611e-05	TCF7L2
cg08852968	0.8071387817872051	0.8282582416715379	0.037263898059210515	0.08833433442248376	WNT5A
cg08858370	0.026475911428153625	0.025461487364453996	-0.05636365104529745	0.3447515678594547	YWHAZ
cg08934600	0.05062000851666522	0.04001708808649626	-0.33909155934624596	1.1085611927877631e-09	APC
cg08943089	0.0830229454627231	0.08087520034977218	-0.037812735288004815	0.7542940047223282	FZD3
cg08958549	0.16555468768953266	0.13601229487015268	-0.28357079109820227	0.028916400610758976	APC2
cg08996502	0.06485747500812293	0.055354461282786586	-0.2285732633204853	5.481546981462362e-07	SCRIB
cg09024340	0.016714460246478356	0.04334675472016919	1.3748272186430133	0.011561312064506366	WNT5A
cg09041756	0.0223507774067297	0.02613965361642534	0.2259150114916707	0.00226394173301809	ACTB
cg09042026	0.013066405014085453	0.013944413198667661	0.09382496074209766	0.6929315838928757	FZD6
cg09048530	0.0348937417552773	0.08659585476478489	1.3113296564739871	0.0036792099118847436	FZD10
cg09073732	0.07959491827480904	0.07016572240616835	-0.18190991265713427	0.002795985487779541	ACTB
cg09074113	0.5870457411793938	0.7684590398558635	0.3884954449105512	6.147829939698146e-27	GDF7
cg09075558	0.5061512887121833	0.603436051326425	0.2536322193898676	1.8346851692589077e-11	WNT3A
cg09085632	0.05388125616668135	0.057285978420982965	0.08839857590656573	0.8355828459598965	PPP2R1B
cg09113513	0.013308860800596052	0.01430222005461313	0.10385201989218064	0.2138537966137046	TEAD1
cg09146695	0.0317682741582595	0.02489745095235165	-0.35158867236420605	1.6587897256561234e-06	LEF1
cg09150450	0.08888626724952714	0.2130954753220527	1.2614675126684705	2.6196185047899128e-05	GDF7
cg09156233	0.014933789739693417	0.015088922100243873	0.01490942459436167	0.9430985997343038	BMPR1B
cg09158990	0.019649222873941267	0.029210123992547896	0.571996227126668	0.012496597696462587	WNT1
cg09164580	0.29559039055383446	0.46586135995094136	0.6563013044181314	1.0999768182207786e-18	GDF6
cg09167119	0.02510411907180719	0.031118816038855832	0.3098630716044916	0.03971472803413759	TGFB2
cg09201238	0.6016769145551969	0.6254578940432214	0.055923761351830026	0.12535855401631105	ACTG1
cg09211429	0.07957098122113578	0.0766267942259393	-0.054393439462648	0.6349786235062	BMP2
cg09226388	0.04489797602791601	0.2518065918503813	2.487593734977162	2.113201104530806e-10	BMP4
cg09227621	0.3330439354089056	0.41841425879860944	0.3292195055745738	0.00013578508624019985	WNT3A
cg09230774	0.012512339828826786	0.012919743410952906	0.046225816905947355	0.16127391214626535	PPP1CA
cg09232440	0.029821804233015614	0.10789926041590536	1.8552455269639903	0.0008174905024493944	BMP8A
cg09236098	0.018848947038001863	0.01871735784325732	-0.010107134878162826	0.8233825816563987	DVL1
cg09265563	0.8961416267195801	0.8775867228428781	-0.030185055495642175	0.04871318643031744	FZD9
cg09281601	0.01070743927469079	0.011285629779578065	0.07587343318880038	0.13199347426890004	FBXW11
cg09307104	0.03803918673287387	0.04108000034093557	0.11094979151596723	0.6770714725809072	DLG3
cg09316122	0.16528824495031538	0.39651673767222784	1.26239763992996	4.1506345204247245e-21	WNT3A
cg09320190	0.39303655208787996	0.4382374238352645	0.15704920212538945	0.0021753239693046234	WNT3
cg09327821	0.8793901780265598	0.8583089900270454	-0.035006309658628394	0.03619447074564777	PPP2R2C
cg09339219	0.5001124090822514	0.5883218322307326	0.23435317221053867	2.782298168040356e-07	FZD2
cg09348431	0.019668269055568777	0.021745267469512258	0.14483145823234345	0.09698843430952235	SCRIB
cg09367901	0.3565286345069548	0.4491738586622865	0.33325601618682543	0.0002908520858257786	BMP4
cg09378679	0.8743464607577729	0.8513176107356598	-0.03850758755859357	5.817823924382307e-06	CSNK1D
cg09386807	0.5092259584635542	0.6125699346809719	0.26656859589866155	1.9193074111111048e-05	RASSF1
cg09392386	0.030464086828318436	0.03483672018081392	0.1934993072811947	0.00021311012725013165	AXIN2
cg09396181	0.065310873032683	0.10434982643144242	0.6760331023320485	0.006872893427268578	WNT7A
cg09410845	0.04328378397848473	0.04093403420616233	-0.0805257718272913	0.11331247200414993	BMPR2
cg09410986	0.11204196351326752	0.09590432386506159	-0.22437140568369304	7.876999560177382e-07	FRMD6
cg09417299	0.06261043079255685	0.055441564871120286	-0.17543504877574378	0.005701210424806163	GLI2
cg09425708	0.019237032275207722	0.026845596701949716	0.4807992226758722	0.25609304299005015	TEAD4
cg09482777	0.029855726618331566	0.09691459362652513	1.6987062454440724	6.819720605008965e-05	CTNNA2
cg09511896	0.3580550583782511	0.4894891816665038	0.45109552600659447	3.813141018320683e-07	WNT3A
cg09528265	0.028581805790205715	0.06865620961793549	1.2642931426070678	0.00788160973531804	PPP2R2B
cg09547099	0.012122780308157395	0.01271826646086878	0.06918142748060473	0.11818023377765308	WWC1
cg09547767	0.026007372355800945	0.01847133124443212	-0.4936327982256259	0.02446515191982635	BMP8A
cg09548897	0.951062925646398	0.9455393956232532	-0.008403229093211149	0.04834705400375956	AXIN1
cg09549649	0.8587517360709538	0.881718586666936	0.03807716158946973	3.5444186655413024e-05	SCRIB
cg09551996	0.07709983275425149	0.07032386905123976	-0.13271328433604285	0.022592222113014	CCND1
cg09601800	0.058106430826747414	0.0605259036009301	0.05885487241577805	0.6436031267903406	ACTG1
cg09655100	0.0366906279747138	0.04247188103928833	0.21109640859585582	0.0006125140597085248	TCF7L2
cg09666237	0.050244110277589425	0.04351234817973616	-0.2075296151883277	0.0001568413640931222	LLGL1
cg09678212	0.3955256922437523	0.3731005026271516	-0.08420710747919594	0.407969948821428	CTNNB1
cg09679202	0.9755142586102075	0.9730242677814558	-0.003687173055306627	0.009179284042971005	TCF7L2
cg09697800	0.032073983232399315	0.03006041455165148	-0.09353862655692093	0.04057223272370081	TGFBR1
cg09700407	0.014546855581191946	0.016314458273653853	0.16544374631719644	0.3941887182640157	PARD6B
cg09710586	0.06433380017858072	0.058486014910483386	-0.13748521994492982	0.2320348340598989	PPP2R2C
cg09710605	0.03013834627196822	0.02964825516280174	-0.023653053813453794	0.6488999155197658	CCND3
cg09801353	0.009145765654896087	0.009719000498585524	0.08770400184366654	0.0828890490723872	CCND1
cg09805055	0.05736465448784353	0.045418457589457055	-0.33688337408522473	3.5010728503085527e-09	FZD5
cg09835320	0.06217089729426061	0.05024852830454705	-0.3071580582358544	5.198258634906225e-12	CSNK1E
cg09875150	0.8129261090533721	0.8327223006712291	0.03471123604477017	0.021011997791922872	FZD9
cg09891066	0.8731906471626649	0.8835442695208042	0.01700574451154996	0.006412556441273897	PRKCZ
cg09923107	0.04411559660329111	0.20638312520655946	2.2259643138077894	2.0953918443873195e-07	ID1
cg09925014	0.09568549458748402	0.08103956026982095	-0.23967389045758977	8.994821905304342e-05	GLI2
cg09926389	0.9090367445182279	0.8699652387952213	-0.06338085497910242	0.06825139691144393	TGFB1
cg09930155	0.9434128257836656	0.931149553499993	-0.018876314494516874	0.036623724265939184	NKD1
cg09982005	0.0864691812698116	0.07702500002285798	-0.16685925156887657	2.358449659648053e-10	SMAD3
cg10000424	0.018639609441991847	0.01955184726548705	0.06893328896912777	0.02901307521735779	WNT6
cg10017843	0.1334528701117722	0.13260428488546327	-0.00920293873818109	0.8952466359652056	PARD6A
cg10019916	0.5685741960169536	0.6861287422430168	0.2711306771765945	4.42089469061487e-13	WNT3A
cg10038618	0.4722339896183278	0.6039219905904316	0.3548603216993696	2.481812020378124e-12	TP73
cg10057528	0.9731493798441317	0.972418843560068	-0.0010834275673932369	0.6603021133700273	PRKCZ
cg10072502	0.03221580307847844	0.03028892970393883	-0.08897795918600238	0.034346857458893355	YWHAZ
cg10090761	0.18870679136854407	0.23279895154754135	0.30293821579787417	0.023337377025549524	APC2
cg10091994	0.02992571611028036	0.21382369725479974	2.8369640744369558	1.9909175907723248e-10	CCND2
cg10094078	0.22687144012449173	0.3115745500797762	0.4577023907843306	7.263069766514208e-05	APC2
cg10131194	0.1501704765972704	0.2561504409016676	0.7703901670789909	3.241656078559692e-09	GDF6
cg10131910	0.06722677791849332	0.05627111094536829	-0.25664155853958537	1.536302578864206e-12	YWHAZ
cg10143426	0.21004875781357313	0.284821691136654	0.4393347676290468	0.01241350815479111	TP73
cg10152523	0.014298367913952982	0.014514974316995133	0.021691539148540512	0.7768125154138623	RASSF1
cg10158886	0.08086420169652882	0.12730970130735825	0.6547692873096929	0.0053091200797922575	BMP6
cg10164137	0.026177422763610972	0.02464212027083903	-0.08719667260651595	0.04339910901028373	DVL1
cg10169241	0.2857167475242248	0.5364385313770835	0.9088272635328585	3.949585420764428e-18	APC2
cg10248584	0.025973534564205897	0.02475868432535766	-0.06910770219098239	0.09724129869944444	FZD4
cg10250321	0.057965442972980466	0.0839471788155332	0.534288771047292	0.01981836671445899	WNT5A
cg10280299	0.013768050226712155	0.014878396808257277	0.11189481457386613	0.10215432525483692	FZD8
cg10302505	0.039677983389893146	0.0351953088248315	-0.17295555829910442	0.009801040408588672	MYC
cg10315128	0.053661589539326746	0.046426928134635635	-0.20892796280577702	3.3287575769810297e-07	SMAD4
cg10347199	0.01413035997659154	0.014027303480337847	-0.010560518289036475	0.7225996780206767	DLG4
cg10349065	0.024722736571439002	0.0963300653880947	1.962147700395655	0.00027686536505014533	WNT2
cg10363337	0.845254647221476	0.8885058395097224	0.07199521498449658	1.797375496223644e-11	SCRIB
cg10368518	0.017635704154227907	0.018321239865170074	0.055017958676656445	0.2849363565389006	MOB1B
cg10399696	0.04843048889308928	0.04267941348803839	-0.18237521624540096	9.61631125456567e-05	CSNK1D
cg10400825	0.023265854089714315	0.020839546829025436	-0.15889024390186673	0.00031061347591646255	NF2
cg10431651	0.8485402218397405	0.8434709337103048	-0.008644693273257635	0.4370902873077974	GDF5
cg10453502	0.9115678147738062	0.9002193341697853	-0.018073437402509322	0.0676411950956083	NKD2
cg10502508	0.045016290268396604	0.04014283710145612	-0.16530458813588791	0.02511353393931238	TGFB3
cg10518262	0.019972520292183632	0.019656908748176886	-0.02297993422832783	0.46446949202286836	CCND1
cg10523966	0.015193475293355492	0.01803993911299618	0.24774256558326477	0.5179972719463168	BMP8A
cg10531748	0.04336077764681852	0.0401829195515668	-0.10980824160622218	0.016681103833758117	DLG5
cg10539418	0.08364838164279087	0.07270653569443866	-0.20225257261241436	3.163955685963312e-09	CCND1
cg10545536	0.012007636548402248	0.012785150934681617	0.09051697766587904	0.19115326571846697	LIMD1
cg10553204	0.6926870240169458	0.8882474010489184	0.35875791399953383	1.710138690021604e-31	GDF7
cg10565187	0.10208838270231393	0.05818381395195759	-0.8111289285681117	1.549165413482241e-06	APC2
cg10606730	0.6735958774448554	0.684698973993664	0.023586541765024456	0.2537316521076916	WNT4
cg10607059	0.05101951388645624	0.06535485434871238	0.3572452457370445	9.216590074379823e-06	TCF7L2
cg10624665	0.4062029515336145	0.48844826637917366	0.2660050458362467	2.0858994667048438e-08	FZD2
cg10626925	0.021749575294888204	0.02286832728575059	0.07236361336702289	0.014814934381586983	MOB1A
cg10644430	0.9502307460183981	0.9323775557682826	-0.02736361161062828	0.0067935719557521874	LATS2
cg10659575	0.10188673956805747	0.07757391250106506	-0.39332282671523994	8.906183261816196e-08	BIRC3
cg10666410	0.024441787796316256	0.022519803811894428	-0.11815555605093318	0.005932946723475616	PPP2CA
cg10687131	0.29586401385278277	0.5193062378003235	0.8116513236931979	2.9681731311481864e-15	GDF7
cg10689528	0.09657045497336042	0.2121565152790023	1.135475204500979	2.1640836346529076e-09	GDF6
cg10698404	0.013917537775501558	0.015667209690784466	0.17084426159375682	0.00348581805903402	YWHAG
cg10701252	0.8992553948294336	0.9369453004766738	0.05923391536617158	0.00016802346308923403	WNT5A
cg10711871	0.6385771349181047	0.4465157862907574	-0.5161497144239537	3.7421646507673954e-23	WNT7A
cg10715272	0.31025104092780387	0.551543740464377	0.8300392532663917	4.0080571899526e-27	BMP8A
cg10726475	0.03816949903295457	0.10498707709356986	1.4597196001335389	0.0008161431984235101	WWTR1
cg10774185	0.020614205964579163	0.021581798098828472	0.0661761773790662	0.042534027052153874	YWHAB
cg10785051	0.26066185382250817	0.24536571957107609	-0.08724576733012888	0.4455857685154947	TCF7
cg10800003	0.045564521504522656	0.04746305168331761	0.05889394588421062	0.2116527588600131	PRKCI
cg10808783	0.12539158822804214	0.22132329313326093	0.8197147257282471	0.0006985672296788929	APC2
cg10819446	0.04169722822302315	0.03514874282106577	-0.24647839652669712	0.002575488024620195	PARD6A
cg10832291	0.02586434514586209	0.026963673515709843	0.06005239717142791	0.4770035114263548	MYC
cg10835795	0.9131233298839997	0.9017282042334729	-0.018117082306210168	0.00961601171333309	WNT4
cg10836034	0.05823088354154745	0.04857081318449308	-0.26169486853964663	2.7520269027330037e-06	MYC
cg10836978	0.024268094405743942	0.028323544424597016	0.22294098765536935	0.00010573813142168111	MPP5
cg10843715	0.021655715722730104	0.024199986984732927	0.16025841723520398	3.091615632953841e-05	PPP2R1B
cg10854807	0.511501487081652	0.4739958407562284	-0.10986403456298562	2.3997311971928092e-05	ACTG1
cg10883171	0.041013734527995796	0.07336601637171618	0.8390048367935942	0.013224151114754454	ID2
cg10888337	0.5095306565571645	0.6001967864093861	0.23626664386181753	3.241024092918986e-10	WNT7B
cg10952804	0.07832755170122543	0.1522137972559837	0.9585073667058572	1.3185736111932009e-05	BMP4
cg10956762	0.11045035966984976	0.1687150135498157	0.6111902446719739	3.765596287437414e-05	APC2
cg10965669	0.825787470939499	0.8349713579405087	0.0159561798646899	0.005520327792567525	AXIN2
cg11006812	0.13557048008803255	0.1220015815638271	-0.15214322154258722	0.08113959449142388	WNT2B
cg11023721	0.046363446736995384	0.0395743926987192	-0.22842061151691212	1.0971974427052044e-06	SMAD7
cg11035216	0.04230564783792664	0.038227158809797664	-0.1462522996627192	0.002941735430833564	RASSF1
cg11037750	0.8446712357121215	0.7948798162083961	-0.08765317748507638	0.0001597072450824268	TGFB1
cg11073558	0.0985119461524174	0.3089719272559603	1.6491051727044908	2.4521713926051073e-20	GDF6
cg11077561	0.034758558231447634	0.029346738531009192	-0.24416806369891217	0.03828004640861491	DLG1
cg11090131	0.8947419443080574	0.8777951313425387	-0.027587381217905226	3.809654282077327e-05	AXIN1
cg11100798	0.04021064497434414	0.0553817692857818	0.46183366733971987	0.11097493548846944	LEF1
cg11135021	0.01433654915169428	0.053538714893841995	1.900884704931913	0.0012853077374292473	CCND2
cg11139646	0.124739975458874	0.34997570692728364	1.4883309026839746	9.379862809900866e-18	BMP8B
cg11142826	0.06665759196123798	0.3222182100256805	2.273196924223609	1.7445395203588067e-15	WNT3
cg11175192	0.09879037333145027	0.13061970645454635	0.4029302013928451	0.000505215748123976	WNT6
cg11190277	0.19270912590834116	0.20488994893690468	0.08842432003514852	0.4708614799993507	CCND1
cg11193173	0.034959721914983206	0.030977666346631676	-0.17446524397474478	0.0007036261473348977	STK3
cg11231249	0.06784132829321034	0.1555397622447188	1.197047116212652	8.304907233141875e-06	CTNNA2
cg11255163	0.06610741626276702	0.0590840826268492	-0.16204261186361066	0.00011201395903733116	CDH1
cg11271713	0.08028536927665077	0.06905507307099505	-0.21738969890305276	6.545396797113646e-07	CSNK1E
cg11295801	0.020074917746314383	0.0220347889177226	0.1343889998350929	0.0027033466069695464	LATS1
cg11298786	0.45844048037924506	0.5617100721650642	0.2930912325188362	7.941355405618249e-08	WNT3A
cg11316592	0.013866228136583579	0.014260588273138758	0.040458094563640565	0.20424602538332676	AXIN2
cg11325997	0.2437952472889614	0.35452639782041817	0.540223052311533	1.7954283588232494e-09	AMH
cg11339519	0.9244978785309764	0.9106216409094324	-0.021818263653710385	0.0009590084774358028	DVL1
cg11345323	0.015575627507053536	0.01645394923429127	0.0791436100875628	0.12087757427300104	PRKCZ
cg11357813	0.013021350188096734	0.013003806321183189	-0.001945075997454832	0.9563192113499325	PPP2R1A
cg11375475	0.027967578959426528	0.02684407582535026	-0.05915163356756238	0.1505050805791249	BBC3
cg11398323	0.6501415304700925	0.46603163763998967	-0.480325916281369	7.944271646470613e-11	CCND1
cg11431402	0.4299723477464476	0.501133874509409	0.2209521804617828	7.462780126283974e-05	CRB2
cg11439535	0.6124196547027051	0.5332952988170369	-0.19958597452351515	6.116443891367058e-09	CSNK1D
cg11485451	0.036558703894700326	0.23377026779226176	2.6768046225681736	2.501200833887278e-08	TCF7
cg11556521	0.8718167357769089	0.8595205856798386	-0.020492705630337314	0.006537597941956012	CSNK1D
cg11612470	0.08592612050139614	0.07065690888489483	-0.28226612463331024	0.00017324952060755714	TEAD4
cg11614065	0.09625153480881309	0.08287509522823316	-0.21587092285578413	1.1176622183494807e-08	WWC1
cg11616651	0.10236722223791807	0.31047737669599434	1.6007343071194937	5.765627832926839e-14	AMH
cg11631883	0.04156767611693659	0.039514347113796214	-0.07308552383149511	0.22612692411963128	YWHAZ
cg11647690	0.11644542111086041	0.2794853274294286	1.2631186349451555	1.4955425961338237e-10	WNT9A
cg11654333	0.05238268936549666	0.04422290804436104	-0.24429623247068943	5.739919068307949e-06	MOB1B
cg11670519	0.07007377420039558	0.09694610642088684	0.46830835510379726	0.03040822928716968	BMP7
cg11688275	0.024463223643746583	0.023142740158047875	-0.08005483443265353	0.46718668213473713	MYC
cg11690896	0.027825437975083207	0.030579640085983673	0.13616703076649272	0.0011454946732375661	BIRC2
cg11698099	0.11613148900804343	0.10504171682715471	-0.144796810155021	0.34303922834421086	PARD6A
cg11701621	0.3760546726829985	0.4780343574873244	0.34617188864828463	3.7135722687332457e-09	WNT1
cg11710000	0.054383162879923744	0.06123053173487919	0.1710911519635551	0.16584153275483426	FZD3
cg11714801	0.07399496355714208	0.07456357065919368	0.011043871111932576	0.8496029724442585	TGFB1
cg11729413	0.02255933743524649	0.02289500724064237	0.021308324673319192	0.7860634022232666	TP73
cg11753239	0.0394541447749707	0.1924468998111102	2.2862116577909957	3.2059638690298017e-12	WNT10B
cg11759937	0.02221418211913666	0.024956259122586272	0.1679206689877543	0.0014812216273077067	BBC3
cg11763509	0.257716245141032	0.5287365710725702	1.0367656365900033	6.699912227649548e-23	BMP8A
cg11769841	0.1278416118594059	0.19914926654143864	0.6394926629678604	1.3038077255494185e-14	CSNK1E
cg11781622	0.9204440508179209	0.9026423918827065	-0.028175494869498822	2.948649652434565e-06	PRKCZ
cg11789444	0.0746392504314952	0.06300397351525883	-0.24449167899362184	4.674524530069665e-10	GSK3B
cg11791526	0.7327505992924209	0.6763894727346954	-0.11546803690179312	1.1580598227536528e-06	PPP1CA
cg11799072	0.03979731551316417	0.03383362568817569	-0.23421333065255096	3.4523847680219564e-06	DLG2
cg11806528	0.26296876039455974	0.5342760017773591	1.0226937932155917	1.0643594637534494e-44	WNT2B
cg11809157	0.03139646678419314	0.03440607668768082	0.13206117756412886	0.0026175907968090115	BBC3
cg11815991	0.07681616878436885	0.06266426058783406	-0.2937671481651308	2.6175473045364265e-08	ID1
cg11816577	0.08820181305149434	0.07172737445211944	-0.2982844891761861	2.4962219944698155e-05	YWHAE
cg11826826	0.034067564852055886	0.2080933333679726	2.6107600141093537	9.0893993387265e-10	PPP2R2B
cg11837690	0.9112284177258378	0.8967802353181676	-0.023058257817361538	0.0003335453567012588	WNT4
cg11839355	0.05491503771290236	0.055276424709623614	0.00946303980079588	0.8454877703542903	YWHAZ
cg11845142	0.026214977918317818	0.025943987238935817	-0.014991111339984937	0.5940319932935016	AXIN2
cg11869770	0.03570927511249299	0.08829593612981344	1.306048190602684	0.006495455412434394	WTIP
cg11887884	0.011589332810197233	0.01264054308133	0.12526093421337933	0.5399104244041116	ACTG1
cg11924572	0.01975088704375916	0.01986851108819227	0.00856631509646355	0.7718380950514843	PARD6B
cg11931776	0.900514897254804	0.7711124471854228	-0.22380888694392076	5.291456017141011e-08	WNT7A
cg11947509	0.030481737858572163	0.032915652415813255	0.11082863576211854	0.10329151479174464	FZD7
cg11961999	0.7431171071544882	0.703358094051906	-0.07933019967585707	1.1460957880475517e-07	PRKCZ
cg11964564	0.020260575707485518	0.02165421318194848	0.09597258308882112	0.49875701508822345	STK3
cg12039242	0.02032662389131493	0.020868197293092215	0.03793536451612946	0.3570375000225374	YWHAZ
cg12054648	0.036964888811172	0.031895692092224995	-0.2127939904421579	0.0002844489999301183	PPP2R1A
cg12057615	0.03020003332693279	0.02741214433219495	-0.13973495331927618	0.07462807328285724	MYC
cg12072393	0.8846374247439196	0.886582149441075	0.003168038389802604	0.7083416738237673	DVL1
cg12078605	0.05180589376218808	0.1746673499013442	1.7534218119829654	6.69709252639364e-09	CTNNA2
cg12094974	0.9212314084451204	0.902291670282447	-0.0299697319445891	0.011377539915501493	ITGB2
cg12104333	0.9196296280996483	0.9212891293859654	0.0026010435440390685	0.5792056394251218	WTIP
cg12108956	0.019402249981810383	0.01897878847801362	-0.03183606421363134	0.6782856606137596	GDF5
cg12149391	0.02359792705444325	0.02426232170261884	0.04005747850952335	0.32265710868865627	DLG1
cg12154045	0.6038544357414103	0.6682316766506768	0.14614755584539307	0.0008336721316856755	APC2
cg12194701	0.21621940325968014	0.3510843714279838	0.6993217813315524	7.577076698590255e-11	STK3
cg12198729	0.021511425333630867	0.025423003118118303	0.24103134022723938	2.531820679113098e-06	BTRC
cg12204773	0.019042248376462612	0.02023149658701095	0.08739921238738098	0.007673436616264986	DLG4
cg12233208	0.027435126592716266	0.029836586308276684	0.12105824925762962	0.2179722245997293	BBC3
cg12246416	0.015121735269188532	0.016881295587935597	0.15880192764599804	0.004597511734699813	YWHAG
cg12255061	0.6666596498012154	0.7604081479793301	0.1898235816467249	8.036250060491328e-13	AXIN2
cg12263469	0.4218202584241248	0.2912315564190827	-0.5344616966107057	6.439008480085895e-17	CCND1
cg12266049	0.9357985647724476	0.9319820350091608	-0.005895870453644883	0.7356642059864611	CCND1
cg12266953	0.0433250480613981	0.1620329445074182	1.9030139165033508	9.350689035642536e-05	GDF7
cg12273770	0.030165003554598536	0.038301837053964054	0.3445378367804009	1.771280313994519e-05	FZD4
cg12296532	0.017366650478826465	0.025970161935160416	0.5805354828549719	0.2584947511651096	ACTG1
cg12334488	0.638446607348798	0.7714164426901478	0.2729439234138191	1.3193696256903156e-22	GDF7
cg12345778	0.4182685331573186	0.5783245997833801	0.4674500039338277	6.556961582813397e-18	WNT10B
cg12359809	0.4959993248599859	0.6227690035604941	0.32835898357257914	4.584413283526584e-13	WNT3A
cg12366301	0.944617282717637	0.936740590894556	-0.01208034982378434	0.018138399987738446	LATS2
cg12379948	0.05983423919542686	0.36047049929410535	2.5908380097212107	8.601294014872605e-17	WNT3
cg12382902	0.041100866614561145	0.1709013183561538	2.0559228075408074	2.9799712779357617e-07	CCND2
cg12400781	0.03357230048009275	0.04080397514995684	0.28143830889348675	0.45848952642847607	APC2
cg12424694	0.09654042046704849	0.11673911365520429	0.27408300432764837	0.06857045741564767	ITGB2
cg12461345	0.02515053748253292	0.024276047595003295	-0.051055677401007	0.5558474123123831	TGFB2
cg12475507	0.6276261213916555	0.7128636984020799	0.18372085799242108	5.419415859659245e-11	TP73
cg12492359	0.08191034432262871	0.07086248625801683	-0.20902357468449817	0.0039840709628470115	BMPR2
cg12534008	0.3010541710781736	0.49160946606248396	0.707489589460894	2.689378151946597e-12	AMH
cg12541591	0.047033531983908784	0.044566486863909176	-0.07773043639352621	0.12650349087752022	TGFBR2
cg12618251	0.05672320763962813	0.05138443370584691	-0.14260773926891593	0.10785233276540548	FZD7
cg12620942	0.019354607526257842	0.020369382379436984	0.07372518409235433	0.4377931111312017	GLI2
cg12622139	0.015872178099301054	0.013093647344010115	-0.2776330912608399	0.20240409656732164	WNT5A
cg12625874	0.06732234154149097	0.06270282387189076	-0.10255493856678982	0.004610779160115427	DVL1
cg12651664	0.033114983113725925	0.03382728661322067	0.030703336373681073	0.49904182447600975	SMAD7
cg12670756	0.07599882739076647	0.085685455476039	0.17307317849385676	0.002861572499884392	PRKCI
cg12671336	0.05175069512634903	0.049876478472530454	-0.0532186340114798	0.7454463071520585	FRMD6
cg12692199	0.031175178264705856	0.024950986605866147	-0.32130094625371536	4.613507058244565e-08	DVL2
cg12697442	0.04887483304084506	0.09348187668144052	0.9355949229183783	1.3788379092678958e-08	YAP1
cg12698784	0.013440837673874025	0.0135664740006632	0.013422751238565794	0.6516778289337679	GSK3B
cg12698834	0.03935617993229005	0.0393509876179595	-0.00019034927515352014	0.9972274225288266	LLGL1
cg12700033	0.03166734582694465	0.03075119029089934	-0.04235369996730247	0.19950425110382783	YWHAH
cg12709244	0.013488147655414638	0.015121785400253673	0.1649362511245291	0.0003697374665332078	DLG4
cg12711627	0.8920542413401157	0.8812321680244543	-0.017609276492696575	0.009546546555209699	PRKCZ
cg12730381	0.04592934982703278	0.040546074421174694	-0.17985411825677983	0.0006051490218904078	YWHAG
cg12733004	0.015177340632426288	0.014623330175826968	-0.053647130322076304	0.590059252153732	GSK3B
cg12764620	0.9337652601881123	0.9262865847969064	-0.011601296027592786	0.011903316988517373	PRKCZ
cg12825880	0.032166014149465946	0.03459559235547227	0.10505106773691407	0.00741133130323945	CCND1
cg12830327	0.19772464902315867	0.17602889024759708	-0.16768050694960598	0.002362850782514303	DLG2
cg12843872	0.08617030549964015	0.07400398096412292	-0.21958791762812685	9.247690788570689e-07	FZD1
cg12900467	0.041421971321571674	0.03905705463009531	-0.08481305795503742	0.10981397320559483	LATS2
cg12902426	0.029313912058631476	0.03481792458140065	0.24824469543724031	0.2354370376279319	TEAD4
cg12902719	0.03984175885267724	0.038800398770640426	-0.03820985819900177	0.5368019821130997	LIMD1
cg12913879	0.5902451800447761	0.7169110891580964	0.2804798525084367	3.6474137056715634e-11	TCF7L1
cg12914362	0.06221789339178085	0.047702982729265604	-0.3832500715329037	9.990007822780574e-09	FZD8
cg12918009	0.05825901775531306	0.0407705958481216	-0.5149523364348542	1.0486100661143058e-13	LEF1
cg12936639	0.015782704511528096	0.017339370186195604	0.13570705124865978	0.11284358738524052	CSNK1D
cg12949975	0.01859419695147269	0.033470919637469655	0.8480557486480657	0.10023684356587699	GDF7
cg12966367	0.28416148979367284	0.4936221114542606	0.7966959699009123	4.534230333774527e-30	RASSF1
cg12972643	0.01917509098843642	0.019552132183208077	0.028092520186950656	0.3824884905876418	DLG1
cg12977696	0.014626082215454354	0.014850352247697384	0.02195377512842161	0.691066879797395	YWHAE
cg12994233	0.041266079548890514	0.03726597664569783	-0.1470973132660975	0.0010074635543048662	CCND1
cg13046271	0.10496237408772034	0.24348435241545519	1.2139568031346508	1.3743907483196033e-07	TCF7
cg13055278	0.37212137057389155	0.34732997316502723	-0.09946633062657544	0.00017442938118988422	ID2
cg13071345	0.8004461669530276	0.7566721140087531	-0.08113610148446536	0.00030119620697379454	ITGB2
cg13077484	0.06878795522994074	0.0671943790465277	-0.0338154176317722	0.7563530542770651	DLG3
cg13079154	0.028524571171840606	0.021851716592631226	-0.3844585805823292	9.720025115810175e-06	PPP1CC
cg13080151	0.01821481065874626	0.08922805519390709	2.292385396928666	6.467766128440257e-05	CCND2
cg13161961	0.038473468847555294	0.27464128461834536	2.8356126935628034	4.97505538667518e-15	WNT16
cg13181826	0.04902448732018131	0.04142756895459938	-0.24291138050781796	1.6554590645679567e-08	YWHAG
cg13201172	0.8421908332658633	0.8421866425889298	-7.178757631952701e-06	0.9994017107489622	SCRIB
cg13209613	0.07321180107785814	0.07930161574996489	0.11527404416768214	0.5776402894377913	WNT3
cg13211683	0.07486912711588156	0.3517265509739044	2.2320114050139575	9.498628881780216e-18	GDF6
cg13244804	0.07376070300450392	0.07642318898596057	0.051158053725796744	0.6676578041760697	MYC
cg13248847	0.14695180063711166	0.1394885027953049	-0.07519682258629082	0.24468440081617562	DVL2
cg13271751	0.23745443095185856	0.23977077992396614	0.014005175512705055	0.9144234649689897	CCND1
cg13272430	0.018269812214747362	0.020586121976992593	0.17221027463797556	0.0003262279583266264	MPP5
cg13285637	0.08714198738415302	0.10733630062292242	0.30069814993162647	0.18690861266472394	TGFB2
cg13303069	0.27110557731295265	0.4469134351811514	0.7211406226175303	6.033545485523958e-14	TCF7L1
cg13342441	0.06204031813841964	0.17292601473483266	1.478876932678135	5.749436774618156e-07	TGFB1
cg13348877	0.023065966140048487	0.026433198849719796	0.19658530292792492	0.0005780537655034819	PARD6G
cg13368085	0.06174751137540904	0.0633950390429923	0.03798895458817576	0.7558070397580055	APC2
cg13387826	0.6583576601131323	0.6840330184497745	0.05519440901276992	0.011943466833659176	PRKCZ
cg13388333	0.012077495873799766	0.013487336558088625	0.15928411710511042	0.08333535227198315	YWHAZ
cg13391820	0.11499543793185561	0.3645357633150991	1.6644837311115368	7.333191418589977e-19	CCND2
cg13398027	0.7676579868264188	0.8618969970927953	0.16705177418833214	3.0233578969902088e-15	SMAD7
cg13404421	0.053873450021465645	0.24584216891752594	2.190086037609255	2.996816831189334e-11	CCND2
cg13422359	0.8349757549920063	0.8164916371623744	-0.032296197778715584	0.00035612559301836656	YWHAG
cg13458335	0.024643822115623423	0.11371003592435316	2.2060616583137587	2.1778657714884543e-05	BMP8B
cg13458651	0.29218051017653557	0.40915645376509724	0.4857926614696852	1.8635111296912702e-06	WNT7B
cg13464744	0.032082635534026814	0.03752271750979477	0.22597165440915493	0.04672165030384839	TGFB1
cg13467765	0.018250196149448783	0.019148232938407058	0.06929929180079547	0.3196938093333026	GLI2
cg13479780	0.016129710979870555	0.015492586228722226	-0.058142589710804014	0.08044740982634632	CCND3
cg13494355	0.9603230656234265	0.9633395167643226	0.00452451766619513	0.36321461693472634	DVL1
cg13496324	0.1310309438606017	0.12198223114945862	-0.1032365451100629	0.008399957007109594	FZD1
cg13497155	0.04390959756730086	0.038592556498761914	-0.18621369624188366	0.004658715888045763	RASSF1
cg13498289	0.024786642149756746	0.1474602759663091	2.572691614379715	2.4029060568551873e-05	BMP6
cg13504215	0.021489427645384515	0.022783375080522764	0.08435442245081921	0.11313744951794288	TGFBR2
cg13508391	0.015096521421548324	0.015803022803754754	0.06598438522498032	0.11006649696408112	TEAD4
cg13511098	0.014285865843342753	0.014162433816431298	-0.012519264257927978	0.6918308987075799	DLG5
cg13527439	0.018132563834629366	0.017683771080538653	-0.036156964249965506	0.35172749388925517	SCRIB
cg13529291	0.5972245349014621	0.7232283867732726	0.27617786994392746	9.069638806293303e-15	WNT11
cg13539171	0.7924040868930734	0.8046473936794099	0.022120394038799285	0.09227314596820406	LLGL2
cg13543375	0.03232360914389257	0.03223876506881946	-0.0037918121293434447	0.9549830034972431	WNT4
cg13558371	0.23446484062890632	0.23466435659186483	0.0012271276629026767	0.9933474893633101	CRB2
cg13575161	0.14784916832902942	0.45426884698448006	1.6194202429854312	2.3531134041119952e-23	CCND2
cg13590055	0.793528222826358	0.813292419114656	0.035492631036508474	0.16222221626289346	PARD6G
cg13591058	0.1958500747021289	0.22305660676265546	0.18766020167698075	0.1766191956684876	APC2
cg13591369	0.7061825016465717	0.7029139878791021	-0.0066929086767447766	0.6928164790644245	PRKCZ
cg13591497	0.967661760575904	0.9634972683687063	-0.00622227530557081	0.07186291750460429	CRB2
cg13594432	0.0525157112508753	0.05070265600553845	-0.05068777860237364	0.527465443528458	AJUBA
cg13602813	0.14043928398264371	0.15407057369982635	0.13364479855758635	0.24123067289657435	WNT7A
cg13608094	0.7901807235777218	0.7502448607288706	-0.07482112104998681	0.013687243976752706	CCND1
cg13657659	0.8981982930916936	0.7929541764111356	-0.17979648323199027	3.837845631035094e-06	FZD5
cg13668930	0.9791623604539866	0.9772183692694248	-0.0028671181656497844	0.1821971738456818	LATS2
cg13671831	0.02597728064604486	0.026607147431580727	0.03456343196699301	0.41722495887976463	NF2
cg13677897	0.040159965479623985	0.039001984722426275	-0.04221048787207402	0.3444022231257382	ACTB
cg13720316	0.3733501668581433	0.2898411686756755	-0.3652668477698204	3.3411396829872566e-09	CCND1
cg13724496	0.0235576316050612	0.03604093719530735	0.6134420235807795	0.17272814830758257	BMP2
cg13729891	0.10958916821909065	0.15919273257363228	0.5386692663042425	0.047517432870794664	DLG4
cg13730859	0.9765242584529499	0.9764933099964253	-4.5723280195949094e-05	0.9687007468936366	DVL3
cg13781574	0.1481065607940874	0.11892975124558211	-0.3165258881085976	1.7574545789118366e-05	DLG3
cg13801381	0.0884528615750671	0.27961920003725116	1.660482704684898	8.590665653576127e-15	CCND2
cg13803071	0.22014939925322108	0.2121514567250596	-0.05338832259333533	0.16801638530264648	YWHAQ
cg13806070	0.09713774420879455	0.05391502234230181	-0.8493446765184043	2.824549713970684e-09	BMP8A
cg13872831	0.4301117684543251	0.48540515070791457	0.1744778112676829	9.460304514888142e-05	RASSF1
cg13874466	0.04324458127719086	0.03534319168900844	-0.2910870392386724	5.911901482730113e-07	WNT5A
cg13899320	0.05035771402445295	0.049038515630370386	-0.038297483688352625	0.4606786935883239	PPP1CA
cg13903421	0.7013708522024412	0.6706786916195485	-0.06455570946393233	0.06729218199046234	WNT6
cg13927387	0.012293413242989458	0.013766689586355373	0.16329614993477948	0.4309788405001528	YAP1
cg13962355	0.04446378209409845	0.04183150474143718	-0.08804077457847256	0.027044063546548845	BTRC
cg13967780	0.05183201956505302	0.043945200198510954	-0.23813800817571654	0.03860829938005977	SMAD7
cg13971892	0.09374191421304331	0.29193399694093036	1.6388760684129962	8.37394375618504e-17	PPP2R2B
cg13977323	0.021080811680162827	0.021919180686178666	0.056263456501364016	0.20639532142402148	WNT5B
cg13998093	0.5588334604656962	0.5953679990976393	0.09136327360535033	0.018449002365034606	WNT3
cg14032529	0.027524161256018424	0.036699501325023975	0.41506185857466543	0.1869885405842178	TCF7L2
cg14084907	0.11475264254182825	0.19867189855132136	0.7918604461962891	0.0015512360024259174	TP73
cg14123232	0.14018328589408546	0.1466633967694739	0.06519451160994427	0.441682581271573	GLI2
cg14186963	0.09416085427918951	0.29159624198803796	1.630772812255511	2.2907971837260593e-17	WNT2B
cg14205937	0.18602596751739103	0.17129004215500843	-0.11906273873531727	0.04441257737718078	WNT7B
cg14214865	0.0371516461416886	0.03400627062659613	-0.12762533778703739	0.0020079329745238336	DLG1
cg14234176	0.9180536802646353	0.9072202618347968	-0.017125651347293176	0.01005009634159538	SCRIB
cg14239329	0.04743938492258554	0.0441240064423522	-0.10452151166311785	0.032974091910441865	FZD7
cg14253951	0.054966443744626926	0.05266813950070904	-0.06162064469138421	0.13821841692278802	MYC
cg14270220	0.07907182759926265	0.21633862606404156	1.4520555981311547	1.6707615835319672e-07	WNT1
cg14282406	0.9431496761757353	0.8982003987330608	-0.07044937964080175	4.669876665029631e-05	CRB2
cg14347670	0.07595698638341118	0.05080943788030555	-0.5800861639912677	4.478906484838595e-14	CCND3
cg14353231	0.018179276642702705	0.017269912120763058	-0.07403405390639561	0.03314793538001369	ID1
cg14383716	0.014870431501704265	0.01599652853225147	0.10531234301901876	0.00831880185028348	FZD1
cg14400292	0.3068303202321488	0.44075386305897396	0.5225321608071171	1.7847023427754687e-08	WNT7B
cg14417861	0.06113820229240746	0.054937669583130566	-0.15427841823190158	0.0005389769005185092	CTNNA1
cg14418633	0.7600066958342053	0.8093483625866009	0.09074867715087774	0.0003981893630122646	PRKCZ
cg14438174	0.021348765076925756	0.024396433191502913	0.19251761892511088	0.0004846620534365136	DVL2
cg14449845	0.03606408433499861	0.035233844924267003	-0.033600875547723834	0.43140875124205535	GSK3B
cg14472315	0.03638748874577673	0.030356806169317237	-0.26142247492454246	1.2888172703676161e-06	GSK3B
cg14486338	0.2954664176415402	0.7042919554447586	1.2531794393534983	5.135850458659646e-57	STK3
cg14503395	0.8106334769124314	0.9005362498726691	0.15173459512874826	1.0663955923374056e-09	CRB2
cg14513281	0.02086864317616024	0.020594564794802917	-0.019073163904247063	0.8976726584490504	CCND1
cg14519887	0.9354348545194283	0.9073858075429925	-0.04392109029444873	0.00022685329668655648	FRMD1
cg14552663	0.01379187156152261	0.0137007345230362	-0.009565003382094373	0.7426675095122777	PARD6B
cg14556189	0.048651385151358105	0.037837911478997906	-0.36264842136493913	9.001436549967806e-08	SMAD3
cg14557185	0.12927445627714151	0.3488688183697975	1.432247419386602	7.158564325643328e-12	WWTR1
cg14559388	0.09555342315942802	0.22544732366512288	1.238410920368696	3.1864566488199386e-05	APC2
cg14562081	0.042311655656089825	0.05123774287701928	0.2761517840456757	0.0007332695187398478	TCF7L2
cg14573411	0.07956310017467087	0.10319492387655044	0.3752006098606386	0.2153483274590049	CRB2
cg14591805	0.9749613470434367	0.976497298109147	0.0022710288518104035	0.32465604915444357	PPP1CA
cg14598373	0.017212018715634415	0.019816625908838672	0.20329502786467146	0.08345969456008415	GLI2
cg14599284	0.03594075383894467	0.03132317326235249	-0.19839029355744223	0.0006091655170733225	WWC1
cg14630905	0.017221044502866094	0.01867254887326545	0.1167462255747705	0.4066855584574026	WNT9B
cg14633757	0.02633060351591846	0.029995682094506333	0.1880142490687813	0.0034416910658942234	CSNK1D
cg14637002	0.15394771893659231	0.23735115221643022	0.6245825623778957	4.873957990030946e-06	STK3
cg14639163	0.4941774808114191	0.5075342140576413	0.038475811041823245	0.25205533464314517	WNT6
cg14640751	0.07442134671667235	0.05997761627419539	-0.3112923120109013	1.6223416862059169e-13	PPP2R1B
cg14657818	0.013026695865066749	0.013714362769899175	0.07421638944955113	0.006893518071739469	ID2
cg14663065	0.03527458063023526	0.03343394442229649	-0.07731536190308247	0.06228539463351947	CTNNB1
cg14664030	0.9792949428155133	0.9751850788231851	-0.006067382704420631	0.009450028706153328	CSNK1D
cg14688104	0.016706827282606453	0.017643475506712965	0.0786969949460478	0.3049730832965345	STK3
cg14693112	0.0634537206692812	0.13581289143505315	1.0978437620410093	2.169187746436752e-06	PPP2R2B
cg14737332	0.05356702366430998	0.06436188453802466	0.26486143122664435	0.0014988507774823978	TCF7L2
cg14742305	0.028194489157179984	0.029621912296980017	0.07125157579410886	0.3292904402346092	TEAD4
cg14751914	0.07638929833120287	0.09486228559182357	0.3124640890708769	0.0002300638625426736	SMAD7
cg14774288	0.05925582847442215	0.07139908584615094	0.26894853670805724	0.004423162114612287	PPP2CB
cg14780466	0.3918852368330155	0.6200720397122816	0.662004612436004	8.934352493523481e-28	GDF7
cg14781922	0.22275286990335502	0.29996286502989744	0.42933988894933117	0.010294465912878456	TP73
cg14782437	0.04302712506141296	0.10668104901787294	1.3099855641776852	4.416765273930158e-06	CCND2
cg14831946	0.061720898059545296	0.050125252230937875	-0.3002214625063737	7.859294129919609e-10	FZD1
cg14846293	0.04983023135652148	0.04789062341523089	-0.057278056368338534	0.561473369975455	AXIN2
cg14860397	0.06749500325406023	0.0591857249177101	-0.1895314491514391	0.0483444715996813	WNT11
cg14872731	0.033926921690233536	0.032545677641019656	-0.059964581932405184	0.5224110494709373	CCND1
cg14884256	0.011866958805456988	0.012484808680868069	0.07322345642354396	0.22495014758078263	RASSF1
cg14907738	0.19703900039982955	0.17968578940944357	-0.13300489732126466	0.013045430197567449	APC2
cg14909614	0.3064283435551113	0.27594273448009216	-0.1511808475614773	0.007779786292903593	TEAD3
cg14910241	0.029703569158092233	0.024931485735591258	-0.25266743502741545	0.004232287421701158	TGFBR2
cg14914982	0.04283693088481911	0.06746459019418169	0.6552753608278707	0.025238758329318385	CCND2
cg14916095	0.015330985778263553	0.016049938110243533	0.06611726933636618	0.02363397663250611	FRMD6
cg14926439	0.019773661133020367	0.02079872437274164	0.07291503403528676	0.1583665101402537	NF2
cg14934978	0.01605035658884262	0.01904216359211215	0.24659205871138623	6.189756085315791e-05	FZD3
cg14935343	0.07588282069530539	0.06288935345076799	-0.2709575035196059	1.3702515242744732e-09	CCND3
cg14958505	0.07696413608906981	0.06950338887920332	-0.14710300914479923	0.00019029228487070916	DLG1
cg14962120	0.022345209628344964	0.033435012074966255	0.5813940591136154	3.384952166595036e-05	CSNK1E
cg14984257	0.3287990228440451	0.2955979827153869	-0.15356958752713312	8.812009422765171e-05	ID2
cg15001381	0.042713476521074094	0.04757560494839414	0.1555306751147905	0.45475812111562064	AXIN1
cg15043384	0.23131812780307115	0.4101734316438714	0.8263557157999646	3.287274622962077e-13	WWTR1
cg15043975	0.11655020711630212	0.1126820327609479	-0.04869407323436168	0.6872953046831651	RASSF1
cg15051960	0.08139609202729088	0.06464208047059954	-0.33248589857070876	2.0956846085680116e-07	WNT5A
cg15077085	0.03626852628424708	0.03597596377137727	-0.011684788513079823	0.8196540335570078	PARD6G
cg15153018	0.05058944316152095	0.05175262785937901	0.03279576117480848	0.5083054455889533	SMAD7
cg15160312	0.05166241902258783	0.04444589719357721	-0.21706494743421476	7.057238405807826e-07	DLG1
cg15166332	0.03167296198880567	0.028514499332536206	-0.15155608989137365	0.015570002827541733	FZD8
cg15166561	0.030288334410842725	0.03310460537389408	0.1282696877675808	0.016551223903468526	SMAD7
cg15232798	0.07166157561568111	0.060570659308509044	-0.24258064914734556	1.2501405811077386e-06	WWC1
cg15233292	0.02189226785450347	0.022378433988494217	0.03168766875417726	0.3175755544632258	YWHAH
cg15233880	0.552237081756389	0.41025394954694444	-0.42877054288896466	3.3703887563398595e-07	CCND1
cg15237742	0.7420548296708813	0.7458702780731189	0.0073989484082100715	0.7227291700861447	WNT3
cg15249639	0.07200946818280182	0.2911810379695804	2.015657891447679	4.476545277299196e-14	CCND2
cg15262317	0.3994764482339422	0.27640253350881405	-0.5313396097455189	2.9774610594875293e-09	FZD5
cg15264083	0.01498167098629509	0.048450588871985	1.6933156560637612	0.0050600500032431705	CCND2
cg15270950	0.05763354803140178	0.04918298550894193	-0.22874952535852794	1.1536851519949519e-07	TGFBR2
cg15277906	0.2658311924233832	0.44050153394763686	0.7286366437658287	3.7973445262700745e-24	GDF6
cg15318690	0.058462999538347576	0.14236642874161162	1.2840132302577696	8.250740921995226e-06	BMP4
cg15324310	0.023119299423094063	0.022528303224103804	-0.03735902350933094	0.2846759775409225	YWHAB
cg15328326	0.03214226008370455	0.05792078271574714	0.8496097227809462	0.017154617464575833	WNT7A
cg15330584	0.0834917770241846	0.07677065234247997	-0.12107920863457369	0.16009668104801547	CCND1
cg15348972	0.0439875713314732	0.07131699451877825	0.697149956880145	2.6449711084312784e-05	CCND2
cg15356195	0.020404646064527684	0.030200548974348228	0.5656770884890215	4.33752899626839e-07	ACTB
cg15361065	0.013214629989159756	0.01368898675960988	0.050879634248211854	0.09782062833372154	WNT5A
cg15405931	0.03500168322476319	0.033874934201890805	-0.04720615847317018	0.3355908223968119	PPP2R1A
cg15409931	0.025379517608550152	0.026193121865141604	0.045523371666185086	0.24039124357460856	WTIP
cg15421087	0.06430581488674333	0.06992438617370045	0.12084648425924557	0.22444182086923464	CTNNB1
cg15426734	0.07837968284287461	0.08348424647575006	0.09102425070204577	0.6381287862379557	PARD6A
cg15448495	0.053100783178889596	0.054855012527068515	0.046890317492680175	0.3083916369085371	YAP1
cg15502607	0.8196895312132186	0.8079620210747666	-0.020790092926718056	0.020171103387371433	PRKCZ
cg15507817	0.0375937843222268	0.03260785254264479	-0.2052747168768315	1.2712943997561774e-05	WNT7B
cg15529290	0.03156706850728464	0.030146540952336535	-0.0664278150373778	0.13477554666981925	AREG
cg15529692	0.02819675207727167	0.08012482619179116	1.5067203309338306	0.004648537464569715	BMP7
cg15585318	0.05055168985253076	0.1899159330621068	1.9095297211977733	1.6174673877753887e-07	WNT5A
cg15618137	0.06476261089675163	0.05717760529262215	-0.17971095047840843	6.258444653676408e-05	WNT7B
cg15647515	0.054790221087136166	0.15366624436103862	1.4878099548548163	2.2963274848896946e-08	WNT2
cg15664899	0.04105693998159422	0.04430229414301743	0.10975530318501374	0.14166030635182994	TCF7
cg15672146	0.023451367794715124	0.022852798992878415	-0.03730119373340026	0.25217746386235557	AMOT
cg15675070	0.020830036154174413	0.021724273481092505	0.060642586762125084	0.14200306443386473	BMP6
cg15696278	0.04822664418178844	0.04025204127660488	-0.2607684770657783	0.006561195293002837	YWHAG
cg15698795	0.7823947358846302	0.7637778752109958	-0.034743534372679206	0.05568013215263823	PPP1CA
cg15700160	0.021107450834363817	0.02062813834833148	-0.03313872712385109	0.26987522788604157	TP53BP2
cg15706230	0.02867917927834699	0.027570609759282983	-0.05687256379846121	0.09449382848123983	BBC3
cg15709766	0.6533275624163453	0.74177506101316	0.1831752591856008	5.883787351934064e-10	APC2
cg15714846	0.5853998612126583	0.4802587531158343	-0.28561049526141546	0.005775942991801497	FZD5
cg15728256	0.09061129739208001	0.1823817273129551	1.0091983527937431	0.00016048265889642918	BMP8B
cg15757271	0.03177199365243195	0.029784183553523868	-0.09320920783253608	0.026022164430319985	WNT5A
cg15801573	0.08783486297508139	0.07501899322947346	-0.22753777888121512	0.0002028573576642389	MYC
cg15802396	0.12517352808302115	0.14858759012628783	0.24738413773566117	0.3390578408591307	DLG4
cg15830431	0.11168857171901017	0.2348639209473708	1.0723435352624069	1.9060621562948235e-12	STK3
cg15830613	0.016758905664829876	0.017239870440442038	0.040820986486519224	0.19010131195539987	PPP1CC
cg15838288	0.1887557531589836	0.2914037282327005	0.6264987178639588	5.217913445492751e-05	WNT3A
cg15894431	0.018044675068605107	0.01720891444578	-0.06841707107249924	0.06240382576171358	YAP1
cg15906692	0.050903244221324216	0.0467603998496872	-0.1224703401977939	0.4093576590437963	ACTG1
cg15919561	0.8933495412077636	0.8720538968770151	-0.03480746679458923	6.587735074135899e-06	CRB2
cg15922174	0.10438856446325127	0.1321611242239336	0.34033418764901274	0.2493174386988764	CRB2
cg15927927	0.09677889168627013	0.22031757413016712	1.1868202568148998	1.2382754086322661e-08	PPP2R2B
cg15928093	0.028309672559757887	0.14049622247231097	2.3111643734636664	3.635177306755708e-06	FZD10
cg15945417	0.014820419358066059	0.015071589031950917	0.024245260908512412	0.5177173264611615	LLGL1
cg15947940	0.012675833322182552	0.014980279447835533	0.24098394204366394	0.5491447973185366	BMP8A
cg15954335	0.020903172879048925	0.024289819248591346	0.21662980960277775	0.0028195462319473004	CCND1
cg15993083	0.07688398825278218	0.2694114419298966	1.809056042481624	6.789747311250146e-14	CCND2
cg16001977	0.10758857325280692	0.09629485652135454	-0.1599942151955868	4.8135141908250076e-05	YWHAH
cg16028555	0.5537407169381098	0.6551301436640621	0.24257092289563445	1.2610006089694826e-13	WNT11
cg16028934	0.03075412774740095	0.029757950387779997	-0.047504895987848066	0.25065635385917334	TP53BP2
cg16049468	0.9797885105706792	0.9791901865395412	-0.0008812746567200244	0.8407744806159028	WNT5A
cg16067980	0.012275996492196668	0.013032691706722126	0.08629494299777865	0.1471623641414731	ACTG1
cg16100135	0.06080963993075716	0.05247922729277077	-0.212553569203648	0.0006198776339992381	MYC
cg16137853	0.040637114895627775	0.038402521530626316	-0.08159693683693872	0.06839225573607999	BIRC2
cg16139749	0.23121116287768445	0.22289380372383125	-0.05285454151025038	0.5162618151294858	WNT2B
cg16190331	0.8794814027000739	0.8780498212154607	-0.002350269442891152	0.7818965566357984	WTIP
cg16208433	0.0518922732140985	0.04690051084439693	-0.14591609976404846	0.20564174872420635	NKD1
cg16208672	0.015882210541388497	0.017962485339803134	0.1775752534408109	0.00042771725984279635	SAV1
cg16211328	0.015853166745705662	0.017279043911413317	0.12425233775929773	0.007939723610030067	CSNK1E
cg16238918	0.1698762283808776	0.21443080293273584	0.33602818026627823	0.011792616599789871	PARD6G
cg16256504	0.05677838891886783	0.07126993590841475	0.32795171366663195	0.007337218120780496	WNT6
cg16256922	0.06886552048563181	0.05979414778163139	-0.20377754591731628	2.9065063004083655e-07	YWHAG
cg16264813	0.01755622641711499	0.018150110399802598	0.04799554216678807	0.13186794937318297	DVL2
cg16271017	0.012777731225559807	0.013641490626635455	0.09436959992509396	0.02558313054535384	BMP6
cg16271600	0.042028698032503406	0.2534894021104232	2.5924787618663467	4.220094269833644e-12	AJUBA
cg16277510	0.0993129153986528	0.22600402432577024	1.1862952081397926	1.8792411158208902e-10	BMP4
cg16292382	0.05852808929129401	0.04801514908050116	-0.2856395242139313	8.471076497939074e-06	DLG2
cg16299428	0.04882704969223533	0.043618228166493425	-0.16274944085608356	0.0028286388349114855	TGFBR2
cg16310717	0.14257450919062062	0.17782222248812268	0.3187195631259111	0.0023999678262861786	CCND2
cg16352624	0.03910179998200224	0.034758920634399344	-0.1698517379983535	2.558931336381594e-05	AXIN2
cg16361301	0.04813796921305172	0.040601910274405836	-0.24562767421377993	0.00926746518406084	TGFB2
cg16366656	0.014135776521510195	0.015248563811828838	0.10932223163027106	0.4184723686181341	SMAD2
cg16403102	0.06461828474986592	0.06348867117524362	-0.025443273237869893	0.8723640860321682	WNT5B
cg16406833	0.01638724850018453	0.01726604662625683	0.07536415038738771	0.10060554800097071	TP73
cg16411863	0.020244845483968387	0.021776167613755934	0.10519544471028194	0.03717043339309691	TGFB3
cg16416793	0.01901966991782481	0.020248767570191277	0.09034189308844137	0.0630171100599391	YAP1
cg16440629	0.08911885396063918	0.3582869653303275	2.007312973170471	3.0238960208049412e-31	WNT3
cg16481008	0.0519707775759482	0.04548401814619538	-0.1923409341376833	1.7402284089169075e-06	APC
cg16498194	0.2675386356861932	0.5280192544581276	0.9808432905843414	4.082063640319567e-21	FZD10
cg16532711	0.013762303327127587	0.013977023656596907	0.022335231270704668	0.5890572466147364	LIMD1
cg16541852	0.04402937343510953	0.12140213284967588	1.4632555486587022	1.3985868542822349e-05	WNT10A
cg16573663	0.024527521899034045	0.026241335094471758	0.09743964183868127	0.08466664126662854	PPP1CA
cg16584595	0.024828178594891444	0.025618786367114958	0.04522370412572668	0.5342339771194311	WNT11
cg16607065	0.3299504969287945	0.5984311509735452	0.8589356852483511	3.818187476647329e-20	TP73
cg16608617	0.05260492828710687	0.0523444382407869	-0.007161710112136216	0.9166222682686552	FZD7
cg16613938	0.5285719012955433	0.5776514132073693	0.12809941953693477	0.10983928297961065	APC2
cg16637776	0.029732766097648345	0.03229690225141451	0.11934210960948903	0.03256893423000877	TEAD3
cg16653138	0.6909619050810091	0.7284439327168054	0.07621176194024015	0.003527023026191181	PRKCZ
cg16677019	0.5819344623270799	0.6591517480698909	0.17975395124702012	5.057611659000403e-07	WNT3
cg16688437	0.14597189416928102	0.09854955967244189	-0.5667692850503435	2.3706319847299923e-06	FZD5
cg16705383	0.014063024185409143	0.016514579672085552	0.2318333783464577	0.4560571798695322	BIRC3
cg16739895	0.015346661768569024	0.01627342945852762	0.08459344395635332	0.12231823923221476	CDH1
cg16741710	0.07539094297488882	0.13261688411625225	0.81480134173022	0.002875690267603154	TP73
cg16750777	0.477342912596673	0.6723225142747538	0.4941274234603428	2.217067125009656e-28	NKD1
cg16794070	0.09104780203248067	0.09339587632668031	0.03673466276634504	0.839612460792315	PARD6A
cg16797714	0.029777799075313277	0.029742565874230263	-0.0017080127266476189	0.9701387035085068	SCRIB
cg16844403	0.019226805260710463	0.020655156201028778	0.10338290698224989	0.2802414508921022	WNT1
cg16862315	0.015073665559533512	0.01698877782127686	0.17255177929317672	0.00041738723271476176	DLG4
cg16887890	0.024370337632507188	0.028521589718974064	0.2269281574361372	0.23856038011056896	WNT10A
cg16904899	0.9744589968984747	0.9003571564259689	-0.11410407365530646	0.0005810782069889855	WNT7A
cg16921014	0.027137899250006665	0.02613625471176548	-0.05425662598782867	0.6485629430227148	SMAD1
cg16969182	0.010769222595647512	0.010469354306208569	-0.04074164164901774	0.8834000923783151	CCND1
cg16973520	0.12218113929037702	0.222166778493002	0.8626215026161227	1.4382529093389424e-05	WNT10A
cg16988129	0.034009958029102	0.033643530921542306	-0.015628099852976713	0.7255049479924078	CCND3
cg16994506	0.04604224967456742	0.1571783315703284	1.7713721110143759	5.996003506077423e-06	CCND2
cg17025232	0.02119835356163862	0.021340691419909876	0.009654701403097822	0.962431103030236	PPP1CA
cg17026052	0.05573339936310286	0.049992202889196945	-0.15683905052719643	0.000289596424270846	TEAD3
cg17035892	0.01853667276565099	0.018647309245516486	0.00858515754525057	0.7713708046834598	CSNK1E
cg17049621	0.3577528207879267	0.3812790432336198	0.09188409413224893	0.03462195369610504	FZD2
cg17053871	0.021115921585386	0.02067413937555868	-0.030503939597467788	0.630535375755956	GDF5
cg17073733	0.1791691375522817	0.21791314751995355	0.2824310922629344	0.006251417896947983	WNT1
cg17084048	0.01927311861935409	0.023451354944289828	0.2830812437499566	5.2050166828643525e-06	MPP5
cg17086808	0.02977544488258976	0.03557405165460614	0.25670223347160215	4.525492170165508e-05	ID2
cg17100201	0.9717693192611973	0.9687371895962633	-0.004508556885642796	0.008868763390664862	YWHAG
cg17150465	0.026014666364889454	0.026879238240322584	0.04716704757276693	0.43718681681474636	SCRIB
cg17179568	0.052357677514284495	0.0429890962135738	-0.284430323561964	0.004607670438362861	WNT7B
cg17180977	0.0430591943034694	0.04126536293209211	-0.06138999590980102	0.23937961023715493	WNT9A
cg17186727	0.03886363567420134	0.04540046989081125	0.22428635870296176	0.5340549185486143	WWTR1
cg17243289	0.30660258652930705	0.24413836377241865	-0.3286708505008614	1.081486065499808e-05	SMAD2
cg17246714	0.15588162148413612	0.236483522800071	0.6012888223615014	0.006683576268723654	WNT5A
cg17249210	0.0388185818210307	0.0401217491655419	0.047637091389444275	0.3155750471676858	BTRC
cg17296482	0.11116217778684026	0.3691278096625356	1.7314544287766083	2.071378454325165e-21	CCND2
cg17317962	0.030046108479256626	0.030584285783523096	0.025612438443261037	0.8802388300297216	ACTG1
cg17318529	0.49216216874739094	0.5634519558688299	0.19515883490001693	0.0002177849749040959	WNT3A
cg17338133	0.9751083669216297	0.9802803974321771	0.007631914743332233	0.0001997203812204408	DVL3
cg17339147	0.11151156031469761	0.23828422460920667	1.0954901614288888	6.005724818644097e-13	WNT2
cg17340796	0.014880989898355878	0.01655594658325627	0.153878999764005	0.00625269794524939	DLG2
cg17349389	0.09867073405769093	0.3525020161684558	1.8369373622356011	4.065442866884008e-19	CTNNA2
cg17356328	0.013397152944926147	0.014224996784831134	0.08650188312888285	0.04915768766843577	WNT5B
cg17415581	0.018291301968975368	0.01857309208636266	0.02205624878082609	0.5061734700478947	CSNK1D
cg17416271	0.02233930940402208	0.026956314126071503	0.27103865584617637	6.37781958025914e-08	YWHAE
cg17426766	0.7183997542125931	0.7526248620945412	0.06714409147293529	9.275176901375253e-05	PRKCZ
cg17435831	0.6953659721955614	0.7030261631025	0.015805909795077566	0.406669419374196	PRKCZ
cg17441887	0.053893777472481565	0.04533333361228225	-0.24954645579031592	0.0004991749416422541	PPP2R2C
cg17467925	0.9269955045472623	0.8894532905732319	-0.05964349784002019	2.720221592294337e-08	PPP2R2C
cg17473022	0.031554097937405254	0.028544092497863775	-0.1446351850181851	0.0006200717763107331	LATS1
cg17484733	0.522561524021635	0.6486002834450606	0.3117287507083079	1.7236491797389325e-11	TCF7L1
cg17487170	0.1823495725343589	0.3723018238669282	1.0297658661176303	2.321740652273412e-10	TCF7
cg17496659	0.25558432044183915	0.3144056943273277	0.29882801435383216	0.02610655689565662	TP73
cg17505251	0.031835671617974154	0.028633547412518084	-0.1529377831945085	0.16009486952582264	MYC
cg17515702	0.037588406940160246	0.0460604682193342	0.2932413038232024	0.00430952512419354	BIRC5
cg17537177	0.087529732713303	0.1523458463227921	0.7995050957087326	0.00034849949621214825	FZD10
cg17553300	0.9035504229209116	0.9447044102999255	0.06425787995614965	1.7155948537885797e-05	WNT5A
cg17559711	0.05373048658617819	0.04671086939924759	-0.20198260588897984	3.654269637072349e-05	AJUBA
cg17565051	0.9803607536429711	0.9778254962310153	-0.003735707305182473	0.007152539686222444	PPP2R2D
cg17582391	0.034260201070723244	0.03329026238421772	-0.04143337709507363	0.7370156515589473	GSK3B
cg17583449	0.052607671306831694	0.06528899015972932	0.31156653693952674	0.159209264460043	WNT11
cg17597195	0.0268748136954176	0.02482199711761763	-0.11463555764713507	0.005856228387423189	DLG2
cg17613214	0.9719776048201328	0.9244118835308324	-0.07238726720258258	0.0033945975366139083	WNT7A
cg17619993	0.02646476217918346	0.1088765334735156	2.0405484440071193	0.0003611342647166631	BMP6
cg17630771	0.08981238971771262	0.08039458859902644	-0.15981608392979305	4.823363231867562e-05	YAP1
cg17648210	0.044634213648623675	0.16327929031388982	1.8711199025631506	8.78084934964243e-08	ITGB2
cg17661940	0.043838414685878416	0.03607837804049725	-0.28106114608158095	1.5655896764441036e-07	PPP1CA
cg17774058	0.12420988134244171	0.10350843217415534	-0.26303164999072576	0.0008038599832445154	BMP2
cg17776353	0.020126366082657773	0.02033983902529797	0.015221551506937424	0.653221603186403	BMPR1A
cg17804302	0.09294644223684755	0.07747861015356039	-0.2626015688980864	1.3725927106028127e-07	NKD1
cg17804348	0.7302444694819222	0.7845044268764125	0.10340206137149249	4.478505969987841e-05	TP73
cg17820365	0.2635111705968236	0.5174127994961566	0.9734516221611198	1.9173279230618178e-25	GDF6
cg17851496	0.23970775630176352	0.4138998269310442	0.7880050538221991	2.2781875772658483e-18	WNT7B
cg17873420	0.015088808483669575	0.015911620158299267	0.07660185650721517	0.011692121087091337	DVL1
cg17886028	0.033506238508959056	0.1265541880533846	1.9172536109707832	1.7974433479837136e-05	CCND2
cg17910969	0.017757492055843406	0.0180307538439844	0.02203187546018864	0.48781344998215437	LLGL2
cg17920868	0.04417359811040843	0.04163138971247661	-0.08551263184811819	0.3181421889028274	MOB1B
cg17966020	0.05179362009464672	0.0479383911824162	-0.11159290579557676	0.16654893364812365	WNT8B
cg17978903	0.05067388180612761	0.05860788083884991	0.20985232403275614	0.09978942897706777	YAP1
cg17999376	0.028715041057997798	0.14455237508422927	2.3317137837092283	1.6958057811729505e-07	GDF6
cg18001524	0.23588006430543956	0.35310114606054877	0.5820280110821371	4.358934080176797e-11	WNT11
cg18004316	0.010962646780681954	0.011842863787409327	0.11142182982085938	0.0454482960323715	FZD5
cg18006328	0.21061980681774464	0.26729281551119227	0.3437799456226547	0.004207312756602499	GLI2
cg18013519	0.00947406779749842	0.012038640358903573	0.3456165625156597	0.29851650810165553	PPP2R2C
cg18024631	0.8790064192133924	0.8662145515931183	-0.021149292594789933	0.003946671470824657	DVL1
cg18039133	0.18575142485666454	0.38107609919133467	1.0367058488410257	3.418377624723105e-21	BMP2
cg18073151	0.087260971715815	0.1065094206908541	0.28757259715939715	0.058260717328846454	AJUBA
cg18080670	0.026718255375252804	0.029288876808178186	0.1325270616495035	0.3273060878900651	ACTB
cg18097224	0.03588323998515568	0.2018892345138749	2.4921819171450537	3.856519213241576e-08	TCF7
cg18108008	0.023842117523945897	0.025067860633960562	0.07232650390490555	0.7490477754041138	BMP8B
cg18170491	0.0597227046320318	0.048203802479993244	-0.3091325459163415	1.2352732027382787e-11	BIRC2
cg18209212	0.027447015578259074	0.06175900893645058	1.1700003136099195	0.0034237762853752325	FZD10
cg18210026	0.2742902023500753	0.2587485029976795	-0.08415257416692712	0.005992319267156029	GLI2
cg18217145	0.017069142690479808	0.021310225103876985	0.3201552328304473	0.25377767091998077	BMP8B
cg18236665	0.03396900267156858	0.03791601819142158	0.15858860399144611	0.277153469159032	TGFB1
cg18238813	0.016575110385726545	0.017386679153241515	0.06896392662073439	0.06058265280732655	PPP2R1A
cg18269141	0.7743653692263129	0.8225735324466226	0.08713021709761096	9.34978743684752e-06	PRKCZ
cg18315896	0.051357917134846075	0.04652439205031723	-0.14259939565774526	0.00045729458425954853	APC
cg18338288	0.8753329809964941	0.8729555545312433	-0.003923727023324109	0.6763562452638743	WNT7B
cg18386163	0.019095183456883748	0.021882350335259898	0.19655892245053377	0.3921564797387491	WNT8B
cg18389752	0.03421204321350534	0.03792464469973367	0.14863139713371204	0.08872361824617733	AMOT
cg18392085	0.013443514468672906	0.013779832611407772	0.035648019461813535	0.2980153424013356	AXIN2
cg18404112	0.8589512536606451	0.8423355686532998	-0.028181172348157625	0.0003509419851395134	SCRIB
cg18411891	0.01510050075312622	0.01448173558011191	-0.060361877856975645	0.059168471413150334	FZD4
cg18420143	0.019741396288206564	0.020044749188422892	0.022000332054247555	0.6511260028508057	DLG4
cg18427648	0.07863445061703898	0.07861936060539576	-0.0002768808572870697	0.9961671900258254	SMAD1
cg18488430	0.016608363852181385	0.01812628183603132	0.12617306639829323	0.6606881842480414	NKD2
cg18519450	0.9756568821692952	0.9699511096732283	-0.008461841560824664	0.008875803610444724	GLI2
cg18521536	0.04716246323024952	0.038891730230728054	-0.2781756508634715	5.137922149704028e-08	BMPR2
cg18533201	0.17893106180488494	0.39150295448618444	1.129619338958412	1.2767172277893926e-21	GDF6
cg18536802	0.07138491330345792	0.05637366642854283	-0.3405978025962381	1.7138668594685962e-12	APC
cg18551892	0.05235877390203445	0.05403792508587741	0.04554096629103394	0.5274706447706488	FZD4
cg18552861	0.16598129886059032	0.4449405222315214	1.4225917935438592	1.4201684667974073e-21	GDF7
cg18562578	0.7938589679172976	0.8277084785744462	0.06024000579612073	0.02300910445500534	WNT5A
cg18572219	0.03449861679913357	0.03559667603889084	0.04520401182983155	0.6591944473289459	FZD7
cg18642177	0.5267038707266148	0.6566433749589392	0.3181179892745602	1.9810762860527505e-11	WNT3A
cg18676229	0.01249460151225219	0.014077980447637195	0.17213549686135907	0.3695106855926259	YWHAG
cg18686155	0.12956179438402204	0.29782966982398396	1.200847128326625	1.9617507414885355e-13	BMP4
cg18706864	0.021817698991737123	0.024880400116742446	0.1895107309602168	0.13184524248855464	SAV1
cg18714712	0.04258268148910452	0.03646786344264068	-0.2236411227144277	0.015486750950109698	TEAD2
cg18722790	0.031068161418530506	0.032841311899122004	0.08007489225051376	0.04775255551663555	BMPR1B
cg18724581	0.17514810832561056	0.21680920399312972	0.3078505968388714	0.011189778479311512	WNT1
cg18768157	0.01454422868602238	0.014789852757042157	0.024160900483589907	0.7291284760463492	FZD8
cg18776876	0.5787717951011458	0.5404373164390642	-0.09886732351700038	0.0028463043008881937	PPP1CA
cg18802567	0.1239194013805879	0.11383325770793595	-0.12247996067057898	0.08695609571560124	FBXW11
cg18865127	0.01667589601725846	0.01823862878081212	0.12923298733016877	0.004604022769487901	TCF7
cg18873878	0.4620529069681005	0.7288034459671968	0.6574717249370169	2.6080611200350247e-22	TP73
cg18885406	0.0751558239462753	0.06833645958026141	-0.13722939962371533	0.0010579045515708904	TP53BP2
cg18888652	0.8881184437343816	0.8668266268789716	-0.03500862381826946	0.00033846064321302164	WNT4
cg18891615	0.018711860925077678	0.01997908139294737	0.0945372076958921	0.43137979518129665	YWHAZ
cg18918423	0.09355396109029311	0.07896634535394091	-0.24456081625301238	0.0004645328599168321	FZD4
cg18927317	0.01109858443535644	0.011890885754200555	0.09948050536723793	0.02139062161577391	YWHAG
cg18946478	0.022558228813601703	0.06320963362779182	1.4864906555793154	0.004994156869798662	GDF7
cg18948967	0.013145992878812376	0.01643504576726712	0.32215236529506536	0.18737917782452795	FRMD6
cg18951977	0.09806030983837005	0.24615364299502906	1.3278178659691342	1.8172333537759144e-11	BMP4
cg18977656	0.1790227414377328	0.15837165355352462	-0.17682873106830005	0.0015371693936457641	YWHAZ
cg19081759	0.06919953706488796	0.06783871884558595	-0.028653462035818526	0.6115483117789906	YWHAQ
cg19103535	0.9462421027669018	0.9414786860267409	-0.007280920288083587	0.04176142327188463	NKD2
cg19113641	0.050837324870515156	0.16659092691989277	1.7123498081411415	0.00013056244972452162	GDF7
cg19114570	0.03144413827762545	0.030185836163523997	-0.05891933415226451	0.16057130580750012	YWHAZ
cg19152024	0.016159046955023154	0.016313491589980994	0.013723484462148541	0.7764222911623084	RASSF1
cg19155557	0.1033408963824982	0.11676910392472396	0.17624729740654554	0.004925282427351702	CTNNB1
cg19192223	0.03770225269295495	0.06360621491204285	0.75451701050654	0.058792573416168316	PARD3
cg19209049	0.2797816585478461	0.2546738030151904	-0.13565082322187205	0.2924298549630372	CCND1
cg19210302	0.0614631467324937	0.08849629746870487	0.5258954660367122	0.0069702898507251875	LIMD1
cg19228181	0.012954138361257188	0.013811177160658689	0.09242323079829673	0.022198045603981066	BIRC2
cg19305488	0.18121265330199762	0.2561803595230026	0.49947617729105703	0.0021276969118159306	APC2
cg19333963	0.08247325731519264	0.22304556953546512	1.4353401977870266	2.1517104524013296e-05	APC2
cg19355325	0.1715627740942943	0.16262779695137355	-0.07716267969409124	0.026067063465459273	BMP7
cg19370684	0.051595440246520546	0.05305518070302498	0.04025006058073735	0.44046983867221046	PRKCZ
cg19419581	0.1051389260007055	0.08654117984169764	-0.28083820819898236	0.009848361545635478	ACTG1
cg19434433	0.020919683451578578	0.020969956623618634	0.003462855764976278	0.927466787748715	WNT3
cg19470652	0.053900941437907225	0.05064164103468694	-0.08998631558076065	0.2017025509098156	PARD3
cg19472759	0.01855021712954709	0.01945425157489114	0.06864940578072785	0.07869259932420244	CCND1
cg19483126	0.9834341674634497	0.9799880913055621	-0.005064261715859503	0.2146750570048539	WNT5A
cg19494946	0.16059116220203884	0.2676681329594993	0.7370528908205554	5.124796663405546e-09	BMP8A
cg19496491	0.044700004865614915	0.024129094510421226	-0.889501211717456	2.2565565131090313e-18	TEAD1
cg19496744	0.01875388972627717	0.01710768746891738	-0.13254509788573585	0.004248970826700589	CSNK1D
cg19500479	0.2951677038088846	0.5008859049123356	0.7629471387541191	3.250471190290783e-17	GDF7
cg19510038	0.02405661232622851	0.025041208133151662	0.05787067272300324	0.547637540103286	WNT2B
cg19513193	0.018411679885044694	0.018661768386807633	0.01946443781364962	0.4550166600748583	DLG4
cg19517525	0.03158399317357091	0.04839234945843604	0.615585400964499	0.14235273104477889	ACTG1
cg19554389	0.03304642629808726	0.03305525424174281	0.00038534665094207184	0.9986301062777043	WNT5A
cg19575813	0.04339444943657043	0.054660900185986565	0.33299869912522934	0.0016639509724569875	SMAD7
cg19579695	0.02132818165116209	0.021915291054185198	0.03917686627811732	0.2834230752778564	LATS1
cg19580847	0.038688546978417546	0.08567193861508879	1.1469161880161112	0.0009169054275966125	TGFB1
cg19582614	0.033772355560383154	0.19471724816410732	2.5274659711394247	7.979200325561372e-09	CCND2
cg19590834	0.029684764568183	0.03292342700030421	0.149391842694161	0.0005094828231532965	LEF1
cg19613400	0.018577403377428806	0.030896435542843128	0.733891541268174	0.11975651643552138	BMP8B
cg19616372	0.03580476914896812	0.032390484090907744	-0.14458173535810634	0.005802076041565366	DLG3
cg19617932	0.018802783853570978	0.019178179701652354	0.028519516848095977	0.4584261411060242	WNT5B
cg19669439	0.03569648174789915	0.032887616482420994	-0.11823743577664274	0.0013314969203323034	BTRC
cg19691778	0.1936725700836785	0.36221022770831246	0.90320764516823	3.19530463723428e-13	GDF6
cg19693151	0.8990928622009986	0.8860810509276277	-0.021031461308789075	0.03252220119402861	WNT11
cg19694010	0.06726714678542962	0.32641129187889395	2.2787169958093387	2.576218333044276e-13	FZD10
cg19707040	0.05914909678020555	0.12759844973203038	1.1091827574925255	0.0008302217587596888	CTNNA2
cg19711530	0.5891540885162211	0.6913299637980099	0.23072944795421516	6.052558803496024e-09	WNT3
cg19720077	0.016712308804559185	0.01777787794582714	0.08917207192226626	0.04791542364800099	SAV1
cg19722720	0.022499458122522804	0.02440784432646228	0.11745462757194682	0.572455057158113	WNT2B
cg19737633	0.0835731565261079	0.09745485829648108	0.22169448123747904	0.38768472021713185	LEF1
cg19764325	0.026041450234932997	0.026952911733251612	0.04963134260446581	0.25748927611169803	YWHAH
cg19803229	0.645475203953242	0.6789758614163723	0.07299861025980758	1.2592998316152644e-05	PRKCZ
cg19841276	0.036471041591606974	0.03537900807809293	-0.04385780306086016	0.7566688044391094	FZD8
cg19870717	0.29426205994035887	0.3362291856728639	0.1923434167234393	0.006117368015973407	APC2
cg19918230	0.1947443981185817	0.491828142261749	1.3365724585567595	1.0120452138660137e-37	WNT10A
cg19939997	0.014974141261951466	0.034867993318252355	1.219430068600049	0.06377650929697719	GDF6
cg19964454	0.19711165343822326	0.1520413266040173	-0.37454955418361935	6.11633393626843e-12	CCND1
cg19972619	0.047283495497460706	0.04312978156804214	-0.13265228315130498	0.07548858568948476	MYC
cg19978955	0.816432932659522	0.7932145364581648	-0.04162326124134251	0.00031815910967322665	CSNK1D
cg20013286	0.01945705820542727	0.019583355802036833	0.009334406746391712	0.8601447161219882	WNT2B
cg20027578	0.8729785920060426	0.7695430300933173	-0.18194427602263863	5.7379734789265594e-09	FRMD1
cg20051444	0.015807972770613823	0.015770615116275147	-0.003413434950867133	0.9067255839244184	PPP1CA
cg20058043	0.0368667656454251	0.1355601822654272	1.8785407235300788	1.0080595327831259e-05	FZD10
cg20064455	0.10768604362250425	0.23989767722193758	1.1555879038386576	8.705981794572404e-14	WNT2
cg20072442	0.05878783292449982	0.19064709513058933	1.6973150466194042	2.4154315328390274e-06	CTNNA2
cg20080006	0.017745809807041546	0.026409952079970683	0.5736032723622014	0.2957821910071502	WWTR1
cg20096419	0.9764528565753232	0.9761102139934726	-0.0005063383264371936	0.7620133262295923	LATS2
cg20102368	0.02267264946987941	0.024064131904459888	0.08593138938508592	0.019159979310242898	BBC3
cg20122470	0.01838402271288699	0.018880226372340065	0.03842357709419428	0.3580764721782864	PPP1CA
cg20131685	0.02799625902516795	0.027048381398013945	-0.04969179689484009	0.30962567393475526	LLGL1
cg20208858	0.01938576242631672	0.021919803871319435	0.1772374135299999	0.2414836416546988	TEAD2
cg20216935	0.05571342656998375	0.054301563044467774	-0.037031323585675416	0.49029936378160377	TGFBR2
cg20250605	0.9411417540903932	0.9300910906412275	-0.017040020158521477	2.9482925105491923e-05	PRKCZ
cg20264534	0.03120581055765978	0.033078528615798526	0.0840803770567962	0.17926628254624977	TGFB1
cg20284440	0.048945227586945306	0.03639381859241945	-0.42747476370273724	3.623803774040438e-07	FRMD6
cg20297199	0.1585401266686421	0.4303816508444169	1.4407685362829998	1.997021283405372e-21	BMP4
cg20305028	0.8758266053808257	0.8662279709130722	-0.015898517389348627	0.05048324286153055	GLI2
cg20306180	0.12424836603628071	0.11801386836230197	-0.0742704719384832	0.5934614846557668	YWHAH
cg20316284	0.10825295327057148	0.12841011502153885	0.2463524658439303	0.06715195784261038	CSNK1E
cg20335959	0.09860147446509333	0.1067475164747975	0.11452137971198835	0.24708710723132007	ACTG1
cg20340302	0.04947425185717955	0.09269809079627843	0.9058617343034548	0.023528535719001275	BMP7
cg20349305	0.10144310399744702	0.09124646348966002	-0.15283024601679565	0.010664795087496386	WNT11
cg20410381	0.04394334257533365	0.0967694824684559	1.1389075329788532	0.0006535766085492843	TGFB1
cg20480233	0.018049551350608838	0.01888822634216176	0.06552425779319429	0.7459024548728548	AJUBA
cg20493718	0.9842952151557651	0.9758630911529175	-0.012412322497493631	0.006635835497419606	CSNK1D
cg20516074	0.014853744821897365	0.016803718694970226	0.17795384046699853	0.1900158686608469	RASSF6
cg20530585	0.025666606756624258	0.04550264613975717	0.8260578679634765	0.06028359560239816	WWTR1
cg20560075	0.041503049404268355	0.20884604808399032	2.3311505978155167	1.1926492784213505e-08	PPP2R2B
cg20611911	0.33144869833766377	0.5403220530172311	0.7050339790219551	6.659689275758008e-21	TP73
cg20631750	0.027755325144236696	0.024935277398095607	-0.15457634120501385	0.2553515112983029	BMP7
cg20677901	0.31774827416239904	0.36173939708128333	0.18706644133252306	0.09706483513612807	TP73
cg20692569	0.3692789463554809	0.3900015095072611	0.07876869522583213	0.28180304344791424	FZD9
cg20695057	0.017278711762705488	0.01792549430873873	0.05301724338969687	0.10029928663556473	TP53BP2
cg20695805	0.0706705192213391	0.08418867008312944	0.2525175831620007	0.00043620853286359623	PRKCI
cg20716119	0.09106059279541029	0.08101822541358947	-0.16858036595550932	0.04030608121650664	CDH1
cg20752795	0.029755543302107924	0.05104371455454744	0.7785748607647743	0.032736361602644114	GDF7
cg20769177	0.04164703633846737	0.15286470429844054	1.875969593871684	1.2080303865375763e-05	WNT9B
cg20782778	0.07797697355687228	0.06730363695062354	-0.2123636947011116	0.0004443275257114588	YAP1
cg20792512	0.013642529233620148	0.014241980723424237	0.06203866992832574	0.8208053386606522	WNT4
cg20792735	0.03932031319537298	0.13035659451855028	1.7291168499735734	1.4989310897145498e-05	CTNNA2
cg20800022	0.13612849226758855	0.25806869182907116	0.9227860677215726	1.3207364041371628e-11	GDF6
cg20808578	0.03224084079252594	0.029973103404812483	-0.10522089993503671	0.49278465905084634	CSNK1E
cg20824211	0.013832792754139612	0.015409030530007353	0.15568363955503228	0.005409014999695454	DLG1
cg20826201	0.2872506495138728	0.3236969903868795	0.17233379696221696	0.06776945093790046	RASSF1
cg20835807	0.02369188646152627	0.028107507745510983	0.24656246013782612	5.3970900776499506e-05	DLG1
cg20873420	0.022883057455556712	0.02365896068312611	0.04810687212589512	0.45612026147088425	FZD5
cg20975074	0.4695568000079121	0.4709026932130967	0.0041292895489080305	0.946480480818945	PRKCZ
cg20975318	0.018209539256194528	0.018306035446793534	0.00762496008002749	0.8880579505439735	TGFB1
cg20989729	0.07837773179086717	0.0744997312297875	-0.07320860190959005	0.11515233352788634	YAP1
cg20993243	0.013510046143329277	0.014019830748737385	0.053436330669314684	0.23837379423461547	ID1
cg20996645	0.9139421722040653	0.9086292895187822	-0.00841107344729094	0.13818429015226177	LATS2
cg21039778	0.06026857791045158	0.18833720881387636	1.643840125290461	5.471220584330514e-05	GDF7
cg21057429	0.06570174233515143	0.12338375528430766	0.909148926846878	2.9237862234522386e-05	CCND2
cg21070864	0.015012015785606117	0.015861120718616825	0.07937700053499265	0.007267787989212961	BIRC5
cg21104276	0.4214950039178509	0.7512816070981776	0.8338382519329425	3.564967664924892e-30	FZD1
cg21104946	0.09750538403724823	0.11154241425163831	0.19403861379139695	0.1586463003385319	WNT7B
cg21127999	0.879054460463138	0.8362375113142886	-0.07203978791907764	0.0008660344327305821	FRMD1
cg21137823	0.21980203798071468	0.17702982711521867	-0.3122123076046165	0.0009840482159492424	PRKCZ
cg21153658	0.2720599601683506	0.2416527395370557	-0.17098929649811714	0.039800388749057225	APC2
cg21164765	0.021261125830150426	0.023966543724640473	0.17280387609167416	0.5101394887488379	FZD6
cg21166685	0.9031321610287963	0.8670168036739635	-0.05887716719891025	0.0007828784159473277	SCRIB
cg21196927	0.22656131512228925	0.22101899702883213	-0.0357311674849602	0.4021697261846511	FZD6
cg21198010	0.038520120545601916	0.05794011354048506	0.5889502937562602	0.04449536325992097	TGFB1
cg21210962	0.031128178643800717	0.07020796453398613	1.1734135370309025	0.00334971378475711	NKD2
cg21218476	0.01664792333774574	0.021102667498046162	0.3420831486615525	1.045261433697342e-07	DLG4
cg21237861	0.6067472077174038	0.6550707308127339	0.11055512503458885	0.0004944512388058668	PARD6G
cg21238457	0.19090710718493778	0.2674417130153154	0.48635368772349324	0.00022389278080667464	WNT11
cg21252914	0.04158724785787351	0.04658438142617817	0.16370512239037588	0.052117458474943416	STK3
cg21291356	0.08368178226636434	0.07024246150623004	-0.2525701765196189	3.074346485153749e-11	PPP2R1A
cg21297673	0.020026891345216857	0.021264985684681995	0.08654138616903415	0.06318593171372203	WNT4
cg21303803	0.01902859718640382	0.021894856732936403	0.20242280154661868	0.32985736078011785	ITGB2
cg21345510	0.02196214314811456	0.02341791553750257	0.09259382039042223	0.06859511897871927	SMAD3
cg21369801	0.9426891799771853	0.8083003838585353	-0.22189063638902595	3.4231422697125417e-09	CSNK1D
cg21388335	0.018486573335275404	0.019151501471607605	0.05097967133691818	0.2272373647001068	NF2
cg21391660	0.054052001999747794	0.04480962679711167	-0.2705393432031033	0.00010091644275193976	LLGL2
cg21399685	0.061463023690041314	0.06928559668330952	0.17283672891413399	0.4209053724025843	WWTR1
cg21404910	0.040335739017928224	0.03596458196023178	-0.16548185393257098	0.00024691509594099506	PPP1CA
cg21418575	0.6017850548361037	0.6228547539730469	0.049647496372769745	0.1923985599732127	RASSF1
cg21454231	0.04039897012327755	0.03716174098892411	-0.12050042326270605	0.19638526475769857	WNT2B
cg21462428	0.1302843066703028	0.4267678708000482	1.711788251743097	2.7023538880734344e-30	CCND2
cg21505940	0.016114591770511978	0.017621068682848216	0.12893378230492172	0.04230255612656743	SMAD7
cg21511991	0.01970089969376106	0.02082307336489035	0.07992150209959277	0.05198333951577013	YWHAB
cg21515898	0.044745384030988336	0.0658951533001697	0.558433495980505	0.10652744239218519	LEF1
cg21522636	0.094016334408046	0.09117163698363163	-0.04432635320444949	0.6358658505842231	RASSF1
cg21554552	0.32633094380498173	0.5744709315750388	0.8158980987127973	2.10396665473484e-35	RASSF1
cg21566550	0.017844757746103054	0.01573140477684021	-0.18185281029591235	0.0002715204613756837	BMPR2
cg21589115	0.1605207633178333	0.14095114317528135	-0.18756474279354488	0.10343931802526962	TEAD2
cg21599792	0.03891117101791179	0.03243109544852809	-0.26280664279158367	4.6456428575442737e-07	FZD4
cg21624739	0.04309535769754078	0.04840212017096124	0.16753777542570575	0.1438578642015763	TCF7L1
cg21626886	0.013827524935345913	0.014336619049076668	0.05216189512183334	0.13595317666688395	ID1
cg21637033	0.03836056966721297	0.03589650757442216	-0.09578065612533933	0.04113428596553394	TEAD4
cg21656600	0.053608291556216645	0.044109764711188076	-0.2813580936785739	1.457729505603427e-07	PPP1CC
cg21661549	0.09988448039072051	0.08462239747072343	-0.23922097600965458	2.1585558387200035e-09	PARD6G
cg21676273	0.05791634446747666	0.04793139139557982	-0.2729997256337832	2.7721516093461373e-07	LIMD1
cg21679294	0.030801922899351807	0.030062742836447283	-0.035043775631091414	0.43191982323901557	BIRC2
cg21703138	0.016812045075752874	0.017510809107076537	0.05875051699404005	0.03492149374597999	PPP2CA
cg21733130	0.04136980307197352	0.03781814953521041	-0.12949931701114664	0.02163127439527428	SMAD1
cg21742931	0.030118204723787154	0.027431421575991495	-0.13480638809950946	0.00121954322479071	CCND1
cg21757774	0.02927776722926326	0.026755149605852648	-0.1299889394874478	0.00011649101553741769	YWHAB
cg21791662	0.09667658429964489	0.3313621108730873	1.7771702421273476	2.3560748774467562e-23	GLI2
cg21794428	0.01624466165198947	0.0173233633055426	0.09275335922643525	0.05277900828158239	LATS2
cg21799469	0.0692407967924704	0.07673733659235188	0.14830636589995672	0.368146060412357	PPP2R2C
cg21803052	0.020288447551166103	0.019240654306706035	-0.07650061503546882	0.03080425334741237	MYC
cg21809942	0.025711411018035726	0.02538711962306198	-0.018312067404487157	0.545637695773692	SMAD2
cg21815083	0.011939777961185815	0.012876983100029398	0.10901862175733681	0.16422842315212002	CCND1
cg21817833	0.01514480368443477	0.01671762124618978	0.142546703423982	0.0005111573531789584	FRMD6
cg21829675	0.0626590213735896	0.056760533210955685	-0.14263409526055268	0.005602827871658383	ID2
cg21851386	0.012734708464962876	0.013538339300346163	0.08828484708067823	0.084600342961819	SMAD2
cg21852721	0.04650963920500754	0.04120421905187426	-0.17473768047356278	0.13976798821961564	MOB1B
cg21855205	0.7119866678140734	0.7261444922441462	0.028406425716493877	0.06739061223631011	PPP1CA
cg21859781	0.015483977749103156	0.03881937604570579	1.326000789859323	0.027997306877128248	GDF6
cg21885046	0.024637374671533648	0.12680707345963707	2.3637147855646825	1.0394201006648233e-05	FZD10
cg21915672	0.0517471048701858	0.05512508050897781	0.09123070824890403	0.20676569234664047	BIRC3
cg21938261	0.044511543867240266	0.2726861701782581	2.614990086818134	4.5771781828595524e-15	PPP2R2B
cg21948783	0.11373250902046182	0.10157358436491823	-0.16311943176647378	0.002019156207221589	WNT1
cg21949625	0.014611102528215951	0.015056616862714206	0.0433325954557542	0.4121565609011627	FBXW11
cg21959223	0.013370128746303035	0.01325243266662278	-0.012756147245280135	0.8409322485920613	WNT11
cg21975377	0.04761690035739716	0.044404665176183036	-0.10076245601508464	0.47787275727467016	FZD6
cg21998473	0.09539897083181344	0.08184702607864863	-0.2210437053016022	0.006262827557359485	WNT2B
cg22021178	0.019529468441332992	0.062108917407876066	1.669147738974412	0.0011369512849880054	TGFB2
cg22028075	0.0153931728781111	0.04107034438422993	1.4158064105783648	0.08149869487964564	PPP2R2C
cg22039909	0.5845654922474943	0.7219726588291512	0.30457953588552195	6.106819269740633e-12	TP73
cg22053108	0.977443494437783	0.9791251273129591	0.0024799375601047805	0.46063866077149485	SCRIB
cg22093543	0.01461479294642824	0.014960375059593722	0.033716954276491726	0.5761567599849506	PPP2CA
cg22112133	0.9146647641710234	0.824298493800689	-0.15007621618331257	2.316431471819068e-08	WNT7A
cg22120017	0.07295311820266419	0.07014886869803091	-0.05654980647285882	0.28166509145254076	YWHAZ
cg22125838	0.15728761768332317	0.18436159168783794	0.22913302792247742	0.03104162743500549	WNT10A
cg22145576	0.08463192690921054	0.07504587290972796	-0.1734292803419105	0.018622283924818895	SCRIB
cg22151768	0.036000172800203616	0.029923691285773997	-0.26671567927834466	1.3955293722990869e-07	WNT5B
cg22178761	0.01725699862328864	0.018092533470919128	0.06821287106499165	0.6779225666284354	NKD2
cg22232616	0.014641963400927757	0.01445650282353302	-0.01839043173675209	0.6126781747752498	SCRIB
cg22238152	0.021958746015902263	0.02442758780362056	0.15371573652199147	0.005433175297147867	LATS2
cg22251932	0.017994161006030615	0.018407119953264037	0.03273507801619409	0.6529275036129936	SCRIB
cg22306173	0.21854772908410636	0.35691549169126585	0.7076341347652864	1.5511886086260552e-08	WNT7B
cg22312494	0.11030958657527062	0.096018084465089	-0.20018011534923286	0.09672245483156869	WNT11
cg22331096	0.019022450348620275	0.02036324384079506	0.09826430256132428	0.6632599178559484	MYC
cg22344703	0.6218756664729913	0.6078527561528984	-0.03290427345146628	0.29916099277485936	WNT6
cg22345911	0.020292656405467624	0.02118699439693054	0.06222120729890977	0.26598099903320727	CSNK1D
cg22347212	0.3785722830238923	0.43163381661747907	0.18923910935780638	0.018370003467369375	FZD10
cg22376366	0.97471409328755	0.9731711449950826	-0.002285560023463007	0.48170335285241417	DVL1
cg22376688	0.19736138354876878	0.33745129689603937	0.773839563910449	6.774824521051999e-11	WNT1
cg22413388	0.30464918823751314	0.4811834669171462	0.659438177324166	6.176872883971734e-08	WNT7B
cg22417420	0.012759523658259981	0.012690520899564817	-0.007823183294462637	0.7778333800167588	YWHAG
cg22424903	0.24517057811843418	0.25050448754068094	0.031050590408510714	0.706143185818709	TEAD3
cg22475339	0.9358006448827093	0.9217037585749832	-0.021898089061580722	1.2739572461968694e-05	DVL1
cg22478328	0.05731851810018743	0.03853467717682547	-0.5728440061023458	1.374007124960016e-19	YWHAH
cg22500428	0.05606353153426324	0.3898185953092549	2.7976683822678963	1.9843722785020692e-18	CCND2
cg22505205	0.2663017246745901	0.2574132348203707	-0.04897554086210587	0.3467964994452558	BMP6
cg22507733	0.05958449569621672	0.047602210100406356	-0.3239084228580391	4.2129042846369746e-11	FZD3
cg22525281	0.05553676291340636	0.04530839283328176	-0.293664771962855	4.09183285135911e-05	WNT9A
cg22541378	0.02319844974937671	0.02244380492659903	-0.047711120999827356	0.37051196504784356	BMP6
cg22549986	0.022280832869675093	0.02607321900505798	0.22676554688742506	0.39111021425721115	WNT5B
cg22555262	0.06566532337206309	0.0882145702255631	0.42588525114471787	0.00033515457635975636	CCND2
cg22560193	0.2447185026637629	0.29875807260280435	0.28785451125875716	0.02000839532900344	APC2
cg22579504	0.08822395505676342	0.08442041236768114	-0.06357856108692894	0.49875940160285737	ACTB
cg22587479	0.46220279992156516	0.43128466555262107	-0.09988557780003646	0.0614348667079844	WNT6
cg22615158	0.014872102255205657	0.015493408643910002	0.059045985856129496	0.14155984561514623	WNT5A
cg22619759	0.036004571531005676	0.03369246602808107	-0.09575407194940827	0.3299513401920121	ACTB
cg22626579	0.8589614664067858	0.8920158985772256	0.054476011277487066	3.012396311193177e-10	PRKCZ
cg22678952	0.014708054338798777	0.03337842277352729	1.1823093731312937	0.008234786026372369	CCND2
cg22693302	0.017752744800442834	0.018137244430961312	0.030913184757635655	0.5535353393976508	PPP1CA
cg22694703	0.015798468168282953	0.017456507750149813	0.14398029009813948	0.00322494598234866	TEAD1
cg22712840	0.9651172708476027	0.955884814489516	-0.013867472252496856	0.0013954780654053278	PRKCZ
cg22750364	0.07035860005157123	0.06703492001873555	-0.0698139531784267	0.43518446113949927	TEAD2
cg22794494	0.0470954348429967	0.03920579847909555	-0.26452017760101015	3.35101812465043e-08	BMP6
cg22796393	0.11439623755744334	0.10123811582270544	-0.17628704096453643	0.16338776213398748	RASSF1
cg22813950	0.12244904516467042	0.39157473966149065	1.677106176158504	4.154514055866288e-19	FZD10
cg22832044	0.0919609687332431	0.10741051852159654	0.2240417119527273	0.004426763610312446	CDH1
cg22865720	0.014912675683930943	0.01507511566752696	0.015629937411548948	0.6762097305737553	PRKCZ
cg22866835	0.015704479718562463	0.017010078921520556	0.1152136866493572	0.07312622353991273	FZD8
cg22869660	0.01814730739112159	0.0193633726692928	0.09357475586784927	0.05016065489925683	YWHAZ
cg22884792	0.013300461047034971	0.01469843580684669	0.14418637687780206	0.5202673186604412	WNT1
cg22930587	0.037373521165100745	0.03476092909549632	-0.104549851117169	0.007844067462554258	GDF5
cg22947532	0.03822091088670723	0.05014601687839329	0.3917729501873269	0.040151137730765264	WNT11
cg22962282	0.059749544532098936	0.0499275669418973	-0.2590911122248735	9.583317356388309e-10	NF2
cg22995114	0.0384257690963199	0.037458651396987154	-0.03677517594916659	0.8342439109912306	ID2
cg23026420	0.018177721816504053	0.019070369526853162	0.06916139874320427	0.13969150414044704	PPP2R1B
cg23054883	0.08052527310977281	0.2065363375795913	1.3588820750041977	2.354534666979297e-11	FZD10
cg23082067	0.04762500314960905	0.04612454988592615	-0.046184355553688064	0.270661685212668	NF2
cg23087358	0.9476695070026315	0.9397130215868149	-0.012163776952814821	0.004934401437609701	GLI2
cg23087992	0.021661796406521994	0.02952014473442554	0.44654690461975605	0.13118551981856025	SOX2
cg23093462	0.03785676926727353	0.038427954590871824	0.021604892623780583	0.8699188998059455	PARD3
cg23098305	0.8097131393522828	0.8122698547578427	0.004548214999714479	0.6771808623304368	WNT9A
cg23109424	0.9780732183100735	0.9707195982339071	-0.010887849626549649	0.03278225829153101	WNT4
cg23125542	0.01679911977423187	0.015303069216413332	-0.13456460994314529	0.3231260213346875	PPP1CA
cg23129374	0.027222404147981837	0.0393681320854405	0.5322337778739905	0.0636118703387541	BMP2
cg23147362	0.13547280836154052	0.16560455455523507	0.2897390434173025	0.09730019462318922	RASSF1
cg23152248	0.015816111604379603	0.017010002926168822	0.1049884327731801	0.2549922172091047	ID2
cg23154059	0.6170221032408055	0.6235153019483496	0.015102795103246903	0.4707541826638446	WNT6
cg23175281	0.026937081019445454	0.024539484564395045	-0.13448857816735493	0.000819152351654253	ACTB
cg23187103	0.013087416733725689	0.013948960700859856	0.09197727646905735	0.7296628251973631	MYC
cg23191380	0.064158104641192	0.06028975931396397	-0.08971855239802294	0.07333655191552621	FZD1
cg23195028	0.8528331548807185	0.8427359274361881	-0.01718289430349432	0.4866546788296138	PPP2R2C
cg23202575	0.9320738515324309	0.9283440847340833	-0.0057846392123070646	0.23571807532537747	DVL3
cg23218559	0.15669050771838405	0.2681278864462015	0.7750034893120079	0.00010304455401035656	AMH
cg23231910	0.0489931219815995	0.0447124544883139	-0.13190248245849556	0.037708114273478095	FZD7
cg23235334	0.021155873516775805	0.06781753873240086	1.6806001711406324	0.0008996546171156175	CCND2
cg23246885	0.03648568964743803	0.14938284248421366	2.0336118267088956	2.59562597450947e-05	FZD7
cg23275502	0.012241264806920329	0.043854758224034035	1.8409807533755949	0.02097160146974375	TGFB1
cg23276047	0.02541810873823007	0.026657531171887135	0.06868648555568	0.41852925371425576	TCF7L2
cg23291200	0.489319624130075	0.46183360606385804	-0.0834039861644414	0.10650246415345166	APC2
cg23291754	0.012565547477481847	0.013244098195600641	0.0758760820303168	0.14240144263792248	MOB1B
cg23302638	0.029550794634824983	0.029434406489741802	-0.005693387983667973	0.9314626499758716	BIRC5
cg23307708	0.016148452498260548	0.01839286681100645	0.18775044499751864	0.1454433908755372	PPP2CA
cg23374700	0.047129003543351845	0.041151972293268585	-0.19565360208221194	0.0033825639781069733	PARD6G
cg23385838	0.9885584498964838	0.9867638477998474	-0.002621409438385871	0.009026794085910431	WNT5B
cg23400002	0.0502889440211048	0.06408178600186472	0.34967309748420544	0.10542210894001028	WNT11
cg23413697	0.12462216922071631	0.15049670623183714	0.2721711782015326	0.04155523810542166	ACTB
cg23422659	0.02313048825536479	0.026352366103858906	0.1881367833908358	0.3957906957529199	WNT9B
cg23429746	0.02598027678200183	0.05628057832235765	1.1152203526708795	0.036262834441001174	DLG3
cg23432654	0.023381235285836136	0.02278358600932181	-0.0373563157985698	0.8318195746696637	ACTB
cg23473045	0.03380593865183765	0.03389210930059995	0.00367272140155704	0.9664107654977037	ACTG1
cg23575115	0.08214096208192745	0.07087424448932565	-0.212840393899121	9.25818500787846e-09	PARD6B
cg23633010	0.27266908430628023	0.3916262182744749	0.5223262182928077	3.4611095454966475e-08	WNT3A
cg23644017	0.02281221939860926	0.024883116897291505	0.12536039783708167	0.3982365478781843	CSNK1E
cg23655615	0.9607898137807099	0.8877317690288434	-0.11409702824962185	7.461381140723177e-05	WNT7A
cg23663760	0.2328524950859357	0.2627421911721235	0.174231546053307	0.09653184498639444	WNT3A
cg23665824	0.029993705428587366	0.10509610156327398	1.8089774857622059	1.0402906460041215e-05	CTNNA2
cg23665973	0.0322381783673352	0.033140210824730856	0.03981255439440578	0.7063064595978689	WNT10A
cg23672346	0.04130967974915393	0.03903972315298721	-0.08153705364665867	0.4866980363845681	CCND3
cg23686403	0.040584904883207616	0.039459206607475206	-0.040581283759645585	0.6090790370385701	PARD6G
cg23708288	0.0465202301385069	0.03918981620927928	-0.24737942686536257	1.3659417620590634e-06	DLG3
cg23719318	0.35305221283467203	0.6311930378670073	0.8381997331329578	3.3236833469175166e-23	GDF7
cg23722428	0.053967624432139955	0.044930549215972684	-0.2643974866076571	4.036351732812264e-08	FZD8
cg23724873	0.01813585554790253	0.016935671639998935	-0.0987796023666401	0.007669696947779094	MOB1A
cg23753457	0.03784520546862811	0.029405318578519905	-0.3640334189088545	1.0987858003969225e-07	CCND1
cg23754323	0.01919660709583207	0.018675634110113557	-0.03969411542360128	0.21539682053896814	PARD6B
cg23758016	0.09477773513709713	0.07790669765587564	-0.28280082348999414	1.5581429606977663e-12	LLGL2
cg23764533	0.8687164197698539	0.8432397518749268	-0.04294242655004461	0.00013672471186798325	FRMD1
cg23844174	0.030270180520278366	0.0340493788597406	0.1697312014513021	0.12937466072012085	PRKCZ
cg23857197	0.01352560254052439	0.017635590783260588	0.38279704124499175	6.10993592477347e-06	TP53BP2
cg23885062	0.06822203068371226	0.06100243547732751	-0.16137085620800454	1.45255542701695e-06	SMAD4
cg23889086	0.04770255926908598	0.3051833007817156	2.677537447188161	8.374142346842538e-12	BBC3
cg23922708	0.0512228421039087	0.04509874220667452	-0.18370010560172942	4.7774101726361804e-05	PARD6G
cg23923856	0.13173083971786506	0.40470062642495785	1.6192619453339843	4.077108455731214e-20	WNT2B
cg23932180	0.041484065481812715	0.04242315931050299	0.03229477763281655	0.5456929188123618	AMOT
cg23937893	0.05990193598842725	0.04625765359423081	-0.3729105431045805	1.3262830428427803e-05	WNT10A
cg23945789	0.016186457536467785	0.016947573619829286	0.06629145656399914	0.030683405166610285	PPP1CC
cg23956119	0.040817158577005144	0.03540698894175175	-0.2051415946883036	0.015568892590587448	WNT9A
cg23989635	0.08345684209939391	0.07091494761334055	-0.23494057784348693	3.219770741451887e-08	CDH1
cg23989878	0.018920949322794058	0.019693250915074116	0.05771681258430347	0.1308125316008894	CCND3
cg23996979	0.9285818533377145	0.9271119185193067	-0.002285579817802576	0.5525024229717184	GLI2
cg24018760	0.03522068452888519	0.06475472968693433	0.8785626222970837	0.002444000022930393	CCND2
cg24020398	0.07301294639420672	0.05958908637481378	-0.2931041721017951	2.294577865560943e-09	CCND1
cg24035370	0.03797493658069928	0.03491747954628125	-0.12109813093383928	0.0090056103860854	PRKCZ
cg24049183	0.3756436078862255	0.33952286045130514	-0.14585583695274634	0.0008236957755083831	WNT5A
cg24073122	0.25330063876596454	0.4886411252391907	0.9479245742786138	1.921594111101342e-22	TP73
cg24078566	0.04329535118278445	0.0347989703364725	-0.31516750565682483	4.051723879558182e-08	BMPR2
cg24078828	0.043985579037616136	0.05238026226067916	0.25199267889983146	0.42424507112253695	WWTR1
cg24093411	0.2656345891743279	0.3452855164793276	0.3783468023496299	0.0009406200159964999	TCF7
cg24138964	0.8043075405917088	0.7979823875991511	-0.011390340906169394	0.349011690914224	PRKCZ
cg24158075	0.9350228544063327	0.920453978631457	-0.022656037963278735	0.00026817308350029166	NKD2
cg24202485	0.06539264938734972	0.10009012334799829	0.6140992390672363	0.004223106726925699	NKD2
cg24203315	0.04352909291571609	0.042428784337160214	-0.03693661337974656	0.7607280304522059	CCND1
cg24208023	0.07920143104960041	0.10166158879475569	0.3601762799409313	0.04739874832600736	BMP7
cg24264679	0.04656466531646499	0.04512928597341169	-0.045171656488828094	0.5398212281941801	DLG3
cg24281071	0.05949082707446752	0.07520940148542526	0.33824578043307557	0.007121505559037537	PPP2R2C
cg24295479	0.08167976843582675	0.0899633215033393	0.13935815117698466	0.03562359890580191	PRKCI
cg24325204	0.017350955995083208	0.018986850055540884	0.12998542630478804	0.6480851139322468	APC2
cg24334335	0.09189399696333213	0.08377329634815624	-0.13348017715053218	0.13634385426169007	WNT2B
cg24336278	0.02240319707465989	0.021084662548911483	-0.0875106963927267	0.28664903953437554	TP73
cg24339897	0.01408493288189832	0.01468819605198051	0.06050453155156306	0.6610471596575928	WNT11
cg24376537	0.06490594489942905	0.09254503032717261	0.5118048950199985	0.03958095708910922	DLG3
cg24377330	0.049679092765997884	0.05465481944823531	0.13770989052793425	0.6085791765649242	WWTR1
cg24387864	0.5355183679642002	0.4822752729830738	-0.1510792166764974	0.07618642272304076	CCND1
cg24389488	0.15027748461103851	0.1414774757786133	-0.08705648902091356	0.5403737243310414	WNT3
cg24399111	0.9847570547529734	0.9850654164887023	0.0004516873546372289	0.48873475277894063	DVL1
cg24415849	0.031140696830886303	0.03596213782136062	0.2076775587403107	0.0008406191482124411	MOB1A
cg24419164	0.03761008878131447	0.03682751519830079	-0.030335652009796123	0.4721584752982406	CCND1
cg24494412	0.03996737768824008	0.037152754317955484	-0.10535374989313633	0.026859595878385788	DVL2
cg24505863	0.10069467749018753	0.12772186686161713	0.34301811797472576	4.298809548521251e-05	AMOT
cg24507210	0.02999319181868357	0.027350365420579167	-0.13307495065963526	0.0003653237702227786	AMOT
cg24509810	0.2075898562157134	0.34383135173880564	0.7279651519882535	2.185989956433278e-08	CTNNA2
cg24522804	0.0412759321259065	0.04260054767806036	0.04557118244879621	0.471104612104407	FZD4
cg24525509	0.0632104955195406	0.058478460914227044	-0.11225878277434634	0.09801248786877619	WNT2B
cg24531267	0.017109998631377757	0.01898739980865408	0.15020270761129	0.03190650270327605	GDF5
cg24557048	0.6817799463952844	0.749112797662783	0.1358768036100857	4.036465280058908e-07	PRKCZ
cg24599249	0.024369407497666588	0.04969598089559648	1.0280580055146278	0.039583797263452285	FZD1
cg24610866	0.03646725688273052	0.037064393265293656	0.02343221278149582	0.6322939957945537	WNT9A
cg24626079	0.05683785118071972	0.2827896922018294	2.314805616284638	1.7356971964822202e-17	CCND2
cg24627793	0.012402160648794064	0.01286894168906319	0.053301932286005195	0.1497581277494707	ACTG1
cg24632241	0.08592703405931737	0.2617113273087586	1.6067923645178084	2.4510977941498918e-11	CTNNA2
cg24666276	0.14339186576555807	0.11868306423057016	-0.2728491053780523	0.00023804623232976565	MYC
cg24674635	0.12493702782892495	0.3348854186591346	1.4224664459762588	6.17857882849805e-17	BMP2
cg24678611	0.46616484963241844	0.5989583518776921	0.36161546517563964	8.875103703708267e-14	TP73
cg24690818	0.07161157471982806	0.08952302426236776	0.32206598221302163	8.144331418607156e-06	AMOT
cg24696028	0.12115130420223925	0.24360102316439586	1.0077102572280328	8.979574018038364e-09	BBC3
cg24706032	0.01378658145376123	0.01439045684068509	0.06184762486078333	0.07491523854584797	DLG4
cg24718197	0.4034260652517052	0.3673140826483636	-0.13529008973233056	0.0047665854150097465	ACTG1
cg24740509	0.01534793671243585	0.016444220655250592	0.09953591473406899	0.008553717598350332	GLI2
cg24763953	0.01590389821588945	0.016433470987538286	0.04725680173037324	0.11242895056341425	PPP1CC
cg24767336	0.024129821558658237	0.07445843600765761	1.6256180660511528	0.004197901375670542	TGFB1
cg24776480	0.7512771776716717	0.6585345034194278	-0.19008624530058726	3.568041314924674e-05	PRKCZ
cg24776910	0.05315194235165785	0.0662536832467532	0.3178782469894382	0.00027255038595604846	DLG4
cg24796272	0.5524604873035394	0.7152098052258569	0.372495230641539	3.4257601152198264e-23	STK3
cg24813176	0.6907252479212518	0.671917177937553	-0.0398285450718005	0.15716282281258476	WNT6
cg24850445	0.9001613940337438	0.8783352403934923	-0.0354120035524736	0.0013479326708159592	ITGB2
cg24859722	0.6950620935587764	0.7457619179009453	0.10157326107920352	0.00013307327892088006	RASSF1
cg24861253	0.9794899113080058	0.9746382871699141	-0.007163735185270049	0.00011541244235221085	TCF7L2
cg24878868	0.6981514983267553	0.8674771557389876	0.31328563196656023	4.401601091504266e-22	TP73
cg24882097	0.026324551809362388	0.032403841045609845	0.29975586686300376	0.0002734907949276146	BIRC3
cg24885631	0.5095098160895531	0.5880676144814632	0.20687210065060851	8.686189172052033e-12	PPP2R2D
cg24916013	0.08924598406762918	0.08411442816180796	-0.08543396411240692	0.1580607286779901	WTIP
cg24930197	0.017391226982270084	0.019434187734966104	0.16023708956210528	0.00033541614608482886	CTNNB1
cg24942186	0.12501955866026843	0.09240252578533127	-0.4361496219130104	1.7415522644240351e-12	WNT5A
cg24952959	0.057156107198370325	0.07057286162134516	0.3042058498836623	4.1653406745001364e-05	TGFBR2
cg24994350	0.0847500491706769	0.09368328774357362	0.144577501731606	0.020359413059056444	LATS1
cg25008704	0.04108703636090283	0.036581042587031744	-0.1675870780122398	6.39115442879546e-05	WNT2B
cg25011650	0.045776231425764854	0.03880798818233233	-0.2382450511426827	6.897590119828784e-08	LATS2
cg25021259	0.07919376609448026	0.20705280059857153	1.3865399416671942	5.425445633190573e-08	PPP2R2B
cg25023245	0.02847104577762721	0.026470859434058337	-0.10509045024449991	0.008712591914601026	AXIN1
cg25028035	0.013431821612673735	0.015076955658348035	0.16669017360915672	0.4442701096271827	CCND3
cg25060573	0.04283678000605474	0.04003874105595401	-0.09745342634014201	0.03254223407009285	CCND1
cg25080152	0.08987557056168476	0.07637270012036149	-0.23487199390039012	0.0030748489005713114	MYC
cg25115460	0.3732023655375796	0.6971230472413337	0.9014551939211435	3.2635059357684373e-24	TP73
cg25123211	0.02751450348081661	0.024829310790054977	-0.14814807856163847	0.00012424571611855013	BTRC
cg25126456	0.017916539373945536	0.03911244921694866	1.1263358762779374	0.009043225237289445	CCND2
cg25139493	0.12873900620257858	0.08930104470330032	-0.5277002789876809	1.2120597513858185e-11	BMP8A
cg25149751	0.03739438400067467	0.14866608712156953	1.9911820620960778	6.375049936646145e-07	PPP2R2B
cg25160978	0.10778342096645133	0.2712279255545776	1.3313704429708793	2.4498936728010077e-08	GDF7
cg25185518	0.023499356159961907	0.020384101428885356	-0.2051768686806889	0.025594097456537925	SMAD1
cg25198579	0.06405755594680343	0.05586427626464819	-0.19744274216138577	7.563514249348769e-05	SMAD3
cg25203539	0.8984112005634114	0.8851937388504438	-0.021382667334669935	0.001973977795157861	DVL1
cg25228126	0.12149286114112141	0.27939344526987137	1.2014266304001355	2.505171693204289e-12	FZD2
cg25242471	0.5424753833697334	0.39247321792303563	-0.46696346300252073	7.195503717598599e-10	WNT6
cg25256661	0.10611684629640394	0.08691349748225623	-0.2880015585923754	0.050328276455315325	DVL2
cg25299176	0.17631422912978362	0.1568558183026671	-0.16870986500331253	0.05057619069776912	YWHAE
cg25318270	0.022083995210790554	0.044265506408435254	1.003181733001805	0.028601881441216146	PPP2R2C
cg25319031	0.01784396164199656	0.017981828925942564	0.011103812396368038	0.7927730443877562	GSK3B
cg25319188	0.9817355707511369	0.9805283886972079	-0.0017750881821798296	0.018565478684827223	PRKCZ
cg25322645	0.025597225844019342	0.024953253204563312	-0.0367595486241437	0.8710039572236773	PARD3
cg25348504	0.013417901421386168	0.01355773809209512	0.014957456586441152	0.6262669145031827	PPP1CC
cg25358081	0.017453870285749514	0.019472685763874713	0.15790490058476037	0.0007996632861083832	SMAD1
cg25363885	0.024422500301315028	0.11421979925542294	2.225529942400993	3.805122069775317e-05	PPP2R2B
cg25395653	0.02835254710871373	0.029336017969920233	0.04919470646053678	0.3136201312037395	CCND1
cg25406408	0.8471499569376035	0.8545849719516259	0.012606578569071587	0.09466883187096041	TP73
cg25425078	0.06162501990187217	0.1502276801933065	1.2855625485203683	1.0277688988899426e-05	CCND2
cg25432992	0.0285544350042336	0.03246070759690499	0.18497961009543737	0.007878942860036247	GLI2
cg25432997	0.0808675286233609	0.06023303077769172	-0.42500566860248506	1.0540221844474805e-20	DVL2
cg25444208	0.059296924603884006	0.19815962633300876	1.7406338658366562	1.9870172298506665e-07	SOX2
cg25454116	0.047147518998397746	0.21441323154830583	2.185140177615717	5.213655223999333e-09	CCND2
cg25466090	0.024857600752005694	0.02682612850990953	0.1099518082984718	0.4571198482467642	PRKCZ
cg25486143	0.34859870828153783	0.582764548907322	0.7413458935315091	2.582650692186557e-24	RASSF1
cg25512513	0.056694445467849644	0.04813269208167859	-0.2361902806466748	2.077029181055823e-06	PPP2CA
cg25521963	0.02247553858899095	0.02331783689505998	0.05307827359695606	0.18445665007717524	DLG4
cg25539392	0.026410447160185903	0.024412767050406136	-0.11347290246042248	0.013815879065394826	GDF5
cg25553665	0.03832989541044547	0.02955452676918264	-0.3750909413497377	7.16801586649978e-12	BMPR1B
cg25574672	0.03745267525733829	0.038186842023200496	0.028006842285960114	0.6792541295856056	PPP2CA
cg25576788	0.01782411989778304	0.021073221138918238	0.24158001117093172	0.4926613006600089	LATS2
cg25595442	0.37289985929794583	0.6362792172684587	0.7708717469832702	8.070549420059298e-23	BMP8A
cg25622896	0.027653505358252707	0.025785540451288426	-0.10090008409155773	0.7333330418073905	WNT11
cg25623604	0.06826030269174958	0.07433717449693797	0.1230370415295699	0.0107856187070774	STK3
cg25632093	0.013907996111585795	0.013646986141652806	-0.027332193402858147	0.6118189580788009	NF2
cg25636665	0.1642433599542765	0.28723543331964735	0.8063986844630823	9.14310884781574e-07	CTNNA2
cg25710178	0.017195115832490167	0.01738724578776142	0.016030587421382258	0.6120723228589255	TEAD4
cg25731359	0.37543099216581377	0.4930081861336808	0.3930638511141623	5.990591771953968e-08	TP73
cg25736645	0.029577121758713857	0.028827747238834533	-0.03702356515665708	0.5202735950491125	BBC3
cg25747192	0.41336079503508616	0.5927635741461211	0.5200552317847125	8.553495085213986e-22	RASSF1
cg25767192	0.03980096017616772	0.033327004738112745	-0.2561115742362825	1.6766686719370174e-06	PPP2R1A
cg25771041	0.016627361750944255	0.022625779806967988	0.44440824052694006	0.3201509664169916	WWTR1
cg25778220	0.020769423215865744	0.02172380050719049	0.06481536805861746	0.17096241467319873	SMAD4
cg25799969	0.016796480723996286	0.01679262397706369	-0.0003313044362207544	0.989682475641029	PPP1CB
cg25826331	0.03700224543355014	0.03470190033496627	-0.0925981520901516	0.3231868743841929	MYC
cg25830660	0.1065208683226399	0.0911035743129548	-0.22555653183852128	5.3820243955490625e-05	DLG1
cg25836567	0.12346693033682814	0.2867440087084599	1.2156386637409056	5.980804175195744e-10	WNT9B
cg25845463	0.7218272571649426	0.7688402832767474	0.09103030552980926	0.0006507010837979801	PRKCZ
cg25851803	0.12132352163837153	0.11779814854576746	-0.04254241630498578	0.73281410801022	ACTG1
cg25851842	0.017745954985942874	0.019198585618266113	0.11350981577437821	0.3584556414379749	TGFB2
cg25885108	0.017259421268407116	0.019727956616782453	0.19285744244100414	0.2029570594391784	TP73
cg25896967	0.019181405956128328	0.019916707671086713	0.05427071188888006	0.11547457862154782	FZD4
cg25904812	0.02307527648775525	0.020703027748774683	-0.15650616184015304	0.14137658236494516	WNT11
cg25920406	0.030719346840682484	0.05469297922473726	0.8322081088379432	0.0248274766823192	FZD8
cg25922032	0.01844797982107505	0.019284412398724967	0.06397234728496119	0.1935093616345612	APC
cg25947525	0.028204842038745088	0.026663798238495174	-0.08106055123418444	0.1072669785825334	DLG3
cg25962264	0.019520249765890233	0.02087800481889578	0.09701233648110277	0.029300986388927173	FBXW11
cg25964032	0.02152406743962625	0.02506843873419344	0.21992141553192873	0.4150999256635144	FZD8
cg25983317	0.07752916437278197	0.06636267331335176	-0.22436711119633526	3.049317357484013e-05	YWHAH
cg25983635	0.05677713380205433	0.050960765107012015	-0.15592308353993484	0.0005581661212731057	BMPR1B
cg25986322	0.8587435345802367	0.8743174163067005	0.0259298055941508	0.014433875053792119	SMAD7
cg26000619	0.18033377251612331	0.30093489049924	0.7387817760913625	0.0008250070355103662	AMH
cg26011998	0.06829633474202144	0.05876416602156674	-0.2168714776941593	6.479584820451822e-06	SAV1
cg26034538	0.7718571720188744	0.8233555089270256	0.09318158358298816	1.1998775597391226e-10	TP73
cg26054540	0.016832179601931382	0.01934887527227215	0.2010277030120732	0.5089635588418824	NKD2
cg26071680	0.18464731111025617	0.20573815106440105	0.15603709116093006	0.15653634031458788	SAV1
cg26093954	0.019183048560945267	0.02734211128417974	0.5112926372849806	0.11337819937907287	RASSF1
cg26094599	0.26295643575663036	0.4874781395528404	0.8905137175116108	2.147009864771755e-17	WNT10A
cg26103512	0.02232312866890852	0.02224409826283981	-0.0051166250303044695	0.927456305048827	CSNK1D
cg26105062	0.015832511189256708	0.01647189872077051	0.05711676554791089	0.04925858789880459	LLGL1
cg26108379	0.019696602604573794	0.020451225508770134	0.05424049116255103	0.14137899543041887	MPP5
cg26112846	0.04863740381444227	0.05811647188597474	0.2568809008931955	4.297197134746433e-06	FRMD6
cg26115851	0.020661317412256772	0.02037495482511878	-0.020135385992611346	0.4682545440279856	YWHAZ
cg26116485	0.0691007434124937	0.2417271196216657	1.8066062027885843	1.1266785734895556e-07	WNT5A
cg26129270	0.03172610071969464	0.024771243735264764	-0.3570039120106414	0.00018021336249850745	FZD5
cg26156301	0.018419464288623368	0.019818827649648263	0.1056405220594985	0.5890597981974086	ID1
cg26195366	0.02441104397000985	0.03278898820667538	0.4256773889761113	3.0372643686309883e-06	WNT8B
cg26208930	0.4599738877084125	0.6168710013934898	0.42341686490325137	2.8541995279820404e-16	TP73
cg26221243	0.05285945293041469	0.04426966593836452	-0.2558430070550362	0.0020917731525009146	MYC
cg26226202	0.023426322971174827	0.06945335046314777	1.5679137676760109	0.0008839524007204619	WNT9B
cg26249987	0.03691560264629186	0.03800724134016938	0.04204360394609349	0.3331791635700485	DVL2
cg26267341	0.06303564751282474	0.05612069964569141	-0.16763492812079803	2.1335372268314036e-06	BIRC5
cg26270411	0.1075487364051034	0.11929089832703835	0.1494933977202146	0.0037364527530321916	YWHAB
cg26277398	0.7644640412967821	0.7336061138021692	-0.059442979724241646	0.00031302980259349794	YWHAG
cg26305042	0.8000175533044477	0.8703698219245231	0.12159688058254935	6.319133779401636e-09	WNT7B
cg26307882	0.040605185607097596	0.037821560766288294	-0.10245508327658837	0.2213182016437107	GDF5
cg26310240	0.018055232673285505	0.018162260698696777	0.008526777344420705	0.8136022213370182	ID1
cg26317405	0.01852827018778701	0.018106945571594504	-0.033184995483311074	0.29285826472088694	PPP1CA
cg26319579	0.18503581331581961	0.531360577248652	1.5218866666996207	5.127114135919986e-37	TEAD3
cg26332740	0.4432743628020715	0.41145251053177184	-0.10747399953626038	0.12527087977583048	WNT3A
cg26346718	0.0170141965866332	0.019921831864233606	0.2276112844686149	0.2746625390151717	ACTG1
cg26351554	0.9710619139412715	0.9706955639997443	-0.000544384410665851	0.8146794381141979	DVL1
cg26357744	0.02957047627189783	0.02749818884922967	-0.10482088059768443	0.026717249267514377	RASSF1
cg26369667	0.012855744117649297	0.01463639260958083	0.18714690162718486	0.37604447134528995	YAP1
cg26382848	0.020824676079883794	0.020617790914252417	-0.014404291230510064	0.644205160920071	AJUBA
cg26398408	0.015176424269618382	0.015590169574054078	0.03880470412376377	0.34449354680907596	SAV1
cg26399164	0.2617337636217815	0.27287070273013386	0.06011746142869298	0.5356099303645492	CCND1
cg26400491	0.9688641353369021	0.9730208220365578	0.006176308667904718	0.009215566342326663	SCRIB
cg26472301	0.036500417802171496	0.03371411405411125	-0.11456029115148611	0.002364324449065572	ID1
cg26495575	0.18719040399643014	0.11260055578357493	-0.7332925310491878	5.994407951833919e-09	APC2
cg26516759	0.07458761164418667	0.11342236297174337	0.6046971816006544	0.009392521337229214	BMP7
cg26557854	0.0483648019840704	0.04046834375094628	-0.25716368720762384	0.00029104409973515835	MYC
cg26575738	0.10898694579465255	0.30384323480225306	1.4791718273659746	3.126441292856404e-20	WNT3
cg26610624	0.24879985274076755	0.20901840605879748	-0.2513556406477327	0.0033661114852830904	PRKCZ
cg26628821	0.02705080165337468	0.027739452711096464	0.03626797500906007	0.30855093459260685	TEAD1
cg26631039	0.049129082926818966	0.2554454193837451	2.3783658515026316	1.1649155728150667e-08	GLI2
cg26640895	0.011344631040708732	0.011426517466095798	0.010376081735776817	0.7696180305898144	MOB1B
cg26647219	0.03522419764131528	0.04417324022830469	0.32660581759289825	0.34235231026420954	WWTR1
cg26648054	0.027294406544335407	0.029767275827313727	0.1251218691328818	0.009004822498647275	DLG4
cg26652809	0.9101280775547018	0.9163437586562942	0.009819332267594695	0.06336177602561528	DVL3
cg26659805	0.1952598906622738	0.4095127530343122	1.0685127526784777	6.689507269030032e-19	AMH
cg26660754	0.07501123293086108	0.07058249147165398	-0.08779629903854892	0.017334064337121594	APC
cg26674800	0.08508628228821197	0.1619196108577619	0.9282792651543299	0.00247988185467739	DLG4
cg26679958	0.1302382767589843	0.13608991605449713	0.06340665456483215	0.44935744056737537	LEF1
cg26682608	0.8905004441483938	0.9021890480551095	0.01881344196392122	0.04165983955903013	WNT9A
cg26696995	0.7943731970083128	0.7100825299441906	-0.1618302328143284	2.7318738423986794e-05	WNT7A
cg26707202	0.03817664728215127	0.03236658117396811	-0.23818542492684483	0.31441059669281196	SMAD1
cg26712080	0.210895691222963	0.3262302718850227	0.6293610403047553	0.0019644041333518347	WNT5A
cg26727980	0.029800983253308724	0.032702330256712354	0.13403350918605403	0.24340675303228967	TEAD2
cg26760589	0.07839008436113072	0.057211354363857526	-0.45436968028409147	2.9289117048833906e-05	BMP7
cg26762173	0.01579349892250622	0.019715609655773368	0.3200074987842766	0.006309942268649531	FZD3
cg26792749	0.01210998419222808	0.012739786346517321	0.07314410116745411	0.2074713663630505	TGFB1
cg26797723	0.935130226603814	0.9359754472278021	0.0013033958505703693	0.8429904143713483	WNT5A
cg26864834	0.0534533646634223	0.1754249005424219	1.714500876999325	9.753486085201309e-12	CCND2
cg26910651	0.017647410521135613	0.019405198925180417	0.13698671614362937	5.852322327546788e-05	PPP2CB
cg26919100	0.17781068703755	0.1708057490147185	-0.057985503438167794	0.6823131084361274	PARD6A
cg26930596	0.9101657793832645	0.8966964825335401	-0.02150960605846328	0.01244792904512385	PRKCZ
cg26938203	0.03411636094955127	0.03308872385894372	-0.04412411663374113	0.2994536122200777	PPP1CA
cg26980033	0.03795189352839328	0.03395661711366526	-0.16047912828800723	0.0006964540881753718	WWC1
cg26989531	0.10240800866733302	0.12892201466599446	0.33217009511196394	0.0017364936938969308	CCND2
cg27019201	0.8641982077602262	0.8708366939306135	0.011039959834001446	0.141838754737265	ITGB2
cg27024876	0.16091767994616774	0.1405903210540121	-0.19482556752815663	0.06161836870249993	TEAD2
cg27049076	0.7270983203149277	0.7485184515434601	0.04188741755443731	0.0038420519358051313	PPP1CA
cg27056436	0.15620097364152682	0.14834900617892363	-0.07440818426929809	0.09940955295050986	ACTB
cg27066067	0.9876402390434097	0.9855616801199445	-0.003039453520822312	0.00010686636087701968	CSNK1D
cg27075187	0.04170458250674668	0.04333026838775836	0.05516925673230805	0.2151199794035197	TEAD1
cg27078600	0.9855869236602842	0.9849431929549272	-0.0009425962298091661	0.5167622302953614	FRMD1
cg27092705	0.014870818166750632	0.018975278820357943	0.3516370604105777	3.388694770773592e-05	SMAD4
cg27096477	0.9524946262575543	0.950120591807085	-0.003600317577180685	0.6317080192007485	FRMD1
cg27103348	0.2736608485987314	0.24724973541373624	-0.1464200725774837	0.018949076915500712	ITGB2
cg27112142	0.09960531775436651	0.08260676662962174	-0.26996280428512603	5.60981817069401e-12	PPP1CB
cg27120667	0.013659144383210396	0.01581441947529876	0.21137348235997372	0.23960308176262668	CCND3
cg27125605	0.01441618671435544	0.015242057883314	0.08036809750166725	0.6484243299458476	WNT9B
cg27147306	0.133759254352877	0.11786688482400716	-0.18248026591931135	0.002593983876062343	STK3
cg27149285	0.013749283598687972	0.014946967725675352	0.12049638669993819	0.014874119723891568	RASSF1
cg27150178	0.30030753459483056	0.26904765604905345	-0.15857893393882252	0.003576912355271001	APC2
cg27176628	0.9891879067172927	0.9781910238577499	-0.016128376035900466	0.02417124580608791	FRMD1
cg27178145	0.016498922639639067	0.018157969266652495	0.13823104367524605	0.00322959133305449	YWHAH
cg27181253	0.5696747617224467	0.7230987968260382	0.3440542837773417	4.4754096787080714e-20	WNT2B
cg27188447	0.013365332354061761	0.014719342526219852	0.1392175181480221	0.03315017395389451	SMAD3
cg27196808	0.021270247368222864	0.029734719103268126	0.4833116353687856	0.1498902796516126	WNT1
cg27207274	0.06253612027190661	0.0626715243188035	0.0031203657534805713	0.9833375846452281	MYC
cg27232145	0.13656725723782245	0.24423227324455216	0.8386422220623306	2.240068620998408e-06	FZD10
cg27246991	0.9456610067279511	0.9443134172451965	-0.002057341061056307	0.4677802063750658	SCRIB
cg27312071	0.02570031950561608	0.024678533687360848	-0.058529617960731396	0.22845450222448838	WNT2B
cg27331524	0.06665872540408026	0.22866673943195753	1.7783808980245435	3.115153599420956e-10	WNT2
cg27346528	0.06184765195245921	0.2788461352918422	2.1726785464742093	9.467312148189751e-17	WNT3
cg27350783	0.023013972743654344	0.02460799842227582	0.09661726834392104	0.10635998516799879	ACTG1
cg27364162	0.6950341269956576	0.7123183505025374	0.035438339380255535	0.15258143129239862	WNT5A
cg27370461	0.017263293370228902	0.019953103738311214	0.20890545947372693	0.081388431985871	PPP2R1B
cg27417922	0.009903212535169327	0.0106846991276961	0.10957777672525668	0.028646808639623753	YWHAG
cg27470406	0.035451762361772096	0.03225518268475886	-0.13632635993075742	0.0016456542583190574	WNT5B
cg27492467	0.020627886574909132	0.027502160104022694	0.41494891895468694	0.3083635330209321	PPP2R2C
cg27496267	0.40501856058077385	0.5089753865356941	0.32960786774663875	8.189656819728986e-14	FZD1
cg27500214	0.04049293986289041	0.04066832027483238	0.0062350151776991766	0.8858188875012772	PARD3
cg27527593	0.023412747882232295	0.08056811439863294	1.782914722284425	0.0004158916670024697	ID2
cg27549619	0.5511383182300341	0.6593107237953859	0.25854411230227164	1.725785253113171e-08	AXIN1
cg27562717	0.06745634655919008	0.057074707216724155	-0.24110263030436566	2.009490899714779e-09	ID1
cg27565555	0.018741014679168992	0.02053192179081991	0.13166960447977463	0.29508323070232473	BMP7
cg27567593	0.10971480574472389	0.14270776158889642	0.37930557519068064	0.10707624439514683	BMP8A
cg27569446	0.3706817482061712	0.5683676357256172	0.6166433254147301	6.016288212964338e-37	RASSF1
cg27581839	0.031366892188918284	0.03906694957743399	0.3167060165305526	0.2394870004246496	AMOT
cg27629977	0.0440376791731758	0.15543993483285526	1.8195468565536919	1.4532153991542552e-07	CTNNA2
cg27644254	0.06570730373071482	0.05718545152664227	-0.20040558341423603	2.324118043086808e-07	SMAD4
