# Supplementary material for: Regulation of Canonical Oncogenic Signaling Pathways in Cancer via DNA Methylation
Source: Cancers (Basel). 2020 Oct 30;12(11):3199. doi: 10.3390/cancers12113199 (PMC7692324; doi:10.3390/cancers12113199)
Supplement: Supplementary file 1 [file cancers-12-03199-s001.zip › cancers-933492_Supplementary_Files/Supplemetnary_methylation_data/CpGs_NRF2-KEAP1_TCGA-BRCA_data.txt]

ProbeID	mBeta1	mBeta2	log2FC	p-val	GeneName
cg00050312	0.04820624227031281	0.07579865901304393	0.6529523508289095	0.0025615906198340954	PRKCA
cg00140403	0.023624590234645762	0.04759455424723419	1.0105072041002539	0.038849683668549614	NFE2L2
cg00396230	0.013324605067241497	0.017896491369689148	0.42558399991918505	0.2327779414721798	EPHB2
cg00522555	0.9838357061730162	0.9862215222625657	0.003494321559684033	0.23900018648155114	KEAP1
cg00530740	0.03646325915154381	0.03642143670266076	-0.001655684928545492	0.983259190020739	GCLC
cg00650762	0.01902665294247112	0.021634138008396843	0.18528784564006495	0.16892777156648517	EPHB2
cg00794038	0.04428820457672614	0.04814967152012261	0.12060344373146989	0.07092116076146407	CEBPB
cg00902265	0.015134607046732706	0.015553828402598464	0.03941850979466297	0.13873032782786143	PIK3CA
cg00937518	0.01853296883924952	0.036221957055278343	0.9667704879856717	0.00778654553817652	EPHB2
cg01001468	0.015359225835659483	0.023129648959403344	0.5906378697521949	0.10735355796079618	MAF
cg01015199	0.013317056133369563	0.016679561271568836	0.3248061458774846	0.3096624360542184	GCLC
cg01018726	0.9881303390962219	0.989595893317555	0.002138160640873678	0.1409837198306358	KEAP1
cg01145600	0.012147081677499151	0.013438512096746732	0.14576366308508332	0.03948852378491798	GCLC
cg01357409	0.013679797869651261	0.014471281017196524	0.08114572345499765	0.002003942255731412	NFE2L2
cg01512155	0.0934108035115419	0.10029290214472662	0.10255818730787253	0.19434917718005545	MAPK8
cg02056280	0.01321441193357229	0.015500260079625036	0.23018019901479672	2.026265197514012e-06	PIK3CA
cg02428100	0.018005749305348904	0.021567237812242433	0.26038377936689017	0.307066992079879	KEAP1
cg02468108	0.04038354373143887	0.03731166673720399	-0.11414070766033312	0.06819156231494064	GCLM
cg02962380	0.0804388333100598	0.08293647052942722	0.04411449591084443	0.6824638214915273	MAF
cg03055499	0.051278583576164195	0.0585875381985109	0.19223741813460632	0.33070728209007505	PRKCA
cg03311339	0.025770571531584015	0.145675897664799	2.4989657623984334	5.100035501091631e-08	PRKCA
cg03786933	0.01341268692424706	0.02179689913036598	0.7005246319104912	0.11102231845287282	NQO1
cg03890664	0.05931414703857942	0.0544966286766687	-0.12220926027787068	0.028344789668168547	KEAP1
cg03988329	0.04012378654375298	0.03690824016730579	-0.12051481208035414	0.20668980983291005	NFE2L2
cg04132983	0.15285199464214633	0.19583434358719262	0.35749841463333154	0.0003035397909881664	MAF
cg04317940	0.04913454057541303	0.03723906392428726	-0.39992075781084413	6.275813566987183e-05	AIMP2
cg04317962	0.1784107367312975	0.5899214189698921	1.7253203526996495	2.4258448169686167e-60	MAF
cg04456036	0.0374544787739235	0.03133748304488001	-0.2572489347245061	0.01531672782846321	GCLM
cg04533189	0.029256819954735905	0.03519794658476943	0.26671830035777055	0.18727466447650137	PRKCA
cg04626565	0.05977448685308145	0.14187418108672956	1.2470103200569067	2.5153245967207597e-07	MAF
cg04627186	0.047971316491217206	0.09042242127057741	0.9145085172932459	0.0011613366903058297	NFE2L2
cg04721582	0.04470043346695498	0.08600128080900213	0.9440693243851769	0.0007422308490237803	NFE2L2
cg04858597	0.02025136617852882	0.06418869455314438	1.6642999832601106	0.0003074057882512047	MAF
cg05000331	0.11075388838642525	0.2568275726439936	1.2134427461548687	4.4778258692408263e-17	MAF
cg05120987	0.28843602226816545	0.34260339213938507	0.24828808423386292	0.0008917894447639601	MAF
cg05229416	0.8007703019622162	0.7220609111491324	-0.14926792598528846	8.792499072402365e-10	EPHB2
cg05340339	0.9891769956419366	0.9622581459997827	-0.039804709489886264	0.0012648449583567247	EPHB2
cg05365220	0.015038339845022512	0.015874589006181942	0.07807393119775126	0.003923510443596189	GCLM
cg06018531	0.054932747601783134	0.06488410891976092	0.24019873034018546	0.09741212981675447	MAF
cg06141123	0.03141194336328132	0.02811810185697371	-0.15981399399097004	0.012354151754629589	NFE2L2
cg06178786	0.01641120708334163	0.01702370150211834	0.05286340318598212	0.04218856749181056	MAPK8
cg06327596	0.04748624514304047	0.045534115165370335	-0.06056183373894528	0.5740894710637584	MAF
cg06455606	0.017405117117053982	0.029443514055275982	0.7584383441205831	0.06351986802666809	NFE2L2
cg06706183	0.017948573787184816	0.019312958878008067	0.10570000149953408	0.4073234333816459	GCLC
cg06790860	0.044154759212688834	0.04610929773365858	0.06248874611441179	0.7280388937662998	NQO1
cg06834240	0.10916146908255463	0.17146050145814618	0.6514125523841751	2.0620556970425336e-05	MAF
cg06881580	0.06854639424837583	0.08104994215468636	0.2417303782979076	0.029625393526674714	MAF
cg06911149	0.011398029200569908	0.012098298920185966	0.0860198179706003	0.00043776721287838466	KEAP1
cg06950567	0.04610300299394332	0.0455993922440656	-0.015846129949054686	0.748883202425893	CEBPB
cg07026599	0.029851578073758756	0.03488705889369397	0.22488477807134408	0.09180325714956863	MAF
cg07242563	0.01645403812465821	0.021522883253567607	0.38742966608827356	0.06664794302863944	MAF
cg07504616	0.053455313069582254	0.09482679557432155	0.8269614361758687	0.0008171102902358398	MAF
cg07513188	0.018757107122044415	0.03896350435435904	1.0546860978747317	0.05160752097527065	NFE2L2
cg07695362	0.8747594794470575	0.874764380077689	8.082331053511756e-06	0.9988388643123937	KEAP1
cg07870982	0.029136142767595498	0.10500789161246567	1.8496159524118425	1.0356396765540832e-06	MAF
cg08302713	0.07603018055302724	0.07900169162926127	0.055311328306307375	0.32711637567177754	GCLC
cg08334199	0.016557242343957577	0.016819171840622375	0.02264426260374471	0.406812321207787	NFE2L2
cg08466138	0.05085089498884268	0.05211514935450012	0.03542964442905997	0.6564947627826687	AIMP2
cg08475576	0.03587466082313884	0.0425312764958136	0.24555896347882933	0.14859980874416265	MAF
cg08539251	0.8530526622275417	0.8267539115206962	-0.04517684133524276	5.875578124799622e-05	EPHB2
cg08553999	0.07536180489966271	0.09092681522265732	0.270872304680319	0.14934545246365644	MAF
cg09136099	0.989192622395239	0.9849667463779602	-0.0061764615176650335	0.1170450441974181	EPHB2
cg09183072	0.03519707076716828	0.03050543192212415	-0.20638920960541368	0.0037658388085441957	NFE2L2
cg09240119	0.06260247947466764	0.06065604722052435	-0.04556831385627779	0.384649828143913	HMOX1
cg09422450	0.19976460679449226	0.6210396990015117	1.6363844965228624	5.632479942749119e-69	MAF
cg09463984	0.8994497805752908	0.8851182839985555	-0.02317246840522466	0.0026410370310766627	EPHB2
cg09516362	0.011813128624325393	0.016646475035133636	0.4948256095569086	0.14872903089359557	NQO1
cg09539481	0.04462463722287332	0.0392033900300956	-0.18686202703142682	0.01380732231318401	PIK3CA
cg09822018	0.0469536684202656	0.06931659732445519	0.5619629580232173	0.0017952191353430617	MAF
cg10357721	0.00879861893662195	0.010340127168508219	0.232904932862477	0.013537559165458882	HMOX1
cg10505024	0.5070398990148824	0.5984320061251527	0.2390880598997124	7.822045003551948e-16	KEAP1
cg10689889	0.048154919750325625	0.0482509182181582	0.0028731985981278346	0.9828962704641362	MAF
cg10914544	0.04919191116080257	0.04417946938755363	-0.1550450149929959	0.033616666299395075	GCLM
cg11542063	0.030143386997209733	0.029058800479244473	-0.052866380320742944	0.3797701247261456	NFE2L2
cg11662891	0.02451088188958908	0.022347170431372555	-0.13333022173417844	0.07784133472920562	GCLM
cg11792075	0.011451548554510986	0.01215743265229161	0.08629589727169586	0.17647732760795898	GCLC
cg11907662	0.03224728615315404	0.0670764355474474	1.0566282736713506	0.003312379139000956	NFE2L2
cg12050713	0.018248295921184984	0.018861958255030516	0.04771771765267591	0.20423152222291172	GCLC
cg12502785	0.018339036009800778	0.019939376894768122	0.12070252048406693	0.0507214494228635	AIMP2
cg12986726	0.06298031220328834	0.06373471369968435	0.017178454553951977	0.710748736744842	CEBPB
cg12997166	0.020955166254929193	0.02290985063272469	0.1286620849882738	0.01188975587261009	AIMP2
cg13332925	0.02191512949869886	0.043250703348073016	0.9807963903006848	0.029110242185107958	NFE2L2
cg13474011	0.0362704634153048	0.03390396781473353	-0.09734105498382585	0.11696609620628413	MAPK8
cg13729887	0.04845086326708259	0.04084638750728684	-0.24631388019026867	0.0016585459461775087	CEBPB
cg14055374	0.028183838276363758	0.031585781292777615	0.16440715702464243	0.4019106818796955	MAF
cg14271400	0.03316068748184591	0.03755879240691854	0.17967676124248294	0.4352302845241337	EPHB2
cg14659545	0.02150962332053721	0.02329680909163128	0.1151501056030712	0.004949995312879426	NFE2L2
cg14779627	0.02129919640988371	0.02187658597289915	0.03858861034970858	0.30068122961174176	AIMP2
cg14860494	0.07610852975608319	0.07285781451317735	-0.06297443101941051	0.051626119149935215	GCLM
cg14869141	0.04147569781573971	0.05962855344104805	0.5237370838433021	0.019235760618329715	GCLC
cg14958951	0.011522319146054248	0.012644057384395344	0.13402836460821133	0.005296697573465307	NFE2L2
cg15032001	0.04224484725588958	0.04225789871834885	0.0004456489572964564	0.9947832156339533	CEBPB
cg15204119	0.03270625165312215	0.0409763052409552	0.3252234782608407	3.636807716360269e-05	KEAP1
cg15676203	0.015616542007840843	0.01641899226954224	0.07229055220721677	0.004614394220755056	KEAP1
cg15724965	0.010197126785934636	0.011486682401457015	0.17179947152067573	7.021775005730867e-06	HMOX1
cg15985338	0.05908203398054775	0.07164655533203454	0.2781778496337263	0.0010895704386967122	AIMP2
cg15996499	0.0226096461130109	0.04291462981470815	0.9245311424724703	0.03168725670516293	NFE2L2
cg16349006	0.015303781671249886	0.016717989179894574	0.1275131352038369	0.05519429342925264	CEBPB
cg16421294	0.01520301050899293	0.04046768877917499	1.412413419814766	0.015012829617575356	NFE2L2
cg16595953	0.06069391440166375	0.05218152589355925	-0.21801273689161652	0.00021604641696225415	AIMP2
cg16713262	0.021298143220965647	0.07167605354169661	1.7507635439889075	8.402986132130842e-05	MAF
cg17123010	0.03781778008758733	0.036984056702473796	-0.032161199671106304	0.5670985449691335	GCLM
cg17371067	0.037074538133898015	0.038499381183852696	0.054406536944599244	0.5064734818578405	CEBPB
cg17779707	0.03747957113795862	0.03771208869961379	0.008922611978645205	0.8540413925269084	CEBPB
cg17921248	0.054162612465324854	0.06409634495115064	0.2429447633551892	0.1404797543667581	PRKCA
cg18282264	0.030170372032093523	0.029771784888382	-0.019186769403292985	0.7096918792392874	AIMP2
cg18867283	0.05015501588460344	0.05020225959582774	0.0013583125409704544	0.9827599646261442	GCLM
cg18985280	0.0483810724877376	0.04310406561972635	-0.16661879841421393	0.0020788236400187117	CEBPB
cg19354851	0.010759063346944927	0.011446930949130331	0.0894083609195004	0.006690842999544285	GCLM
cg20064106	0.08850396680362634	0.12766854740270905	0.5285891202395576	0.001199094315274477	NFE2L2
cg20247600	0.0731171083343043	0.07149789718567821	-0.0323082036033346	0.4663642066312088	NFE2L2
cg20716311	0.026003631458858725	0.0939344703745257	1.8529415566411278	2.3074870695004905e-05	NFE2L2
cg21215272	0.02905383349461468	0.055360781084220004	0.930135766156838	0.007104346930810282	NFE2L2
cg21288207	0.11981139168377847	0.11825975214584263	-0.018805927740726654	0.6828861078174564	AIMP2
cg21570130	0.017721889946332513	0.018972019567479643	0.09834079357269791	0.3806915881178391	NFE2L2
cg22089024	0.04786827627914208	0.07196330388231738	0.588191567162261	0.015783926407279887	EPHB2
cg22397783	0.04560633628734064	0.042877988045766764	-0.08899706610624603	0.20870317919488665	NFE2L2
cg23554129	0.07059924612446558	0.06774053938048194	-0.05963330387688557	0.20837645808458857	GCLC
cg24283186	0.017385859929309883	0.018019701652684638	0.05166069846365789	0.0454629324316064	MAPK8
cg24688577	0.0727932147228539	0.07543462626319207	0.05142292770596867	0.4381169208827599	CEBPB
cg24906519	0.012782580543077135	0.01431681743354901	0.16353170691000016	0.500246085109191	GCLC
cg25109009	0.033941069445891384	0.036116995535668744	0.08964586100897158	0.7214424626314511	NQO1
cg25403084	0.011125016767095167	0.011269423927749513	0.018606259032686222	0.8342245825888848	AIMP2
cg25495217	0.010676857145978713	0.010740184559735647	0.008531748996754027	0.8356685530877279	AIMP2
cg25801292	0.16428275360708738	0.32535889027880094	0.985850941029447	6.729890172326832e-15	KEAP1
cg26255052	0.11544952144223809	0.1710522187211558	0.56717462453854	0.00012150511952827932	EPHB2
cg26500801	0.013677614384416394	0.01770073573805608	0.37199270686821634	0.2141548193247893	KEAP1
cg26752263	0.01803678322549948	0.02027723943695846	0.16891919207199965	0.33714941671767507	GCLC
