# Supplementary material for: Regulation of Canonical Oncogenic Signaling Pathways in Cancer via DNA Methylation
Source: Cancers (Basel). 2020 Oct 30;12(11):3199. doi: 10.3390/cancers12113199 (PMC7692324; doi:10.3390/cancers12113199)
Supplement: Supplementary file 1 [file cancers-12-03199-s001.zip › cancers-933492_Supplementary_Files/Supplemetnary_methylation_data/CpGs_NRF2-KEAP1_TCGA-COAD_data.txt]

ProbeID	mBeta1	mBeta2	log2FC	p-val	GeneName
cg00050312	0.04199478475139334	0.04772061009319421	0.1844023139652429	0.004088044641888289	PRKCA
cg00140403	0.04272125720508684	0.022643051346981146	-0.915885716509112	0.014816766003588206	NFE2L2
cg00396230	0.014353580982155953	0.015121738246555059	0.07521327667940338	0.1269289670327073	EPHB2
cg00522555	0.9786351557420452	0.9860338288816186	0.010866033505172741	0.024633553827349164	KEAP1
cg00530740	0.03089255279586425	0.03555382315824515	0.20274561092357765	0.0011592494446767481	GCLC
cg00650762	0.017650383842086254	0.01955612806188027	0.14792119981265983	0.11050694899930982	EPHB2
cg00794038	0.049590905210867786	0.06325339648451943	0.351067389606217	0.014630046227493749	CEBPB
cg00902265	0.015748969181010982	0.016352019991737073	0.05421146237914007	0.20257244477194142	PIK3CA
cg00937518	0.023722204552449232	0.028114373197906238	0.24506979407224846	0.4165788218475348	EPHB2
cg01001468	0.02574811747812331	0.0636565619453652	1.3058422835385661	0.08668682731417492	MAF
cg01015199	0.013745832715596434	0.015991474239132965	0.21830863842846118	0.3653431141007609	GCLC
cg01018726	0.9889726117309412	0.9882078776797665	-0.00111601149632416	0.7124621607482056	KEAP1
cg01145600	0.015020850772339573	0.016576855059946338	0.14220379792588755	0.16568064295740895	GCLC
cg01357409	0.01473566185130292	0.01566289668890984	0.08803918818930195	0.12993885251824228	NFE2L2
cg01512155	0.09817325530490187	0.09940288626187271	0.01795768835314039	0.864779656300469	MAPK8
cg02056280	0.028087299797094744	0.019574781447890665	-0.520921736144464	0.06018253996361158	PIK3CA
cg02428100	0.01787664716195864	0.019576969433039215	0.13108127063774277	0.07636457743482856	KEAP1
cg02468108	0.03424645808299206	0.03821103896274334	0.15803469926083244	0.035064189801769376	GCLM
cg02962380	0.06014555953467021	0.09215025368258968	0.6155299083814202	0.14651768997303263	MAF
cg03055499	0.03500369559336079	0.03664561001996379	0.06613313445198377	0.47337631542364134	PRKCA
cg03311339	0.03238336739741099	0.037887661544531104	0.22647508569054114	0.04946393204049442	PRKCA
cg03786933	0.01812042054563718	0.01968600211430194	0.1195537162475119	0.6634916774678117	NQO1
cg03890664	0.05633755995154929	0.0595603523040986	0.08025520741448684	0.10636267014938783	KEAP1
cg03988329	0.03944507109353669	0.03759650986101936	-0.06924629717213882	0.40887285209140667	NFE2L2
cg04132983	0.1498069521301914	0.2925338772475637	0.9654991305806563	5.327620910002032e-05	MAF
cg04317940	0.03393311514994691	0.034171416160381614	0.010096159020766533	0.8499936238325225	AIMP2
cg04317962	0.5186300435858836	0.7312951647987753	0.49574804107874537	1.5074995323953152e-17	MAF
cg04456036	0.02845724439602498	0.0296654318758779	0.05998681806736744	0.399560668541567	GCLM
cg04533189	0.02671936168351118	0.040691525059006056	0.6068428088022807	9.735189770898738e-05	PRKCA
cg04626565	0.07633999292066761	0.2753257006784312	1.8506283288098042	2.551301826051804e-07	MAF
cg04627186	0.04385211219107233	0.04271130986530991	-0.038028190473320136	0.5037992793092793	NFE2L2
cg04721582	0.05598525620206309	0.05526756875500229	-0.018613792221080994	0.8194550677952843	NFE2L2
cg04858597	0.04737647730195627	0.20503308212733026	2.1136138721575417	2.2211539681464883e-06	MAF
cg05000331	0.25111054605915456	0.28715812801487145	0.19352277808588286	0.1092293893405078	MAF
cg05120987	0.4801771565005318	0.44000920679373656	-0.1260330606231695	0.09045943278830512	MAF
cg05229416	0.7083344603156988	0.7597027984506682	0.10100440479143216	3.534414546917222e-05	EPHB2
cg05340339	0.9834422117602235	0.9836306884069632	0.0002764659351300857	0.9555863526270693	EPHB2
cg05365220	0.01448001874414142	0.01637932688196747	0.17781259983249692	0.00597780640468251	GCLM
cg06018531	0.06350512470583322	0.12920362575751027	1.0247016324129974	0.0020392884387910007	MAF
cg06141123	0.028764684291356042	0.033230979510037256	0.20823018234479224	0.32343154440900634	NFE2L2
cg06178786	0.01693433520695746	0.019180176439051885	0.17966463990726686	0.0037757183896153985	MAPK8
cg06327596	0.03236563230837203	0.05203880299794868	0.6851250881778734	0.11008438668849597	MAF
cg06455606	0.015492489431017106	0.01629236964891051	0.07262746826315229	0.09070606991901024	NFE2L2
cg06706183	0.01994618078171553	0.022828722434915093	0.1947375930260403	0.054127472715415736	GCLC
cg06790860	0.03395795699168171	0.038259064225437844	0.17205192256367227	0.2590905866206651	NQO1
cg06834240	0.09959317754433213	0.29919975913275565	1.586990192299782	6.16543335115194e-06	MAF
cg06881580	0.06139994474875342	0.09561786115196401	0.6390427774471161	0.1337233324667798	MAF
cg06911149	0.011916811871368154	0.013008165907036594	0.1264192425578756	0.012068255883215466	KEAP1
cg06950567	0.049581705612988795	0.054458598152896644	0.13535194464111652	0.25145224003511474	CEBPB
cg07026599	0.026143684134847838	0.05542184728856566	1.0839923404704503	0.0883097445242782	MAF
cg07242563	0.02027666873939562	0.03493090029006308	0.7846831754863623	0.21229731558454346	MAF
cg07504616	0.0820205636074613	0.2482892266755968	1.5979641016698696	6.153916166874621e-06	MAF
cg07513188	0.017063640456275658	0.018131135865270768	0.08754383630495685	0.34149230670272135	NFE2L2
cg07695362	0.8814476869708375	0.869881911517381	-0.019055384530825042	0.11748071283890536	KEAP1
cg07870982	0.06890067909542515	0.2489969868892918	1.8535381768259587	2.0032819092252952e-07	MAF
cg08302713	0.09185810781556449	0.08636426310400272	-0.08897260651670338	0.24752486937716545	GCLC
cg08334199	0.01603512356501605	0.017567345196779684	0.13166071452531575	0.010552905543041058	NFE2L2
cg08466138	0.04745454213453929	0.053077911705601104	0.16156542839977284	0.0022801995635333195	AIMP2
cg08475576	0.04788550220173154	0.0773449013475369	0.6917172587114297	0.09514786292776789	MAF
cg08539251	0.805005723522524	0.8220053465991175	0.03014873700774096	0.006503951297429578	EPHB2
cg08553999	0.07316571719395153	0.24527171522023097	1.7451411543439517	9.43362814688001e-06	MAF
cg09136099	0.9853854540842005	0.983791206015851	-0.0023360161952721485	0.5143325370078206	EPHB2
cg09183072	0.03001352593148928	0.03252977013319756	0.11614781388417601	0.2636162062267915	NFE2L2
cg09240119	0.06039859378319847	0.06386021234416066	0.08040238936374897	0.1831997366394025	HMOX1
cg09422450	0.5990467640141695	0.765126144072414	0.3530289902340184	1.6047767110568633e-18	MAF
cg09463984	0.8317903013178297	0.8604959064671137	0.04894846587795958	0.0023401500935541766	EPHB2
cg09516362	0.013455622962974846	0.015150560005086654	0.17116193470401572	0.2882677048262073	NQO1
cg09539481	0.03886673647479259	0.04143542681612696	0.09232880918159096	0.10144610153911357	PIK3CA
cg09822018	0.08015482254835735	0.14155565091050404	0.8205081144170684	0.024532106639219	MAF
cg10357721	0.010901974107963855	0.012409591719528006	0.18686625198271747	0.10808702950230017	HMOX1
cg10505024	0.6045301218546691	0.6697034646827769	0.14770820552207037	1.1487538871450873e-05	KEAP1
cg10689889	0.05145109547210087	0.08373553217231651	0.7026381484799129	0.11904854118442933	MAF
cg10914544	0.05633054700255405	0.04854261942786077	-0.214665520619626	0.05008485329875891	GCLM
cg11542063	0.03544560625923962	0.03464211542931232	-0.033079774719152126	0.7877719084886294	NFE2L2
cg11662891	0.022182066232196682	0.024748145484718414	0.1579266631037561	0.3085239401349879	GCLM
cg11792075	0.01220679149409164	0.012818804397146338	0.07057766527577987	0.14633384385633497	GCLC
cg11907662	0.027972501049243214	0.03134935696734496	0.16442659863161166	0.02341317317519351	NFE2L2
cg12050713	0.022012401350962538	0.022617717545003375	0.0391368092637351	0.855895644034508	GCLC
cg12502785	0.01991550574923774	0.021596397811903423	0.1168985799616905	0.06398786337257194	AIMP2
cg12986726	0.06538730759836238	0.07041177842599028	0.10680616213187491	0.02492456963817549	CEBPB
cg12997166	0.026239498719266327	0.027451790793355278	0.06516010633962041	0.649465863213605	AIMP2
cg13332925	0.017366109038529542	0.0196807648271821	0.1805117398988493	0.00017773190632029476	NFE2L2
cg13474011	0.028453339326685215	0.03166588637155787	0.15433148365536292	0.04052840678110119	MAPK8
cg13729887	0.06642073506632848	0.05853476830716551	-0.18233988198177248	0.060513310870395555	CEBPB
cg14055374	0.02814777900004642	0.0660799013525712	1.231190442058342	0.08240873967398951	MAF
cg14271400	0.027002937465750006	0.027294249580755905	0.01548067585447818	0.7874805535147029	EPHB2
cg14659545	0.024357833880914354	0.025697721986501748	0.07725463375399176	0.3375207789385968	NFE2L2
cg14779627	0.043041230293678054	0.023657474797835268	-0.8634232281590447	0.01000837999379606	AIMP2
cg14860494	0.07833135553125936	0.07592188980408233	-0.04507402101489302	0.2978598459741548	GCLM
cg14869141	0.04212482512104201	0.044001725961944106	0.06288941734840925	0.5271690885961284	GCLC
cg14958951	0.016535901423034047	0.015329965327272894	-0.10924725946497833	0.4473303796670133	NFE2L2
cg15032001	0.043461254193030145	0.05294567173456042	0.2847829418760105	8.084445081236714e-06	CEBPB
cg15204119	0.044358994360433536	0.0537589830278059	0.27727918726466083	0.044072306297087076	KEAP1
cg15676203	0.016066993537181225	0.017126143803643128	0.09210034801057701	0.051213675869711615	KEAP1
cg15724965	0.023510040938188592	0.013169440649806411	-0.8360829803556927	0.009639481807726193	HMOX1
cg15985338	0.11396653065716117	0.10499511497307046	-0.1182879940248185	0.2759163644798154	AIMP2
cg15996499	0.016368005254106404	0.017205204356581523	0.0719665146361477	0.061621010859624875	NFE2L2
cg16349006	0.02308484822079819	0.021978202834671508	-0.07087282549596353	0.7254536066851807	CEBPB
cg16421294	0.016679754076122162	0.018330889490790262	0.13617877507098203	0.2650763344949171	NFE2L2
cg16595953	0.04568976172430388	0.047608719027571335	0.05935489309491973	0.20969743213404654	AIMP2
cg16713262	0.09892635760255425	0.08903754853102734	-0.15194108743093063	0.5958839207634641	MAF
cg17123010	0.03509607407909044	0.03874084928464963	0.14254592469349936	0.038579303305822286	GCLM
cg17371067	0.03899056470183536	0.044703289436045866	0.19725594474363695	0.2213677823062848	CEBPB
cg17779707	0.03657429048890128	0.04345227654437839	0.2486018869159799	1.1919821794680712e-05	CEBPB
cg17921248	0.05002415289021714	0.051138511202860226	0.03178532824568304	0.6314287995951002	PRKCA
cg18282264	0.032067828863451144	0.033278196260567924	0.05345055874469476	0.6823677795663974	AIMP2
cg18867283	0.053946973474346606	0.05461865644898811	0.01785180193044544	0.6825431546767637	GCLM
cg18985280	0.04187060005022027	0.04658625081018123	0.1539666356596667	0.10003372883722761	CEBPB
cg19354851	0.011606181809733832	0.012752106918956028	0.13584219678414175	0.014671883927274051	GCLM
cg20064106	0.07651282802011923	0.08198156437097855	0.09959787166019737	0.15763282518459273	NFE2L2
cg20247600	0.0783993033525681	0.08214614329558363	0.06735200846358297	0.1431372430837843	NFE2L2
cg20716311	0.01327734999494867	0.013769846470541103	0.05254524374609621	0.22037227441348337	NFE2L2
cg21215272	0.023558524691291056	0.02645974500526123	0.16754996240425105	0.028414328115933953	NFE2L2
cg21288207	0.13980012335699177	0.1470626925394656	0.07306567055529338	0.214344922121667	AIMP2
cg21570130	0.01915707495201751	0.022208350026433767	0.21322491533314325	0.18326142841859858	NFE2L2
cg22089024	0.031714876456994764	0.032537688927013385	0.036952061258373	0.5838981785732285	EPHB2
cg22397783	0.047156599786609354	0.04774453482120195	0.017875904524109157	0.756085573944546	NFE2L2
cg23554129	0.06301803235500249	0.0726622225825138	0.205440786358049	0.00248955126555804	GCLC
cg24283186	0.017660045821373965	0.019201564643474472	0.12073478778236442	0.0665017274381585	MAPK8
cg24688577	0.09536396447534601	0.09204851709350775	-0.0510497329660512	0.4869808768442424	CEBPB
cg24906519	0.013633386528162013	0.015614968950230375	0.19578572904438252	0.17386885996578003	GCLC
cg25109009	0.027552619469837072	0.02946292924335213	0.09671138760208048	0.6288969200627068	NQO1
cg25403084	0.011664742354900077	0.013610814819175879	0.22259899505243735	0.20432025192627795	AIMP2
cg25495217	0.011947076088958349	0.013529366970849652	0.17943676005468973	0.22366446649416188	AIMP2
cg25801292	0.16905556597850424	0.29038299333821077	0.7804594462304746	1.168835051992316e-06	KEAP1
cg26255052	0.08437535781715942	0.07043130868556406	-0.2606048254912735	0.0047740089992935235	EPHB2
cg26500801	0.01602770254305875	0.017542713524036028	0.13030428225973884	0.028040536215582428	KEAP1
cg26752263	0.018401582113529276	0.022363862190457023	0.2813395497379206	0.08373594826443401	GCLC
