# Supplementary material for: Regulation of Canonical Oncogenic Signaling Pathways in Cancer via DNA Methylation
Source: Cancers (Basel). 2020 Oct 30;12(11):3199. doi: 10.3390/cancers12113199 (PMC7692324; doi:10.3390/cancers12113199)
Supplement: Supplementary file 1 [file cancers-12-03199-s001.zip › cancers-933492_Supplementary_Files/Supplemetnary_methylation_data/CpGs_NRF2-KEAP1_TCGA-LUSC_data.txt]

ProbeID	mBeta1	mBeta2	log2FC	p-val	GeneName
cg00050312	0.038264949647346023	0.04546657744901193	0.2487829063476644	0.00014090601168433294	PRKCA
cg00140403	0.015891514989158972	0.021384598823845122	0.42831547444204965	3.7664520945790096e-06	NFE2L2
cg00396230	0.01200524350743697	0.014279131285117642	0.25024354458600834	1.3314158814983284e-08	EPHB2
cg00522555	0.989675574176738	0.9832335077956065	-0.009421590013183871	0.24739806705429457	KEAP1
cg00530740	0.03015597614905679	0.037280818132733616	0.30598958448523017	0.2092648207819308	GCLC
cg00650762	0.01708050976197237	0.018532800992975842	0.11772991018387748	0.0012863727438851777	EPHB2
cg00794038	0.03860235389405081	0.05519209874509894	0.5157729239417034	1.2549567076395578e-18	CEBPB
cg00902265	0.012745262067790305	0.014497680908447491	0.18586110263885067	8.293549765716717e-06	PIK3CA
cg00937518	0.01798437558987967	0.022033541840867324	0.2929573530052052	3.9557975570005484e-05	EPHB2
cg01001468	0.013033322293443606	0.023954600547640106	0.8780978713896095	0.0005773892128352504	MAF
cg01015199	0.10308856487868023	0.03143166390161135	-1.7135937589378347	4.715178671940441e-13	GCLC
cg01018726	0.9921564203699998	0.9872879041131017	-0.007096737540463854	0.13965451521388159	KEAP1
cg01145600	0.010661720636771885	0.016005068250273553	0.5860885434211366	0.2285206214511314	GCLC
cg01357409	0.011952789658971917	0.014562843149407406	0.2849446771138371	3.1940729595337474e-13	NFE2L2
cg01512155	0.16033521756496935	0.1228336825450591	-0.3843851275404471	4.2623158944889254e-07	MAPK8
cg02056280	0.012092908593465105	0.014296898522190479	0.24154092772113256	7.384337434733898e-05	PIK3CA
cg02428100	0.014958626384805667	0.018257482330864175	0.2875101323262259	1.4837308364496852e-10	KEAP1
cg02468108	0.03086980455859357	0.03450480001823283	0.16060072241819548	0.002781462102821761	GCLM
cg02962380	0.04464317536136608	0.0641872372606049	0.5238468197848096	9.704659166560987e-07	MAF
cg03055499	0.031661288157542655	0.03488034238384987	0.13969424807439237	0.16907994935365073	PRKCA
cg03311339	0.022939905425243896	0.032009439257644226	0.4806379603866201	0.03834770890245664	PRKCA
cg03786933	0.010928948831991303	0.022800014227412294	1.0608800782372216	0.06481636757742976	NQO1
cg03890664	0.051246880793958324	0.056034703064629696	0.12885638906156457	0.011380234912525454	KEAP1
cg03988329	0.02877641334245094	0.03513721247208577	0.288112955567556	1.058836291874478e-09	NFE2L2
cg04132983	0.12364317783583278	0.14588043219814495	0.23860373959429254	0.0007866001113161974	MAF
cg04317940	0.028370447646490056	0.04278155344270119	0.5925999546839639	0.18154524214895626	AIMP2
cg04317962	0.1700551793321823	0.4429265950409531	1.381064678311406	2.7416217881186034e-11	MAF
cg04456036	0.02379033407697821	0.02683640278535461	0.17381577123203995	0.000180058859540071	GCLM
cg04533189	0.021461635715635356	0.02723941282338531	0.3439355683130957	5.76605771962575e-08	PRKCA
cg04626565	0.050278062348950284	0.06926427600711774	0.46218240334292365	7.684119847994783e-05	MAF
cg04627186	0.040516491498402835	0.04461361576120415	0.13897482748469747	0.15224606238311	NFE2L2
cg04721582	0.036275623070999456	0.048943458287430276	0.43211564988998946	0.0011581639653688407	NFE2L2
cg04858597	0.0198881853466006	0.04587776228029136	1.2058833779528022	0.00044358205939244635	MAF
cg05000331	0.11347955586056607	0.2357345200778369	1.0547306276256303	4.365099371508779e-07	MAF
cg05120987	0.3645164990270161	0.41791653185128963	0.19723071319971305	0.012582953659513974	MAF
cg05229416	0.6964081896156955	0.6500802558135861	-0.09931533148507077	0.01008724458054604	EPHB2
cg05340339	0.9907372038040866	0.9673276181092064	-0.034497838928825554	0.035116762808534506	EPHB2
cg05365220	0.012383759765453053	0.016111692117219384	0.37965863006886275	3.055465310803639e-17	GCLM
cg06018531	0.047550946984306786	0.06190205762330849	0.38051329253234684	2.3091425437252457e-05	MAF
cg06141123	0.020702142327438437	0.025798702123127234	0.31751841821522847	3.3147887350168382e-09	NFE2L2
cg06178786	0.014183915587147669	0.01718396507524981	0.2768071108484969	1.780025456398063e-11	MAPK8
cg06327596	0.03292484960573737	0.039360881671353425	0.2575856864051213	6.358541244944306e-05	MAF
cg06455606	0.013360247893991505	0.01580589135108946	0.242515619618531	2.8068247135639e-10	NFE2L2
cg06706183	0.018699181578695993	0.02299082809078772	0.2980833024666222	0.30595784234638485	GCLC
cg06790860	0.030454893972474646	0.03974410820863011	0.38406692486202804	0.09531710052166575	NQO1
cg06834240	0.08631422336982533	0.10998081224204892	0.3495816265414778	1.1939545959174215e-05	MAF
cg06881580	0.04511617918276595	0.0630685545338427	0.4832759751383196	8.130664847112158e-06	MAF
cg06911149	0.010091569749100176	0.01224650856227279	0.2792198965344226	9.248453332262855e-15	KEAP1
cg06950567	0.03922251119113834	0.04677552331384991	0.25407188816987997	7.703794332667555e-07	CEBPB
cg07026599	0.02035660091677858	0.029597796095624115	0.5399930695233154	1.7424751331354191e-06	MAF
cg07242563	0.01537951851432405	0.01922130068477504	0.3216956274005184	0.0005870246330019563	MAF
cg07504616	0.04630474227349416	0.07265694796637348	0.6499408112285264	0.00011209149797603753	MAF
cg07513188	0.01297687376873669	0.016118732433843926	0.3127954271913787	2.2133004929519292e-06	NFE2L2
cg07695362	0.875037014789135	0.8459267458898322	-0.04881130869956453	3.6223419666510746e-05	KEAP1
cg07870982	0.027994021230764304	0.0715634765424137	1.3541047357395177	2.04223207792938e-05	MAF
cg08302713	0.0828133087142258	0.08935282176244257	0.10965065212816938	0.2064073403226714	GCLC
cg08334199	0.013196076275097734	0.01567157342989382	0.24804101201424356	1.4934696909827165e-11	NFE2L2
cg08466138	0.043023746236768266	0.052261449285873944	0.2806139822155479	0.03233397611323022	AIMP2
cg08475576	0.02887070706242622	0.04265370217293433	0.563064526663312	0.00014529728615069286	MAF
cg08539251	0.8377257714210209	0.8012618420077424	-0.06420428285856973	0.00042339483622305494	EPHB2
cg08553999	0.05447868807356066	0.0588925599643968	0.11239342494699109	0.4475103514457178	MAF
cg09136099	0.9897552064427021	0.9787274854220627	-0.016164536202138716	0.06371193065494236	EPHB2
cg09183072	0.02565628835113157	0.02861051395749395	0.1572329409390135	0.016776079514859217	NFE2L2
cg09240119	0.05339149927956747	0.06435342841318954	0.26940694802131493	0.021043485701265588	HMOX1
cg09422450	0.17672042496600593	0.48516921166615323	1.4570192083245495	2.3187170753128278e-14	MAF
cg09463984	0.8984418910211845	0.8510250746084789	-0.07822355672484539	1.890568299115163e-05	EPHB2
cg09516362	0.010633088625007425	0.015504676099324856	0.5441426659411821	0.04090942112331451	NQO1
cg09539481	0.0317091175832514	0.03521403877937564	0.15125297273335206	0.0057702192897477415	PIK3CA
cg09822018	0.046151787819094625	0.06916427314213734	0.5836404692521044	1.7660643455961673e-05	MAF
cg10357721	0.007969709192656943	0.010859489862990238	0.44635734480097006	0.0703260804045906	HMOX1
cg10505024	0.6084714778889161	0.5904388213234626	-0.04340205652401875	0.24017631681972418	KEAP1
cg10689889	0.040032075922930135	0.04527568729288585	0.17758011094007883	0.18551525564760477	MAF
cg10914544	0.04226130706535932	0.04629870327038933	0.13163439929155485	0.028905887304923703	GCLM
cg11542063	0.022705446472084046	0.02853362457595933	0.32962461586478936	0.0031539266845206494	NFE2L2
cg11662891	0.016731705737205078	0.0183240972512404	0.13115759434240176	0.18357308094521183	GCLM
cg11792075	0.009989895281500474	0.013389039420374192	0.4225109998095464	0.28329680450298367	GCLC
cg11907662	0.02865857506489744	0.031565688950981254	0.13939036058883247	0.25093013322247426	NFE2L2
cg12050713	0.016269858045218605	0.020227954839720612	0.3141487991398409	0.26320146941463907	GCLC
cg12502785	0.017998874011043265	0.027701446238220167	0.6220546424940094	0.258932867403482	AIMP2
cg12986726	0.059314875312547234	0.06715074658084184	0.1790094824105903	2.2764428488194993e-05	CEBPB
cg12997166	0.019049456351102396	0.030656079279735862	0.6864233716473047	0.20024086229374502	AIMP2
cg13332925	0.016119317289154538	0.01987490298946854	0.3021571766822499	0.00035013440725591486	NFE2L2
cg13474011	0.025949335882705045	0.028551580829926284	0.1378730098440187	0.0020773451791959692	MAPK8
cg13729887	0.039336544045796305	0.04339622412047661	0.1416993064311324	0.020022116864741587	CEBPB
cg14055374	0.02112876823765522	0.026910738318480117	0.34897330939382315	0.020120398292776294	MAF
cg14271400	0.022122522159797046	0.024971495897315163	0.1747663726144977	0.00022601011734376452	EPHB2
cg14659545	0.018590412307254434	0.02311246775129857	0.314112539237995	5.496372262294278e-10	NFE2L2
cg14779627	0.019072251828224702	0.02687721997235674	0.49490873136849545	0.1417569653983237	AIMP2
cg14860494	0.06515053502392414	0.07368609542800207	0.1776153819101463	7.546195443762317e-05	GCLM
cg14869141	0.05327453920832266	0.05136192974385581	-0.05274680197553791	0.8228913588823121	GCLC
cg14958951	0.009996419898549755	0.012695178890894393	0.34479731643892775	5.801895399927986e-10	NFE2L2
cg15032001	0.03233413986444228	0.046011848268665695	0.5089471767180249	1.7244011552563053e-14	CEBPB
cg15204119	0.024153677109754104	0.03990487930136019	0.724322321396167	1.98725196521866e-08	KEAP1
cg15676203	0.013711611340300097	0.016246856576325658	0.24476249259176686	9.760179215257341e-13	KEAP1
cg15724965	0.009503042954925787	0.011919808504024096	0.32689960285747527	0.004919246796582001	HMOX1
cg15985338	0.04487551244697031	0.08145990944989061	0.8601617970570371	7.37813090663434e-06	AIMP2
cg15996499	0.013898601670231556	0.016767251964614843	0.2707065190552556	2.8240192118412635e-07	NFE2L2
cg16349006	0.013361742957510803	0.018691489531195433	0.48427333170874626	1.916356591205157e-08	CEBPB
cg16421294	0.012364209770081383	0.01660666052879742	0.4255919514815381	0.059611741457709186	NFE2L2
cg16595953	0.047561650546789375	0.056876117380744905	0.25802420122654923	0.2271090307088519	AIMP2
cg16713262	0.017770706680243623	0.15378954993004343	3.113384516176238	6.57734552558617e-07	MAF
cg17123010	0.03170716986472055	0.03743767361287661	0.23968167789404723	4.116905518015955e-07	GCLM
cg17371067	0.030357551347285388	0.0384202724351168	0.3398123220118742	1.82630086542477e-06	CEBPB
cg17779707	0.0320635363089309	0.0385306935231297	0.26507460357125223	6.216746200463971e-07	CEBPB
cg17921248	0.03984323671975959	0.046083820544100706	0.20992547580476276	0.0004135711635257291	PRKCA
cg18282264	0.024076814768012406	0.03551232734120301	0.5606753681419552	0.28152871299216126	AIMP2
cg18867283	0.04294585087528895	0.05200840590774645	0.27622606395484245	1.2800449312226367e-07	GCLM
cg18985280	0.03537049434422863	0.036979146837576464	0.06416555752550696	0.17072117492114983	CEBPB
cg19354851	0.00909606800061334	0.011786613710652288	0.37383434742694255	5.4613905949260754e-09	GCLM
cg20064106	0.0641528791137639	0.06862667680079242	0.09725548146213786	0.11773100718419482	NFE2L2
cg20247600	0.06217764401335085	0.07904508840097717	0.34627986885208945	2.881445064164857e-12	NFE2L2
cg20716311	0.011176168730923702	0.01591466911638006	0.509931455108728	0.3832608766632942	NFE2L2
cg21215272	0.019563078026335973	0.025238413345515336	0.3674878360723216	0.09357017246085306	NFE2L2
cg21288207	0.10107505724333464	0.12782643013622721	0.3387591464740133	0.0006572884812863636	AIMP2
cg21570130	0.014236973338299793	0.018230274145077233	0.35669378266973895	7.222980733633279e-10	NFE2L2
cg22089024	0.03229533484086191	0.04056335901547954	0.32885134728155924	0.020931746428735493	EPHB2
cg22397783	0.03464687160577493	0.042952861917581305	0.31002916830492555	1.946523135143158e-09	NFE2L2
cg23554129	0.06169405626048713	0.06449183680661567	0.06398505616199593	0.34728194714222704	GCLC
cg24283186	0.014512762304478403	0.017629389674976556	0.2806603871068126	4.398451657250604e-14	MAPK8
cg24688577	0.0886818020460357	0.089509030961089	0.013395163005055541	0.7967886611752203	CEBPB
cg24906519	0.01228940796255557	0.01979619906068557	0.6878080382982528	0.32518145473544113	GCLC
cg25109009	0.021637383988176915	0.03344544921538155	0.6282838382402888	0.1018423648542467	NQO1
cg25403084	0.008604860510419336	0.01519812262081569	0.8206694121413406	0.23833908478191584	AIMP2
cg25495217	0.00934793512704771	0.015103690131892944	0.6921814444785063	0.25807252688637133	AIMP2
cg25801292	0.19497751146686784	0.19201515887715942	-0.022087523595650756	0.825143540386294	KEAP1
cg26255052	0.09233776771872244	0.1151368539371602	0.3183569363884946	0.009832597318967583	EPHB2
cg26500801	0.01184424984028087	0.0160383879956246	0.4373423171853848	7.792125143923133e-08	KEAP1
cg26752263	0.02564628065088446	0.024902305609378356	-0.042470292206316276	0.9036032826777104	GCLC
