# Supplementary material for: Regulation of Canonical Oncogenic Signaling Pathways in Cancer via DNA Methylation
Source: Cancers (Basel). 2020 Oct 30;12(11):3199. doi: 10.3390/cancers12113199 (PMC7692324; doi:10.3390/cancers12113199)
Supplement: Supplementary file 1 [file cancers-12-03199-s001.zip › cancers-933492_Supplementary_Files/Supplemetnary_methylation_data/CpGs_NRF2-KEAP1_TCGA-PRAD_data.txt]

ProbeID	mBeta1	mBeta2	log2FC	p-val	GeneName
cg00050312	0.05204718468423008	0.04018162166201238	-0.3732843379765408	1.7800779501221765e-14	PRKCA
cg00140403	0.01915915925751928	0.09928120651982358	2.373486393898205	0.0011798382642740077	NFE2L2
cg00396230	0.01383287957834305	0.014259421221571582	0.04381391283355964	0.3674528114861271	EPHB2
cg00522555	0.9886707166896744	0.9868848005272198	-0.0026084137554574453	0.0006848157335503613	KEAP1
cg00530740	0.03641176878066977	0.03332809497164185	-0.12766596892982954	0.008258814525019639	GCLC
cg00650762	0.018634631918126747	0.019285215840797773	0.04950897033618482	0.14415925283477313	EPHB2
cg00794038	0.05631866958632089	0.05036940989769209	-0.16106542443443025	2.489789794854823e-05	CEBPB
cg00902265	0.015025067350498425	0.016441056345597362	0.12993153793961193	0.00028536504026799173	PIK3CA
cg00937518	0.020629702871328804	0.031078846441421407	0.5912099136907695	0.017162480277409527	EPHB2
cg01001468	0.014716220417425015	0.015729645465961648	0.09607896382667164	0.033670899444437796	MAF
cg01015199	0.013383250368700377	0.01369944280286356	0.033688672093687144	0.3324827794050742	GCLC
cg01018726	0.9907324511595759	0.990243894692239	-0.0007116066866596927	0.07676296352360501	KEAP1
cg01145600	0.023060681714284038	0.014434173421512798	-0.6759466687677638	0.05915004019140003	GCLC
cg01357409	0.01434756232433742	0.015025546714393887	0.06661184396096766	0.05370141649142327	NFE2L2
cg01512155	0.08052399066657923	0.07650756295438284	-0.07381630347531418	0.42989676087450057	MAPK8
cg02056280	0.013933894457555485	0.016754658200266847	0.2659637147228952	0.00022106736945619258	PIK3CA
cg02428100	0.017899119046240742	0.02436172047438014	0.444727439826009	0.3375366617047032	KEAP1
cg02468108	0.03441147689470439	0.033336508565914635	-0.045786797560988295	0.31352888989640537	GCLM
cg02962380	0.04931851387033557	0.06740536435784211	0.4507340835310369	7.694528042734996e-07	MAF
cg03055499	0.03185600550381492	0.037132065751121386	0.22110020278651332	0.0030956478416671713	PRKCA
cg03311339	0.02571664746803716	0.03081188601452085	0.26078441429335314	0.043666119461152404	PRKCA
cg03786933	0.01395918287103326	0.05830383836407725	2.062376371719161	0.011258717600594126	NQO1
cg03890664	0.058799441186582924	0.05418892421841691	-0.11780443774491703	0.00516832569740489	KEAP1
cg03988329	0.035750994563668	0.034465345750901606	-0.052836888777808635	0.2733540413945786	NFE2L2
cg04132983	0.15167728755106613	0.1666016882691453	0.13539795059641638	0.04135467174114667	MAF
cg04317940	0.03410026470424497	0.032189208279781195	-0.08320584527954694	0.04004517866566636	AIMP2
cg04317962	0.29871014709363697	0.6638547598315978	1.1521213924787936	1.314207112850929e-38	MAF
cg04456036	0.02775569167468252	0.02658468384477446	-0.06218833621411789	0.13666893618986237	GCLM
cg04533189	0.02399650641008759	0.026520841555437057	0.14430217271777787	0.0033603234141840917	PRKCA
cg04626565	0.05864719990203657	0.04767456533225624	-0.2988424437527527	0.0008201169329535318	MAF
cg04627186	0.05097494791243186	0.19808476620026505	1.9582576321993899	3.315697578926422e-07	NFE2L2
cg04721582	0.05757907610662322	0.2019625469381589	1.81047123113306	3.6981597054214275e-06	NFE2L2
cg04858597	0.019819177950908155	0.020416028680708423	0.042805136489491524	0.46365255483167644	MAF
cg05000331	0.18707972145064747	0.4290901440792655	1.1976275779093464	8.718039526958262e-24	MAF
cg05120987	0.3798076918387229	0.5059444120994522	0.41370976218496985	6.463996722964371e-12	MAF
cg05229416	0.8398414293396592	0.7906739004843226	-0.0870341547874925	3.333424379157272e-06	EPHB2
cg05340339	0.9898105823885734	0.982461106577009	-0.010752171158201916	0.055986549792145145	EPHB2
cg05365220	0.015775484900111866	0.016297674061334103	0.04698173266534069	0.14403180914353175	GCLM
cg06018531	0.05876316987391947	0.04821783557558404	-0.2853453295582753	1.773275472670121e-10	MAF
cg06141123	0.026344380614720442	0.026817914187244718	0.02570177256962741	0.6276701837721826	NFE2L2
cg06178786	0.016268147075108343	0.01748631967743344	0.10417674017668785	0.0013242660219501751	MAPK8
cg06327596	0.041134907512132717	0.03515074595408226	-0.226807893872183	4.230732258389667e-05	MAF
cg06455606	0.016314446671716238	0.05469666882166376	1.7453029144267065	0.006540161424503319	NFE2L2
cg06706183	0.02183463701304271	0.018947889683971656	-0.2045813698516152	0.0027912403736039377	GCLC
cg06790860	0.03717923617907192	0.06854035780284037	0.8824565917918405	0.029138855857004164	NQO1
cg06834240	0.10105544156110406	0.11986920184458	0.246314023764042	0.0007321953694558122	MAF
cg06881580	0.05144859332632978	0.06693474791863152	0.37962372096196517	2.5157345873640367e-05	MAF
cg06911149	0.011958299736373195	0.012606575818992655	0.07616418819991756	0.014305547192694038	KEAP1
cg06950567	0.04933715427182492	0.04454089100613636	-0.14754408611002462	0.00026421009886335004	CEBPB
cg07026599	0.02381882531764541	0.03027825777027686	0.34617992914583	6.828905381993323e-08	MAF
cg07242563	0.017232648827857144	0.018325697199119997	0.08872361153098958	0.04769021923950931	MAF
cg07504616	0.045581307404638324	0.03877028928781967	-0.23349080597054375	1.4919937878778416e-05	MAF
cg07513188	0.015613861718023883	0.08444778228816871	2.4352321386037112	0.0026990498772787694	NFE2L2
cg07695362	0.8601672631624017	0.8430255498035053	-0.02904086926774576	0.0011185537967313389	KEAP1
cg07870982	0.021393260688393777	0.02289805797426203	0.09806885597534985	0.26390833310893314	MAF
cg08302713	0.08402538553830045	0.07567296404708959	-0.1510473017432677	1.4297341904203441e-05	GCLC
cg08334199	0.016470497666194947	0.01652512594231709	0.004777119293090789	0.871351900994729	NFE2L2
cg08466138	0.05270483635394424	0.04774676162598606	-0.14253246677427583	0.01781440853387635	AIMP2
cg08475576	0.03541239874906297	0.03149798234211813	-0.16899515442391064	0.0009229728266856339	MAF
cg08539251	0.8493726342345634	0.8347792030544793	-0.025002968607588796	0.004618247032513994	EPHB2
cg08553999	0.04820315776976201	0.041783967408004836	-0.20617817642758135	0.0052128853201417755	MAF
cg09136099	0.9887596123833332	0.9881818114166482	-0.000843313416328463	0.20753344719861047	EPHB2
cg09183072	0.032370061697718	0.02644543009147894	-0.2916416767084144	4.26134453230162e-06	NFE2L2
cg09240119	0.0590831859731013	0.05862542776524239	-0.011221078979714312	0.8432811889856571	HMOX1
cg09422450	0.3136011523283143	0.6891589051163537	1.135905814864743	8.028880465304047e-48	MAF
cg09463984	0.9073607554998886	0.8866608714254297	-0.033293852226341604	1.5985084204811904e-06	EPHB2
cg09516362	0.012269018940980451	0.03159220962566923	1.3645489533492121	0.05287943652430636	NQO1
cg09539481	0.03808272313255647	0.03659195670102063	-0.05761007954935344	0.16295261679672468	PIK3CA
cg09822018	0.04790982616786522	0.040561180052720254	-0.24022195341885647	1.0978355639416519e-06	MAF
cg10357721	0.009238918711660988	0.010392497272984002	0.16974645036982622	0.05451639639812924	HMOX1
cg10505024	0.5045369931061754	0.43516190804136806	-0.21340777730537627	6.638416258390742e-13	KEAP1
cg10689889	0.0455015143886709	0.038479598343765575	-0.2418208220134666	1.248324624537836e-05	MAF
cg10914544	0.051134358630771676	0.04300655476229462	-0.2497364426479697	2.7408017197354835e-09	GCLM
cg11542063	0.031069987958687987	0.025750607287692164	-0.27091522593974	0.0008959509270726338	NFE2L2
cg11662891	0.020055889748744716	0.01899826928095123	-0.07815797372966642	0.30042739233144217	GCLM
cg11792075	0.01720050189809756	0.013139164406634946	-0.38857713284486606	0.12951606376324865	GCLC
cg11907662	0.03557583745405576	0.1419196175558044	1.9961044037318572	2.852951370930055e-05	NFE2L2
cg12050713	0.02506184567921056	0.019241170064711533	-0.38129613307689436	0.07039213704654035	GCLC
cg12502785	0.020693075478246486	0.019614655933181173	-0.07721605071377316	0.09902540116766415	AIMP2
cg12986726	0.07027275151302395	0.06237708924147819	-0.17194915555252843	3.3645699960754985e-06	CEBPB
cg12997166	0.022593087484091803	0.023602083519021003	0.06303278453357691	0.22348765877546342	AIMP2
cg13332925	0.02043119495683322	0.10370680782927556	2.343665112536224	0.0002784655096551742	NFE2L2
cg13474011	0.031166072210619067	0.028230577993538317	-0.14271767997296686	0.0035123410694642087	MAPK8
cg13729887	0.05733143723897578	0.04955250089782846	-0.21036857476462525	3.1950450251347407e-05	CEBPB
cg14055374	0.02620199078883982	0.026116904137056387	-0.004692537905132233	0.9216356002327467	MAF
cg14271400	0.023895041909079193	0.024468415076966208	0.034209357063182524	0.5958663626407199	EPHB2
cg14659545	0.022498129314814704	0.0230136108184309	0.03268231056713891	0.4196494749090709	NFE2L2
cg14779627	0.021497804847997574	0.022678265077059195	0.0771209230657409	0.10361887050089488	AIMP2
cg14860494	0.07713677065867648	0.06804749324482308	-0.18087673235831242	5.430715614225017e-07	GCLM
cg14869141	0.043377111629703285	0.03982696033723135	-0.12318861594316488	0.127414357609074	GCLC
cg14958951	0.0119240551888364	0.012634917037829969	0.08354123365800092	0.06922216765981139	NFE2L2
cg15032001	0.05048772199670159	0.04249210111646081	-0.24873790185446812	5.771622484288241e-07	CEBPB
cg15204119	0.034225886955410505	0.038002113262251426	0.15099171866591551	0.08798056245304381	KEAP1
cg15676203	0.01600118692632238	0.016738113007511823	0.06495796855447147	0.03577779750541053	KEAP1
cg15724965	0.010799924017425591	0.012088597554291633	0.1626257191914706	0.003834860197627825	HMOX1
cg15985338	0.06831755862291387	0.06616943831208347	-0.04609138703335277	0.6721989767250212	AIMP2
cg15996499	0.0260668943953134	0.17696149327507693	2.763144848980593	5.825889850409685e-09	NFE2L2
cg16349006	0.01683784197655305	0.017118541682156457	0.02385255756694224	0.6871659475304368	CEBPB
cg16421294	0.017030744421020195	0.15764350183327594	3.2104523001117555	1.556402545945781e-05	NFE2L2
cg16595953	0.05344739456102994	0.04791603032000489	-0.15761123085210385	0.0009009396945572257	AIMP2
cg16713262	0.05649891353844908	0.2632971909465121	2.220397099502501	7.223869580604757e-15	MAF
cg17123010	0.032795567154342876	0.03627285844520131	0.14538961518088844	0.00026306516485336917	GCLM
cg17371067	0.03974244590874686	0.03649635833818368	-0.12292814764934318	0.01628108185134861	CEBPB
cg17779707	0.04239743120498291	0.03616408428136364	-0.22941923543777942	4.3549391789953603e-07	CEBPB
cg17921248	0.04998277028345194	0.04354358506507465	-0.1989706711470667	6.314266333380217e-05	PRKCA
cg18282264	0.02803133183738625	0.027366259794747584	-0.03464202002247681	0.571968364252176	AIMP2
cg18867283	0.05513508984456478	0.048447091493869936	-0.18656073475485482	2.0549566100950106e-06	GCLM
cg18985280	0.042749520703121845	0.03931960177168981	-0.12065953479539634	0.015348259820223746	CEBPB
cg19354851	0.011554152784627608	0.01223078643322095	0.08210569420933149	0.27803730592248016	GCLM
cg20064106	0.127329697785033	0.3435372893394773	1.4318977592801492	9.65261304048599e-16	NFE2L2
cg20247600	0.08145343116398159	0.07097420335055817	-0.19868072194441758	2.4641685416657566e-06	NFE2L2
cg20716311	0.032138805465363136	0.20929751226755294	2.703166950614531	6.7133749865092276e-09	NFE2L2
cg21215272	0.027302086970609225	0.14959639208678083	2.4539922411998236	3.9892493570175624e-07	NFE2L2
cg21288207	0.13352095921013724	0.1119822158473175	-0.2537965913595673	1.2787422512741997e-05	AIMP2
cg21570130	0.016206985180525227	0.018822665054569573	0.21585516411985184	5.864088069664459e-05	NFE2L2
cg22089024	0.03499027023623777	0.0338856634272934	-0.04627878941903782	0.8252259030315325	EPHB2
cg22397783	0.04416084196547836	0.041350449418784824	-0.09486466917166908	0.033399378837440444	NFE2L2
cg23554129	0.07967791614666354	0.06101694647718817	-0.38496993271843893	1.9953110701762128e-07	GCLC
cg24283186	0.017159247084892824	0.018143929278117737	0.0805006705159152	0.02651201110997766	MAPK8
cg24688577	0.0945499414400845	0.08512275273547254	-0.15153175856182177	0.004093509757180374	CEBPB
cg24906519	0.012726504702587925	0.013796136517962194	0.11642806833781048	0.014032383693183268	GCLC
cg25109009	0.032660681195264246	0.07071565895584367	1.1144748331526533	0.03366799440590734	NQO1
cg25403084	0.010570046341074987	0.010730191536889087	0.02169412704872215	0.7044232403403321	AIMP2
cg25495217	0.010914340281022374	0.01127121273387703	0.04641782258525995	0.23731135521483035	AIMP2
cg25801292	0.2394040521640983	0.3497757464307962	0.5469826841516611	1.439776814095121e-05	KEAP1
cg26255052	0.09342184817648884	0.07932945811426095	-0.23590329222092857	0.1404176232854717	EPHB2
cg26500801	0.015098076455403184	0.021857107100701934	0.5337377084535726	0.3263054344927683	KEAP1
cg26752263	0.019279181430501814	0.018616962070628785	-0.050426125793932346	0.5725724808662398	GCLC
