# Supplementary material for: Regulation of Canonical Oncogenic Signaling Pathways in Cancer via DNA Methylation
Source: Cancers (Basel). 2020 Oct 30;12(11):3199. doi: 10.3390/cancers12113199 (PMC7692324; doi:10.3390/cancers12113199)
Supplement: Supplementary file 1 [file cancers-12-03199-s001.zip › cancers-933492_Supplementary_Files/Supplemetnary_methylation_data/CpGs_p14(ARF)-MDM2-p53_TCGA-BRCA_data.txt]

ProbeID	mBeta1	mBeta2	log2FC	p-val	GeneName
cg00142670	0.2989534487634401	0.3353076580887122	0.16556457910752848	0.002156973765538087	POLR1C
cg00240432	0.049349802091958876	0.12393822620667731	1.3285050216910355	9.851419981612359e-07	TWIST1
cg00275962	0.02516504621825444	0.023982810032106595	-0.06942054029452445	0.028612804450662003	POLR1C
cg00390596	0.01633948312415186	0.016663114163340757	0.02829570401226172	0.21661518266258425	POLR1B
cg00424690	0.2920946136403405	0.3317166782669128	0.18351579626005352	0.002512170355104595	POLR1C
cg00505393	0.051419832739224916	0.04160174985361934	-0.30568070500526706	3.581028403899571e-05	E2F1
cg00594185	0.04824092174914974	0.040843628249438636	-0.24014644297805704	0.003213601604513033	RAC1
cg00611675	0.06158561445513843	0.0685239923733702	0.15401581203720252	0.010889670007369451	MYC
cg00699941	0.0697953777591779	0.05085414979466083	-0.4567659907264577	1.3533863473646244e-09	POLR1A
cg00718440	0.07924690111761994	0.0714451222412671	-0.14951900314832767	0.008205796522551366	CDKN2A
cg00860570	0.0412973309343681	0.03788048237253002	-0.1245938403129202	0.10495502107920167	POLR1A
cg00998146	0.01884207607838186	0.02293424592326715	0.28354553814392536	0.009879448427017072	PIK3R2
cg01028869	0.03188934732610423	0.02821977651886587	-0.17636800766375352	0.0038467159321974973	PIK3R3
cg01098785	0.07095016146058847	0.05889336738913081	-0.26870080150365894	0.0004986473834991517	MDM2
cg01105385	0.04947469232614531	0.04678178760356593	-0.08074374512523293	0.3264348835114612	PIK3R1
cg01141580	0.04064237435403777	0.07138825758542684	0.8127021019520738	0.0033649087909458733	TBX2
cg01188822	0.03775746657302271	0.03334191892334463	-0.17942482893040287	1.9654052982018165e-05	POLR1C
cg01202666	0.14501872584602515	0.2929605972733704	1.0144674342643136	1.3641667716223423e-17	TWIST1
cg01279709	0.042659411092772985	0.039250156672767565	-0.12016563686690811	0.062020016190966004	POLR1D
cg01286555	0.10518165794700327	0.10760046600095696	0.032801183116154604	0.7394012791241241	UBB
cg01291833	0.054656704984557714	0.0545398287742149	-0.0030883176900348744	0.9562009924286152	MYC
cg01438365	0.5386860717798263	0.5878611926745714	0.12603077887743433	0.05393199564700193	TBX2
cg01476820	0.04696690920607209	0.04499970792673614	-0.06172901840513976	0.2556525455364883	POLR1A
cg01493658	0.046100452773124426	0.03898418139818449	-0.24189207938044735	0.0010732927359884468	ABL1
cg01533387	0.06024245121320708	0.05464557888173219	-0.1406756943080428	0.08751130754141176	PIK3R2
cg01653005	0.02080006443180937	0.08679021369073475	2.0609443787565755	2.9769609672364784e-05	PIK3R5
cg01765249	0.019024100950935638	0.11651353401566053	2.6145973646809235	2.5373318578983145e-06	TBX2
cg01913455	0.44935080348145046	0.4806816754468282	0.09723962428726327	0.016258148459978406	TBX2
cg02045224	0.03646797213763282	0.030589400211037798	-0.2535981592560674	0.0005484562538401655	TP53
cg02113449	0.05191176707298818	0.0495250819215635	-0.06790223626525065	0.23984187071684906	RB1
cg02152992	0.04992808936232464	0.04431371247907236	-0.17209850212404323	0.001788418460026989	RB1
cg02166782	0.04992753609758576	0.04708994139487183	-0.08441678489285231	0.20714562987973165	TP53
cg02281178	0.03204879046898011	0.028294150520798422	-0.17976608628762547	0.0028244939432363362	PIK3R3
cg02285477	0.04726947036094981	0.04338917891711486	-0.12357341454273316	0.035197888019476375	POLR1D
cg02316718	0.03135419739745046	0.03011068748545581	-0.058382942081823416	0.37158718545703684	UBC
cg02370978	0.050950920744929455	0.05717877025037087	0.16637137423794218	0.012395486751360638	POLR1A
cg02400740	0.05859000911552895	0.31296504426435623	2.417274948943806	1.3038493850329353e-24	TWIST1
cg02429595	0.9336190837767997	0.9266599194700397	-0.010794078363227787	0.040610120589485085	PIK3R2
cg02505918	0.5381137391996464	0.6116803369067338	0.1848667575395373	2.9409370409923117e-05	PIK3R5
cg02577108	0.14403939677709116	0.37169202556271275	1.3676442735568464	1.6090079921944728e-26	TBX2
cg02829706	0.07063225645106817	0.09707298105302536	0.4587426106828197	0.00039702816194078035	TBX2
cg02842899	0.035508402255105743	0.031502499069447444	-0.17269416489485273	0.0015578744137338492	TP53
cg02957990	0.04306529446180527	0.03668737438882651	-0.23124203712808167	6.899298801314202e-05	POLR1A
cg02978827	0.05226577180048638	0.05287931811432685	0.016837120436434583	0.8145020907039973	RB1
cg03003858	0.01435948921507202	0.014450547320847914	0.009119704858234762	0.8370212194142486	MYC
cg03076047	0.029061460585137696	0.027431326298298878	-0.0832828346227584	0.11331387136778741	MYC
cg03079681	0.03245762783021091	0.033777936442370156	0.057523629688282556	0.34547323313209166	CDKN2A
cg03085377	0.7280996458194021	0.7327770242261219	0.009238361908138053	0.7916071470255494	RB1
cg03203274	0.3119716138248051	0.33642196221741316	0.10885712553569057	0.05042255935507547	POLR1C
cg03367757	0.06616800962592188	0.23210452283282582	1.8105688474124837	3.688354928936736e-12	TWIST1
cg03494795	0.07888619916125521	0.07493308961134637	-0.0741699910094453	0.05692245805404668	ABL1
cg03498895	0.2724307832047024	0.24998393304967925	-0.12405435622597479	0.0794696995610244	MYC
cg03656099	0.5313859254700228	0.5510925115466355	0.05253450696242343	0.33620189101071385	TBX2
cg03723902	0.062380107679930505	0.05307220156614685	-0.23312964653190915	0.00013640131776908716	PIK3R2
cg03753391	0.5269885889153653	0.5966113658489799	0.17901973927317483	4.0723859457434174e-08	TBX2
cg03919779	0.17661538667264629	0.18134454937104888	0.03812234766164268	0.660832103577264	UBB
cg03954587	0.15439568862736885	0.17259610656749802	0.16076745339363516	0.022337444618361832	UBB
cg04245057	0.11909994421697995	0.4087704010216937	1.7791179973297035	5.542653522303976e-26	TBX2
cg04304770	0.057951635648133375	0.18929049397730163	1.7076806757570215	1.786448468067221e-11	TBX2
cg04416821	0.02322611916542655	0.023989161474172887	0.04663461456105976	0.2680939270559251	POLR1C
cg04495995	0.1308673681363092	0.4028657989933624	1.6221939289358178	1.635535475476705e-25	TWIST1
cg04667586	0.01947863576570912	0.018678671744195244	-0.06050077079669459	0.051794735850392626	MDM2
cg04730588	0.016481041342511826	0.0180377407453629	0.1302112491174387	0.009035562143409313	POLR1D
cg04732910	0.01755425449997778	0.017384993704473783	-0.01397818402736808	0.6375812971649595	MDM2
cg04916523	0.30685417567926765	0.43494120007350834	0.5032671596137377	8.471509975479038e-14	PIK3R5
cg04917226	0.17001747970943462	0.38642208638788644	1.1844944761166754	1.1314313553862266e-24	TWIST1
cg04920773	0.045378245508822516	0.04788732832459014	0.0776431184661022	0.5622259210553255	TBX2
cg05043952	0.9174958711094974	0.9260934493638717	0.013456113348079429	0.13334861781735946	RAC1
cg05090851	0.06311605187473063	0.06330994506112152	0.004425180968522689	0.9654355727124398	UBB
cg05162750	0.016565919232057826	0.11188643678813373	2.7557449941025984	5.242806502098884e-08	TBX2
cg05231706	0.819272356010982	0.8836726293483741	0.10916886310194872	3.637627834966339e-24	RAC1
cg05477823	0.721616906317864	0.7269878111322363	0.010698036742876997	0.7735477399127502	TBX2
cg05479194	0.051915669712152425	0.03860103141509874	-0.4275306564578001	4.728262725310193e-10	TP53
cg05645812	0.08469633896064176	0.10452356563045893	0.30345673067373696	0.0066282149502131125	PIK3R2
cg05681148	0.07936824697630707	0.07889967859933177	-0.00854251733469141	0.8703646050266791	POLR1D
cg05714082	0.014844662507250818	0.016384685671167097	0.14240370195309504	0.024463754611639	POLR1A
cg05725797	0.0865091421504615	0.12778795526160394	0.5628273528483099	2.4835563468749238e-09	RAC1
cg05927173	0.05104839496516639	0.045976288086363726	-0.1509756072044085	0.08726202308900012	MYC
cg05953180	0.021990445611732853	0.02474911039613341	0.17049982953333864	0.00023133639586723218	MDM2
cg06071147	0.04700842313358768	0.03756772840572533	-0.32342540339726933	6.134342249729294e-05	POLR1A
cg06200611	0.17039591281235494	0.24056812261034075	0.4975547545195704	4.240561984306787e-15	RAC1
cg06243400	0.12888308437258206	0.2614598627516998	1.0205265668425196	5.745742025354154e-14	TWIST1
cg06272678	0.01352124594483625	0.014002264279342496	0.05043204344609546	0.047685736130137026	PIK3R3
cg06317056	0.03606155283225369	0.03911538275788414	0.1172745608907665	0.0337666920713887	TP53
cg06432538	0.05006769614474208	0.047420756697580314	-0.07836138739121391	0.12378490900893176	PIK3R1
cg06537829	0.06982496881255949	0.07845296967073183	0.1680850342639366	0.142797968097972	UBB
cg07095230	0.5442283768354237	0.4748731817654941	-0.1966698997153742	0.022356699521865312	TBX2
cg07115767	0.2820241089831314	0.5225699697035516	0.8898057228647711	1.406496231359153e-41	TWIST1
cg07208333	0.019746916919009802	0.023544521891221883	0.2537640034576654	0.14351998216111914	PIK3R1
cg07320819	0.02271827384041446	0.028186630504222435	0.31115780363303186	0.001025433847667265	RB1
cg07375367	0.14604359685569362	0.1609905217981916	0.14057664725665406	0.0014391781672057182	POLR1D
cg07562918	0.10749635510893707	0.16111158298470576	0.5837724761259178	1.7238329029155692e-19	CDKN2A
cg07871324	0.016033922301905115	0.01553639358498363	-0.045475734002135636	0.3267084545998813	MYC
cg07923305	0.050305694984576106	0.04393422285535903	-0.19537655866139447	0.0012915854382966661	PIK3R3
cg07923809	0.05451000352210616	0.04495547812710939	-0.27802408497387054	0.0006168990269687134	POLR1A
cg07991600	0.05708074461788882	0.039994852878565405	-0.5131898099918415	6.701302313793762e-10	TP53
cg08269742	0.3918895743295192	0.48187847339044926	0.29822216146228253	5.2012369932503146e-09	PIK3R5
cg08417804	0.05076902293946569	0.05158576781661392	0.023024594846547817	0.5791451007833297	ABL1
cg08428512	0.041689617187441706	0.04089289990600058	-0.027837750024221408	0.740293137274324	MYC
cg08595102	0.017978463304261814	0.019009359855383802	0.08044023687347307	0.1934985249145363	RAC1
cg08644711	0.01891643550939012	0.02209557289190793	0.2241170754632704	0.028973844160628242	RB1
cg08945395	0.02689873727766099	0.02461224041032587	-0.1281624592921662	0.2517699375590542	PIK3R1
cg08951958	0.6883295924007841	0.8825465007814133	0.3585727599420612	2.0908688752499886e-140	ABL1
cg09359907	0.01806859795797076	0.08289400903630191	2.197783274307795	8.202960605445292e-05	PIK3R5
cg09365557	0.017854913433339357	0.05185845046511691	1.5382579597181536	0.006174047548482821	TBX2
cg09391979	0.01844064990247035	0.018341485995522468	-0.007778973129592382	0.752157873802179	POLR1A
cg09467020	0.11503216639914061	0.09006544490563656	-0.3529917342831002	0.00025708230633460195	UBC
cg09572029	0.08675361483357048	0.07681845473832859	-0.17547092964104855	0.00023112817961150372	POLR1D
cg09764440	0.0413308591753673	0.04074441695843517	-0.0206169681419525	0.7051428200174565	PIK3R2
cg09781971	0.04635700568846294	0.0430240554906675	-0.10764386112507074	0.01942875824227421	MDM2
cg09799658	0.061082859703511426	0.18195401880056597	1.5747344050137968	4.960314967461112e-11	TWIST1
cg09838070	0.9834284946280791	0.982012159705039	-0.002079268808142418	0.02200706057958194	E2F1
cg09930017	0.11713296014569148	0.0836031778712067	-0.4865174069070539	8.991264847268088e-07	UBC
cg09952701	0.06040139740432526	0.05361745637410911	-0.1718791479951954	0.006435777771325895	ABL1
cg10064897	0.04843773076698661	0.051128338323103706	0.07799186045461033	0.06501847078707518	PIK3R3
cg10188048	0.07840987382130586	0.1263404033186343	0.6882088395465319	1.9078721396950195e-05	PIK3R2
cg10288784	0.04312266997440012	0.03395887691294113	-0.34465775955793365	0.009333659542051133	ABL1
cg10302505	0.040226049040493726	0.038599816846198294	-0.05953604294957195	0.10409787173209473	MYC
cg10308654	0.5316446987686864	0.5847004322472467	0.13723525153919652	4.32257722851029e-05	TBX2
cg10420952	0.03401389312893017	0.10398580635309072	1.6121905725106502	2.6928689277306027e-09	TWIST1
cg10451401	0.05124418244487197	0.05325756765679455	0.055598309982133054	0.12520010801927298	RAC1
cg10492801	0.03755192136034325	0.12113647850411233	1.6896747464135733	1.5603406886511386e-07	TBX2
cg10552385	0.012977933175140424	0.014641667174270855	0.17401919297718846	0.03844121440154242	RB1
cg10829120	0.01968325983469689	0.019389865786566842	-0.021666354405912584	0.36756761027261475	POLR1A
cg10832291	0.031546642661124245	0.026953426194720406	-0.22701780178525557	4.080422431246104e-12	MYC
cg10836034	0.054567645063431716	0.05318913801282684	-0.03691412698007696	0.5557790817210485	MYC
cg10848754	0.04193268910046265	0.05381348386345988	0.35989235760872834	0.12434821300287904	CDKN2A
cg10930156	0.04379498931663742	0.10276643642669678	1.2305314340928002	3.4932990122737055e-06	TBX2
cg11031701	0.04757830136021926	0.11072970766419482	1.2186666638662278	6.205959896816648e-05	TBX2
cg11147786	0.08238612920875334	0.18736491190799215	1.1853774365197116	4.747625247925343e-15	TWIST1
cg11275620	0.011245911185739407	0.01260103139280717	0.16414126456885744	0.026476061216272766	POLR1D
cg11464064	0.03997237828173531	0.038776260757480654	-0.04382972367349912	0.7140005056814089	ABL1
cg11603030	0.025340492828547563	0.025621491018608347	0.015909851742659558	0.7752539040097304	MDM2
cg11631427	0.46615556204596303	0.5965750798174779	0.3558922336250723	3.156795506018704e-10	TBX2
cg11688275	0.03385201711641695	0.026684413551697178	-0.3432444959214484	0.00024073791659270927	MYC
cg11721953	0.020699944776867183	0.022999494609171323	0.1519752408208161	0.00438349833757551	POLR1C
cg11754897	0.038936192094152715	0.03847658630658263	-0.017130990391955876	0.7576698803777755	POLR1D
cg11777782	0.06519572551211979	0.06809250027163379	0.06271852932091258	0.2353399329422693	PIK3R2
cg11973479	0.08815006077830119	0.2655038028938873	1.5906990559714635	3.3047608496871174e-19	TWIST1
cg12001630	0.9133290619064157	0.9328993464020291	0.03058669211126295	0.0002450934186919847	RAC1
cg12057615	0.03604123449805079	0.02995698347434305	-0.26675606915005873	0.024730428601324413	MYC
cg12163132	0.3639208231128716	0.5540842088676096	0.6064806486947201	6.746102354754777e-28	TBX2
cg12468377	0.8100917491672724	0.8243009146432285	0.025085782035094747	0.16958727162408377	PIK3R5
cg12492496	0.5190719082785545	0.5694045680323933	0.13351965466950289	0.003300564885990891	PIK3R2
cg12504957	0.03824315275346088	0.03268933206455536	-0.22638156447680743	0.021939931736267855	MDM2
cg12575583	0.032355220195580556	0.030787453801573206	-0.07165593773383708	0.006558482220648135	POLR1C
cg12863545	0.046798111453459336	0.2239173134519302	2.258443866880779	2.191558106052769e-13	PIK3R5
cg12926104	0.037138142473715885	0.10641450166432834	1.5187212044981884	2.1493333523921824e-06	TWIST1
cg13169780	0.08777355856449873	0.07113533888088105	-0.3032199536746108	0.01681316108582107	TP53
cg13179983	0.018852970606042775	0.019188619552080514	0.025459063848330143	0.2716720536029909	PIK3R2
cg13244804	0.14305619109508497	0.09106690676113842	-0.6515831485298876	1.7514451387290886e-12	MYC
cg13274713	0.07829998503154545	0.17612024672318263	1.1694768335984724	2.7269771004885696e-09	TBX2
cg13431205	0.632391373540798	0.6940603690497243	0.13424346520009456	8.648719953743474e-05	RB1
cg13467399	0.054132594551095835	0.044686667986738975	-0.2766530616974763	2.7340492447003226e-07	ABL1
cg13485756	0.052589886251985775	0.05271808986180216	0.0035127216438431206	0.9265139085384382	RB1
cg13581785	0.012802906857258359	0.013447926189873014	0.07091230484070755	0.14391229382376583	E2F1
cg13609937	0.02823020844486285	0.02900973376536488	0.039297274042591326	0.7290260851178081	ABL1
cg13743393	0.024250029573852434	0.028104761634555886	0.21282807228465614	0.02108231991863721	RB1
cg13803765	0.7671313443245779	0.8792880661582438	0.19686227860879696	7.965154122672146e-31	ABL1
cg13822231	0.007725968114252009	0.008847923076395831	0.19562311942226732	0.10727978790885938	ABL1
cg13921858	0.03727723601354241	0.03597786591081766	-0.05118527960547702	0.27723252380599267	POLR1A
cg14125250	0.0660003121628086	0.06083289263997508	-0.11762124118443197	0.17730749065024085	PIK3R2
cg14205952	0.008455123605890048	0.009400876546115346	0.15296943561157966	0.0002970410255427334	ABL1
cg14253951	0.055230674920169635	0.057533506967500994	0.05893265540959101	0.13938421261184816	MYC
cg14270612	0.8739105867000869	0.9203053107144803	0.07462687440353705	5.218958378562954e-17	ABL1
cg14349843	0.06127939133767969	0.061069441617885654	-0.004951313544552989	0.9630718257389422	UBB
cg14430974	0.028036892669220253	0.05035358137818261	0.8447679287687782	0.02248855968285988	CDKN2A
cg14490972	0.14020523068518928	0.11907104338128795	-0.23571756337709304	1.3076316272896108e-06	POLR1C
cg14515453	0.284864664251218	0.44482087867882786	0.6429478307061574	5.993592978408828e-18	TWIST1
cg14567798	0.01574686400406558	0.016816536575969637	0.0948160643682956	0.18644246720254626	ABL1
cg14578355	0.0821693077448354	0.08147157211989824	-0.012302864993429917	0.7825608788899138	ABL1
cg14618681	0.02100301693256883	0.02055166388249632	-0.03134137494479305	0.22856502458369882	E2F1
cg14641315	0.016330457816345744	0.020365563867173864	0.31856652249146955	0.0020820253492668094	RB1
cg14782672	0.11792552682144297	0.2604028333780361	1.1428691002032136	3.244504609286593e-15	TWIST1
cg15076218	0.058917274737588426	0.04621847984667597	-0.3502208894968951	0.0322431431888724	PIK3R3
cg15206330	0.036564633259240496	0.03589744733489867	-0.026567634219262042	0.6745575795797054	TP53
cg15434599	0.08347777302525508	0.06994473920701173	-0.25517656233797753	0.008905111689298152	MDM2
cg15442610	0.021130676679644664	0.028347008304772995	0.42385751535713856	5.704902476694842e-06	PIK3R2
cg15735984	0.06062644804715842	0.11379313377556237	0.9083943026148902	9.528019412490113e-05	TBX2
cg15801573	0.09959434367301674	0.08562167537046791	-0.2180877434801414	6.486365854545277e-05	MYC
cg15931557	0.01781666523697545	0.019369135146601442	0.1205322059871168	0.001082341693454872	PIK3R3
cg15934248	0.029662028241145878	0.027781197579519575	-0.0945084585844214	0.20389438997255532	POLR1A
cg16100135	0.05787260745808276	0.05853553879505609	0.016432150542928986	0.7697686026154816	MYC
cg16331972	0.9830463220978668	0.9791148742193176	-0.005781266043335517	0.01806520593906697	PIK3R5
cg16398094	0.020498064298486586	0.02009896457826105	-0.028366496401712318	0.4168107150659419	POLR1A
cg16572859	0.03760472760559224	0.04351216300803773	0.21050468904782468	0.03266940236380122	PIK3R2
cg16918989	0.027110986817268982	0.16096645821244845	2.569810562338631	1.6914116967851294e-09	PIK3R5
cg16989107	0.04524472666201753	0.0450443930339286	-0.0064021181518203515	0.8729906625946078	PIK3R3
cg17004101	0.0425156931251613	0.03784286604697387	-0.16797410207966046	0.010295372608624391	PIK3R2
cg17009717	0.02917260634321031	0.024527143739585082	-0.2502350480070134	0.03992427387967371	POLR1B
cg17055959	0.06099537873798876	0.060745695845703676	-0.005917752521741515	0.943690219299557	RB1
cg17169489	0.017384029294746133	0.01823199968631498	0.06871029409849518	0.010029634977634806	PIK3R3
cg17220042	0.009748648279159689	0.010359250754503923	0.08764556440874503	0.04207495936336219	E2F1
cg17376957	0.012384835215041618	0.01848050058511023	0.5774291627558056	0.08769638307042821	UBB
cg17461511	0.02700062288111976	0.028039914212702428	0.05448924607970081	0.2349499651456398	TP53
cg17505251	0.03792734806624337	0.03172600602480076	-0.25757258754334905	0.0001317265794432563	MYC
cg17623341	0.01564359845600874	0.016970875084250714	0.11748854757595344	0.0038145438793057	E2F1
cg17648537	0.026745221383004746	0.03415037663909203	0.3526203442468866	0.0018261992344607682	POLR1A
cg17663235	0.015157161416250162	0.017935584146443605	0.2428251378048022	0.043114607501266854	PIK3R2
cg17839237	0.014893999389377924	0.08510415391599753	2.5144983477583494	2.536070340007753e-05	TWIST1
cg17866734	0.08538368257442072	0.08008367912946424	-0.09245213231997794	0.043296660297932915	POLR1C
cg18002447	0.7003281721584315	0.7722549731771671	0.14104613251229442	2.449165331169268e-10	TBX2
cg18205949	0.04410684099182059	0.045107306951553176	0.03235871936760679	0.506993544180941	POLR1A
cg18311066	0.02023364009951002	0.021227719061483945	0.06919347171534637	0.02981989334239844	TP53
cg18344938	0.058595229547435304	0.058087797447222145	-0.012548087043567288	0.7926118861753038	PIK3R1
cg18470295	0.14437494799452766	0.35147592358229657	1.2836054399173729	1.6232934642851024e-20	PIK3R5
cg18481241	0.6826507257185772	0.7025984483722246	0.04155276975533688	0.25766237371423434	RB1
cg18554811	0.02816686172308177	0.03302473801993933	0.22954828542689606	0.013483934166877414	RB1
cg18568116	0.9331962738506767	0.934461112754706	0.0019540811997192766	0.6202367919846477	PIK3R2
cg18818048	0.02356767913502874	0.023987952237463927	0.0255003114847734	0.632549924236832	PIK3R3
cg18865566	0.041604768084974104	0.04517013573937887	0.11862037229567413	0.016148208824845054	E2F1
cg18923721	0.5217932864873732	0.6281362369586768	0.2675991180805271	1.4118781000080829e-11	PIK3R5
cg19021197	0.08807996790875082	0.3057284143968872	1.795364794143737	7.322043771047888e-26	TBX2
cg19033983	0.9184968808805415	0.9120697087504924	-0.010130729483713737	0.006973118520535185	E2F1
cg19061982	0.057591200941998655	0.05205554940078182	-0.14579643593128686	0.0008485576500264014	POLR1B
cg19124316	0.050627175331848503	0.046209723744421186	-0.1317155287964424	0.02284580855365146	POLR1A
cg19256121	0.016268870537569712	0.016618881426778143	0.03070918563504768	0.29685131256012315	POLR1D
cg19296958	0.7642837227646766	0.7949596659089795	0.05677335876476282	9.371830276122581e-14	RB1
cg19358016	0.07555278504219122	0.071451447551109	-0.08052169778576573	0.04599218094778846	PIK3R1
cg19427472	0.79524427619642	0.8120908112860691	0.030242981493364764	0.1568900924592418	RB1
cg19447496	0.8996440202281979	0.9061708896957137	0.010428890763335037	0.04358875388989229	RB1
cg19587038	0.045741590510245345	0.04482955449682192	-0.029056369125584684	0.6355860390415207	PIK3R3
cg19658829	0.02869785721798696	0.03018928015238158	0.07309333769527455	0.25513353818998497	UBC
cg19687985	0.3936328302461338	0.4242254986596148	0.10798078754372799	0.009043569642008939	POLR1C
cg19722181	0.02039405730139052	0.022806021279134715	0.16126595586540166	0.3289153639932313	MDM2
cg19857071	0.0147206167779934	0.01551137347886156	0.07548831769210537	0.6957170358047349	PIK3R3
cg19888787	0.03355784050637748	0.029259761506040014	-0.197731869102896	0.025789425076927785	UBC
cg19949441	0.014401613997691678	0.043771535674299825	1.603762495727292	0.006723659032517951	TBX2
cg19972619	0.05911109837980753	0.051927743685633576	-0.18692348825452404	0.019775165594899866	MYC
cg20046608	0.08382066653062777	0.16904088369401526	1.011994315630389	1.2534316234746293e-05	TBX2
cg20052718	0.016381635790977962	0.07943978548627285	2.2777823023909285	9.769941202270505e-07	TWIST1
cg20121142	0.16172658174743332	0.35149867692899617	1.119962435954018	1.305336601223256e-18	TWIST1
cg20419110	0.395351290702271	0.42363350144381073	0.09968154927017385	0.00687235420073318	POLR1C
cg20439288	0.02395718524194511	0.024602737952988216	0.038360462868144936	0.7006244138644282	PIK3R1
cg20474370	0.0385516424950438	0.03785678411197067	-0.02624046651085315	0.7881043031754257	PIK3R1
cg20498685	0.09313664893795826	0.28314495282754126	1.604119933483123	1.9573124887708834e-17	TWIST1
cg20511797	0.8014364919641972	0.899893855926104	0.1671666412633088	3.062842735249672e-41	ABL1
cg20643039	0.9310596028844683	0.9343975696572989	0.0051629952381661275	0.517982404148714	PIK3R5
cg20784263	0.028606720638373235	0.02731218881693416	-0.06680918499636068	0.29032214413053853	RB1
cg20970697	0.017044241669887453	0.016918711522363288	-0.010664711338779685	0.6885085287851604	PIK3R4
cg21050342	0.028370592956603644	0.0266746288308937	-0.08892810728413603	0.19902135590047612	TP53
cg21097640	0.07282317064690909	0.06705564179738517	-0.11903883571674514	0.11013816148801933	POLR1D
cg21389753	0.3834174643839483	0.3557108953837401	-0.10821088754300358	0.27342183685564364	TBX2
cg21651857	0.8694780845673724	0.9061712517565318	0.059634057672468765	1.6933727555348942e-17	PIK3R2
cg21747698	0.029019120039402	0.025200822890005296	-0.20353292929219322	0.010909216365842493	UBC
cg21803052	0.020928956674087493	0.01925552487021336	-0.12022794495163268	1.4708090904450937e-06	MYC
cg21814667	0.033606974242815876	0.030834397463966705	-0.12422000261398812	0.1301995629121398	RB1
cg21875080	0.018156972493513335	0.01885754045908965	0.054617854561812326	0.038040142681034825	PIK3R3
cg21977256	0.04337214361937879	0.06593071996345216	0.6041820871337843	0.0015818277925419724	TBX2
cg22163056	0.015607423237458675	0.04175402502158021	1.4196829076430808	0.006803791440833922	TBX2
cg22308382	0.015725530373049957	0.016246706796274452	0.0470386382974741	0.22186215905236062	POLR1D
cg22328901	0.02835655319439226	0.02422858940148453	-0.2269717673344	0.03961436260866207	POLR1A
cg22331096	0.015651521726572436	0.019733089471940517	0.3343139157451846	0.00027567401869736847	MYC
cg22409223	0.04965305510654809	0.04607358273286415	-0.10794270030618815	0.01658646090489427	PIK3R4
cg22449107	0.0419764731525336	0.08519804770151007	1.021239414695222	4.754272370719766e-05	TBX2
cg22491646	0.08369892652269488	0.09640253300292102	0.20386193449452528	0.07267006089748582	POLR1C
cg22498251	0.1444936908093876	0.2580310619228436	0.8365382484504766	2.2615588475284563e-12	TWIST1
cg22675937	0.40077637099703084	0.49403368052471575	0.30181194773110065	1.3087374116685561e-05	TBX2
cg22766818	0.01382079637003347	0.01724934580628927	0.31970089983933286	0.009774526020502336	RB1
cg23036683	0.021679581736338358	0.024598493339631808	0.1822330299651366	4.3738578040873576e-05	PIK3R1
cg23134838	0.045735221706232836	0.043668958258855146	-0.06669752926068871	0.15987062407042368	UBC
cg23187103	0.01416579729018884	0.01307819796041606	-0.11524803669526283	0.002033444158675793	MYC
cg23244488	0.11526587582738337	0.4901341981504525	2.0882113415098593	4.664553366543872e-59	TWIST1
cg23655155	0.24875153867318636	0.19803830505266568	-0.3289259426990718	0.00337052210246196	POLR1A
cg23752691	0.048835090626450285	0.05295729131630195	0.116911158390557	0.4646531062451924	UBB
cg23785043	0.14169677459899613	0.29316266050864936	1.0488944432418796	9.681346786647063e-13	TWIST1
cg24007915	0.013557905624288089	0.013808377267606755	0.026409453543809754	0.5164590782854906	POLR1B
cg24109273	0.041536290531891076	0.03869037536435583	-0.10239765411862012	0.3580404354210903	POLR1C
cg24115558	0.01407293511064108	0.014941472767535994	0.08639910577604608	0.08313074444903285	PIK3R3
cg24341722	0.03829309643570762	0.03430653163626232	-0.15860104541464792	0.02488541105915843	PIK3R3
cg24342013	0.8836037546775395	0.9462056132032097	0.0987541702991496	2.2158803273062215e-57	RB1
cg24357463	0.7009984065556655	0.7783592925542109	0.15102509568306183	3.395922638213444e-16	TBX2
cg24446548	0.025709004500947222	0.10216446688185969	1.9905478570990516	2.2257357782944724e-05	TWIST1
cg24496841	0.0878188441226853	0.3917359158036891	2.1572789551357228	7.554388099342221e-24	TWIST1
cg24503449	0.6326664278735081	0.6290981730387316	-0.008159869558207961	0.8511623730222886	PIK3R2
cg24666276	0.1034360775261105	0.12367105405588097	0.2577683966673622	2.615775994052456e-05	MYC
cg24668364	0.045445644218773666	0.052701009763589504	0.21368857993958437	0.19016406468142036	UBB
cg24703804	0.03514393697911409	0.03208140096085674	-0.13153867333756153	0.006664781599288182	MDM2
cg24812936	0.022645180945755555	0.024343481964419607	0.1043314711159559	0.011333118799132324	POLR1C
cg24937706	0.03060089060242223	0.03022864913386107	-0.017657132591728544	0.8241945683494435	RB1
cg25053252	0.02333901303005513	0.0235995263360312	0.016014350631496192	0.5793401946750789	TP53
cg25080152	0.05836798136421631	0.07448694900629811	0.35181049650669705	1.591748763179604e-07	MYC
cg25123308	0.08354806644646594	0.07441596191125167	-0.16699433381808168	0.0004407300292753139	POLR1B
cg25228422	0.05746673284304767	0.21451087929096294	1.9002518833028625	1.9424505272668775e-10	TWIST1
cg25692892	0.11051536494987332	0.11914344925575354	0.10845267002514662	0.2113504341852738	UBB
cg25745651	0.019286131699318712	0.03167367662738368	0.7157205377317297	0.049995146930463655	UBB
cg25826331	0.037184015886000225	0.03595162536579785	-0.048625594119416304	0.45013886016647997	MYC
cg26039962	0.01909601503431764	0.018435141309080676	-0.050813132345548295	0.7897212369469908	PIK3R4
cg26138776	0.022838481673242865	0.022321970277415632	-0.03300236785440062	0.36297829628379585	E2F1
cg26221243	0.04434025448223199	0.04703625825537675	0.08515624773766871	0.2620901982012128	MYC
cg26239391	0.1142326498427197	0.23007234009838248	1.010112490342087	6.507924911280608e-09	PIK3R5
cg26312059	0.036316808933889146	0.03682862355611497	0.02019003629853996	0.6830802224598445	UBC
cg26312150	0.08913349830070644	0.18283679623836682	1.03651680978376	2.878299140082762e-08	TWIST1
cg26416491	0.03181320334189168	0.03026848852303809	-0.07180901231541545	0.2789588993935273	POLR1D
cg26557854	0.05212865259319174	0.04636130371544541	-0.1691554334318895	0.028238891932596103	MYC
cg26590603	0.5137590352534898	0.4901141168545498	-0.06797415947980477	0.20625996266949406	POLR1C
cg26660800	0.6404835106327033	0.5449676685776057	-0.23299078726502334	6.597255897185926e-07	TBX2
cg26818735	0.029305879510229626	0.15898179803286114	2.4395995591439883	5.06516547892878e-09	TWIST1
cg26848184	0.8889973533624144	0.881039472944259	-0.012972466786265771	0.035768026368564604	PIK3R2
cg26932779	0.034413594685875126	0.15009980606600237	2.1248716105998464	8.969592125266057e-10	TBX2
cg26998044	0.04499821642962543	0.2110090020266261	2.229364823879616	6.538372157911332e-11	PIK3R5
cg27013696	0.38273673258708907	0.5354446975499839	0.4843852083313081	2.720688048094371e-19	TWIST1
cg27142905	0.031580091890679264	0.03144458146891727	-0.0062039358337077815	0.9580259522615434	PIK3R2
cg27207274	0.06456119501477194	0.06468113045953572	0.002677610766003423	0.9815894190766035	MYC
cg27256523	0.029746973190190512	0.03497572215448295	0.23361096647866744	0.008094344032399675	RB1
cg27351675	0.10675359527717762	0.11355738729632266	0.08913690319544786	0.3838391731315337	UBB
cg27470066	0.5783758866059545	0.6265089749973131	0.11532777155838954	2.2120470759797177e-05	TBX2
cg27621129	0.20250130582290152	0.4488452064748914	1.1482867764079778	9.002254028055568e-48	TWIST1
cg27648858	0.6174924114458478	0.6365642738917756	0.04388478330959141	0.37513609140327364	PIK3R2
