# Supplementary material for: Regulation of Canonical Oncogenic Signaling Pathways in Cancer via DNA Methylation
Source: Cancers (Basel). 2020 Oct 30;12(11):3199. doi: 10.3390/cancers12113199 (PMC7692324; doi:10.3390/cancers12113199)
Supplement: Supplementary file 1 [file cancers-12-03199-s001.zip › cancers-933492_Supplementary_Files/Supplemetnary_methylation_data/CpGs_p14(ARF)-MDM2-p53_TCGA-COAD_data.txt]

ProbeID	mBeta1	mBeta2	log2FC	p-val	GeneName
cg00142670	0.3337544930782223	0.302802418194064	-0.1404105320180609	0.027611383268120515	POLR1C
cg00240432	0.06614943503982541	0.5437307790146095	3.039091757114911	3.6682456271048416e-30	TWIST1
cg00275962	0.019764122524745728	0.022296907445720323	0.17395971925223327	0.0005495968588727263	POLR1C
cg00390596	0.01624778397871614	0.01675024778975145	0.04393947418087091	0.24748036970972562	POLR1B
cg00424690	0.3152389806263725	0.2855810220075471	-0.14254583139647692	0.03751860564968945	POLR1C
cg00505393	0.039888336539491656	0.03711484714719424	-0.10397053277224577	0.15762306103812185	E2F1
cg00594185	0.03866482016068663	0.04263168528733294	0.14090458534259656	0.003968229440738101	RAC1
cg00611675	0.08524536038358353	0.08675630907794422	0.025347361669907482	0.7849065531295742	MYC
cg00699941	0.042868071870373316	0.0521325041006773	0.2822796303684065	0.04881045871582659	POLR1A
cg00718440	0.08012655845122466	0.08451812707240106	0.07698028516752327	0.47651107473461096	CDKN2A
cg00860570	0.034914457779572	0.037510550749944624	0.10347187768653432	0.06639894688527555	POLR1A
cg00998146	0.02560480995462351	0.029729863741205755	0.21549799997895389	0.12814931115268313	PIK3R2
cg01028869	0.03008892016707798	0.03135765534387167	0.059585359065783335	0.2863588587463562	PIK3R3
cg01098785	0.04381067078554305	0.0478340034197942	0.12675423737185879	0.10089877586991833	MDM2
cg01105385	0.04756979767400145	0.08991306193618018	0.9184848263579927	0.0671194702536449	PIK3R1
cg01141580	0.03787939118456647	0.16827019042807936	2.151294573093729	0.0003996142635750237	TBX2
cg01188822	0.031108663890688976	0.03401010100701934	0.12864685791716868	0.6165043869117087	POLR1C
cg01202666	0.24668429178436765	0.5324772172522036	1.110053947541857	8.472923458737572e-32	TWIST1
cg01279709	0.04700946925266465	0.047694524665359464	0.020872261972404875	0.8503858040600167	POLR1D
cg01286555	0.07289336166579033	0.09545914824286247	0.3890960280867371	4.703215826355729e-06	UBB
cg01291833	0.053054809161307274	0.057267878594068324	0.11024263151622203	0.11462786482201369	MYC
cg01438365	0.09487430449333435	0.2325690187187658	1.2935696139374508	0.0005073523100344035	TBX2
cg01476820	0.05361414188029927	0.05280756262872632	-0.021869038340063957	0.7955330549141179	POLR1A
cg01493658	0.036837401566830026	0.03639325655773809	-0.01750014748918034	0.7662196171556948	ABL1
cg01533387	0.06712976016969809	0.06470389608872334	-0.05309990273827402	0.6849451588097932	PIK3R2
cg01653005	0.030038161230393857	0.32204266530537834	3.4223834272577047	3.537155032168885e-11	PIK3R5
cg01765249	0.030351717148676214	0.20588307112636114	2.761975163891714	3.61650368264242e-05	TBX2
cg01913455	0.15590078813806113	0.2926218786693432	0.9084094190924202	4.74611205376014e-08	TBX2
cg02045224	0.03755625957845359	0.029246200043794936	-0.3608041970756023	0.010865451546193792	TP53
cg02113449	0.0565099916510712	0.059252795323849104	0.06837724049664885	0.21171432001424015	RB1
cg02152992	0.04284400456491802	0.048856063087785666	0.18944428031112867	0.0006915414502208537	RB1
cg02166782	0.049025953137086555	0.05031719567650293	0.037505840054941626	0.43152257820842577	TP53
cg02281178	0.026755875348208977	0.029605770681584806	0.1460226806312721	0.01934001385137213	PIK3R3
cg02285477	0.06014047602145775	0.053779893534155215	-0.1612693879488724	0.10984599833706792	POLR1D
cg02316718	0.03217406996738354	0.03370532584900525	0.0670781265746334	0.28407441290899726	UBC
cg02370978	0.08628322079943491	0.08366622983739005	-0.04443460483281145	0.5460138355478807	POLR1A
cg02400740	0.22702518903254698	0.5682897766062154	1.3237743847452748	3.960849064852303e-27	TWIST1
cg02429595	0.9246336800646205	0.9213961417419215	-0.005060357331623912	0.5122875518797221	PIK3R2
cg02505918	0.4005669515528262	0.4208425479815133	0.07123717352315777	0.37011908982144504	PIK3R5
cg02577108	0.10916423531593378	0.32536310805856344	1.5755504034550782	2.984470249390873e-08	TBX2
cg02829706	0.08738154984143844	0.17554181279998377	1.0064141116085759	0.001255568374875464	TBX2
cg02842899	0.028494881349246978	0.03219049952893971	0.17593217917836831	0.23266843651118135	TP53
cg02957990	0.03230394144320367	0.034215088253220276	0.08292246797787955	0.06685533845548514	POLR1A
cg02978827	0.04217154855600082	0.046595239571149714	0.14391256973404495	0.009844627578473679	RB1
cg03003858	0.02056112036868365	0.017779735068067497	-0.20968505160625023	0.34922488217015	MYC
cg03076047	0.03692418567691686	0.03104371227075279	-0.25026501598654216	0.13745589567480376	MYC
cg03079681	0.04051699034094409	0.15427996198865226	1.9289517778155796	1.2876779450086121e-06	CDKN2A
cg03085377	0.6070159076657776	0.7708957795329073	0.3448015049074528	8.254304100906459e-13	RB1
cg03203274	0.3288035018793506	0.3037322021461011	-0.11442579102102758	0.07926905910746239	POLR1C
cg03367757	0.06421006653881525	0.33901125284864786	2.400461762904458	2.988756823549804e-10	TWIST1
cg03494795	0.07927636506643713	0.08261243969328058	0.05946822305567294	0.21913136060958371	ABL1
cg03498895	0.1510248207815017	0.17936669795478227	0.2481263831756998	0.009814933543257387	MYC
cg03656099	0.13370565905324294	0.40318462436833635	1.5923800936731671	6.862523888121631e-12	TBX2
cg03723902	0.057220453881821114	0.058775108202635956	0.03867434842989207	0.45776632226443725	PIK3R2
cg03753391	0.3367779125380497	0.45794840019206134	0.4433875274733622	5.783943262091697e-09	TBX2
cg03919779	0.1993926785962695	0.23456013618087196	0.23434540909988283	0.0010863166107345469	UBB
cg03954587	0.12792260490867605	0.16201981502168677	0.3408990434263742	0.00016081135606162364	UBB
cg04245057	0.10881438775652161	0.3697178953323489	1.764555548946187	6.11665437462968e-09	TBX2
cg04304770	0.10767529019174478	0.29793756607357846	1.4683228285015313	1.6826895794714302e-06	TBX2
cg04416821	0.027210754320691654	0.02861509340200905	0.0725993652753097	0.66988228111786	POLR1C
cg04495995	0.13040976683539177	0.5245527481110586	2.0080359329962527	1.970333966779304e-24	TWIST1
cg04667586	0.016358909999373866	0.017622916305807815	0.10737606241926947	0.01214237496773819	MDM2
cg04730588	0.022755236625909493	0.02214093758175976	-0.03948227271977996	0.6619577003729473	POLR1D
cg04732910	0.01850397836135643	0.018813140367114175	0.02390520558623706	0.6098501745662894	MDM2
cg04916523	0.4549532346061791	0.5392246715142722	0.2451682507119026	4.1793886310414056e-05	PIK3R5
cg04917226	0.3053141692077572	0.614681765946235	1.0095451447080135	7.488915937484799e-33	TWIST1
cg04920773	0.050493426678235004	0.12726074814537802	1.3336200154372613	0.0020693945008423025	TBX2
cg05043952	0.9211319821955646	0.9558108962201818	0.05331733012562976	2.962232814563121e-11	RAC1
cg05090851	0.07348762799306657	0.06642557203771444	-0.14576263868156172	0.0019831051805016507	UBB
cg05162750	0.03455666856281745	0.1642783732854657	2.2491065204322345	9.290364589687102e-05	TBX2
cg05231706	0.849601713891729	0.8512797068719811	0.0028465628550894883	0.8926675787342456	RAC1
cg05477823	0.31557647762872704	0.5270934585553098	0.7400691136771774	2.132944899589995e-07	TBX2
cg05479194	0.03836455507978036	0.04043992509864616	0.07600630131654754	0.398018468767104	TP53
cg05645812	0.09703897479346059	0.14416601581826952	0.5710949051563319	0.0008670006172928151	PIK3R2
cg05681148	0.09969417013145948	0.09702707313149544	-0.03912178813032497	0.5611655894057705	POLR1D
cg05714082	0.018501151836351065	0.019145391881428567	0.04938209839966163	0.7766647604427207	POLR1A
cg05725797	0.16567482995999164	0.2010812742975038	0.2794242981514585	0.0002912656046187322	RAC1
cg05927173	0.04304771881604491	0.04808174876773337	0.15955258048049564	0.011729293412593201	MYC
cg05953180	0.02506640127464295	0.02661935080241221	0.08672050032623889	0.16881044462298114	MDM2
cg06071147	0.030020745118990052	0.03243853656083771	0.11174894967608362	0.06424009492080761	POLR1A
cg06200611	0.2821041465031714	0.3076679516266738	0.12514630099834198	0.020021856491837256	RAC1
cg06243400	0.23642910937808506	0.522998722674524	1.1453997505222901	3.8607751997674484e-32	TWIST1
cg06272678	0.01350170263669052	0.014402178713949236	0.0931457240248387	0.018313950191053745	PIK3R3
cg06317056	0.03163211761080307	0.03668145620971118	0.21366077308046866	0.01217356727982456	TP53
cg06432538	0.046909407732193945	0.05001372081468176	0.09244665380228335	0.0817871702525172	PIK3R1
cg06537829	0.06158487662951795	0.07185497667384552	0.22251196872410348	0.00047623393675447174	UBB
cg07095230	0.04195622598153018	0.21273804500171253	2.342121244173043	8.639979233162338e-05	TBX2
cg07115767	0.39941972672711534	0.5869791859628695	0.5554037598431331	2.7948239831108275e-20	TWIST1
cg07208333	0.029142480642223734	0.07253979948957978	1.315649070969672	0.076343039767631	PIK3R1
cg07320819	0.026161463955320444	0.02645877117111598	0.016302785766699666	0.9073636239247498	RB1
cg07375367	0.1850660386720829	0.1855688172787346	0.003914130771918567	0.9208749067361429	POLR1D
cg07562918	0.14213203118917944	0.22975057993680673	0.6928367830020695	0.0003858759456970702	CDKN2A
cg07871324	0.015868659050476325	0.01632388359799896	0.040804106962288214	0.38485850042308656	MYC
cg07923305	0.05609526921881188	0.049761508473284415	-0.1728488865476757	0.3582311660483848	PIK3R3
cg07923809	0.03592144175893399	0.042955408078354775	0.2579945219618255	0.07863134664206349	POLR1A
cg07991600	0.04236602478955386	0.04671759720752759	0.14105830827220428	0.3435091815541407	TP53
cg08269742	0.4321112498696283	0.5680373083204104	0.39458289662040896	1.0756750058814142e-12	PIK3R5
cg08417804	0.04765618165148066	0.05325155532767771	0.16016029966751824	0.021511561129313503	ABL1
cg08428512	0.036849028500480545	0.045087102250568556	0.2910882067504796	0.0002477492557599635	MYC
cg08595102	0.019069631792838337	0.021124937192376677	0.14767006449790537	0.3007476266470783	RAC1
cg08644711	0.023565838660510662	0.024751768595332544	0.07083458932040286	0.589352878341145	RB1
cg08945395	0.025295295974729598	0.05970164730482161	1.2389016193876092	0.06703994278603773	PIK3R1
cg08951958	0.8121436196518816	0.8854687652740609	0.12470654063633173	3.9151611434982085e-15	ABL1
cg09359907	0.024125783097287443	0.33484709922542666	3.7948547934606167	2.889671205169998e-11	PIK3R5
cg09365557	0.022180180142115567	0.18776925291070978	3.0816178541021224	7.153629749148449e-05	TBX2
cg09391979	0.017158730393637862	0.018381457075807454	0.09930832274758342	0.026905758521985138	POLR1A
cg09467020	0.054614778938268695	0.05745234090513533	0.07307427493213267	0.11453945713411083	UBC
cg09572029	0.08438806113174052	0.08964280085350142	0.08714881904522612	0.07542628025724002	POLR1D
cg09764440	0.047618671208557915	0.04746985911282723	-0.00451559503719863	0.9539045291992205	PIK3R2
cg09781971	0.03749225131352927	0.04110757961871722	0.1328119713128484	0.04581649391182765	MDM2
cg09799658	0.09544475470382448	0.5274364673781801	2.4662595040829838	6.633285818574516e-37	TWIST1
cg09838070	0.9797519943321206	0.9780968073445344	-0.0024393412050920577	0.17911887739603294	E2F1
cg09930017	0.05264544842792944	0.05695090988933552	0.11341008623411039	0.038493647433349515	UBC
cg09952701	0.06364341619040899	0.05882980348867265	-0.11346406017896124	0.13634170716091126	ABL1
cg10064897	0.04294083764140328	0.04994855176251185	0.21809251434332125	0.0001743670808402041	PIK3R3
cg10188048	0.11281181464028407	0.2310090028827786	1.0340309101508562	6.852884038299849e-07	PIK3R2
cg10288784	0.026608957215807222	0.027070959295949083	0.024834038923801264	0.6284507288015003	ABL1
cg10302505	0.03364933870097181	0.03593266377983577	0.09471773764201705	0.06787312593704285	MYC
cg10308654	0.26021746130183177	0.37047741915583315	0.5096678379136297	1.1978902629145407e-05	TBX2
cg10420952	0.06107266100041603	0.37375054994042006	2.613477090697026	9.005373731004238e-21	TWIST1
cg10451401	0.05377936652321102	0.059328492607720794	0.14167236635405614	0.065418952568711	RAC1
cg10492801	0.058705484465582346	0.23619940426936464	2.0084381298335874	1.4267794433046993e-06	TBX2
cg10552385	0.013506246377066723	0.014727459138539362	0.12488177014200855	0.6187780056088739	RB1
cg10829120	0.017624577558772215	0.0184059241605058	0.06258151103004544	0.10312061627250577	POLR1A
cg10832291	0.02630020406937294	0.02568921212140446	-0.03391134976976675	0.4779309666560356	MYC
cg10836034	0.05210061457791277	0.06346824891027017	0.2847346485878067	0.06708043734256645	MYC
cg10848754	0.03029229501700331	0.046546568838482086	0.6197239397072054	0.20802390103537782	CDKN2A
cg10930156	0.07908821173122826	0.24095775735206418	1.6072456686751615	1.1936536094079721e-05	TBX2
cg11031701	0.05370679760268371	0.25733866341080114	2.260491623624702	2.141968710398018e-05	TBX2
cg11147786	0.18300618253390913	0.3491341201162778	0.9318889670377515	3.9827569797990326e-16	TWIST1
cg11275620	0.0137005270438452	0.013995926505303133	0.03077560079681504	0.7146757349269026	POLR1D
cg11464064	0.03682984812494938	0.03549148776172036	-0.053402396258194644	0.3768727435532334	ABL1
cg11603030	0.021959142080969777	0.025570769416496535	0.2196738805092018	0.14194977269514106	MDM2
cg11631427	0.14295025231401393	0.3663496604114194	1.3577081119719774	1.8257453542051589e-10	TBX2
cg11688275	0.02324933202051502	0.028872047105103004	0.31248413556127574	0.3048911408369429	MYC
cg11721953	0.02905895632693638	0.02509129157458182	-0.21179615307803087	0.2191606604906829	POLR1C
cg11754897	0.037040496728895034	0.0424736246768114	0.19746378689066985	0.05519090999072144	POLR1D
cg11777782	0.09256913658515385	0.0871543405151193	-0.08695874950751524	0.2387276187397313	PIK3R2
cg11973479	0.2866653584252381	0.33078377268093273	0.20652088654685258	0.06196625698015459	TWIST1
cg12001630	0.9258686181799487	0.8827749214117067	-0.0687618429812387	0.002156101514682151	RAC1
cg12057615	0.028945645889281817	0.03258067429444915	0.17067011337145283	0.03393739372268957	MYC
cg12163132	0.45424939653336116	0.555371982158541	0.28996979892932734	5.224654888930599e-05	TBX2
cg12468377	0.7648349443689472	0.7522653654026801	-0.02390677014893772	0.5880174195202227	PIK3R5
cg12492496	0.6510279471837829	0.7390007946740025	0.18285643933987217	0.00040143229824137226	PIK3R2
cg12504957	0.030760254838207553	0.03322767028791802	0.11131768842617938	0.10759123148515223	MDM2
cg12575583	0.027456349122928304	0.029118351898641245	0.0847888984312773	0.0393923617399468	POLR1C
cg12863545	0.07379716119971363	0.407077563454945	2.4636664824454217	1.7989978177010683e-19	PIK3R5
cg12926104	0.03923882650742154	0.390208685919371	3.313892090749993	9.795913032856899e-20	TWIST1
cg13169780	0.03667377963017494	0.04249349715309301	0.2124931211829613	5.008498087461179e-05	TP53
cg13179983	0.018394142688855166	0.01963349673495687	0.09407070336257495	0.12328148769485427	PIK3R2
cg13244804	0.07208641660105106	0.06819638754216156	-0.0800321152341319	0.5224991275892084	MYC
cg13274713	0.1389659483427411	0.29779110322682845	1.0995692387097418	1.0964066917440056e-05	TBX2
cg13431205	0.6146161154883996	0.754396516252537	0.2956374182824578	3.7425447186314325e-12	RB1
cg13467399	0.05059608262790888	0.046589379410184206	-0.11902457614483807	0.23851148858196344	ABL1
cg13485756	0.05480542498880795	0.05338753489073451	-0.03781577164352919	0.4535173036612351	RB1
cg13581785	0.014903560252175138	0.016517226882779807	0.1483144779907134	0.6507514824922935	E2F1
cg13609937	0.030235183770038625	0.031463527175369585	0.05745206341489843	0.5764593689895045	ABL1
cg13743393	0.036542527324588854	0.025653967989313502	-0.5103944261187916	0.009812618535069255	RB1
cg13803765	0.8786190774734335	0.9109491086004559	0.05213263313920909	6.217571557073519e-10	ABL1
cg13822231	0.010134443392427028	0.010617905104543733	0.06723229806556413	0.5307388123175838	ABL1
cg13921858	0.05162512314060805	0.04008210121765814	-0.3651151770846516	0.004348926174009261	POLR1A
cg14125250	0.05007788715711008	0.055710945568508724	0.15378710810543567	0.19062320190575024	PIK3R2
cg14205952	0.011888240887674595	0.011922609485967352	0.004164776979852247	0.975138206701882	ABL1
cg14253951	0.05547261968475549	0.0625660336740437	0.17360379029215364	0.0008900860843038951	MYC
cg14270612	0.8988504717191509	0.9128237818682303	0.022255242611651505	0.03654602845377398	ABL1
cg14349843	0.06849791245940001	0.0667261348008396	-0.037808084943890215	0.5377916744392648	UBB
cg14430974	0.02287275907998135	0.05175814139746959	1.1781554072774065	0.06880884126160457	CDKN2A
cg14490972	0.13972375549069369	0.13079836549849663	-0.09523281254470654	0.29557134888867453	POLR1C
cg14515453	0.36817105852981075	0.5678033220712909	0.6250150672472993	4.31510937181966e-20	TWIST1
cg14567798	0.01786047139162614	0.01860477317500294	0.058902643545589155	0.6221027255432838	ABL1
cg14578355	0.09056364336306623	0.09821277964456777	0.11697876437449949	0.15347797343852576	ABL1
cg14618681	0.018077009899268363	0.018795227216724754	0.05621029362547198	0.40014013891471634	E2F1
cg14641315	0.019443616016046012	0.020975098979072133	0.10938107026153612	0.5678325320381301	RB1
cg14782672	0.24008687986303814	0.537497022165539	1.1627001958126035	2.0418633255064391e-32	TWIST1
cg15076218	0.040054513316944866	0.04456971357525669	0.15409887583434465	0.10432340699640612	PIK3R3
cg15206330	0.03942326309719426	0.03888553867047528	-0.019813470252367515	0.8070003147320473	TP53
cg15434599	0.050904871083225306	0.05303284382896999	0.05908239923160091	0.2277064510084826	MDM2
cg15442610	0.03240432509085065	0.03722458026532413	0.20006919516628646	0.18027433566889486	PIK3R2
cg15735984	0.05752067840488645	0.21203495915459492	1.8821495517145397	1.3495206758417652e-05	TBX2
cg15801573	0.07978742130972921	0.09946214683805672	0.31798625146428827	0.015407605234806382	MYC
cg15931557	0.021097496790009856	0.02273372642729717	0.10776235084025507	0.18614878161926948	PIK3R3
cg15934248	0.03416214609309187	0.0321888414533337	-0.08583795704475809	0.3610659881115249	POLR1A
cg16100135	0.05503058382331871	0.07391162596705587	0.425567677274822	0.0059972761522551965	MYC
cg16331972	0.9788195969975694	0.9743829540505021	-0.0065540911595435595	0.4313971423890065	PIK3R5
cg16398094	0.021798607155353773	0.02062411237283172	-0.0799039259266558	0.38775286776375106	POLR1A
cg16572859	0.04841797422734286	0.06052488040422645	0.32198560420138134	0.07501010202714031	PIK3R2
cg16918989	0.07981985654630702	0.4774343080197052	2.5804826498459557	2.0670796872291294e-21	PIK3R5
cg16989107	0.03717136482700799	0.041564714665504134	0.16116764688628796	0.0008177159933845967	PIK3R3
cg17004101	0.03899177779490557	0.04024215550859426	0.045537648320517744	0.4630024242769193	PIK3R2
cg17009717	0.025224033501606357	0.02750355603444556	0.12481917069974004	0.03277426769537673	POLR1B
cg17055959	0.04169319531161905	0.04171326538307564	0.0006943105576808306	0.9937660656408743	RB1
cg17169489	0.017438285718795573	0.0189043894276136	0.1164630319554274	0.013588245829420713	PIK3R3
cg17220042	0.010522407674651112	0.011244035502362817	0.09569506277141457	0.1597657025877123	E2F1
cg17376957	0.01959548374628941	0.019380899290371373	-0.015885674051070383	0.9097355521505024	UBB
cg17461511	0.02328438817795281	0.02784222251085329	0.2579114048862447	0.006222678486914799	TP53
cg17505251	0.028740521374386385	0.03130876509581165	0.12348037212948387	0.03720486997885757	MYC
cg17623341	0.01901857793194973	0.019387134216430908	0.027690185498804816	0.7908938218409656	E2F1
cg17648537	0.043675486700926656	0.04935307173599117	0.17631610083153365	0.09603021638361528	POLR1A
cg17663235	0.01930423460691082	0.021281523453980086	0.1406840769173042	0.1403905024517996	PIK3R2
cg17839237	0.04248509699625168	0.5370806611377568	3.660110011002966	2.0860023066935437e-34	TWIST1
cg17866734	0.08176887834712143	0.0886020738733666	0.11578861723088289	0.3178486171768241	POLR1C
cg18002447	0.2408348788691761	0.6216142131736176	1.367975145977232	1.2518341355488423e-26	TBX2
cg18205949	0.04945469422077538	0.049022271786580855	-0.012670124525388371	0.8038693135460849	POLR1A
cg18311066	0.03157375250229916	0.024285706823460814	-0.3786182575047296	0.09091306913448098	TP53
cg18344938	0.062163130478517056	0.06606829613820127	0.08789898057304087	0.048782984103786786	PIK3R1
cg18470295	0.4223611680737983	0.553814524607363	0.3909256917449238	2.1432585105329518e-10	PIK3R5
cg18481241	0.5265516620264246	0.7399940909698841	0.4909386639189525	2.312871180617744e-19	RB1
cg18554811	0.03267276740848484	0.029509182687856343	-0.1469246941499164	0.06923520051233796	RB1
cg18568116	0.9113415980196073	0.9339496636992719	0.035352875764798744	1.3095231802745204e-10	PIK3R2
cg18818048	0.02456936296500535	0.026734495798894965	0.1218420164288528	0.22492378599979249	PIK3R3
cg18865566	0.04886768099354012	0.047364550426764074	-0.0450729525690721	0.4791194309787776	E2F1
cg18923721	0.6162994471412994	0.6670442323460477	0.114150934160253	0.0018904972586063333	PIK3R5
cg19021197	0.1811842589759762	0.2808867777524863	0.632531092160555	0.00024518492725636155	TBX2
cg19033983	0.903597969570438	0.8925950636857053	-0.017675200844944967	0.03889037216304168	E2F1
cg19061982	0.05237460439489251	0.054665392203099995	0.061760332917344056	0.3783357656264741	POLR1B
cg19124316	0.03935717970423026	0.043296049676478626	0.13760855741862843	0.017846159849377447	POLR1A
cg19256121	0.016445226137356873	0.01764646991424636	0.10171076189362271	0.07808073268323192	POLR1D
cg19296958	0.782409698327214	0.7910194921967258	0.01578899256670714	0.23787175481761944	RB1
cg19358016	0.07727756609126513	0.07775577586726465	0.008900189490749442	0.847539424444501	PIK3R1
cg19427472	0.7979728357291265	0.8528433724802013	0.09594117449329437	2.207145293869661e-06	RB1
cg19447496	0.8881438867564925	0.9022976025592592	0.022809928260310173	0.030325982889481677	RB1
cg19587038	0.054078702799416276	0.05130350996873426	-0.07600301342633524	0.37873982095480485	PIK3R3
cg19658829	0.026306323352057084	0.027626106779047244	0.07062263670162998	0.3742197799863056	UBC
cg19687985	0.4226030354579711	0.3844523553477011	-0.1364983117982311	0.006882565799781865	POLR1C
cg19722181	0.03419953591413168	0.0286287929288544	-0.25650990444674154	0.12695971582586865	MDM2
cg19857071	0.017423115727388628	0.016183109181906682	-0.10651382778868855	0.21726135792784904	PIK3R3
cg19888787	0.025759903322598747	0.02765382186058846	0.10235170103531235	0.24137436459000752	UBC
cg19949441	0.01830033382506236	0.16352498498217496	3.1595692111916347	8.378198425525244e-05	TBX2
cg19972619	0.046448897741629774	0.057212253439864025	0.30067980839352787	0.02342389925363218	MYC
cg20046608	0.08709266445548032	0.30992825802810253	1.831311184794019	7.378602594587426e-06	TBX2
cg20052718	0.028265542747230376	0.25315948568553837	3.162930237293683	1.8696071130034943e-21	TWIST1
cg20121142	0.25187307202510756	0.5469915598543186	1.1188216817289527	2.462816056463493e-24	TWIST1
cg20419110	0.4274764831662594	0.3954303089730225	-0.1124215998564384	0.010693066402170272	POLR1C
cg20439288	0.02393304436684639	0.0629091397518147	1.394265709824327	0.06277847995748911	PIK3R1
cg20474370	0.04092518155958001	0.08531226219828246	1.0597643024637644	0.05557441103552592	PIK3R1
cg20498685	0.19555364365592554	0.5692880202967562	1.5415943236158876	2.69155428843572e-26	TWIST1
cg20511797	0.8592036344809951	0.905379490231137	0.0755225292353034	9.175403666490911e-10	ABL1
cg20643039	0.93230402906675	0.9130090140311506	-0.030171397929717934	0.1275314755920322	PIK3R5
cg20784263	0.029528954440928297	0.03435019967575723	0.2181882108368676	0.036030144194290716	RB1
cg20970697	0.015136451866872689	0.016709995783862203	0.14268430633641177	0.000739250008423318	PIK3R4
cg21050342	0.028847376297810177	0.02973454576703515	0.04369992682539168	0.422143991265844	TP53
cg21097640	0.07023613647973938	0.08632597535417388	0.29758124157752025	0.00039905567248914607	POLR1D
cg21389753	0.02412164039938289	0.15465774498325174	2.680679156228186	0.0003008190737510155	TBX2
cg21651857	0.8761530424039675	0.8989361326689083	0.03703572403204412	0.0017907927935692043	PIK3R2
cg21747698	0.026954929931122106	0.02676648230906033	-0.010121609005780076	0.8437763193436991	UBC
cg21803052	0.018228041638641484	0.01880765182128863	0.04516016504941646	0.2522637685300917	MYC
cg21814667	0.029200246866085012	0.03644314386351964	0.31966685632905323	0.12056260775293076	RB1
cg21875080	0.018292716276856698	0.020113424224450987	0.13688939911034906	0.0077847572126771335	PIK3R3
cg21977256	0.05128378179653412	0.1631483224850564	1.6696095945097227	0.00023108987980519538	TBX2
cg22163056	0.01878343394496477	0.13015548180260353	2.7927033330334314	0.002062683172659437	TBX2
cg22308382	0.017488267012596828	0.019413784543092276	0.1506940524186584	0.028007170386293887	POLR1D
cg22328901	0.02054910859923986	0.026983827211764594	0.39301917281757875	0.0980187873414562	POLR1A
cg22331096	0.031173706469103685	0.027568241834189808	-0.1773224353432908	0.1506013635949182	MYC
cg22409223	0.043089395301710416	0.04554954783579597	0.08010388023942906	0.16543807303076274	PIK3R4
cg22449107	0.04740781939977023	0.17701156613304775	1.9006466901064645	2.452169098481608e-05	TBX2
cg22491646	0.07160905967867379	0.10022199915920038	0.48498519316046584	0.07084673031337976	POLR1C
cg22498251	0.15084302940804414	0.38475919596916697	1.3509077784278425	1.2842663854596868e-19	TWIST1
cg22675937	0.23997863377786433	0.3898005766795493	0.6998302620971587	5.458393022039781e-06	TBX2
cg22766818	0.017352315034344843	0.01782086448275072	0.03843917235198138	0.8399349093273523	RB1
cg23036683	0.026580858628360193	0.02894251295443863	0.12280248230647882	0.42450090128029827	PIK3R1
cg23134838	0.046118301963562265	0.04971267715155742	0.10827440292602494	0.06398071364696327	UBC
cg23187103	0.013720687315817843	0.014093416096014078	0.03866859534393791	0.6561586987545278	MYC
cg23244488	0.30485847948187467	0.6332688131956962	1.0546783578897176	2.3531748700319987e-40	TWIST1
cg23655155	0.0966445671257065	0.11442337077547328	0.24362121145105756	0.08944744329833934	POLR1A
cg23752691	0.03804709737933174	0.04337346380453144	0.18902626698433606	0.04840288646838302	UBB
cg23785043	0.14835592433683595	0.502282123341068	1.7594353896526862	5.411833194302824e-21	TWIST1
cg24007915	0.015557965558229853	0.015744355171022066	0.01718125314258536	0.9312410601447053	POLR1B
cg24109273	0.028128541366606353	0.0339357444319339	0.27077091896082855	0.008130359351718325	POLR1C
cg24115558	0.015097183668312334	0.016175863453422038	0.09956327960093335	0.19778931977642913	PIK3R3
cg24341722	0.03327142049043146	0.034081222209618435	0.034693611972771404	0.5600515431916742	PIK3R3
cg24342013	0.9284768015489109	0.9441438134483142	0.024140765705598057	0.0002963042875795604	RB1
cg24357463	0.5755908191387209	0.7196741500413197	0.3223002583489508	3.538283836246819e-13	TBX2
cg24446548	0.031028503459173757	0.5762677858974206	4.215073352693235	8.028615210269613e-30	TWIST1
cg24496841	0.43892484208710425	0.7185176285591482	0.7110496275288212	3.061945381334427e-14	TWIST1
cg24503449	0.5311608535599751	0.6889737784654232	0.37530025240160103	5.670449591631516e-12	PIK3R2
cg24666276	0.1511597673488228	0.1509204996168176	-0.0022854219910714434	0.9741557234356585	MYC
cg24668364	0.03582736156190889	0.04375976097016683	0.2885430547689883	4.823302273261544e-06	UBB
cg24703804	0.0286282409048601	0.031131488157969785	0.12093551764670701	0.20942999382357583	MDM2
cg24812936	0.025428850211276784	0.029012827758562294	0.19022468509309098	0.26001220905115546	POLR1C
cg24937706	0.033035149643338216	0.032483900002597745	-0.0242770276342316	0.5933478199630458	RB1
cg25053252	0.02248288169337442	0.023773271991127286	0.08051351801894771	0.08909820569473968	TP53
cg25080152	0.09645477942619686	0.10072703487542613	0.06252631886066742	0.4528560254254236	MYC
cg25123308	0.08014322735018459	0.08068514801610219	0.009722528309406933	0.8746375872786809	POLR1B
cg25228422	0.19874283318527222	0.4871972923873098	1.2936032787718663	1.6176229258115736e-11	TWIST1
cg25692892	0.0928565566214293	0.11166693296021339	0.26612634738941005	0.038693466727628426	UBB
cg25745651	0.029762705925026747	0.0323721195932393	0.12124613299180895	0.5969548882952378	UBB
cg25826331	0.036506359003641305	0.037305973808227436	0.03125888044929856	0.5980270993892198	MYC
cg26039962	0.026449451214207303	0.017640040473147895	-0.584383917921439	0.018421021926533034	PIK3R4
cg26138776	0.02268559223694221	0.024071677008962143	0.08556033038096209	0.16263714456101452	E2F1
cg26221243	0.04721808394125967	0.05435466523538939	0.20306436665358452	0.0022776761710083617	MYC
cg26239391	0.21446577597490077	0.5399003772674525	1.3319457812370692	1.5639862340356922e-25	PIK3R5
cg26312059	0.034298406438220595	0.03638991097932722	0.08539697400601186	0.5620607869245544	UBC
cg26312150	0.1409788040548415	0.4685255848425812	1.7326495595267342	9.23859117250674e-25	TWIST1
cg26416491	0.03512354204320299	0.036686078511415816	0.06279435750009521	0.2390614801198842	POLR1D
cg26557854	0.04701405966424579	0.054473825498260006	0.21247092331822082	0.019687636273425575	MYC
cg26590603	0.4718266903272688	0.3887846143754584	-0.27928590399488307	6.481965607818354e-05	POLR1C
cg26660800	0.23638888379677686	0.3837714975121464	0.6990853731042883	1.361994058250044e-06	TBX2
cg26818735	0.057363462479121004	0.5004278086677731	3.1249579486208625	4.2761035221981174e-32	TWIST1
cg26848184	0.8511352539016318	0.8573957046111051	0.010572780750882806	0.28923795975453814	PIK3R2
cg26932779	0.09833210067562373	0.244579823145881	1.3145710234884471	0.00011272240077237885	TBX2
cg26998044	0.07067717539800411	0.46565919176709775	2.719958167452418	3.7297416148505535e-20	PIK3R5
cg27013696	0.472948331431073	0.650069181957389	0.4589106805563186	3.886008955467811e-18	TWIST1
cg27142905	0.028737139921069767	0.03134205122233839	0.1251831180422016	0.026577259907106972	PIK3R2
cg27207274	0.0546309552699944	0.0637462735579277	0.22262235818039386	0.26812001015821324	MYC
cg27256523	0.048603726894151475	0.04961860048741042	0.02981410125805608	0.7622342344944912	RB1
cg27351675	0.07487106745508346	0.11156986312285502	0.575467155281922	0.00030397866009920733	UBB
cg27470066	0.43489253503823544	0.6013500258738071	0.46754603523355587	7.80167155677616e-20	TBX2
cg27621129	0.407606408664188	0.6127645759154259	0.5881561623748859	1.0975448439936563e-22	TWIST1
cg27648858	0.4934012449671008	0.8294725511896004	0.7494328845717528	4.948100920831687e-28	PIK3R2
