# Supplementary material for: Regulation of Canonical Oncogenic Signaling Pathways in Cancer via DNA Methylation
Source: Cancers (Basel). 2020 Oct 30;12(11):3199. doi: 10.3390/cancers12113199 (PMC7692324; doi:10.3390/cancers12113199)
Supplement: Supplementary file 1 [file cancers-12-03199-s001.zip › cancers-933492_Supplementary_Files/Supplemetnary_methylation_data/CpGs_p14(ARF)-MDM2-p53_TCGA-LUSC_data.txt]

ProbeID	mBeta1	mBeta2	log2FC	p-val	GeneName
cg00142670	0.4784479219162786	0.4044521929380713	-0.24239271555452502	9.388178977986762e-08	POLR1C
cg00240432	0.04604752294847318	0.06326678944125814	0.4583248352274509	0.1534353476213395	TWIST1
cg00275962	0.018496495333567935	0.023650374527415894	0.35461109162866966	1.0964334561296486e-07	POLR1C
cg00390596	0.01391444647172419	0.016374288518024974	0.23484870302606775	7.509288307328283e-10	POLR1B
cg00424690	0.4932510748113594	0.38745018497805733	-0.3483113616806373	2.9611872365288444e-09	POLR1C
cg00505393	0.03731892381086815	0.0369545176832574	-0.014156638524197915	0.7822389145859862	E2F1
cg00594185	0.030756097622962424	0.038379078313779874	0.3194476014217916	6.082627979616589e-10	RAC1
cg00611675	0.05422575566568617	0.076118535254196	0.4892695473730845	2.766834009113314e-05	MYC
cg00699941	0.04560492151752802	0.045385008098264866	-0.006973708376314243	0.961238297960743	POLR1A
cg00718440	0.07172150048831757	0.06487668239491975	-0.14470562499353187	0.01337854321195318	CDKN2A
cg00860570	0.028138071936039715	0.037564695391398985	0.4168539273552407	9.912234608100117e-09	POLR1A
cg00998146	0.01675856432960069	0.02242083327287814	0.4199413353395642	3.040283022773819e-06	PIK3R2
cg01028869	0.02258403544049307	0.028343121142221414	0.3276953385829677	5.067116848985464e-08	PIK3R3
cg01098785	0.04194171018336073	0.04496103148211039	0.10028944493041651	0.1978647211438595	MDM2
cg01105385	0.03725570725013992	0.08669486724010607	1.2184851305470779	0.021143064089308376	PIK3R1
cg01141580	0.030582736783122653	0.045191426501249805	0.5633315813361892	0.03688672103390937	TBX2
cg01188822	0.026791505671358067	0.031815334063385686	0.24794660776131844	3.548435919551243e-05	POLR1C
cg01202666	0.14853596997691204	0.15933961782680808	0.10129267847268471	0.4731774197081646	TWIST1
cg01279709	0.035479549367356734	0.040900752062989994	0.20513968517489642	0.0033253788940456022	POLR1D
cg01286555	0.06059677842063061	0.10299704786236122	0.7652899858489965	0.014146582016514296	UBB
cg01291833	0.05144333301911568	0.051146581961206965	-0.00834628771759463	0.8976615421628584	MYC
cg01438365	0.31191221276379993	0.43277039618994606	0.47246177267460077	0.00040626952287491455	TBX2
cg01476820	0.03891753623620664	0.04375957223100407	0.169178255328041	0.0020620441954505007	POLR1A
cg01493658	0.031094644295324943	0.03338310943802041	0.10245222574911088	0.10956013781020528	ABL1
cg01533387	0.045612505729933306	0.05808981828928775	0.34885588992841465	0.0001273099519285383	PIK3R2
cg01653005	0.015795880045822885	0.038799923102734495	1.2965054760469261	0.05511235830966185	PIK3R5
cg01765249	0.016962340443093055	0.033529232852913	0.9830842297808979	0.10921440994070018	TBX2
cg01913455	0.25119976935270133	0.39695440538931875	0.6601381678051089	4.796789374808231e-14	TBX2
cg02045224	0.02230579851304221	0.031085142182266857	0.47880638243897644	0.00011716068985342282	TP53
cg02113449	0.048432796613634324	0.04753747955920408	-0.026918896146174258	0.584221508014974	RB1
cg02152992	0.04158959130495977	0.04390612901997149	0.07819983709547394	0.17119459097373363	RB1
cg02166782	0.04024453684107947	0.04613136783638792	0.19695511824642012	1.250252881081338e-05	TP53
cg02281178	0.021769152513787315	0.025674357486373756	0.23804292919797876	1.230501462030215e-07	PIK3R3
cg02285477	0.0442607979719562	0.045233059708484145	0.031348126238177114	0.7202733578084715	POLR1D
cg02316718	0.02533616345316749	0.030825188124696278	0.2829116194762264	9.215107934128126e-07	UBC
cg02370978	0.04612597773428123	0.06789239547756397	0.5576704971099932	1.3006963570505537e-07	POLR1A
cg02400740	0.029193666917744054	0.21043015211195298	2.84961410092554	2.288736532532813e-08	TWIST1
cg02429595	0.9357730488729755	0.9209511445220725	-0.02303405343827458	0.00043761060482328456	PIK3R2
cg02505918	0.3964941971939831	0.5172709488571281	0.3836204168696338	7.909773112659007e-08	PIK3R5
cg02577108	0.07447694363725887	0.24297757320462385	1.7059573850967815	1.0555562359827414e-10	TBX2
cg02829706	0.07181830433410036	0.07998175683702677	0.15531938031643203	0.2756834794329612	TBX2
cg02842899	0.025962528292595367	0.028671443370626673	0.14318365095547422	0.007767910267844411	TP53
cg02957990	0.029117004371138726	0.032208139251567014	0.14556337969761252	0.001319280863197568	POLR1A
cg02978827	0.03823377074420174	0.049021081168519234	0.3585548127777039	3.901853799335148e-08	RB1
cg03003858	0.01222835448098709	0.015637839875007824	0.35481096103822907	0.14465726513902288	MYC
cg03076047	0.02417900904848829	0.028279270571348485	0.22598978965652658	0.0003694238269149514	MYC
cg03079681	0.03622213573303653	0.037702309659294816	0.057781293184994205	0.35639104683835343	CDKN2A
cg03085377	0.568838043316871	0.7142467206757132	0.32840455314551986	3.582149218255309e-14	RB1
cg03203274	0.4808508680694848	0.3955401533224524	-0.28176536584674583	2.290153212033252e-07	POLR1C
cg03367757	0.042852092423512136	0.21832520868491836	2.3490411626919627	9.387350427866325e-08	TWIST1
cg03494795	0.08164397854844276	0.07713442717273997	-0.08197156973129062	0.3747533104279569	ABL1
cg03498895	0.17615046553998376	0.18059602658871984	0.03595786382046921	0.6716838822921087	MYC
cg03656099	0.33671237926822795	0.4323942561926717	0.36083059584763105	0.007821166624451105	TBX2
cg03723902	0.04614008791094437	0.055093530565314616	0.25586216546674384	2.534885677367195e-05	PIK3R2
cg03753391	0.34412435810799236	0.46783404694386116	0.44306684485526016	6.2715355786162115e-12	TBX2
cg03919779	0.14273842313049853	0.2141235842728015	0.5850699677843271	8.785547246253603e-05	UBB
cg03954587	0.1080395044530807	0.17519467084669169	0.6973999632980922	2.011157240403769e-05	UBB
cg04245057	0.06242231689425379	0.3017006194945976	2.2729838477650164	4.177484426361895e-11	TBX2
cg04304770	0.07737829615978642	0.08453561364188693	0.12763029464794376	0.5164511205272522	TBX2
cg04416821	0.021826621363378325	0.02678293741306229	0.29522536997737503	0.1404908627050315	POLR1C
cg04495995	0.11713400977860144	0.3579079401245175	1.6114285278760807	6.653001744898715e-11	TWIST1
cg04667586	0.015106465183018216	0.017929614023627978	0.24717831268733043	2.0572812832387666e-05	MDM2
cg04730588	0.014535155717892498	0.018641629561792532	0.3589814515576309	1.3060596406508268e-08	POLR1D
cg04732910	0.014011599942604095	0.018058051288494296	0.3660205124308611	3.311259245763483e-13	MDM2
cg04916523	0.15525583466282025	0.34475343069878717	1.1509174209846216	1.9579002314453136e-15	PIK3R5
cg04917226	0.10062209169984027	0.26038912583994883	1.371722115767626	5.993197192498679e-10	TWIST1
cg04920773	0.03476425027622979	0.055523115037908334	0.6754840335561053	0.000997896877439353	TBX2
cg05043952	0.9152053290960035	0.9092360936775512	-0.009440497193146822	0.5793218722216135	RAC1
cg05090851	0.06296108858696736	0.0794108779463964	0.33487616068742304	0.18381299950958235	UBB
cg05162750	0.013455196694080549	0.04208674854722982	1.6452025760793285	0.010267739213009625	TBX2
cg05231706	0.8717835252368251	0.8406328055694091	-0.052494181686223065	0.034266407672313134	RAC1
cg05477823	0.40228661850002856	0.5963429351035752	0.567918461168062	8.585581893649953e-09	TBX2
cg05479194	0.03556023046702142	0.03423241132299501	-0.05490175532578827	0.48207459392321905	TP53
cg05645812	0.08159185948261513	0.1372291223492407	0.7500895532994438	0.0003254718254209399	PIK3R2
cg05681148	0.05772561842491764	0.08158819266869748	0.49914865852266704	4.6995688664773854e-06	POLR1D
cg05714082	0.014970483205399135	0.01588795089761187	0.08581228095975423	0.10546588920214217	POLR1A
cg05725797	0.0717749561683328	0.12321222397446643	0.7795929444413473	2.0124302181220306e-10	RAC1
cg05927173	0.03585287474797398	0.04315809776996165	0.26754247676257414	4.4946112209488886e-05	MYC
cg05953180	0.022703953632088124	0.025479840768188357	0.16641271363016702	0.0036656958587876327	MDM2
cg06071147	0.028737836674440024	0.03317979611036097	0.20735355821784404	0.0038339885467423823	POLR1A
cg06200611	0.13917591905719412	0.21228439704373142	0.609088726528417	1.5492844597485272e-10	RAC1
cg06243400	0.09919300923333653	0.2015183938976222	1.0226011755976452	2.672269210407928e-06	TWIST1
cg06272678	0.011347695474997102	0.013965857684710375	0.2995048362135603	2.322065226808877e-15	PIK3R3
cg06317056	0.02921488364025088	0.03724694411845182	0.3504185230242638	0.01912889934048689	TP53
cg06432538	0.03957289582419726	0.04505232948339202	0.18708906299179842	0.00011387101776680933	PIK3R1
cg06537829	0.05026724981289622	0.08289754174548211	0.7217105610320418	0.038175765700765814	UBB
cg07095230	0.20861119399421488	0.45639240157000077	1.1294581981652465	1.2072419991435207e-08	TBX2
cg07115767	0.23433571702105455	0.4117185481175186	0.8130815803268912	7.136057563766509e-13	TWIST1
cg07208333	0.016022115685204764	0.06961747248894243	2.119384771920549	0.015854855701818594	PIK3R1
cg07320819	0.019060452494860002	0.024634546373475827	0.3701005365442595	4.0776697275066314e-08	RB1
cg07375367	0.1557430424353298	0.1842247374159349	0.24229908266306707	3.831966656962912e-05	POLR1D
cg07562918	0.11735165802518395	0.19446190162191945	0.7286493091214993	5.259427986461848e-16	CDKN2A
cg07871324	0.013001634600358955	0.015690435407918837	0.2711923733511014	5.667559601852423e-11	MYC
cg07923305	0.03843488998569839	0.04484395569742584	0.2224970053108715	0.0018348582387610907	PIK3R3
cg07923809	0.03358776370430899	0.038076935019561685	0.1809816112598826	0.07050522920369882	POLR1A
cg07991600	0.047963215919841616	0.03445699924297838	-0.4771313272464758	5.649878066337856e-06	TP53
cg08269742	0.2066136307372294	0.37625524075764727	0.8647762419429761	1.0531703295786955e-12	PIK3R5
cg08417804	0.0422026374490882	0.04695842152862737	0.1540507513597671	0.0035742061107967883	ABL1
cg08428512	0.031110758478776455	0.04294364855260202	0.46503120166189965	2.7718227829220304e-09	MYC
cg08595102	0.014828000602692995	0.016969747113478657	0.194640986805564	0.00016186242614057755	RAC1
cg08644711	0.016839734701197033	0.0224765591677888	0.4165517870844851	3.718762815280893e-10	RB1
cg08945395	0.018295798071353665	0.058780679465828635	1.6838296875986676	0.03304980914866793	PIK3R1
cg08951958	0.9089696470979572	0.9002355547691847	-0.013929574783547248	0.3050474174126472	ABL1
cg09359907	0.015131204390150362	0.03764952495809153	1.3151048363162066	0.07363852909365322	PIK3R5
cg09365557	0.014356141241784486	0.032007154988864195	1.1567264239672568	0.06896645989204961	TBX2
cg09391979	0.014483488370305574	0.017815300497742388	0.298707698608208	5.5632696844176155e-12	POLR1A
cg09467020	0.060310846101643646	0.06659113814822248	0.1429127233860265	0.16556308156301225	UBC
cg09572029	0.07361324518518352	0.07465168858095604	0.02020952085790463	0.6310490100406361	POLR1D
cg09764440	0.03872336838267393	0.0428253523587049	0.1452606645390388	0.050435248676433744	PIK3R2
cg09781971	0.03524932998230698	0.04298184271265239	0.28613150005958665	0.0065936271668275825	MDM2
cg09799658	0.06738209953709512	0.07826356780006018	0.21597549822521894	0.41152420728357864	TWIST1
cg09838070	0.9860155238399725	0.9776731452720054	-0.012258135198157393	0.10380088933483349	E2F1
cg09930017	0.05695923252644478	0.05928721881461182	0.05779141351717371	0.4521358381618792	UBC
cg09952701	0.05057697433434605	0.05127923794312983	0.019894089077643208	0.6785221926704026	ABL1
cg10064897	0.040932379379221985	0.051273203887160126	0.32496251725439756	4.22958624860938e-08	PIK3R3
cg10188048	0.10354337655281337	0.18775428483080617	0.8586105621425147	0.0003556099588531618	PIK3R2
cg10288784	0.02316909654797775	0.02725621086839155	0.23438322495688982	0.0009170146931179817	ABL1
cg10302505	0.03592537887123507	0.03840573016810281	0.09631820683901193	0.09725666329259335	MYC
cg10308654	0.37555478555248223	0.46451165398567085	0.3066914103946305	4.686371643469622e-06	TBX2
cg10420952	0.029639977690584633	0.05454223610088415	0.8798294867460484	7.348445132848614e-05	TWIST1
cg10451401	0.04659119281377778	0.056870124964087325	0.2876137080467738	1.335037450696011e-11	RAC1
cg10492801	0.03539567888527788	0.0522612466203224	0.5621682921488887	0.07487646123555451	TBX2
cg10552385	0.010745073615846503	0.013865245841736889	0.3677978298401723	8.009305200811672e-12	RB1
cg10829120	0.015789465306286592	0.018458383825914224	0.22531392275046705	1.2851192459501343e-07	POLR1A
cg10832291	0.024907570012836066	0.02470224845247439	-0.01194191381489885	0.7356039243921215	MYC
cg10836034	0.04813357654891598	0.052749359948195795	0.13210996226216706	0.015438941726151442	MYC
cg10848754	0.026940159383997502	0.03749177129073026	0.47681560092392955	0.04073726504607408	CDKN2A
cg10930156	0.04822925362527062	0.05296304979203943	0.13507771605241436	0.5579690308871049	TBX2
cg11031701	0.040861012861679515	0.08120797723640476	0.9908964874464515	0.014625267826098787	TBX2
cg11147786	0.08395055812196238	0.10431980463155428	0.31340125116418693	0.06913813263867113	TWIST1
cg11275620	0.009958966487221157	0.01326209216315677	0.41324044950759353	7.052639926055607e-17	POLR1D
cg11464064	0.031180894322917565	0.03301594271298575	0.08250053253204592	0.42310920583460676	ABL1
cg11603030	0.019561447806483494	0.02533368834157105	0.3730439820737961	0.00018941455249428518	MDM2
cg11631427	0.24283600636186128	0.4618251963266823	0.9273645338383797	2.4016854893594308e-12	TBX2
cg11688275	0.02480448146311212	0.022227926563220295	-0.1582274190294439	0.5426531737211091	MYC
cg11721953	0.01974344285497053	0.023918713956828274	0.2767662334833882	2.0413335224766525e-08	POLR1C
cg11754897	0.0294113618294398	0.03615802515995048	0.2979422976996215	1.624587626959209e-08	POLR1D
cg11777782	0.055845188042636065	0.07637841236463147	0.45173195699655955	6.39474690240135e-06	PIK3R2
cg11973479	0.06497322096196376	0.2850966664793893	2.133534038743139	1.500449509227518e-16	TWIST1
cg12001630	0.9234603236571982	0.8766294024924031	-0.07508290912095487	0.002876820420492981	RAC1
cg12057615	0.023291930173105706	0.02789772562663593	0.26031731171655104	4.5496429538167356e-05	MYC
cg12163132	0.37397876956782217	0.39560095803387074	0.08108954793988259	0.31107191756804714	TBX2
cg12468377	0.7112281639197411	0.7435864708734768	0.0641880669218638	0.10266871959373725	PIK3R5
cg12492496	0.6715102020722943	0.6152755560037394	-0.12617664077604024	0.021300703610699925	PIK3R2
cg12504957	0.02590131670978787	0.03221365718233383	0.3146470175673078	2.1940027903609054e-07	MDM2
cg12575583	0.024567100017199833	0.030231227430998077	0.2993119884391143	3.496095082021053e-08	POLR1C
cg12863545	0.03986179642455704	0.08487458139515758	1.0903258253436097	0.03800934157582442	PIK3R5
cg12926104	0.0300528797781264	0.043469315953433944	0.5324941511636357	0.10501294260314752	TWIST1
cg13169780	0.05014166995338519	0.04357931458033308	-0.2023665397153039	0.08762755361233579	TP53
cg13179983	0.016181798736047158	0.01877523773425055	0.21445919168119357	2.572963081844103e-09	PIK3R2
cg13244804	0.06979595001804832	0.06846793321607822	-0.02771486133125138	0.7939592742768666	MYC
cg13274713	0.09623369426278233	0.10079443187935716	0.06680192541860595	0.6463543962894869	TBX2
cg13431205	0.5280517605318205	0.6860376827422746	0.3776084711261492	3.584552560087403e-18	RB1
cg13467399	0.041662820448106104	0.03906349133449456	-0.09293961166844139	0.12604172971466135	ABL1
cg13485756	0.054322032077267594	0.05296228256396503	-0.03657214825981861	0.4240814086485687	RB1
cg13581785	0.011685872789705606	0.014558641665613789	0.31711026750407595	0.27548034704317753	E2F1
cg13609937	0.022198932650849747	0.02893414405807864	0.3822826544576268	6.589996354528796e-07	ABL1
cg13743393	0.019727732530497682	0.027089352701825997	0.4575007759949782	2.2887960380944944e-06	RB1
cg13803765	0.9258782900974749	0.9021101740023864	-0.037518919252322695	0.008586226266869149	ABL1
cg13822231	0.007196483637712989	0.009351357338563075	0.3778836399215652	3.066133892350375e-14	ABL1
cg13921858	0.03363647200327005	0.03792116690117079	0.17297696424754153	0.0001804129822974747	POLR1A
cg14125250	0.05707732418353791	0.045965306101864174	-0.31237235392308926	0.0009673034048903431	PIK3R2
cg14205952	0.007559294554451502	0.010158303322378638	0.42633594672216574	2.1334243815748318e-10	ABL1
cg14253951	0.04381976560531494	0.05602669782578661	0.35453269635940465	2.34521859043304e-12	MYC
cg14270612	0.9381073638840698	0.9294653825596945	-0.013351911045392602	0.31139726064258566	ABL1
cg14349843	0.05616860977965721	0.07599453225195639	0.43613152605109134	0.14517046073795375	UBB
cg14430974	0.016719679902297495	0.030715004656549163	0.877396374685927	0.02152784881434881	CDKN2A
cg14490972	0.10792170569321921	0.10801521150645534	0.001249442505998225	0.986439954378488	POLR1C
cg14515453	0.12524531570293645	0.3013317275308011	1.26659593756365	4.2076217871275705e-14	TWIST1
cg14567798	0.013685603412411332	0.01651691681782003	0.27128536066434844	1.4118308151672979e-08	ABL1
cg14578355	0.07262374800013893	0.08486640311854818	0.22475214586380574	2.816925870586989e-07	ABL1
cg14618681	0.0193962619452714	0.019742106989252776	0.025497328098815334	0.5682887027871667	E2F1
cg14641315	0.014789741131802873	0.02069737106586977	0.48485073060068656	5.747065769864335e-17	RB1
cg14782672	0.11228791815698266	0.1430286568912186	0.3491015245775246	0.06323355066405306	TWIST1
cg15076218	0.03428951152719814	0.05245111711552723	0.6132061475269004	0.04780110030561716	PIK3R3
cg15206330	0.0306206333078414	0.03711052186559204	0.277324167507563	2.969403159237842e-06	TP53
cg15434599	0.04473489962712461	0.049949364138205804	0.1590655330703989	0.003544975290512835	MDM2
cg15442610	0.018515250195818886	0.023346154425359287	0.33447088429934635	0.00020488509730584624	PIK3R2
cg15735984	0.0543240887325505	0.06273681367004394	0.2077201893268883	0.3220077003655034	TBX2
cg15801573	0.11118977548217941	0.08345359031334378	-0.41397810713885297	9.248859849809361e-09	MYC
cg15931557	0.015552459597699079	0.019753286211457402	0.3449499255894735	3.681018576948116e-11	PIK3R3
cg15934248	0.023581029911267887	0.026291337945807448	0.15696083145801348	0.0010872861636511896	POLR1A
cg16100135	0.050708966495650314	0.05756428388474995	0.18293308920678863	0.049823840890550204	MYC
cg16331972	0.9838687972492801	0.9726007349762825	-0.016618257572291524	0.1971339907499923	PIK3R5
cg16398094	0.016811171344854485	0.019065645466332805	0.18155512412198527	0.0009775834413440765	POLR1A
cg16572859	0.03260719709547657	0.04103165069829031	0.33154676204398764	0.016120128076544143	PIK3R2
cg16918989	0.03203168421109608	0.07642938094470851	1.254627688656961	0.03758138055859742	PIK3R5
cg16989107	0.03886762476874995	0.0440170023091263	0.17949195054553005	0.0009329372861927299	PIK3R3
cg17004101	0.029831755578654806	0.034472406445478936	0.2085931318977016	5.6538664577521784e-05	PIK3R2
cg17009717	0.020757917394687474	0.026322298734934045	0.34262377770107055	3.915925948822707e-06	POLR1B
cg17055959	0.034936567378090214	0.050980018525886836	0.5451940314998327	6.537471496401953e-11	RB1
cg17169489	0.014911060756234149	0.01743907741153992	0.2259408255092144	8.958466693939894e-09	PIK3R3
cg17220042	0.008466657582576245	0.010344684053919516	0.28902513488132897	1.602399361757557e-11	E2F1
cg17376957	0.01194943451662524	0.03843208480909514	1.6853688926633303	0.06802118345799954	UBB
cg17461511	0.02101365209666802	0.0247892150748048	0.2383856717041331	1.948933912122868e-06	TP53
cg17505251	0.02609117291526836	0.028952962723585343	0.1501491838758375	0.0021352714854163853	MYC
cg17623341	0.013797234254918215	0.017318725806001873	0.3279536918764596	2.447703262116439e-11	E2F1
cg17648537	0.025108511576885255	0.03585960115728694	0.5141829334240566	5.527398171616284e-06	POLR1A
cg17663235	0.01415132837761685	0.017511645974551994	0.3073772091538241	3.2460104029599705e-09	PIK3R2
cg17839237	0.016932168941420574	0.046075977852019084	1.4442479955291514	0.06958397454533156	TWIST1
cg17866734	0.07181356206068036	0.08424112328415989	0.23026834947798194	5.671846130711768e-07	POLR1C
cg18002447	0.5173911257530406	0.6997829864067211	0.4356522799780074	2.88011754446665e-22	TBX2
cg18205949	0.03766025963916849	0.04541420906010914	0.2701008079137934	3.108317932014346e-06	POLR1A
cg18311066	0.01750109193969722	0.02172116839812445	0.31165677044163215	2.5215155954497006e-09	TP53
cg18344938	0.05682369631030039	0.06003085401463586	0.07921151218195044	0.044838575727758574	PIK3R1
cg18470295	0.11238606399502078	0.16049934147125472	0.5141042272258183	0.03629474687396398	PIK3R5
cg18481241	0.5406275003538715	0.6943924733896223	0.3611164103200799	2.4961716975499467e-17	RB1
cg18554811	0.024144725050433396	0.033240745503638224	0.46124470355193736	4.143946047366201e-15	RB1
cg18568116	0.93133088170677	0.9053794294079648	-0.04077128884688759	2.7235057078291457e-05	PIK3R2
cg18818048	0.01782535864690006	0.0229494881361433	0.36453087218293556	4.818390654497838e-12	PIK3R3
cg18865566	0.045963103317143726	0.04809565006573027	0.06543020910733684	0.2616784800986245	E2F1
cg18923721	0.3336388830447217	0.5113070096318204	0.6159023708293591	2.089482322350675e-10	PIK3R5
cg19021197	0.09470001529871118	0.11689336977684707	0.3037565382696287	0.10157956799513396	TBX2
cg19033983	0.9100498484417623	0.8839830011084949	-0.04192694480425593	5.8071685209187345e-06	E2F1
cg19061982	0.045590035900586495	0.050244445270547534	0.14024556397893295	0.04045051913256455	POLR1B
cg19124316	0.034563527533390814	0.04271760280462082	0.30558022355848913	7.862754669648128e-07	POLR1A
cg19256121	0.016257904888660416	0.016525186995302366	0.02352524377586803	0.7846264937548437	POLR1D
cg19296958	0.768866970132119	0.7712959728940701	0.004550574548272426	0.7132309651320399	RB1
cg19358016	0.06280432626889029	0.07030905190601884	0.16284649792970396	3.252953525794133e-05	PIK3R1
cg19427472	0.7204143543403854	0.8168924767087428	0.18131926905391801	3.332402123574087e-15	RB1
cg19447496	0.907265852452635	0.9036415631740999	-0.005774730508003498	0.510288627692498	RB1
cg19587038	0.03413945889632103	0.04939835965686632	0.533022943739094	1.0120825281645416e-05	PIK3R3
cg19658829	0.024886265202844638	0.029027592550517192	0.2220751900891312	0.00021018568611143356	UBC
cg19687985	0.5981202678360343	0.48784685094635083	-0.2940072897319902	2.3530279683129897e-16	POLR1C
cg19722181	0.016665844607830185	0.02364121390926045	0.5044096821157218	4.6105881888846755e-10	MDM2
cg19857071	0.012122221509588934	0.015500941182739635	0.3547017051050115	0.21776611855013725	PIK3R3
cg19888787	0.022431985358440015	0.025559790552657217	0.18831870150072727	0.0435525640909777	UBC
cg19949441	0.011747896515066561	0.025599960117799477	1.1237391002395365	0.09578141906692605	TBX2
cg19972619	0.04249773508945222	0.04525342808392446	0.09064112976551415	0.16989790778792818	MYC
cg20046608	0.10133837261491048	0.0992804734787041	-0.02959866507390634	0.8803113954061059	TBX2
cg20052718	0.022430909670730987	0.037926536824115224	0.7577195120580754	0.06632515081090434	TWIST1
cg20121142	0.0670038872243314	0.2171372578051431	1.6962905931427812	1.2306190384979412e-09	TWIST1
cg20419110	0.5559848675272349	0.4853641366676632	-0.195978104692997	6.204974891478887e-10	POLR1C
cg20439288	0.017939487178673996	0.06203947119390437	1.790047739607537	0.03111791224299058	PIK3R1
cg20474370	0.0294467148316188	0.07898570719671127	1.4234849236128144	0.019733055139853666	PIK3R1
cg20498685	0.07718576449984717	0.11796711934505484	0.61197809867419	0.041913943774498884	TWIST1
cg20511797	0.920895972536742	0.8868145992006424	-0.05440567311150769	0.006945775273623032	ABL1
cg20643039	0.9210129419787025	0.8949827755050886	-0.04136151197153288	0.07138668075463575	PIK3R5
cg20784263	0.02414679664403611	0.026547856928272832	0.13676359306506297	0.1154388729680072	RB1
cg20970697	0.013026890411243205	0.015731051078674188	0.27212232248066526	8.730273268085953e-08	PIK3R4
cg21050342	0.020029367109342694	0.025739881700906728	0.36188858762874093	2.050549755648379e-11	TP53
cg21097640	0.059125794336287826	0.06423140259409232	0.1194911395803006	0.1328733025047606	POLR1D
cg21389753	0.16498822708062452	0.35210848472568157	1.0936569090828114	5.990252347389178e-08	TBX2
cg21651857	0.905463760096484	0.8641802114905913	-0.06732470488504684	8.16414888635029e-07	PIK3R2
cg21747698	0.021019950663408605	0.02504629266385515	0.2528377893217269	7.979399545900021e-07	UBC
cg21803052	0.017459971234814783	0.019094756061516553	0.12912530728531815	0.0007829841031477225	MYC
cg21814667	0.026676891951972394	0.031796674611051026	0.25328530008516126	0.005762049703005012	RB1
cg21875080	0.014484099292086959	0.018414700845257405	0.3463879882336669	4.943335657485125e-16	PIK3R3
cg21977256	0.052690630721035706	0.051251974125761435	-0.03993887378434474	0.8734450654362987	TBX2
cg22163056	0.014665398369546393	0.023067957497784144	0.6534740085116026	0.2400949100121375	TBX2
cg22308382	0.01318152165139351	0.0170967907692876	0.3752086207970616	8.471759933897307e-09	POLR1D
cg22328901	0.015388657265381417	0.02133292790880421	0.4712146317056017	4.166880712519642e-13	POLR1A
cg22331096	0.013659597828778871	0.022457796370222955	0.7173013650361542	0.0002090951273438477	MYC
cg22409223	0.03745233443663552	0.04324830132941863	0.20758782296833908	0.0004352051454163755	PIK3R4
cg22449107	0.03632732843683907	0.051077395793188846	0.491629698561916	0.03106997012130537	TBX2
cg22491646	0.07222377741548758	0.11280674889643634	0.6433075999664191	0.001255752149607929	POLR1C
cg22498251	0.10276530038157251	0.15541812951594358	0.5968015959220271	0.0004480444947590212	TWIST1
cg22675937	0.2605539117213632	0.20986259738953472	-0.3121368479995973	0.012119104595318541	TBX2
cg22766818	0.012674271870081107	0.017660127331991876	0.47859287748122087	3.609823393485737e-16	RB1
cg23036683	0.01985018856458093	0.026507196577373437	0.4172313855257607	7.114812723357318e-11	PIK3R1
cg23134838	0.03866916496240738	0.04414826683645165	0.19117319134454877	7.523234406612383e-05	UBC
cg23187103	0.011022846053514359	0.012400411993136231	0.1698912837916237	3.227338930580926e-05	MYC
cg23244488	0.05016092538647343	0.4079723071581773	3.0238353576608996	6.218959791492837e-25	TWIST1
cg23655155	0.2057388743860655	0.1570930240129623	-0.38919530033864547	0.008815754877887891	POLR1A
cg23752691	0.0314609669806623	0.06086362698186516	0.9520172954727908	0.091929148677541	UBB
cg23785043	0.11144704774537495	0.31765052699700114	1.5110820128157256	8.085631164371335e-11	TWIST1
cg24007915	0.011880802127311085	0.013143594347690525	0.14572761764974554	0.002119613270606435	POLR1B
cg24109273	0.028775400818831252	0.03906636502187082	0.44109100031521487	0.003066327042651716	POLR1C
cg24115558	0.01228816732913044	0.014870083844366382	0.2751430153713609	6.319717541668135e-08	PIK3R3
cg24341722	0.026314203391838514	0.031040494172943023	0.23830980491860398	1.1440602388055109e-07	PIK3R3
cg24342013	0.8206654897429276	0.9404213204681456	0.19651295996340706	3.755729673729528e-44	RB1
cg24357463	0.5688831333729104	0.6853583991244098	0.2687263160434254	1.212385007370909e-10	TBX2
cg24446548	0.021717264471453543	0.04414021886050945	1.0232513916888681	0.078909928199926	TWIST1
cg24496841	0.05636732841385605	0.49534302026517535	3.135496827442028	5.916624142139533e-23	TWIST1
cg24503449	0.6739454874951728	0.7393475592084218	0.13362081617115068	0.001015736132273519	PIK3R2
cg24666276	0.09215352578063078	0.13135182043150237	0.511324925883924	5.290910308619331e-06	MYC
cg24668364	0.03205247477979178	0.06394088798543386	0.9963030278299371	0.05731879189514861	UBB
cg24703804	0.024697044047398104	0.03079342013940737	0.318283734290541	0.00048170185107848955	MDM2
cg24812936	0.02207271313155909	0.024155496582454285	0.13008753806376674	0.009448255351378125	POLR1C
cg24937706	0.025455594169041845	0.028655235582729845	0.17081601659561524	3.532771582089817e-05	RB1
cg25053252	0.019452210323431158	0.022895383765908852	0.2351226516107189	3.558107912980839e-08	TP53
cg25080152	0.05257030921562674	0.08971511931702371	0.7711029162598986	1.3647330093287096e-08	MYC
cg25123308	0.07215783982574803	0.07165568762782397	-0.010074927480264928	0.8212812513825885	POLR1B
cg25228422	0.032711106497997466	0.3111233685315262	3.249634293527789	3.9126649622473796e-12	TWIST1
cg25692892	0.07328831437277603	0.12198646523493169	0.7350659974019973	0.00021298611498239876	UBB
cg25745651	0.020937307124730735	0.059560518249535475	1.5082804068329416	0.0584655838793617	UBB
cg25826331	0.027563827538795188	0.034294237757043704	0.31518995394470456	6.736491578662964e-08	MYC
cg26039962	0.015474054350136898	0.015908629310930258	0.03995829207164881	0.43344089132952934	PIK3R4
cg26138776	0.019831204499798367	0.021824175996123227	0.13815487774436117	0.002591299941782362	E2F1
cg26221243	0.04033826022938229	0.04760730831276413	0.23903419961204486	0.00026744955958195863	MYC
cg26239391	0.10315660865979515	0.1565351368065676	0.6016502799191908	0.024038944742023893	PIK3R5
cg26312059	0.027141990707283487	0.03811000287483616	0.4896431790456713	1.7751682145112737e-07	UBC
cg26312150	0.11626766145694997	0.11615071906888413	-0.0014517975487817023	0.9925258423006691	TWIST1
cg26416491	0.0261875123447188	0.031150135687772234	0.2503594286453127	4.1093365149103765e-06	POLR1D
cg26557854	0.03717604497636457	0.042688252660277114	0.19946581521875364	0.029974760270565785	MYC
cg26590603	0.8570780791320742	0.5587701664286443	-0.6171716435298855	2.5598382801608773e-32	POLR1C
cg26660800	0.45171380232253366	0.5261308888192774	0.22001275563526002	0.010887260005791932	TBX2
cg26818735	0.03483326218533288	0.07228935994778342	1.053317727156448	0.04136795743535647	TWIST1
cg26848184	0.8869799792665796	0.8498283794991368	-0.06173001829754069	7.915955252265985e-09	PIK3R2
cg26932779	0.0417581142246379	0.08672597765258852	1.0544076369498883	0.0017628406271292237	TBX2
cg26998044	0.04545424506949637	0.0843847323239337	0.892566959547597	0.07602355757237063	PIK3R5
cg27013696	0.22654838420132975	0.3938437957863608	0.7978043479207225	4.2008026945966363e-13	TWIST1
cg27142905	0.022250358794147867	0.028214886159766694	0.3426279284835744	1.2510444005972422e-06	PIK3R2
cg27207274	0.04898223638388016	0.06165564450445069	0.3319743331824018	0.19917893318064533	MYC
cg27256523	0.02561924521936712	0.04285731685183746	0.7423135583137755	6.849030953574377e-08	RB1
cg27351675	0.05897426918293271	0.1080381307975238	0.8733830440267973	0.014549968540197411	UBB
cg27470066	0.4542359376361008	0.5270250466660511	0.21442967523610876	1.2932081765702047e-05	TBX2
cg27621129	0.1771615467387734	0.4433870641905752	1.323501182134671	2.6420625999291135e-31	TWIST1
cg27648858	0.6144389374247421	0.8038222101006172	0.38760679694741756	3.3047974135389437e-13	PIK3R2
