# Supplementary material for: Regulation of Canonical Oncogenic Signaling Pathways in Cancer via DNA Methylation
Source: Cancers (Basel). 2020 Oct 30;12(11):3199. doi: 10.3390/cancers12113199 (PMC7692324; doi:10.3390/cancers12113199)
Supplement: Supplementary file 1 [file cancers-12-03199-s001.zip › cancers-933492_Supplementary_Files/Supplemetnary_methylation_data/CpGs_p14(ARF)-MDM2-p53_TCGA-PRAD_data.txt]

ProbeID	mBeta1	mBeta2	log2FC	p-val	GeneName
cg00142670	0.3098251913397033	0.28764799914851374	-0.10715001687434894	0.12590292750114476	POLR1C
cg00240432	0.04570531970698752	0.04507150845037424	-0.020146357491230733	0.9061686168580596	TWIST1
cg00275962	0.02186465390961255	0.02181624055378711	-0.003197999391733337	0.9428776449919641	POLR1C
cg00390596	0.01664384046996032	0.016805225935101795	0.013921573421847851	0.6165510198257793	POLR1B
cg00424690	0.2595475635749664	0.2244756444387464	-0.20944002358317068	0.0011270818309689701	POLR1C
cg00505393	0.03923418552794456	0.03739371519992277	-0.06931543600098963	0.12887957764181926	E2F1
cg00594185	0.04199596228498123	0.0381104966041798	-0.1400622186770608	0.0016784001468096383	RAC1
cg00611675	0.06984611779181873	0.06469210400939172	-0.11059029463586822	0.2309631389909034	MYC
cg00699941	0.045533576884694026	0.04192956007298485	-0.11896310110923207	0.30830440602327186	POLR1A
cg00718440	0.08257815688486153	0.06358507311219866	-0.3770720924593129	9.901967758328977e-13	CDKN2A
cg00860570	0.03514809421338562	0.037951613972737545	0.11071477445060116	0.057688840687041616	POLR1A
cg00998146	0.020672943936756834	0.02566823677461037	0.31224034561247344	0.33055626961377127	PIK3R2
cg01028869	0.0309442081533243	0.027219116027836592	-0.18504919016110616	0.0007633836659681542	PIK3R3
cg01098785	0.04504378269786855	0.04491080078506825	-0.0042655410865639265	0.9433082569974838	MDM2
cg01105385	0.04058741435157425	0.04215562543810757	0.05469272868330056	0.49968854663535633	PIK3R1
cg01141580	0.039840555702522665	0.03290774821297415	-0.2758104603186389	7.198879258920095e-08	TBX2
cg01188822	0.026726546238570105	0.030362150154513243	0.18400054552558234	0.13572209094372645	POLR1C
cg01202666	0.1509446253335477	0.13850284268434931	-0.12410380091058312	0.33206687145675196	TWIST1
cg01279709	0.050246965161199066	0.038960848918407294	-0.36701134971658333	8.060073833437869e-11	POLR1D
cg01286555	0.06638228829584496	0.07408793155771154	0.15844019391925862	0.004723907736222962	UBB
cg01291833	0.05439701252483234	0.048743179030287485	-0.1583270743671582	0.00357796679713188	MYC
cg01438365	0.5475209453101579	0.6906287629788248	0.3349962643253512	6.868567564825491e-13	TBX2
cg01476820	0.0505422348164035	0.04138895939945904	-0.28824348025681334	2.4845464318068936e-08	POLR1A
cg01493658	0.03365997186406063	0.03157660120282954	-0.09217807793469805	0.023769468809442973	ABL1
cg01533387	0.056973011342393534	0.06210407010016119	0.12440915838911094	0.43915242328323856	PIK3R2
cg01653005	0.017460358422196818	0.03148304868653356	0.8504920775722483	0.02483019330985072	PIK3R5
cg01765249	0.016350642376240954	0.019347698530660914	0.24281464673044142	1.406629685235579e-05	TBX2
cg01913455	0.4915367106685125	0.5400123546971042	0.13569324541704078	0.003133625847571278	TBX2
cg02045224	0.036059076233699694	0.025626391239880603	-0.4927321083800734	5.29714218732389e-09	TP53
cg02113449	0.0569303681269129	0.04558186317843575	-0.3207385320150787	1.1333063729891044e-12	RB1
cg02152992	0.05138449586193282	0.03789930704262614	-0.43916165351889663	3.788871168286443e-14	RB1
cg02166782	0.05084095240125303	0.04618948982224425	-0.138426445292023	6.398857331730673e-05	TP53
cg02281178	0.029392569906871776	0.025863090776182176	-0.18455680980959385	1.5969643103134093e-05	PIK3R3
cg02285477	0.05020801547893657	0.04309289456279348	-0.2204676942296339	1.4313002541847386e-06	POLR1D
cg02316718	0.030975853628117975	0.029507529013682227	-0.07006092721399189	0.16110056728262442	UBC
cg02370978	0.06804019776298617	0.05641477468210388	-0.27031428923225925	0.0001425489321133864	POLR1A
cg02400740	0.07235530852741881	0.3049371093562961	2.0753409573014343	3.1875876530515836e-12	TWIST1
cg02429595	0.9331026591417368	0.9232498780564892	-0.015314646981990056	0.0008518529387054763	PIK3R2
cg02505918	0.4252786709036636	0.4555190439464124	0.09910286926440871	0.20101181679962044	PIK3R5
cg02577108	0.378272208324715	0.28472440927905757	-0.4098586055191327	3.346637613738664e-06	TBX2
cg02829706	0.048987597796340425	0.04317579327390536	-0.1821938631504961	0.004682074173367854	TBX2
cg02842899	0.02968190112266213	0.027914979181600623	-0.08854401919729059	0.5989351602488793	TP53
cg02957990	0.03389356504701046	0.031093836437244275	-0.12438276158025606	0.0020132884523351205	POLR1A
cg02978827	0.05062821432263337	0.05287173982603621	0.0625552008884513	0.23634411747852044	RB1
cg03003858	0.014370194028951712	0.015420980284055134	0.10181493624846054	0.3096603147407648	MYC
cg03076047	0.030465876603018315	0.031764017091396375	0.060199124931918466	0.4822451263568609	MYC
cg03079681	0.033173750080485544	0.03254942450119835	-0.027410073139966	0.5531957086732255	CDKN2A
cg03085377	0.8069217011365909	0.8559999306073918	0.08518198989000253	3.9779507551778966e-07	RB1
cg03203274	0.27543027172729295	0.2275319615822668	-0.2756179145544336	3.411338217018291e-06	POLR1C
cg03367757	0.04824255137507671	0.15292124277117664	1.664410716607471	0.00010243195965126422	TWIST1
cg03494795	0.07679838399852999	0.07051989043068056	-0.12304572079921991	0.0002166020108237518	ABL1
cg03498895	0.19938993416906392	0.1897938570853719	-0.07115928129928031	0.29066609250621905	MYC
cg03656099	0.4204859015741826	0.6065620625904429	0.5285978381302425	4.377982419215171e-22	TBX2
cg03723902	0.058133032399345	0.04959110545598528	-0.22927678055653306	1.3028797078412073e-06	PIK3R2
cg03753391	0.5907440577922889	0.6359451626241681	0.10636915526321392	0.014820203420507766	TBX2
cg03919779	0.21040183913611712	0.17730317457470426	-0.24692894776803812	0.0004567740017385744	UBB
cg03954587	0.12351901355245946	0.15623374021096714	0.3389729151802956	2.91718591076328e-05	UBB
cg04245057	0.4180278702841861	0.4837305124601121	0.2106044108429794	0.08016852660754017	TBX2
cg04304770	0.04595052881602826	0.035157282792776565	-0.38625789172944064	1.4430061404709505e-08	TBX2
cg04416821	0.023763829053717732	0.023999434049173856	0.014233069241819347	0.7552073959677059	POLR1C
cg04495995	0.11968597120397345	0.2155371311255677	0.848682368397141	0.0009630995619703125	TWIST1
cg04667586	0.01683656589172785	0.01826399703886483	0.11740462492105368	0.002107732861954147	MDM2
cg04730588	0.016995784125425874	0.01770104381867507	0.05865751330858529	0.20542478688161	POLR1D
cg04732910	0.017347874394552577	0.017233071084374725	-0.009579077289905112	0.7916204608425668	MDM2
cg04916523	0.31460166297596304	0.3650980364728307	0.2147576130403707	0.002107704432750879	PIK3R5
cg04917226	0.14073846728262068	0.3197248101494696	1.1838139928689904	2.0359923925712938e-13	TWIST1
cg04920773	0.04623523782586803	0.038910975170900114	-0.24881567263377338	3.1436215374510073e-07	TBX2
cg05043952	0.8238847661732887	0.8662186490348766	0.07228866597345938	0.000369726190667987	RAC1
cg05090851	0.072100985817589	0.05880341636373264	-0.2941190099233277	7.699020107529954e-13	UBB
cg05162750	0.011549659589819586	0.012535715914609348	0.11819405998916173	0.6495471301509133	TBX2
cg05231706	0.8071095004217674	0.8412196605909846	0.05971815145904712	0.00038523469664345964	RAC1
cg05477823	0.6814975123169954	0.805543778808096	0.24125460632357848	5.926778894036393e-16	TBX2
cg05479194	0.046939475466099057	0.033526147630475775	-0.4855150025507794	3.3721158330415276e-12	TP53
cg05645812	0.0929809332486205	0.09427224913627028	0.019898241903438977	0.7731734388858479	PIK3R2
cg05681148	0.08014380435496032	0.07302391446688122	-0.13422198793448328	0.07540788986432727	POLR1D
cg05714082	0.016173051811482157	0.016279993189037254	0.009508158849798972	0.8163949306910276	POLR1A
cg05725797	0.10453226056430809	0.0983545359775199	-0.08788475877241339	0.3773145862828642	RAC1
cg05927173	0.04519285370822322	0.042939875433556214	-0.07377665302226319	0.2972996586317629	MYC
cg05953180	0.026146915583730338	0.028068614177788977	0.10231706666932586	0.03874830208754173	MDM2
cg06071147	0.03013231301283113	0.031018423094409178	0.041813923767685696	0.45597003908927025	POLR1A
cg06200611	0.18136829302496774	0.18605305814658119	0.036791839568259606	0.6774064738200092	RAC1
cg06243400	0.1034949102709514	0.1589102849953922	0.6186526820254317	0.0002811658249589341	TWIST1
cg06272678	0.013150103071422978	0.0140623477122075	0.09676336528355346	0.0009559844493832009	PIK3R3
cg06317056	0.026315456749323275	0.03439971841921205	0.38648632025208945	0.12972395844982526	TP53
cg06432538	0.04860473828216824	0.04641803116337492	-0.06641163169711368	0.14346042174178814	PIK3R1
cg06537829	0.054545196629386214	0.058178432976080496	0.09303228304497212	0.06189448260223838	UBB
cg07095230	0.41938113715641817	0.6996899780812695	0.7384538539096427	3.829996245594871e-28	TBX2
cg07115767	0.3271435433285408	0.5433497098152618	0.7319572446811489	7.969920431848739e-21	TWIST1
cg07208333	0.020319566583087315	0.022862631340573016	0.17012182823643177	0.3259524777142848	PIK3R1
cg07320819	0.021246272145173637	0.02624239105858647	0.3046894469003982	1.4303959649107702e-05	RB1
cg07375367	0.16320976112169777	0.1562892944808532	-0.0625083836078323	0.1414911315090318	POLR1D
cg07562918	0.14929623480748253	0.1611404584814804	0.11014098371591631	0.032784785818486394	CDKN2A
cg07871324	0.016150228096651068	0.016081402393654725	-0.006161317302683769	0.9555135986947969	MYC
cg07923305	0.05437765790326222	0.03784101128936778	-0.5230633696990221	1.357411961455547e-17	PIK3R3
cg07923809	0.03586948226609646	0.0386896928526344	0.10919235381249463	0.21776770397210743	POLR1A
cg07991600	0.04653553904178149	0.03469143448418499	-0.42375342169813807	0.015846662485779286	TP53
cg08269742	0.36636715631218136	0.38035411757089377	0.054053047146557745	0.43849949361710294	PIK3R5
cg08417804	0.05620356096055186	0.04966625138123011	-0.17839567822983662	9.03353894791018e-05	ABL1
cg08428512	0.04539872594440883	0.03647180913167637	-0.3158700464805261	7.637175733936106e-07	MYC
cg08595102	0.015609001610132806	0.017074890646620114	0.12949807706918706	0.08231916840090073	RAC1
cg08644711	0.01990987679697966	0.021438676815815058	0.1067315725040142	0.043133853787002664	RB1
cg08945395	0.022054480367861142	0.022220166011734165	0.010797826392616566	0.9106432003688558	PIK3R1
cg08951958	0.833503915407625	0.8543897285301546	0.035705326728456235	0.0046966883123553274	ABL1
cg09359907	0.018509703561992982	0.02483411580662307	0.4240415917687535	0.15507435252175508	PIK3R5
cg09365557	0.01831877490601309	0.018781183621444625	0.03596496250989035	0.7052305800007541	TBX2
cg09391979	0.017249841414598007	0.018017931193020885	0.06285027274745889	0.05038875331099431	POLR1A
cg09467020	0.0633282613022328	0.06551572916060633	0.04899184334495923	0.6221257588296809	UBC
cg09572029	0.08141246231115401	0.07087108593050352	-0.20005249861512409	1.0514519546967952e-07	POLR1D
cg09764440	0.03808226638814505	0.03944053736564833	0.05055986789910278	0.4259636885587684	PIK3R2
cg09781971	0.03396677859768205	0.03926069960332327	0.20896148123466765	5.556556755879803e-05	MDM2
cg09799658	0.05832752866044186	0.05345491713383546	-0.12585428580319186	0.5003037782291295	TWIST1
cg09838070	0.9826456482661023	0.9806958270294461	-0.0028655212442013243	0.01582743180597967	E2F1
cg09930017	0.05427771436854301	0.060474896892151506	0.15597643422644955	0.012445354845899386	UBC
cg09952701	0.061873006812586805	0.05076362426739407	-0.2855150715841169	2.311314174979584e-11	ABL1
cg10064897	0.05075489130035036	0.05396033387553083	0.08835241189953805	0.07156169693413124	PIK3R3
cg10188048	0.11412881607976272	0.16754222049079526	0.5538615994201015	9.196412463581729e-07	PIK3R2
cg10288784	0.023239968008942073	0.025311939588347696	0.12320997887038283	0.010358012977365641	ABL1
cg10302505	0.039677983389893146	0.0351953088248315	-0.17295555829910442	0.009801040408588672	MYC
cg10308654	0.5514097359101126	0.6156202019213528	0.1589158349161092	0.00037608220236024165	TBX2
cg10420952	0.040498335592116914	0.046891515403819174	0.21146428664220335	0.08339508340122526	TWIST1
cg10451401	0.054661185249084296	0.04925868012712651	-0.1501387712292411	0.00013507415223293817	RAC1
cg10492801	0.030835218688676908	0.03111763891447786	0.013153520189534045	0.795855141628415	TBX2
cg10552385	0.013044460523269994	0.015042620483828076	0.2056186318913324	9.457346391554231e-07	RB1
cg10829120	0.018253988419496617	0.018921746965273135	0.05183357157063981	0.09190430881809673	POLR1A
cg10832291	0.02586434514586209	0.026963673515709843	0.06005239717142791	0.4770035114263548	MYC
cg10836034	0.05823088354154745	0.04857081318449308	-0.26169486853964663	2.7520269027330037e-06	MYC
cg10848754	0.0778439062474366	0.13287041538071473	0.7713639009998664	0.025977441583040772	CDKN2A
cg10930156	0.03696199208775732	0.03091501212892682	-0.25773494211297404	1.0326362874416186e-07	TBX2
cg11031701	0.09854364870862961	0.054025794837980465	-0.8671144978762928	3.030862288871313e-08	TBX2
cg11147786	0.08097711388692762	0.09492880326160953	0.22933167095512094	0.13343930395385156	TWIST1
cg11275620	0.012020311564755274	0.012962848727045643	0.10890851001429676	0.01645748798775418	POLR1D
cg11464064	0.03199774116430153	0.029887526479469736	-0.0984265605496767	0.33591007224217473	ABL1
cg11603030	0.021254206849803895	0.024695953656081966	0.21652625827802496	0.0001359635899156856	MDM2
cg11631427	0.6434296497967279	0.6567512171414424	0.029564550911747096	0.6455053250280381	TBX2
cg11688275	0.024463223643746583	0.023142740158047875	-0.08005483443265353	0.46718668213473713	MYC
cg11721953	0.021552055710461048	0.023748393668710125	0.14000444828507236	0.0004482968606657543	POLR1C
cg11754897	0.038492880877352594	0.035662852064502794	-0.11016956491919686	0.40263973203718606	POLR1D
cg11777782	0.07831213799734693	0.07788447432114913	-0.007900168863190463	0.9615612160607793	PIK3R2
cg11973479	0.20215788643620855	0.407337441262162	1.010741942654896	3.688249010499121e-15	TWIST1
cg12001630	0.8299789067575054	0.8576152242879427	0.04725584458324449	0.02406090030349111	RAC1
cg12057615	0.03020003332693279	0.02741214433219495	-0.13973495331927618	0.07462807328285724	MYC
cg12163132	0.3948112429259265	0.4426242326249766	0.16491936383649253	0.018145289996875404	TBX2
cg12468377	0.6877303822719684	0.6022873055745405	-0.19139123027339422	0.0001438051063826133	PIK3R5
cg12492496	0.510319971903638	0.7439192538532585	0.5437439332789039	5.429573000067225e-36	PIK3R2
cg12504957	0.03376868690419553	0.031122369594823625	-0.11773417280779519	0.014000898653318484	MDM2
cg12575583	0.02828902416005171	0.0282302471204249	-0.003000653484582151	0.9270228176805995	POLR1C
cg12863545	0.09188990517505764	0.23146419675257698	1.332810768400557	6.885694656358929e-07	PIK3R5
cg12926104	0.031403557203559716	0.03363115265795973	0.09887023787379062	0.48365520641892046	TWIST1
cg13169780	0.04319246477383629	0.04865710386233159	0.17187080549359757	0.09901796265148405	TP53
cg13179983	0.018629128750092306	0.01903190725841771	0.030859943030583332	0.27864247149341576	PIK3R2
cg13244804	0.07376070300450392	0.07642318898596057	0.051158053725796744	0.6676578041760697	MYC
cg13274713	0.06295308465636712	0.049741778089369124	-0.3398189910801064	1.610897861959817e-09	TBX2
cg13431205	0.6398986077770585	0.7593204240933441	0.24686548655725254	1.4209507043494754e-18	RB1
cg13467399	0.04707602496575837	0.03786134029958143	-0.3142670226912857	2.934089729294921e-09	ABL1
cg13485756	0.05432588836480485	0.05121550945622878	-0.0850590974055807	0.054198376691565284	RB1
cg13581785	0.012821353759225475	0.01413268776238151	0.1404872654851224	0.482499991255281	E2F1
cg13609937	0.02332428697884121	0.028811588928799172	0.30481624709890526	5.178764248342891e-06	ABL1
cg13743393	0.02134260868141949	0.02622171291665372	0.29702540594862553	9.948552554753384e-07	RB1
cg13803765	0.8138995284882898	0.8571737291123912	0.07473692203908261	9.534257995509175e-08	ABL1
cg13822231	0.008643362787100069	0.009384572146599279	0.11869825583408326	0.2818611561659379	ABL1
cg13921858	0.04037481284264532	0.03374284955759338	-0.25887375895989817	2.0897215679974523e-09	POLR1A
cg14125250	0.05970078319805358	0.04707510401552193	-0.3427855753591278	0.0003435816331408132	PIK3R2
cg14205952	0.009056160571646078	0.009552088681890291	0.0769166923682093	0.10798277823950772	ABL1
cg14253951	0.054966443744626926	0.05266813950070904	-0.06162064469138421	0.13821841692278802	MYC
cg14270612	0.9276723631145165	0.9270697317611307	-0.0009375031687805007	0.9037237788099944	ABL1
cg14349843	0.07028774409011286	0.05756466069838855	-0.28808974785966873	0.0030147068599829644	UBB
cg14430974	0.06342967397592046	0.14856560462698354	1.227870315030466	0.0057990873223170165	CDKN2A
cg14490972	0.1398926682216353	0.10276164263216575	-0.44501849596181153	3.202983514634117e-13	POLR1C
cg14515453	0.23184913489244366	0.3818085014157786	0.7196628828638016	3.7997591077828665e-11	TWIST1
cg14567798	0.0155309581922632	0.01575991791204276	0.021113179863083812	0.6227367850929213	ABL1
cg14578355	0.09475963887454261	0.07815389273188476	-0.2779549669723352	2.3060687808201336e-14	ABL1
cg14618681	0.021082910951060466	0.018724118068215462	-0.17117630856960644	2.226683358818933e-05	E2F1
cg14641315	0.01716585474750635	0.021180443867641535	0.3031911275844341	5.244728594265366e-09	RB1
cg14782672	0.11670132670585236	0.11475385235522706	-0.0242783756695763	0.8719044796831605	TWIST1
cg15076218	0.052621179817457495	0.041459456322221054	-0.3439423976588459	0.00368552536884844	PIK3R3
cg15206330	0.03763403530526159	0.03928717381343505	0.06202039840615318	0.22455336691011482	TP53
cg15434599	0.05207538001424217	0.050574292046694815	-0.04219724253956733	0.5134494069348616	MDM2
cg15442610	0.020637057532785604	0.02576329846508261	0.3200800294823696	0.0006413020038416911	PIK3R2
cg15735984	0.05581853696216918	0.042799085142646014	-0.38316435254188724	1.7223574299770964e-08	TBX2
cg15801573	0.08783486297508139	0.07501899322947346	-0.22753777888121512	0.0002028573576642389	MYC
cg15931557	0.017729412231806047	0.019985490147210638	0.17280824692726968	0.05331380836298794	PIK3R3
cg15934248	0.02798044558451914	0.025580611106660274	-0.1293682075755803	0.019472902818621088	POLR1A
cg16100135	0.06080963993075716	0.05247922729277077	-0.212553569203648	0.0006198776339992381	MYC
cg16331972	0.9834090299637214	0.9796662489236821	-0.00550126451743341	0.2139825369703668	PIK3R5
cg16398094	0.01671777266803267	0.01920628346763705	0.2001957278012486	2.459196692440976e-05	POLR1A
cg16572859	0.03718607234946155	0.03752903834272345	0.01324494626082062	0.9116428657004785	PIK3R2
cg16918989	0.038907570238999406	0.10565559900331946	1.4412464294318437	0.0002606584396958418	PIK3R5
cg16989107	0.04401370108977353	0.04500380855544492	0.0320944058166557	0.5247489028787504	PIK3R3
cg17004101	0.040220538196494494	0.04812756303170018	0.25893098674407194	0.36138326040829805	PIK3R2
cg17009717	0.028816843790222826	0.022645573270859348	-0.3476832691812587	7.377686786828729e-10	POLR1B
cg17055959	0.04220976060694635	0.05422351591190476	0.36134201506800384	9.514428481906881e-06	RB1
cg17169489	0.017179796208825454	0.018474236876996675	0.1048018486396867	0.0027613404897704123	PIK3R3
cg17220042	0.010911893553286917	0.010671690149471438	-0.03211279203330122	0.34971450032692264	E2F1
cg17376957	0.017104146762514642	0.014549583984366933	-0.23336823449564142	0.0003050055310464063	UBB
cg17461511	0.020235657059751593	0.023891264960050628	0.23958354689750214	9.928592874619973e-05	TP53
cg17505251	0.031835671617974154	0.028633547412518084	-0.1529377831945085	0.16009486952582264	MYC
cg17623341	0.01690065897911934	0.017474161992136132	0.048143769778603004	0.3796827673517842	E2F1
cg17648537	0.03953405268386579	0.03287255730734326	-0.2662121605000763	0.0022200218589360377	POLR1A
cg17663235	0.01761889503805494	0.01825567277211311	0.051221388007543715	0.8123444451510977	PIK3R2
cg17839237	0.01414582140635918	0.017642482282254793	0.31867760890613567	0.3463909785240301	TWIST1
cg17866734	0.08798514334611866	0.0756100374631816	-0.21868216998527548	1.615327551263354e-08	POLR1C
cg18002447	0.7051282649956222	0.7993514574883388	0.18094425230427058	1.0388770569738097e-09	TBX2
cg18205949	0.04416622475598503	0.042816051044417096	-0.04479177780427265	0.3226838700744906	POLR1A
cg18311066	0.021782539957799284	0.0210583047879129	-0.04878288681570187	0.22645524528964478	TP53
cg18344938	0.06691920584267484	0.059046942182352395	-0.18055797459015666	9.942062757915774e-07	PIK3R1
cg18470295	0.18507932036814306	0.3484589254039455	0.9128449021479554	3.4852296252470284e-12	PIK3R5
cg18481241	0.7675755912775508	0.823069788308402	0.10070592743193889	4.834422660002316e-08	RB1
cg18554811	0.028653398981741084	0.034351242069951	0.26165597742145336	1.1886853082425094e-07	RB1
cg18568116	0.9324683061561584	0.9318465103908838	-0.0009623500197584727	0.8036460814399335	PIK3R2
cg18818048	0.02056348300154106	0.022773166886742875	0.14725028375160992	0.0010277265356255201	PIK3R3
cg18865566	0.0475934043679239	0.05116334177513701	0.10434884357236167	0.055519673876055636	E2F1
cg18923721	0.5894573090679868	0.6579769451874594	0.15864970328868608	0.0002682162117317509	PIK3R5
cg19021197	0.10529160598393787	0.1497704039144751	0.5083621344375606	0.014943598710193618	TBX2
cg19033983	0.9086399233848184	0.9037673428587933	-0.007757268279088891	0.0816096090083808	E2F1
cg19061982	0.05371098441314334	0.047562833577525186	-0.17538249654306065	2.1502349579870275e-05	POLR1B
cg19124316	0.044164130727231334	0.04573844030067077	0.05053205457731759	0.29237513731428866	POLR1A
cg19256121	0.016389546574347692	0.016664638479493135	0.0240140780959843	0.49379924751299487	POLR1D
cg19296958	0.7679120493297098	0.7707076114843179	0.00524255369639058	0.5891393603031398	RB1
cg19358016	0.073339062557213	0.0660108759182936	-0.15187808343433665	0.00012196545946322741	PIK3R1
cg19427472	0.8060887234410552	0.8665868237815716	0.10440566096485782	8.714927539042066e-14	RB1
cg19447496	0.906119363324689	0.8996636701431018	-0.010315343587084455	0.09984362330647753	RB1
cg19587038	0.05441109692079104	0.04315790597972389	-0.33427604623453266	6.558746133551944e-05	PIK3R3
cg19658829	0.05595723734448836	0.05636826250484146	0.010558361334173136	0.9653199541503943	UBC
cg19687985	0.40945303678216793	0.4005360345013236	-0.03176594638799293	0.5536000802589494	POLR1C
cg19722181	0.020867950321260795	0.021707936728318954	0.05693370483699363	0.4243814724251709	MDM2
cg19857071	0.012956209408052644	0.014169250966993771	0.1291198033251701	0.0013611191867915146	PIK3R3
cg19888787	0.06632406669585389	0.06323642430693248	-0.06877667611676919	0.7448478004812733	UBC
cg19949441	0.014991873733825737	0.01507136291579153	0.007629179599441342	0.9277472535800265	TBX2
cg19972619	0.047283495497460706	0.04312978156804214	-0.13265228315130498	0.07548858568948476	MYC
cg20046608	0.1030932865764019	0.09855041737101468	-0.06501650126665412	0.521309365731778	TBX2
cg20052718	0.014897119697865446	0.014853296546867975	-0.004250259077231535	0.9829482870027846	TWIST1
cg20121142	0.13857510931501918	0.33454483413567376	1.2715314213766868	2.1452254665521844e-13	TWIST1
cg20419110	0.4109910441731618	0.3992637324509171	-0.041764927586968516	0.36134333991411793	POLR1C
cg20439288	0.020458910536867315	0.023670248072902904	0.21034550435224597	0.2145581917111594	PIK3R1
cg20474370	0.03690372470960455	0.034452060942751564	-0.09917614711126972	0.27165087434596846	PIK3R1
cg20498685	0.09613016272707439	0.10339875655995295	0.10515775531697835	0.649377325817645	TWIST1
cg20511797	0.7449189980422385	0.8339228016818385	0.1628302794860945	3.150951929883778e-22	ABL1
cg20643039	0.9201228155873774	0.8812624426622725	-0.062254719037202595	0.005065228077748199	PIK3R5
cg20784263	0.029278336955098877	0.027485715929304735	-0.0911515509204387	0.3630291188808773	RB1
cg20970697	0.01650061069712745	0.016856937704249474	0.030823054150509274	0.34169488565650374	PIK3R4
cg21050342	0.02817726434711386	0.026032967033254095	-0.11419180299365149	0.008572157500720497	TP53
cg21097640	0.07877156501656826	0.059975677758278174	-0.3932973833005988	8.737659067386308e-11	POLR1D
cg21389753	0.19844923803721848	0.49766023326151987	1.3263910866040916	1.6101491925299552e-30	TBX2
cg21651857	0.905197574766814	0.9239726140824776	0.02961737248182152	6.118344908483203e-07	PIK3R2
cg21747698	0.039885245018475145	0.028374080468483977	-0.4912815014454272	1.5495771092794125e-16	UBC
cg21803052	0.020288447551166103	0.019240654306706035	-0.07650061503546882	0.03080425334741237	MYC
cg21814667	0.04068375972786141	0.02812666008403325	-0.5325147606327283	4.909503452225973e-15	RB1
cg21875080	0.017911598652647295	0.019030451322708274	0.08741566968636366	0.01376736796071766	PIK3R3
cg21977256	0.03913585027254886	0.037828617466597936	-0.04901273871128484	0.7957958035507239	TBX2
cg22163056	0.015846125164341897	0.01653725289578448	0.061589496666433534	0.6039458311038761	TBX2
cg22308382	0.01677894536425493	0.016661562599337605	-0.010128328705956537	0.8436158660006656	POLR1D
cg22328901	0.02235302776752723	0.021619474891165797	-0.048138778591401254	0.36920914560662843	POLR1A
cg22331096	0.019022450348620275	0.02036324384079506	0.09826430256132428	0.6632599178559484	MYC
cg22409223	0.04742482499511292	0.04091319096569968	-0.21307638733388792	1.5601656378515883e-05	PIK3R4
cg22449107	0.04483072365757976	0.033660745419675515	-0.41342066195206284	2.9954885509594453e-12	TBX2
cg22491646	0.0592956259671866	0.0574791315561919	-0.04488742159226473	0.5061709818851482	POLR1C
cg22498251	0.13187773675177125	0.1801339855555049	0.449869364395114	0.000680561501104464	TWIST1
cg22675937	0.18167353653890708	0.49146678954094214	1.4357456461243672	1.9374112742967738e-29	TBX2
cg22766818	0.015170042744025057	0.0191378527231643	0.3352038171699067	4.2274713522541413e-10	RB1
cg23036683	0.022522405325849152	0.024908222725392757	0.14526117355443882	0.00636507211586971	PIK3R1
cg23134838	0.050208349020639066	0.04451542957959106	-0.1736218081759511	0.0003440812759924664	UBC
cg23187103	0.013087416733725689	0.013948960700859856	0.09197727646905735	0.7296628251973631	MYC
cg23244488	0.1886077044622968	0.5268536580920247	1.4820136761523823	3.133462918516854e-33	TWIST1
cg23655155	0.1690396246089455	0.20525649563822393	0.2800664103380028	0.10145521106763943	POLR1A
cg23752691	0.03459741582731932	0.03727668839987817	0.10760941584345662	0.039549649127529576	UBB
cg23785043	0.14829148923819763	0.22120621529835394	0.5769561211310675	0.0034843669079239253	TWIST1
cg24007915	0.012618508980625973	0.01372774916561253	0.12155364749130095	0.002989205080543091	POLR1B
cg24109273	0.028918277290411232	0.03756815222655169	0.3775285482680282	8.524530498548002e-06	POLR1C
cg24115558	0.013519318820499799	0.014482300602911027	0.09926833930386539	0.15553046024518566	PIK3R3
cg24341722	0.03393612047405915	0.02987972846220777	-0.1836546101755044	2.6418206600766107e-05	PIK3R3
cg24342013	0.8792568050641519	0.920465206533901	0.0660785931952254	2.6119417516744105e-16	RB1
cg24357463	0.6769218719930541	0.7638134602667875	0.1742310115280211	1.778695895875912e-08	TBX2
cg24446548	0.021463017981610696	0.03087600670424202	0.5246332239760054	0.11837312222140209	TWIST1
cg24496841	0.33204207842223454	0.6802422885488016	1.0346826163197123	2.1200929606991762e-20	TWIST1
cg24503449	0.49156800142754264	0.597041723089042	0.28044074825438414	7.565789544428758e-05	PIK3R2
cg24666276	0.14339186576555807	0.11868306423057016	-0.2728491053780523	0.00023804623232976565	MYC
cg24668364	0.037684794799378724	0.03941391038053586	0.0647223540244725	0.19211864225154418	UBB
cg24703804	0.025021857464034482	0.029497823206305868	0.23741960462174383	1.2089593620541222e-05	MDM2
cg24812936	0.021021484614992217	0.023754837412919796	0.17635677107496028	0.0006160780525577083	POLR1C
cg24937706	0.03081828695168265	0.02827634310899437	-0.12419111825553701	0.0009785137191546062	RB1
cg25053252	0.019773974006367018	0.02310933971207736	0.22487319834424876	0.3805238071718485	TP53
cg25080152	0.08987557056168476	0.07637270012036149	-0.23487199390039012	0.0030748489005713114	MYC
cg25123308	0.08351708584917632	0.06480978649525629	-0.3658596916629857	3.3133351259817394e-14	POLR1B
cg25228422	0.22944469759552966	0.5208594255946624	1.1827475901826199	1.111328334163262e-12	TWIST1
cg25692892	0.07552964918068951	0.09637397913062658	0.3516005870577177	5.8975253338744755e-05	UBB
cg25745651	0.024573499697371062	0.02712958022346753	0.1427633875327373	0.010231876712336368	UBB
cg25826331	0.03700224543355014	0.03470190033496627	-0.0925981520901516	0.3231868743841929	MYC
cg26039962	0.01495909319733863	0.01703241860856724	0.18726058929595182	0.4207950512135401	PIK3R4
cg26138776	0.022869675778025095	0.022686411270108776	-0.011607503635067387	0.7819961469757833	E2F1
cg26221243	0.05285945293041469	0.04426966593836452	-0.2558430070550362	0.0020917731525009146	MYC
cg26239391	0.1415612902854047	0.19635167793228406	0.47201311003904545	0.0018092726454066099	PIK3R5
cg26312059	0.028827020732814304	0.035761349723913545	0.31097944623839835	3.722349013452187e-08	UBC
cg26312150	0.10531813950032647	0.07572382849148405	-0.475934682110394	4.724300907059679e-07	TWIST1
cg26416491	0.03569801196689235	0.03073564677608744	-0.215930888070202	6.136724829429122e-06	POLR1D
cg26557854	0.0483648019840704	0.04046834375094628	-0.25716368720762384	0.00029104409973515835	MYC
cg26590603	0.6616751804941841	0.6498951529941853	-0.025916176717956572	0.5861275215467133	POLR1C
cg26660800	0.5001278618033659	0.6715290832449304	0.4251529037653455	2.000718523985898e-22	TBX2
cg26818735	0.023072188693388642	0.025013239548437375	0.11653704922246837	0.757598698277628	TWIST1
cg26848184	0.8444767133302291	0.8503959203942052	0.010077034966202436	0.1305851632739074	PIK3R2
cg26932779	0.01816628443315562	0.020627832846229103	0.18332888608685294	0.33800952992112243	TBX2
cg26998044	0.07618248578275866	0.21824312475704793	1.518404937871774	2.2225142169079183e-06	PIK3R5
cg27013696	0.3463921190161547	0.4965774565377167	0.5196126612194849	3.832460130800336e-12	TWIST1
cg27142905	0.02965016352204794	0.03640743837405182	0.29619317506203435	0.43758262307721985	PIK3R2
cg27207274	0.06253612027190661	0.0626715243188035	0.0031203657534805713	0.9833375846452281	MYC
cg27256523	0.04515742704103995	0.035833858030608345	-0.3336399084447912	1.0326921093919364e-05	RB1
cg27351675	0.06755173260818732	0.07535842406110882	0.157776021643153	0.012517059038248233	UBB
cg27470066	0.605668289912274	0.6672558776590907	0.13971222839970676	3.3765012748247792e-06	TBX2
cg27621129	0.32404372393063297	0.5215410770478955	0.6865923929372901	7.466890562443433e-19	TWIST1
cg27648858	0.4880993196671294	0.5703239108071614	0.22460677806206622	0.00034622562936120055	PIK3R2
