# Supplementary material for: Regulation of Canonical Oncogenic Signaling Pathways in Cancer via DNA Methylation
Source: Cancers (Basel). 2020 Oct 30;12(11):3199. doi: 10.3390/cancers12113199 (PMC7692324; doi:10.3390/cancers12113199)
Supplement: Supplementary file 1 [file cancers-12-03199-s001.zip › cancers-933492_Supplementary_Files/Supplemetnary_methylation_data/CpGs_RB_TCGA-BRCA_data.txt]

ProbeID	mBeta1	mBeta2	log2FC	p-val	GeneName
cg00034019	0.023027022707884662	0.022078166618054482	-0.060707514129802236	0.2577594926204284	CCND3
cg00075768	0.020542827520408258	0.02197456335058961	0.09719973006508646	0.004080986394338247	HMGB1
cg00122840	0.016419669047022443	0.01635592529022927	-0.005611670489671175	0.8847258703880576	SKP2
cg00159400	0.033335019094245834	0.03259267551374204	-0.03249076655564521	0.337084153576071	PCNA
cg00179128	0.046413496484947844	0.04150773921427137	-0.1611640292992478	0.010740586035600894	HMGB1
cg00213957	0.5513938547980125	0.4439297628829026	-0.31275175268392164	6.343374714542034e-14	KIF4A
cg00298020	0.018810759779525888	0.01864543039130283	-0.012736022347715589	0.6416093326029518	ORC1
cg00314018	0.08390719089787022	0.1347604473830848	0.6835307621681145	3.917783539893826e-06	CDC25B
cg00318084	0.8407357642476874	0.8580667729274781	0.0294374740113162	0.015574272975184522	DNMT1
cg00321931	0.0716737073724239	0.06434189834583148	-0.1556854789027859	0.0022778717167398713	HMGB2
cg00347938	0.8931374322060204	0.5709363115685268	-0.6455523675279137	4.3963292064846446e-42	CCND1
cg00400632	0.03390132588943538	0.02958680746743569	-0.1963876661562547	0.008305011679040068	SMC3
cg00404177	0.08005790543723872	0.0833583888162438	0.058283522059550924	0.19768471878431562	FAF1
cg00464056	0.011063454476430281	0.012481782472979415	0.17402204830186793	0.01127188610006683	POLE
cg00469508	0.05622070303521621	0.048180765761300745	-0.22264417137135023	0.0011126969753857334	SMC3
cg00505393	0.051419832739224916	0.04160174985361934	-0.30568070500526706	3.581028403899571e-05	E2F1
cg00506866	0.09603278268439647	0.08702617436847644	-0.14207760489479018	0.08870555724555886	RRM2
cg00533620	0.019926742797402468	0.09268926355001647	2.217696329064172	1.6091781187161e-05	RPA2
cg00564831	0.019547927164884467	0.02281888415482047	0.22321261119410687	0.3688460785882456	CDC7
cg00589914	0.0227773584829936	0.02361970720483729	0.052390635167033794	0.1462315193119613	HMGB1
cg00608362	0.01417968847900383	0.015267847961214479	0.10667088763013768	3.4474310874642525e-05	PLK4
cg00611675	0.06158561445513843	0.0685239923733702	0.15401581203720252	0.010889670007369451	MYC
cg00620552	0.019508554050052494	0.02003938599571056	0.03873145408029099	0.11779535917823229	MSH6
cg00628130	0.03982634353542153	0.04409637632410349	0.1469370736896617	0.07530172609474894	CCNE2
cg00630583	0.015757281175773612	0.01663112301996333	0.07786696228729206	0.008212663809648755	POLE
cg00668525	0.01461419639945583	0.017780821342892657	0.28295146669187315	0.35299389697507977	CDC7
cg00670756	0.024553632994020188	0.023587308548758703	-0.057925695810863674	0.04211823770893749	RFC5
cg00714198	0.013111767916219059	0.013284246546596773	0.018854180172346184	0.5380768427661444	RAF1
cg00799353	0.04558844406335683	0.04151089632415837	-0.13517808708973397	0.006050791177128428	RFC4
cg00804338	0.14832394898825593	0.1656545841155479	0.15942656727867002	0.0412447797051305	TFDP1
cg00850756	0.011483278586799504	0.012645757140297366	0.13911881399191958	0.00021935993277089286	CCND3
cg00858899	0.10072116891254063	0.08828868467443939	-0.1900664763745147	0.0002910504745904872	CCND1
cg00872628	0.012523751139993345	0.014071525545416226	0.16811199886786385	0.0001168697835096433	SMC3
cg00881254	0.020037842947206425	0.018827753128322036	-0.08986637080302282	0.1654635803018704	TYMS
cg00914562	0.06322826801539325	0.05628861684941982	-0.16772650287697202	0.00013762976468246167	E2F2
cg00935119	0.1097960226688486	0.11733712429276635	0.09583374582159279	0.005287683832863265	CDKN1A
cg00953256	0.5667939792052105	0.37062131471103954	-0.6128785790138607	3.0925189400701673e-31	CCND1
cg00981797	0.013996354549492341	0.014976848811611107	0.09768299109871471	0.14436463900243765	CDC45
cg01000789	0.482658861554456	0.4420274390563838	-0.12686793849356756	0.0015330051089597193	KIF4A
cg01079658	0.0770041293702909	0.11104401307759643	0.5281238943176075	0.00773771287663519	ZNF655
cg01088093	0.03624315484158884	0.04364267062675445	0.26803084475106587	8.011782861566815e-05	SIN3A
cg01098785	0.07095016146058847	0.05889336738913081	-0.26870080150365894	0.0004986473834991517	MDM2
cg01195281	0.015475949741550461	0.015154253667253717	-0.030305146223671083	0.1917850430796669	PCNA
cg01199328	0.03433670890353966	0.034935028452222	0.024922548362354493	0.7988212204623797	PCNA
cg01234929	0.04509267322299671	0.040188099771827024	-0.16612467606231585	0.04814472696736047	RRM1
cg01245787	0.16809992634794432	0.13912391733082377	-0.27294863197828123	9.015870368329391e-06	DCK
cg01291833	0.054656704984557714	0.0545398287742149	-0.0030883176900348744	0.9562009924286152	MYC
cg01306510	0.031741785081863115	0.030308187688796263	-0.06667567698866717	0.3697842902608124	CDKN1A
cg01347596	0.9133642340223483	0.9207839989256532	0.011672465977441976	0.0034369470544501927	DNMT1
cg01394540	0.029036149085499296	0.03221135032312572	0.14971901198114235	0.002689345973550226	CDK1
cg01404988	0.07582685011635931	0.0857765484362117	0.17787447059509756	0.2841631561815927	SMC1A
cg01406280	0.07856225487499283	0.060673470464099905	-0.3727705036354041	3.5764090931012204e-07	CCND1
cg01412321	0.09070292710425182	0.08755551778407865	-0.05095100844758246	0.14248926269631135	ANLN
cg01459673	0.01852074230024498	0.018668828299754834	0.011489461310538712	0.7304137228394255	CCNE2
cg01487461	0.05591578974921886	0.04944127170558488	-0.1775398831818394	0.03905684822852117	SMARCA2
cg01493658	0.046100452773124426	0.03898418139818449	-0.24189207938044735	0.0010732927359884468	ABL1
cg01511104	0.038574510019520655	0.03929009400462584	0.02651778802536036	0.6785553331755344	PCNA
cg01517025	0.033736521371162335	0.03183403614822705	-0.08374113877731576	0.23302139206647757	CCNE2
cg01551511	0.019016021470400202	0.019902495614439946	0.06573390728361932	0.3166492270592641	POLD3
cg01595804	0.9695940201268533	0.9660890857467956	-0.005224571067020323	0.036821354558936294	TFDP1
cg01616489	0.8484418692085578	0.8444619981310157	-0.006783315881739	0.25301701257818665	POLE
cg01638735	0.0343725278602974	0.032623732977210794	-0.07533408362983893	0.5979084312208243	CDK6
cg01745510	0.06785666222517384	0.06608330090325831	-0.03820471553217701	0.4537074830457304	CDKN1B
cg01756060	0.07053903828040417	0.0871697163048233	0.30540510790908243	0.01948418390434447	CDK6
cg01756564	0.0362210357218761	0.040511922802752474	0.16151876076263047	0.0031774273955679	NPAT
cg01758634	0.05039191002258281	0.047624532190762826	-0.08148721904961685	0.14332335976612637	SIN3A
cg01763821	0.024470471381074204	0.02237777670532219	-0.12897518504738123	0.030541428686666778	CCNB2
cg01789150	0.08626855150324858	0.2148365331126873	1.3163327079077791	8.566133201327014e-09	RPA2
cg01811543	0.030450361991667285	0.026014599827078266	-0.22713786384265025	0.0015799248572894182	PCNA
cg01811796	0.2772738032255387	0.27947066005772425	0.011385513878572081	0.8745275998844957	STMN1
cg01850179	0.14325546323051808	0.2551101864812249	0.8325303474620392	2.6729600753272504e-13	DNMT1
cg01854459	0.042041945273583646	0.03917144020442397	-0.10202725170269224	0.10654596412906805	CCNA2
cg01921368	0.05398321987484404	0.05135704018960881	-0.07194897072336125	0.10779473789792614	SIN3A
cg01943654	0.07201850917629958	0.07149348118431477	-0.010556033091994738	0.7605437338578322	SKP2
cg01947226	0.4851756437279319	0.4326249998555724	-0.1653900917238773	0.004239438649279971	RBBP7
cg01980495	0.8161695057685063	0.8679245877386051	0.0887008864433219	1.1740860246047132e-34	SMARCA2
cg02007381	0.015567897236410898	0.018603548886317992	0.257003769737561	9.114001796006029e-08	CCND3
cg02028562	0.01627479009078992	0.01713542772725548	0.07434326834717762	0.009522071093290554	SIN3A
cg02045224	0.03646797213763282	0.030589400211037798	-0.2535981592560674	0.0005484562538401655	TP53
cg02077165	0.051582074819516294	0.049212642266561156	-0.06784082674902339	0.47571327130550634	RPA2
cg02085815	0.01453950165760814	0.01649738603949402	0.18225963031358716	8.411484086049042e-05	PLK4
cg02113449	0.05191176707298818	0.0495250819215635	-0.06790223626525065	0.23984187071684906	RB1
cg02115850	0.015710606051864834	0.018672419065870176	0.2491700099195365	1.0858811732049194e-05	CDT1
cg02121704	0.022797993499225584	0.024030598054802073	0.07596569832193718	0.013255763216727045	CHEK1
cg02152992	0.04992808936232464	0.04431371247907236	-0.17209850212404323	0.001788418460026989	RB1
cg02166782	0.04992753609758576	0.04708994139487183	-0.08441678489285231	0.20714562987973165	TP53
cg02172142	0.06262911072686504	0.06759611486573532	0.11010693477157332	0.3610131248665338	BARD1
cg02237186	0.018953846034422333	0.019757235216082074	0.05989044979623475	0.047902785203076566	RRM2
cg02255700	0.07463483353365889	0.07135301252936224	-0.06487477991888059	0.24856739573312128	CCND1
cg02294249	0.07787711556905276	0.06928456810228087	-0.1686653965299079	0.003426084002329894	RFC3
cg02353937	0.034226213227835735	0.06313276259554135	0.8832872005905521	0.012941152182235727	SMC1A
cg02366575	0.027757778654381077	0.03261697081433075	0.23273068373990977	0.12166917975065697	CDC7
cg02386921	0.012006441677062664	0.01319843671436884	0.13655841403248678	1.7964248404274915e-05	STMN1
cg02398045	0.0239778251277702	0.026553702442433835	0.14721222604522946	0.3270941954897688	HLTF
cg02401235	0.04032585333884132	0.0374645301846427	-0.10617970289870654	0.04746099437308724	CDK1
cg02414586	0.8927146676130482	0.8792371059594655	-0.021946857270774226	3.7064781509576632e-06	DNMT1
cg02431098	0.056701386737651564	0.04605982744128786	-0.2998750131611594	3.1939263841639212e-06	FAF1
cg02449978	0.05312808501759707	0.04883860809181768	-0.12145262846216918	0.10081025501586913	CDC25A
cg02469971	0.9258936463168347	0.9277727358343744	0.002924964365813869	0.35783757857678133	TFDP1
cg02501984	0.05727128608739596	0.06589234772937531	0.202298929504059	0.0038218067509174737	POLE
cg02666901	0.034094555860595725	0.03248831874442393	-0.06962030465679427	0.15921787920546412	HMGB2
cg02689293	0.09443124500458094	0.1083087552559312	0.19781367305620665	0.032601329861480434	CDK6
cg02694676	0.13325490007385354	0.13381150747939316	0.006013604734028468	0.8455641127747926	CCND1
cg02723533	0.8897016259135456	0.5640335730379128	-0.6575405500122503	2.439639945676627e-41	CCND1
cg02724903	0.9595032538764349	0.953384893780138	-0.009228932576305244	0.026170158161063856	TFDP1
cg02748419	0.11627101896584231	0.3318889908400193	1.5132092303760347	1.8278941977892637e-20	TFDP2
cg02836830	0.0159732189063766	0.017710567180842723	0.14895534268907792	0.000207626062206138	CDC25B
cg02842899	0.035508402255105743	0.031502499069447444	-0.17269416489485273	0.0015578744137338492	TP53
cg02861082	0.06604621408006292	0.07378939331624855	0.15993758909917005	0.016316754102510673	MCM6
cg02966329	0.05471148496338129	0.05949698224195052	0.12097278159396364	0.015731432258042917	TTK
cg02978827	0.05226577180048638	0.05287931811432685	0.016837120436434583	0.8145020907039973	RB1
cg02992252	0.012619536477035433	0.013929064638848583	0.1424394614263464	0.017304579662818335	E2F2
cg02994288	0.12674096837159005	0.12504064330478462	-0.019485837883225367	0.5980838965047173	PLK4
cg03002428	0.05075810069198735	0.042275671570208284	-0.2638104134989194	0.0019380853301755707	HMGB2
cg03003858	0.01435948921507202	0.014450547320847914	0.009119704858234762	0.8370212194142486	MYC
cg03016189	0.02314109732928003	0.02390138556076433	0.046636976184954125	0.22614204847926528	SIN3A
cg03033080	0.018529530241270097	0.019445325611074316	0.06959708606217782	0.133258897759608	RFC5
cg03048084	0.04391688396356992	0.12518586758300732	1.5112241040068022	1.6420424712826565e-05	RBBP7
cg03076047	0.029061460585137696	0.027431326298298878	-0.0832828346227584	0.11331387136778741	MYC
cg03085377	0.7280996458194021	0.7327770242261219	0.009238361908138053	0.7916071470255494	RB1
cg03116424	0.034271457878687975	0.03045171584532136	-0.1704840430534762	0.06012749965851642	RABIF
cg03124231	0.04255468437518767	0.035730079436091744	-0.2521788296493487	0.01086522114536431	HMGB2
cg03162396	0.02294213224910309	0.02223340383506397	-0.04527064666677559	0.4033077026578479	SAP30
cg03165700	0.08176101079370086	0.0849699631191512	0.05553990657957649	0.6025007111072713	NPAT
cg03171708	0.24889021626895977	0.25104043730250514	0.012410250615987597	0.8804870951847329	RBBP7
cg03187894	0.0181720033824994	0.019007695799109825	0.06486617336597791	0.19639407535297676	ANLN
cg03210277	0.062060910261565516	0.06862210418270707	0.14498850705811014	0.5120699983281936	STMN1
cg03266942	0.2653200224492953	0.19071867413993798	-0.4762874416035579	1.0352137059686524e-17	POLA1
cg03272642	0.4437722140502967	0.4420929916598867	-0.0054694748167526406	0.88596567515281	KIF4A
cg03333582	0.06229355194437744	0.06107849302843398	-0.028418369068062093	0.5647153711712124	E2F2
cg03354771	0.07151815656209201	0.07348118254834031	0.039065293857581534	0.34271542225364926	CDKN1A
cg03359285	0.041017486552268556	0.032781680197594726	-0.32334928936681534	0.00029628671674182685	TOP2A
cg03364015	0.10348825138037701	0.0962104959066683	-0.10520079760155879	0.09477305561069609	CCND1
cg03375579	0.03144647645759021	0.030573267080730816	-0.04062764593440123	0.5213036634282373	SAP30
cg03434872	0.029410723632440735	0.02676233467533149	-0.13613830289882808	0.01657151600142079	RFC4
cg03442734	0.03969543237313414	0.035157730266551834	-0.17513107546708706	0.001578357816486805	SIN3A
cg03474731	0.04666395004366529	0.04581123774800899	-0.026606892033878022	0.7324959558853332	CHEK1
cg03480001	0.963557852149278	0.9599579569140797	-0.005400066942723391	0.026796972851530234	TFDP1
cg03494795	0.07888619916125521	0.07493308961134637	-0.0741699910094453	0.05692245805404668	ABL1
cg03498895	0.2724307832047024	0.24998393304967925	-0.12405435622597479	0.0794696995610244	MYC
cg03510359	0.052716020717737705	0.04417036855891065	-0.2551626019330987	7.28898428539255e-06	MCM7
cg03562264	0.026139189980210444	0.030856591669271675	0.23936428018016662	0.0163709279552478	CDKN1A
cg03563403	0.04215373748223936	0.039250146854391134	-0.10296249883734804	0.12886448740579393	FANCG
cg03571723	0.021507618163572332	0.02274005408387881	0.08038792146782896	0.03300642134731308	HMGB1
cg03575501	0.028103198073392295	0.03033216112401799	0.11011397676383888	0.046057361043899424	CDKN1A
cg03603808	0.02471158803408195	0.02585442355811861	0.06522341415093504	0.10758583794999411	CCNE1
cg03661616	0.09265257966675068	0.08557897183860023	-0.11457479858690936	0.011323976486271405	SMC3
cg03678609	0.12688689143129026	0.16236036327480785	0.3556564397522065	0.01588211820081062	HLTF
cg03701745	0.013890577167066535	0.03677570503866493	1.4046464541531851	0.011184886151613893	CDC25B
cg03718380	0.04378167796004122	0.0535735664609723	0.29119409354888254	0.10593749992742355	CDK6
cg03727756	0.04784621304658907	0.04318672079994717	-0.1478169663705987	0.007782052317759588	FAF1
cg03735308	0.024319949232153994	0.021461104466447504	-0.18041589282556159	0.10617315583680657	CCND1
cg03749393	0.036957862163388214	0.03448005709581923	-0.10011914271871322	0.2838321680790492	HMGB1
cg03759613	0.01857359323649545	0.020728693726157738	0.15837625882744136	0.0021754935923420805	SMC3
cg03759948	0.4659549054366659	0.3486133569207045	-0.418562492764592	7.970436804634695e-24	SUV39H1
cg03762702	0.018140761438261335	0.02072070447665774	0.191838040934068	7.311931886372264e-06	HDAC1
cg03811055	0.06847991603870829	0.19143185516564468	1.483078083070305	2.620111142093162e-08	RBBP7
cg03878496	0.03591534534688959	0.03455393117776096	-0.05575053353251131	0.3023573999606726	CCND3
cg03913792	0.01877219020300205	0.07757236939229971	2.0469458852192557	3.097980701099316e-05	CDK6
cg04004882	0.039898860213006246	0.04214238933991675	0.07892457900819531	0.10328127441344342	BARD1
cg04083712	0.07892110479015799	0.10908910908984298	0.4670240202842287	0.01354010320401628	ZNF655
cg04091209	0.02555119452161772	0.025411381350390935	-0.007915937190471383	0.8566759882777109	SIN3A
cg04108502	0.0962524683533583	0.09451196148296732	-0.02632660934307758	0.5353340461511071	CDK2
cg04137128	0.03673731684144226	0.03513783804248938	-0.06422083307961123	0.5988333118434341	SIN3A
cg04160663	0.01669200911391686	0.01700076676860625	0.026442202831546063	0.6840385078194533	DNMT1
cg04214946	0.9708702921445983	0.9492494632805251	-0.03249128695489313	0.0003950790164865822	CDKN1A
cg04237489	0.9346996596078765	0.9463150114421948	0.01781764251568645	1.527348540114395e-09	RPA1
cg04253453	0.04072288310255583	0.03898653280649887	-0.0628638480026273	0.3278886793514344	SMARCA2
cg04271103	0.03444506383650648	0.028768011680781663	-0.259831740010853	0.01594837681848918	CDK1
cg04314790	0.031852538213372986	0.03168340116947773	-0.007681125147112784	0.907691674788496	CCNA2
cg04330631	0.047001121716144185	0.06231498419108603	0.40688392561983117	1.5107824652896345e-05	CCND3
cg04379738	0.12630091355495013	0.3678806957879695	1.54237289974912	4.467548743073993e-24	POLE2
cg04395069	0.03988558900617378	0.03348961930182234	-0.2521536068293317	0.012271362833989437	SKP2
cg04407474	0.05867079407642747	0.05189448255708792	-0.177061359411469	0.0003577105513861581	ORC1
cg04441987	0.07784566389465941	0.1869683314113823	1.2641053412945715	5.243704406170899e-09	CDC25B
cg04471507	0.28120156260371176	0.23232256085181105	-0.2754753502034813	0.0003035965017821282	STMN1
cg04493422	0.05712952594593472	0.05302951877214768	-0.10744090216883238	0.05434484976852839	PRMT2
cg04512424	0.02939021732454468	0.02734146338260027	-0.10424556535790755	0.12682674561115417	CCNA2
cg04518912	0.04534047906466762	0.04097982442013651	-0.145885831512924	0.17240218659921488	SMARCA2
cg04527057	0.0177214649946822	0.018172315994827274	0.03624442420475607	0.19924762531175805	PCNA
cg04557695	0.03748453587397037	0.23078619635431602	2.6221894927451417	3.9415602691784474e-13	CDK6
cg04562739	0.0179089439540144	0.017980569114468353	0.005758417551142773	0.8925782663656583	PCNA
cg04630321	0.013343881737902168	0.014247143228731529	0.09449425788235054	0.002434622085171214	POLD3
cg04631283	0.7978336911798981	0.7932801114194666	-0.008257668135822556	0.2832334656151443	PRMT2
cg04646113	0.033827167610185414	0.034551149026346074	0.03055130581773319	0.47045026085402986	SIN3A
cg04667586	0.01947863576570912	0.018678671744195244	-0.06050077079669459	0.051794735850392626	MDM2
cg04680304	0.1103576360390985	0.09690552036711254	-0.18753569993236643	0.003953396329299846	RRM1
cg04696559	0.0961712700484048	0.08073289292799557	-0.25244938226044333	1.0772858615567007e-05	SKP2
cg04700737	0.016121332767010253	0.018101343664107174	0.16712577477962878	0.0010201945861583778	HMGB1
cg04709886	0.01841631249273689	0.019000349624673545	0.0450417469624587	0.0916006581742725	NPAT
cg04725669	0.0373685889453564	0.10271533645193723	1.45875361383817	4.023059109935855e-05	CDK6
cg04726876	0.06644629246460011	0.06724989069425943	0.01734321975706578	0.748377706128302	SMARCA2
cg04732910	0.01755425449997778	0.017384993704473783	-0.01397818402736808	0.6375812971649595	MDM2
cg04737361	0.02462193049522977	0.02646095098717773	0.1039210304404196	0.027597302070986107	BARD1
cg04762346	0.013763738292679566	0.015094118776391031	0.13311416633871714	0.06863592412411444	DNMT1
cg04788931	0.0135258858251079	0.016021124439156754	0.24425232571197988	0.3002526415769536	RPA2
cg04806553	0.9887726369255391	0.9864484778728237	-0.0033951179054634907	0.007673663722830039	CDKN1A
cg04817183	0.03492845381160302	0.031665259401950925	-0.14150188191083135	0.024399235271542228	RRM2
cg04836786	0.018903618705888844	0.019240195585934275	0.025461029939344897	0.9456328864505503	HLTF
cg04875709	0.014119367317800809	0.01587004368304582	0.16863065569271696	0.3282283181756164	CDKN1B
cg04932149	0.14111361743250145	0.12129080771605713	-0.21838699753731022	0.05300733155088272	SMC1A
cg04967775	0.051911717637678045	0.04127097439737924	-0.3309327235180203	8.682800853047597e-05	HDAC1
cg05002512	0.01581556093023455	0.01616883835165294	0.03187130747055531	0.2236800156439578	FAF1
cg05027081	0.01182136805383652	0.01362776522857533	0.2051519945915454	0.2607848905494082	CDC7
cg05033322	0.06617219782603592	0.06260353617046996	-0.07998104733236563	0.5245649994627298	NPAT
cg05068533	0.05413098430097761	0.05405567319923909	-0.0020085835548078685	0.9800299230607517	CCND1
cg05109619	0.5383250277926163	0.46153945750725245	-0.2220235099529544	4.486999119046182e-09	KIF4A
cg05120225	0.047169711695058576	0.04339027963569732	-0.12048889916342898	0.10422824011359968	SIN3A
cg05121697	0.04369100859975016	0.046623006624237004	0.09370563343357581	0.025758949153083657	CDKN1B
cg05164185	0.09719680675076237	0.07432527737786455	-0.387055974916097	1.1699656042300275e-07	CCND1
cg05191454	0.05550878538752593	0.048921972201448206	-0.18223356049444495	0.008568470183483556	CCND3
cg05200606	0.07808248716814585	0.0728109924017152	-0.1008427348836642	0.03822463488274973	CCND1
cg05250953	0.013837216768732348	0.01743799807759287	0.3336806378342084	0.12118355224824623	CDK6
cg05312305	0.03359167188134794	0.07497808872512732	1.1583654488782238	0.007930540056465615	ZNF655
cg05391423	0.0703885707685709	0.06359644808931562	-0.14639500045387682	0.04005581104259197	CDC7
cg05479194	0.051915669712152425	0.03860103141509874	-0.4275306564578001	4.728262725310193e-10	TP53
cg05508447	0.02103119736447476	0.022631115226487863	0.1057766911019284	0.010146395483658005	POLE
cg05515713	0.01466349809749454	0.015312402871768714	0.062471381732326914	0.00761523942219284	RRM2
cg05555455	0.05718843812803802	0.10844778763073959	0.9232052120892835	0.00034641849892556517	HLTF
cg05569124	0.020651851287825762	0.022442776033158907	0.11998002494607318	0.002796241867064198	CHEK1
cg05576539	0.05906201992837797	0.05368700123838898	-0.13765787423958808	0.007977837183489501	FANCG
cg05617744	0.06480526994887088	0.05372425567768298	-0.2705375475086205	3.748803862767316e-05	E2F3
cg05642873	0.0623744916113406	0.059674386459735954	-0.06384432332663467	0.19243580849365466	RABIF
cg05669285	0.08219866720768967	0.0805172530507368	-0.029817048124591784	0.4767125478274741	MCM4
cg05682094	0.026821955830517816	0.024137225473117068	-0.15215459032629908	0.04347809939694581	PCNA
cg05741483	0.053176347757939606	0.04846764665217028	-0.13376265973745247	0.012930450024335348	PCNA
cg05759269	0.04001845779456709	0.038115065627315994	-0.07030421048990336	0.22802701041071335	CDKN1A
cg05786725	0.024459955218264856	0.10914590423354323	2.1577643256675834	1.6019753927918255e-05	RPA2
cg05871607	0.10837859592335378	0.09710650680059647	-0.15843998738003703	0.002334827846171218	RPA2
cg05927173	0.05104839496516639	0.045976288086363726	-0.1509756072044085	0.08726202308900012	MYC
cg05944369	0.034353432551184684	0.03517449470454782	0.03407544023406589	0.6133414642171816	HMGB2
cg05953180	0.021990445611732853	0.02474911039613341	0.17049982953333864	0.00023133639586723218	MDM2
cg06053805	0.01005446754524359	0.011030429681184733	0.13365230818631096	0.032761073769092444	NPAT
cg06079963	0.49320933417601837	0.41531084922570094	-0.24800854356939606	2.2406385851563706e-10	POLA1
cg06090383	0.06568141640020882	0.0713727760220915	0.11988864801313143	0.13503017660114527	SAP30
cg06100227	0.05940210033640273	0.03885632144120654	-0.6123646163615004	5.767916390156464e-08	MAPK13
cg06128182	0.03973164396558207	0.03419696823752292	-0.2164200612918365	0.0013390589723972285	DNMT1
cg06176410	0.044709042551145585	0.042596973490731015	-0.06981571994246294	0.16386019649331596	RPA1
cg06208339	0.05203361079121633	0.07714205331361816	0.5680737227734851	0.000522558865963682	RBP1
cg06216620	0.029696483039221587	0.031250580487835876	0.07359090600404503	0.36855144930407635	STMN1
cg06258179	0.015188933578933304	0.017463885503200025	0.20135399566583975	0.307793476038512	CDK6
cg06261370	0.04730044024920682	0.0403650318735517	-0.2287475806230005	0.07264747600649374	TYMS
cg06317056	0.03606155283225369	0.03911538275788414	0.1172745608907665	0.0337666920713887	TP53
cg06419270	0.044620633686715296	0.040593052828144405	-0.1364781594032001	0.049387838356118145	E2F2
cg06438337	0.012937878728097311	0.01442738574653905	0.15720881108160176	0.0007085994479097439	RABIF
cg06452669	0.012679751943832352	0.013239959619211565	0.06237219998834131	0.13793211222053103	CCNB1
cg06467767	0.016610415241918978	0.01738015483910389	0.06535279559834684	0.05648888046459149	POLD3
cg06470552	0.03269887316467744	0.03197315679191326	-0.03237972775171159	0.4502903420042125	SMC3
cg06473843	0.022172805179250205	0.024336784898846796	0.13434728460904488	0.03279759184567016	HDAC1
cg06526778	0.017403460897332378	0.019402030825013294	0.15683343560139756	0.00017053242102297287	RBBP4
cg06536629	0.018287912561688786	0.01914291610054486	0.06592020597577002	0.0864044055571282	MCM6
cg06604811	0.0498730935657728	0.04641983244420796	-0.1035203791739093	0.056358505807984634	CDT1
cg06636316	0.021811602658191105	0.02335223862513295	0.098465078980859	0.2626082234167737	CCNE1
cg06675530	0.018128181603927245	0.019532935639264806	0.10767457176748498	0.06281870003106145	CDC25A
cg06689961	0.044171040721721073	0.03847766705550808	-0.19907949484528528	0.11378704811964331	CDKN1B
cg06712627	0.022436546599749564	0.02289048458654725	0.028897369219328475	0.7675072948307164	CDC7
cg06716436	0.0313252082737886	0.02793178173118096	-0.16541649756230162	0.08578276099926826	DNMT1
cg06725035	0.12970555262613417	0.11481763938203653	-0.17589594229599584	0.021905155858323578	PRMT2
cg06745957	0.02019610943806113	0.024352654186803872	0.2700016195230235	7.267731041464805e-07	POLD3
cg06750635	0.008652471880614127	0.009684557219407695	0.16257374209553133	0.03191650826647025	NPAT
cg06762614	0.019828474239692553	0.02014575005132041	0.02290185039471052	0.411249680087194	CCNA2
cg06769082	0.055043513015237445	0.08307097709096266	0.5937719742816797	0.022294314911472254	ZNF655
cg06793798	0.06966168065893855	0.07319070098469505	0.07129508322150341	0.09497578752607233	CDK1
cg06841464	0.039616385996370386	0.03605890226112819	-0.13574179885281037	0.030993899795908452	HMGB2
cg06952910	0.05285867063550301	0.04394958154000736	-0.26629071349494576	0.006817175995143931	CCNA2
cg06979550	0.060000807050453575	0.05492438350786652	-0.12753513466955113	0.013904042349765604	CCNB1
cg07003055	0.09608928357422677	0.06996171535675216	-0.4578098799581988	1.4215421590045096e-10	CDC25B
cg07096248	0.03696726515405838	0.10260708968903211	1.4728101964290528	6.3189667226500505e-06	RBBP7
cg07112531	0.01641921414572206	0.017143589587281523	0.06228413913960868	0.1339877525687362	CCND3
cg07116851	0.02258439666629378	0.025786773724643827	0.1913049104566497	0.0017026729668569195	CDK4
cg07121182	0.019798082403871438	0.058747188203309535	1.5691591011161754	0.002301533947958715	ZNF655
cg07142859	0.013054257479059939	0.013470089509294179	0.045239037531467845	0.437357805989932	ORC1
cg07143052	0.0757901783279665	0.07881838994384584	0.05652137801832829	0.7919275955222633	SMC1A
cg07149785	0.055987793355950666	0.04393338731241048	-0.3497945832141439	7.019115494596661e-07	CCND1
cg07169764	0.05120526029179708	0.03601460460944517	-0.50770995962714	0.07976289055217106	MCM6
cg07224454	0.026028299397965922	0.02578793973537034	-0.013384536827179853	0.7521753598442387	SIN3A
cg07235253	0.0759187329547409	0.09757823984078114	0.36210354482148926	0.06369972114616475	ZNF655
cg07312556	0.018460466857189287	0.023246616949939142	0.3325817393792276	5.661939384800107e-07	CCDC6
cg07320819	0.02271827384041446	0.028186630504222435	0.31115780363303186	0.001025433847667265	RB1
cg07327202	0.01341791821153313	0.014163891892400174	0.0780568824103594	0.04308236286367923	PCNA
cg07328495	0.045766032897499025	0.038840799128132306	-0.23670435759115585	0.004835533794022636	SMC2
cg07353572	0.01925774216377148	0.019171479056951782	-0.00647692362719155	0.9773746126934881	CDC7
cg07388903	0.028749630550015552	0.027187588006155776	-0.08059525082353937	0.20705186109988222	TOP2A
cg07410075	0.05985663013306352	0.06057813727427159	0.017286158311096922	0.7160774415351439	CCDC6
cg07417733	0.025233426131197497	0.026580473505328373	0.07503069993292305	0.06944585090735156	MCM4
cg07469637	0.20212128085878714	0.5617229920036082	1.4746376278117455	4.835731870667751e-38	CDK6
cg07472750	0.31050517150929663	0.32382358111299897	0.060590750821485684	0.3039760330229917	HMGB1
cg07479961	0.017814798737550545	0.019777060679013646	0.15075184000084216	0.000798129568115001	TYMS
cg07484673	0.01840370305265797	0.07480537500929484	2.0231458525890207	0.0005529877908934067	ZNF655
cg07526021	0.03619721966711096	0.03331607210692594	-0.11966056708931623	0.046908906448159295	DHFR
cg07541443	0.9534392533245142	0.9512692549570354	-0.0032872717524742986	0.23976420669621218	TFDP1
cg07544511	0.024345125347945584	0.023566089132921537	-0.04692057011647242	0.3259956272993916	SIN3A
cg07545636	0.020251480745956448	0.021937309315380724	0.1153591865021418	0.0010329968583207463	RRM2
cg07565236	0.024051671340925604	0.019839605760790014	-0.2777537920235412	3.569417474663882e-05	CDT1
cg07594474	0.014455363897408468	0.01644938658486384	0.18642885784457405	0.4251128835718605	CDC7
cg07652213	0.01045595568832032	0.012693866074391614	0.2798065945676668	1.8556652615772847e-06	MSH6
cg07663496	0.06214496601276956	0.05649656895687661	-0.13747427687255076	0.03982562144323904	RFC5
cg07663571	0.01848624300530919	0.017917242827967573	-0.045103405655110465	0.26176383704333867	CCND1
cg07666247	0.9608432982000742	0.9584332940811436	-0.0036231388766778897	0.005575177168185826	SMARCA2
cg07718463	0.03453715980286397	0.03275401005284177	-0.07647790059697465	0.2023139446883076	CCNE1
cg07781399	0.09736846300872858	0.07552561873982401	-0.3664884705225216	2.583593709047474e-08	CCND1
cg07806866	0.014313051729356274	0.01717313794520032	0.26282237223278293	6.023114356004752e-07	CCNA2
cg07837434	0.05512201911166127	0.046130091392444755	-0.2569205840642898	0.0030088807194655225	MCM3
cg07871324	0.016033922301905115	0.01553639358498363	-0.045475734002135636	0.3267084545998813	MYC
cg07897448	0.013885010271110367	0.014229390924643964	0.03534566565913675	0.256464981678253	CCNE2
cg07907534	0.11635032287434699	0.08987356869548738	-0.3725064194163109	1.4383700625654088e-11	SIN3A
cg07911682	0.06348829059931706	0.07036145146165045	0.14829470959324914	0.005879419791575043	FAF1
cg07911865	0.018578434840023545	0.01605188540202104	-0.21088620391723306	0.0031020670053998572	DCK
cg07991600	0.05708074461788882	0.039994852878565405	-0.5131898099918415	6.701302313793762e-10	TP53
cg08020962	0.010943333502052708	0.013619816219946984	0.315654964930647	2.8199745089759722e-05	TTK
cg08024409	0.03494122208977611	0.067439640253361	0.9486667722163787	0.0028166755830998577	ZNF655
cg08133824	0.08290012257723901	0.06416055927515422	-0.36968751737037164	9.793421256183763e-07	MCM7
cg08169949	0.08157984599957355	0.28408390076664053	1.800032386474787	8.966192850284106e-15	RPA2
cg08170622	0.03331702231722212	0.03131198645881474	-0.08954442955618025	0.22847499394327042	CCND1
cg08179428	0.03595605657100112	0.033366239828594046	-0.10784569125388684	0.0877853771330104	SIN3A
cg08179530	0.014471710410060975	0.015531667659620203	0.10197729854597033	0.23517187884147112	CDKN1A
cg08180952	0.03711573935538598	0.03829031234125536	0.04494832057346449	0.3880462562977234	SIN3A
cg08210001	0.04960466027876157	0.04562659583649182	-0.12060064639316675	0.05642028336066456	MCM7
cg08227385	0.019753347366582248	0.020794655749878634	0.07411565123716057	0.01830359892498164	CCND3
cg08298587	0.031553833414265896	0.026220083719502983	-0.26714299406391007	0.0004160286236885652	E2F3
cg08309311	0.013012203332299622	0.013743504020674003	0.07888460653503902	0.020394566462642903	MCM7
cg08326996	0.04716109276742658	0.049218500506166135	0.0616035579078123	0.20703016171565508	DNMT1
cg08344341	0.022072274594767308	0.021210798006973754	-0.05743641012896711	0.6754038628829342	SKP2
cg08363715	0.03299312862000758	0.08298897088275935	1.3307540270777558	2.0287988141238756e-08	RBBP7
cg08410028	0.04194478695313704	0.03624166713652771	-0.2108421968785303	0.0011997237926611984	CCND3
cg08417804	0.05076902293946569	0.05158576781661392	0.023024594846547817	0.5791451007833297	ABL1
cg08428512	0.041689617187441706	0.04089289990600058	-0.027837750024221408	0.740293137274324	MYC
cg08527546	0.03410019807618133	0.031009466338607166	-0.13707142146850373	0.025594754376889874	WEE1
cg08548489	0.045942087033392566	0.041392005448906644	-0.15046424715552958	0.19540948544110776	CDK2
cg08613513	0.07121887979253684	0.05698473201507613	-0.32168431550705096	3.098543386346183e-06	ORC1
cg08644711	0.01891643550939012	0.02209557289190793	0.2241170754632704	0.028973844160628242	RB1
cg08646372	0.02213890719823872	0.02374610706063194	0.10110700644617053	0.03729660006486462	HMGB1
cg08674342	0.03920818311226671	0.03130201088590238	-0.32489944870605064	0.0041403066120056274	SKP2
cg08691479	0.025337323255283657	0.02573958849833995	0.022724869249283547	0.8255473762077576	WEE1
cg08770869	0.045963414972078676	0.05415048088195769	0.23648815894093042	0.13570347089464035	CDC25B
cg08829281	0.02266509767664373	0.023739724592541086	0.06683081957362547	0.009675577022239337	POLE
cg08839620	0.03491147677417675	0.02931568193012997	-0.2520287684123383	0.005627727525106199	POLD3
cg08890084	0.022791334385091268	0.025461000096575207	0.1598036948998212	0.03521868773332495	FAF1
cg08951958	0.6883295924007841	0.8825465007814133	0.3585727599420612	2.0908688752499886e-140	ABL1
cg08975560	0.02004712224633517	0.026818571938875498	0.41983726383139214	1.8850047234851178e-06	CDT1
cg09011324	0.0323601015552408	0.032801017093053615	0.01952441522180329	0.6706175338579452	PCNA
cg09021817	0.9278661134003402	0.9339901108958408	0.009490628291888742	0.037728732971277414	RPA1
cg09031657	0.036238371861676305	0.03749380775120758	0.04913420994963786	0.10904068466574647	PRMT2
cg09036220	0.016501411144152055	0.017692884975294768	0.10057990681552625	0.0001495747843300107	RBBP4
cg09096528	0.016706655770177468	0.01688240164215807	0.015097179335552992	0.6617112769582272	CDK4
cg09139144	0.09945929003739047	0.07215044278637142	-0.46309788435305677	4.1225386363843106e-05	ANLN
cg09142942	0.04890632822560951	0.05659087703947831	0.21054834180706491	0.14003894473862177	CDK6
cg09162056	0.027194162040087073	0.028497693127406073	0.06754816729745523	0.2946060698119506	HMGB2
cg09177349	0.015410914087790056	0.0158724481566267	0.042572228873386825	0.0961473343069044	HMGB1
cg09203961	0.051005986041367794	0.04722164512749768	-0.11121826745429006	0.1137416038054432	HMGB1
cg09243735	0.023308630124132687	0.027529712314583572	0.24012531579536495	9.257624865979285e-06	BARD1
cg09255694	0.05558040821970486	0.047253248977691294	-0.2341629029939407	0.00531641493065217	RRM1
cg09303136	0.012200538340481341	0.01223384874788398	0.003933537531905172	0.8732336487417627	MCM4
cg09304040	0.05142247920268113	0.05158885376272363	0.004660224355988149	0.9266078986770098	CDK2
cg09325174	0.041361218466368935	0.047242910094399786	0.19181914853433887	0.004313798779203198	POLE2
cg09326546	0.026482396359621466	0.023528618626785108	-0.1706170538286421	0.04918668197149006	RAF1
cg09337653	0.050491224365970096	0.04482478394684774	-0.17173603245271515	0.0028298916947148913	SIN3A
cg09374293	0.28590627107764044	0.5957935636613044	1.0592702738465511	2.582340497841874e-35	PRMT2
cg09504352	0.0293305168208918	0.02726702958297115	-0.10524494802195107	0.18817840579910333	CDK4
cg09551996	0.08625493319785213	0.0771873053230497	-0.16024337860587576	0.0020563217059049303	CCND1
cg09552517	0.023021778329950573	0.02382529314698631	0.04949468565147282	0.04913807556765511	SIN3A
cg09592603	0.017044683983555825	0.033072211670413694	0.9562976760317267	0.03564159622535537	CDC25B
cg09704448	0.9007797222204414	0.910695447712911	0.015794321790003323	0.01142755862423621	DNMT1
cg09710605	0.02786380977321431	0.02954979155264882	0.08475542475243822	0.0632673914923758	CCND3
cg09713000	0.018605284795827102	0.01860897275270695	0.00028594401551867716	0.9908284150617929	RFC4
cg09774179	0.9869320035983016	0.9838600068803004	-0.004497641553880991	0.2400028697899028	CDKN1A
cg09781971	0.04635700568846294	0.0430240554906675	-0.10764386112507074	0.01942875824227421	MDM2
cg09790959	0.960683457184131	0.9563401428769951	-0.006537309956354063	0.001836783015972369	TFDP1
cg09796501	0.051771308132744526	0.06458238378832698	0.3189879209921293	0.2125546608697032	STMN1
cg09800235	0.9485979780280233	0.9319750523676303	-0.025505456738252254	2.3358800840119153e-05	POLE
cg09801353	0.00801208383836355	0.010061957516775012	0.3286615807668207	0.19512400028298665	CCND1
cg09838070	0.9834284946280791	0.982012159705039	-0.002079268808142418	0.02200706057958194	E2F1
cg09844983	0.059540270477337086	0.05487868527308989	-0.11761985608675637	0.03447040361486588	RPA2
cg09859272	0.021983154177230395	0.021575575755315903	-0.026999342296600358	0.2966442930504209	RFC5
cg09898070	0.10404155520425004	0.12899448511274977	0.31014951774561494	2.6335249000394933e-06	MSH6
cg09952701	0.06040139740432526	0.05361745637410911	-0.1718791479951954	0.006435777771325895	ABL1
cg09999250	0.06273122609943299	0.049067783805678195	-0.354407648655262	5.105583300609626e-09	CCNB1
cg10002561	0.013829806188970475	0.01425516003060521	0.04370329659313222	0.05798951833633232	CCNA2
cg10027562	0.01861126508318519	0.01983041790889901	0.09153895687234133	0.021454137088596788	E2F3
cg10057318	0.05069997884363959	0.052441354644129926	0.04871980794996526	0.41032548833968985	CDC7
cg10122932	0.07705098641281947	0.06556961426680255	-0.23278601855969097	6.339519898764786e-05	MCM7
cg10158674	0.03732004842544036	0.03516777292804839	-0.08569688198239882	0.10491052260555048	FAF1
cg10187059	0.011496023905315064	0.01271548488516071	0.14545151108791537	0.000381334424896422	PRMT2
cg10190698	0.025623424365457982	0.0347623166240952	0.44006093597896234	3.893753105411294e-15	POLE2
cg10288784	0.04312266997440012	0.03395887691294113	-0.34465775955793365	0.009333659542051133	ABL1
cg10302293	0.03942179196913251	0.04104245418569426	0.05812364384467351	0.32507279973527803	RFC3
cg10302505	0.040226049040493726	0.038599816846198294	-0.05953604294957195	0.10409787173209473	MYC
cg10330248	0.052159767822079504	0.05205294783789562	-0.0029575798777739977	0.9609916661547507	POLD3
cg10332422	0.917424368042268	0.9144015920372074	-0.00476131248875	0.4706486405677419	TFDP1
cg10333041	0.0493213784617281	0.043396221580466486	-0.18464368590429717	0.0002851586152683898	WEE1
cg10341991	0.05883266852737968	0.047999059782672285	-0.293611329132192	2.1605587326333887e-06	CDC25A
cg10368518	0.018153663048735964	0.018373435422939018	0.017360718683529765	0.6635439346930809	DCK
cg10393416	0.07166000310959787	0.06642320290420003	-0.10948081537167514	0.06782677421991183	PLK4
cg10439691	0.9022209181965039	0.895575523084826	-0.01066563712965392	0.010319793001848055	TFDP1
cg10464656	0.9858690974180336	0.984551630494936	-0.0019292359776801138	0.004700682467388579	TFDP1
cg10483776	0.04574579700378823	0.042580815624657035	-0.10343561417961107	0.0922801330349481	SIN3A
cg10507582	0.05912919366619526	0.0641261755677832	0.11704276512603444	0.034258362879675146	RFC3
cg10515953	0.02089081225252351	0.021540791953681224	0.04420270526932078	0.07051533501140878	CCDC6
cg10518262	0.020129351892252702	0.020353386980305015	0.01596816911024392	0.84997976108844	CCND1
cg10523693	0.06716053656180454	0.06273723102874082	-0.09829190058211057	0.17245230584856142	RPA3
cg10539418	0.08354020167619929	0.08631546674461434	0.047148470676309125	0.333584791190463	CCND1
cg10545927	0.09455146237754403	0.07712876926656116	-0.2938306815651334	8.763054961522816e-07	RBBP4
cg10552385	0.012977933175140424	0.014641667174270855	0.17401919297718846	0.03844121440154242	RB1
cg10556830	0.06496255545301621	0.06264172420068204	-0.05248446233771828	0.46310675603949236	CCNB1
cg10581632	0.09978094798311424	0.10643685782398167	0.0931615445215441	0.06788667199814949	CDK2
cg10586042	0.014277453722517052	0.01492255995087541	0.06375634138024516	0.029276618525860634	SKP2
cg10586599	0.030933584418226186	0.029477155345977005	-0.06957670912727626	0.20468246262760684	ORC1
cg10598595	0.018154316203991144	0.06079486893759396	1.7436369749627385	0.00017572177883163817	CDC25A
cg10610482	0.03413237316980908	0.03875683920196974	0.18331019092801162	0.0003108448451600508	NPAT
cg10611463	0.9509090739514603	0.957597410622987	0.010111854194058916	4.5885099505319337e-07	DNMT1
cg10624786	0.06728523486727353	0.06818801774122811	0.019228292378073348	0.6796152808292979	SMARCA2
cg10635912	0.021553618831909923	0.024635522389401407	0.19280994715774774	0.008057436984978414	DNMT1
cg10657630	0.021015249818395833	0.024799854239400745	0.23889503462601827	0.055383805556872674	PRMT2
cg10767703	0.018102163918330316	0.018478597279104517	0.029693078865143076	0.544507221144413	RFC4
cg10774305	0.07276705956053038	0.0665389181787791	-0.12908710371965382	0.04710772207544818	CDKN1B
cg10779184	0.016245157877915403	0.02402330586423175	0.564424930487525	0.08127256473344123	CDK6
cg10800280	0.05012199773375978	0.07007349417376234	0.4834249192537861	3.592048137650466e-05	CDKN1A
cg10832291	0.031546642661124245	0.026953426194720406	-0.22701780178525557	4.080422431246104e-12	MYC
cg10836034	0.054567645063431716	0.05318913801282684	-0.03691412698007696	0.5557790817210485	MYC
cg10842753	0.011895211904289755	0.012758438311435017	0.10107077521307727	0.035240671404458475	HDAC1
cg10936763	0.05775444725775156	0.059182632295255326	0.03524182296718646	0.6823718287225942	CDKN1A
cg10955642	0.017089487141970002	0.01971764264074367	0.2063779772407719	0.0002900373179188405	MCM7
cg10975586	0.015838515593739215	0.016160547863542818	0.029038977653269585	0.5205399837121126	E2F3
cg11014917	0.05720939380088183	0.05524721467923745	-0.050350325424784986	0.2741991691314305	PLK4
cg11017226	0.0391309615800319	0.03127348206277255	-0.3233707013167516	4.94858611093024e-06	CCDC6
cg11027570	0.05306026682816345	0.08136546150986912	0.6167845901743134	0.01278955152976553	RBP1
cg11038280	0.08416277005802196	0.16945834743728075	1.0096766109446447	8.408960417007802e-10	CDK6
cg11047295	0.04258993980409176	0.041328461328260034	-0.043377038090906574	0.4633578172573284	HMGB1
cg11081034	0.05059635538120604	0.04591661005212985	-0.14001733254080534	0.06653645079832429	CDK4
cg11184237	0.021522099044703043	0.02341986769719604	0.12191413540591903	0.0044089988678728854	SIN3A
cg11186122	0.028591186881459455	0.02859494166354514	0.000189451730349488	0.9958482662658145	HMGB2
cg11186962	0.011461004157105182	0.012462454773167703	0.12085481751224307	0.10984963949410373	TFDP2
cg11190277	0.10850565425153576	0.08578151017460901	-0.33903160395172194	1.4206161217927595e-06	CCND1
cg11207852	0.019663499759017176	0.022042139195215936	0.16474412560983884	0.16565826812786696	CDC7
cg11220133	0.012047330324389698	0.01370450936767836	0.18593719727665464	0.03937573297928005	MCM4
cg11297934	0.017199689790760277	0.020857936222543318	0.278213873141779	0.0009619946833542034	RAF1
cg11304457	0.019667618914382096	0.021527951074876202	0.1303887109239466	0.2689352219535575	CCNE1
cg11310082	0.051085426360274695	0.04228313674667418	-0.27282937204658003	0.0003179176421244998	SIN3A
cg11380607	0.032535909581148555	0.030070825096968765	-0.11366843282225425	0.12446863906184237	DNMT1
cg11393025	0.03433342230843684	0.030008844887199675	-0.1942258831313452	0.008607220662017356	TOP2A
cg11398323	0.2914191309349206	0.1858693687687015	-0.6488065558024388	1.586583333171094e-23	CCND1
cg11449070	0.12639057625768593	0.11407926844107127	-0.14785226416887798	0.4483099856835978	SMC1A
cg11464064	0.03997237828173531	0.038776260757480654	-0.04382972367349912	0.7140005056814089	ABL1
cg11542231	0.037262700837019797	0.03482897544334715	-0.09744421192568882	0.30785831234791433	RPA2
cg11553721	0.7691261185422638	0.79208775413312	0.04244008748812223	0.000636197347475998	TFDP1
cg11603030	0.025340492828547563	0.025621491018608347	0.015909851742659558	0.7752539040097304	MDM2
cg11613243	0.052053717974726896	0.04400642311536628	-0.24228709989964414	0.0002923665714600449	CCNE1
cg11646734	0.015547329170847913	0.015486487015519931	-0.005656847852771157	0.9036330740569609	DHFR
cg11654333	0.05542802832427465	0.04951270560499177	-0.16281690221752845	0.02230376849984132	DCK
cg11664223	0.010683171888411065	0.015342628002087742	0.5222055656250614	0.039230094437067244	TFDP2
cg11684611	0.08912222392783373	0.0715581656281658	-0.3166688288688135	6.664037461831291e-07	TYMS
cg11688275	0.03385201711641695	0.026684413551697178	-0.3432444959214484	0.00024073791659270927	MYC
cg11709544	0.33649921878287203	0.26293703139248076	-0.35588581365736244	2.724184938806022e-06	STMN1
cg11726572	0.059241856883235154	0.04194927604385135	-0.4979709483242459	1.0834428678162571e-10	TYMS
cg11738421	0.03486631167099369	0.03653193326511561	0.06732434610493727	0.08458874572899863	MCM7
cg11798959	0.024372471564041254	0.02566994072268813	0.07482740510495028	0.0021670860695812	E2F2
cg11814935	0.02398838435131569	0.02699302599707408	0.1702507226714707	0.01255448770831237	RABIF
cg11820558	0.011717113677490325	0.012552290008491167	0.09933336106995186	0.0007835779763393625	PCNA
cg11831711	0.01398649390150758	0.0160899206406725	0.2021228536390071	0.025511817374145467	CDC7
cg11833811	0.05269666974737051	0.05026500080323873	-0.06815758094180384	0.24425413778162713	RRM1
cg11869233	0.06542355233722769	0.051570943163940425	-0.3432516655718826	0.023555568787229655	MSH6
cg11882144	0.03312441079994016	0.035140540701645635	0.08524159715463595	0.057380592494407176	MCM4
cg11913491	0.04452993480222006	0.041891456323850426	-0.08811946023823519	0.1444588387440358	POLD3
cg11944393	0.037623356187169596	0.033118175773568764	-0.1840053420319295	0.031642847343910235	SMC3
cg11977348	0.022825082613168384	0.024474445925884953	0.10065611728114941	0.005255730133869299	SMC3
cg11995300	0.014556733465361075	0.015815727309164602	0.11967325107911678	0.0007020361720843064	CCNE1
cg12053136	0.9771981018533462	0.9758190110490997	-0.0020374709282032937	0.49525111142248956	DNMT1
cg12057615	0.03604123449805079	0.02995698347434305	-0.26675606915005873	0.024730428601324413	MYC
cg12124516	0.07240199554094333	0.05929921374862898	-0.2880164852310189	0.00031818610778744805	MCM6
cg12162201	0.01682027854835574	0.017234100387427415	0.035064395404214604	0.2124295799892418	PRMT2
cg12173506	0.017046782354793136	0.019248620749325412	0.17525562313760132	0.07784071410771765	RAF1
cg12176476	0.013364329446502147	0.013811734783871855	0.047507084245572255	0.06084534904672668	SIN3A
cg12181029	0.01573219544343801	0.015187225446682207	-0.050861686282122565	0.30472939826078627	SKP2
cg12187567	0.05475361213234103	0.0558525754105608	0.028669662750332617	0.5510271645020368	CCNE2
cg12263469	0.791605490806526	0.5186454931594674	-0.6100328611635863	8.211686883598416e-38	CCND1
cg12266049	0.951514230798595	0.876395945754721	-0.118642423160177	1.800671187965765e-05	CCND1
cg12298268	0.39279156809313504	0.6336455482867777	0.6899120840642455	8.269851224774876e-20	RBP1
cg12334911	0.9876008959214481	0.985923792244436	-0.0024520085862886534	0.2040455944270857	TFDP1
cg12358443	0.016209889880083882	0.01725879689271824	0.09045760792373672	0.007760026065562837	MCM7
cg12365396	0.061036018015810656	0.060085968083987716	-0.02263272721147121	0.6025626970444038	SIN3A
cg12424230	0.01687003672789927	0.020856262830969467	0.30601755443501333	0.3141624977366722	CDK6
cg12428978	0.012049780795882694	0.012715450943836637	0.07757572517850635	0.011313667318590102	SKP2
cg12457529	0.022229312353464988	0.08014266876829217	1.8501072322239902	0.0006966984252718332	ZNF655
cg12497564	0.03419335526836125	0.07880399165263104	1.2045527121724773	0.0004353237649073384	RBP1
cg12504957	0.03824315275346088	0.03268933206455536	-0.22638156447680743	0.021939931736267855	MDM2
cg12531328	0.1031991430335421	0.09194587133280087	-0.16657429113272199	0.0008307302427489429	HMGB1
cg12536526	0.042703365964579965	0.0722986410152509	0.7596187389163972	0.01516033676856458	ZNF655
cg12548629	0.017429085806570672	0.018408004073738424	0.0788363089889748	0.5772190570454943	CDK6
cg12551567	0.05963382562408615	0.05048945249418322	-0.24014885843946254	1.0798208668814942e-06	CDC25B
cg12615535	0.5342239220553148	0.6485513320953068	0.2797761866816612	3.2010864046472815e-10	RBP1
cg12717668	0.12184337675254302	0.14150506846935315	0.2158258986826771	0.0539227042805459	ZNF655
cg12768250	0.01795503176197091	0.019597147248430865	0.1262554517934414	0.0034130216757739117	PCNA
cg12796015	0.010236613361868636	0.011560255406366552	0.17543477324535808	1.3749574639063442e-07	E2F2
cg12820191	0.022424412650035072	0.02382878125530624	0.08763496752115021	0.015721954730963193	RFC4
cg12825880	0.03283388943228699	0.0340914300221025	0.054223458404313606	0.4237416326550908	CCND1
cg12848864	0.04314721722190608	0.05284636593298382	0.2925367498844265	0.0001333389777487996	NPAT
cg12930251	0.04552191192515536	0.04376434822209491	-0.05680506754144398	0.22989008891524887	CDC25B
cg12965464	0.8257495785401934	0.8086957754607735	-0.030107253172277103	0.0011078928892549289	DNMT1
cg12994233	0.0410481765611758	0.03769873671027684	-0.12280195674284093	0.02456032181701265	CCND1
cg13056269	0.03077316169247703	0.02751741687359259	-0.16132762935987097	0.05305757441527959	MCM6
cg13099330	0.4057448830680902	0.5136411600456524	0.34018791504109597	2.0206307919555154e-10	RBP1
cg13114166	0.021260316561827725	0.02250909295055027	0.08234484318002301	0.3825476999582109	RPA2
cg13169780	0.08777355856449873	0.07113533888088105	-0.3032199536746108	0.01681316108582107	TP53
cg13190986	0.01907915180835937	0.023294573942718107	0.2879969081770811	2.3864447168485277e-06	POLE
cg13227473	0.056218117964868745	0.05085520126578234	-0.14463982219618254	0.04783268986180391	CDK1
cg13244804	0.14305619109508497	0.09106690676113842	-0.6515831485298876	1.7514451387290886e-12	MYC
cg13271076	0.03714725273410548	0.03728056416121366	0.005168173634067287	0.9490629556141931	PRMT2
cg13271751	0.1435802773142611	0.11238946498582104	-0.3533507806995897	5.011907681783602e-08	CCND1
cg13354228	0.01691907251507033	0.017968000444485554	0.08677938486840919	0.028043405260393207	TYMS
cg13356366	0.013505138733803079	0.014546661654643796	0.10717964361297266	0.00835595426882207	PCNA
cg13365543	0.15177969044643655	0.13710111861920915	-0.14673841523803313	4.555874257450707e-06	WEE1
cg13378886	0.06476556090965191	0.05839737776879874	-0.1493232749575641	0.08749823812284939	STMN1
cg13383235	0.05437107120083895	0.046832795230872956	-0.21532010357849699	0.003438666791664537	RPA3
cg13393778	0.03237878093699513	0.03415110801781347	0.0768837177765324	0.030814968735843638	DNMT1
cg13398782	0.08190647584944863	0.08235170404924723	0.007820981449856467	0.8745922101128477	E2F2
cg13431205	0.632391373540798	0.6940603690497243	0.13424346520009456	8.648719953743474e-05	RB1
cg13460942	0.0394993681385449	0.0324223058677238	-0.2848428763659476	0.006439851543118979	ORC1
cg13467399	0.054132594551095835	0.044686667986738975	-0.2766530616974763	2.7340492447003226e-07	ABL1
cg13479780	0.01471298220188498	0.015391549293335532	0.06504875999289257	0.01494977252938562	CCND3
cg13485756	0.052589886251985775	0.05271808986180216	0.0035127216438431206	0.9265139085384382	RB1
cg13505011	0.011246418474083501	0.012149412209732815	0.1114208827187214	7.536440837073101e-05	POLE
cg13515674	0.05306997819492703	0.04540367210005937	-0.22508697330663296	0.004703924282534321	HMGB2
cg13521951	0.018343142364168993	0.018223283723160767	-0.009457860928189116	0.8032727026334117	CDK4
cg13554667	0.06104883207979626	0.07305151197528278	0.2589504379566972	0.0009178892560252026	CDK1
cg13581111	0.038877416221884585	0.03692584892619294	-0.07430125220613112	0.24749437511928044	SMARCA2
cg13581785	0.012802906857258359	0.013447926189873014	0.07091230484070755	0.14391229382376583	E2F1
cg13599025	0.019495861406067988	0.021730243578398832	0.15653644580049503	0.46257924892540925	CDC7
cg13608094	0.9016454008399216	0.8270206234860864	-0.1246368553666785	2.0892728380966378e-07	CCND1
cg13609937	0.02823020844486285	0.02900973376536488	0.039297274042591326	0.7290260851178081	ABL1
cg13619810	0.05299913239483942	0.044505921017572794	-0.2519714593266179	0.00597326171987407	RPA3
cg13622893	0.323359551135652	0.3497652889704373	0.11324789779153387	0.04054900791454348	KIF4A
cg13641837	0.11801547057766948	0.09277787030866448	-0.3471233590172851	0.004170057187292664	RBBP4
cg13720316	0.1965675469411375	0.17512188054304895	-0.16666580210329845	3.2962447461678305e-06	CCND1
cg13741802	0.1371132737632899	0.11690492217093264	-0.23003256891178808	0.024672822469081764	SMC1A
cg13743393	0.024250029573852434	0.028104761634555886	0.21282807228465614	0.02108231991863721	RB1
cg13747199	0.012966928025482015	0.013988433601836147	0.1093976878460274	9.402282406221361e-05	SMARCA2
cg13793178	0.020609532755984792	0.020670817015925016	0.0042836150053980684	0.853868397616977	STMN1
cg13803765	0.7671313443245779	0.8792880661582438	0.19686227860879696	7.965154122672146e-31	ABL1
cg13810570	0.05349841619996191	0.049524921354870834	-0.11134149758426012	0.0172764945660773	FANCG
cg13822231	0.007725968114252009	0.008847923076395831	0.19562311942226732	0.10727978790885938	ABL1
cg13909730	0.024037546543530058	0.06809257542078379	1.5022078492929491	0.000565655133966161	CDK6
cg13910983	0.03256930992611024	0.03426616478625853	0.07327157593559583	0.5940045339250661	RPA2
cg13954297	0.01645511579023236	0.017103249678677865	0.0557342900238149	0.41195259661143824	CDK1
cg13983893	0.03241770749878722	0.031121550202350554	-0.05886814607546043	0.4600175254269536	CDC7
cg14002172	0.017300555830285492	0.01763637478484853	0.027735651285441296	0.40590769635115287	MCM7
cg14076195	0.057593924960556854	0.07159261428232383	0.3138941188276433	0.2574562052805607	STMN1
cg14172124	0.016659331467905266	0.017402938151319373	0.06300039083278072	0.07220014370937812	HDAC1
cg14205952	0.008455123605890048	0.009400876546115346	0.15296943561157966	0.0002970410255427334	ABL1
cg14227086	0.027607336221052152	0.029568368322159005	0.09900294133124447	0.00013801589886333732	CDT1
cg14238622	0.017368684480779554	0.018765402767727157	0.11158676836041385	0.1734233067683387	BARD1
cg14250997	0.04807062288350703	0.04056402827399031	-0.24495456903737764	0.14486368029303082	SMC2
cg14253951	0.055230674920169635	0.057533506967500994	0.05893265540959101	0.13938421261184816	MYC
cg14260562	0.03282640469309951	0.030193745893481495	-0.12060699616918646	0.1288074508303764	RPA3
cg14270612	0.8739105867000869	0.9203053107144803	0.07462687440353705	5.218958378562954e-17	ABL1
cg14276467	0.07327888262872179	0.06784856934264785	-0.11107910984993516	0.027371639022811492	TYMS
cg14280660	0.017757495005288965	0.017105050673790992	-0.05400570142648076	0.09748380914852932	RABIF
cg14290704	0.13539762601695568	0.10893673129812467	-0.3137119596168432	0.00754255323194712	SMARCA2
cg14347670	0.05863352057300979	0.05624239567769514	-0.06006763591358317	0.40683356106854773	CCND3
cg14443694	0.011818138453873011	0.014384178756847627	0.28348004908392227	0.028164013514251074	PCNA
cg14457439	0.018250733325325685	0.02063659038339183	0.17725019213672275	9.700244154447994e-07	WEE1
cg14513281	0.016249713621891083	0.018039298975918532	0.1507289822845378	0.1415168883740943	CCND1
cg14515211	0.051217510183993877	0.050993754747833804	-0.006316551781497352	0.933790073174344	SAP30
cg14520892	0.49939394184701946	0.4358291280978711	-0.1964156996188161	1.7828441105223376e-07	POLA1
cg14550653	0.011999578384879795	0.012025390480266062	0.0031000245241645285	0.9416157417967772	MCM3
cg14567798	0.01574686400406558	0.016816536575969637	0.0948160643682956	0.18644246720254626	ABL1
cg14572634	0.03224200818408455	0.03186388522630108	-0.01701941626733967	0.8399710707835435	TOP2A
cg14578355	0.0821693077448354	0.08147157211989824	-0.012302864993429917	0.7825608788899138	ABL1
cg14618681	0.02100301693256883	0.02055166388249632	-0.03134137494479305	0.22856502458369882	E2F1
cg14641315	0.016330457816345744	0.020365563867173864	0.31856652249146955	0.0020820253492668094	RB1
cg14705778	0.0839628952299999	0.08791604708173449	0.0663746058178125	0.3259565266989115	HMGB2
cg14750501	0.019046061529367834	0.02211163117283677	0.2153127580171599	0.00334872865265416	CCNE1
cg14751398	0.07528493696317531	0.07747522202232542	0.04137374534183474	0.3824592502039207	E2F3
cg14804635	0.08500893046416125	0.06486275971980753	-0.39022400147638375	3.79726889199164e-09	SIN3A
cg14865507	0.04606175213234904	0.047292598400191566	0.0380451195392819	0.13945136044911152	DHFR
cg14872731	0.03521288994241361	0.036668135807723407	0.058423287034286044	0.5506478725939528	CCND1
cg14896608	0.9715461869405914	0.9706678884867149	-0.0013048169367464414	0.6531448218563081	RPA1
cg14922279	0.05521043173521233	0.0497787312483402	-0.14941142315154785	0.046741539871920014	CDK1
cg14935343	0.06502611733280082	0.0648386530639818	-0.004165162853627137	0.9228426191782837	CCND3
cg14945578	0.054656953912954095	0.0778703988474301	0.5106699564276506	0.0027358123708983817	CDC25B
cg15084758	0.014927719202383189	0.015930598225355943	0.09380669015601509	0.009722684576819386	TYMS
cg15097019	0.014019036134048783	0.01550184465547888	0.14505273887895564	0.38154972417281063	RPA2
cg15124560	0.02671293673720753	0.02660174639868469	-0.006017628657651251	0.8939175076430355	SMC3
cg15132559	0.054667365498213764	0.05414479661546307	-0.013857151941687539	0.7805914107590585	RAF1
cg15172601	0.03180859242781576	0.029800701699249123	-0.09407023076859969	0.0025100799645784424	CDK1
cg15206330	0.036564633259240496	0.03589744733489867	-0.026567634219262042	0.6745575795797054	TP53
cg15219933	0.034614613751721354	0.03763866488354388	0.12083420389686185	0.028226924174036137	TTK
cg15233880	0.24076247489247413	0.1483939784864572	-0.6981780003242438	1.4390624761914746e-31	CCND1
cg15271348	0.9024540114974265	0.8907683162148308	-0.01880317127672529	0.004345587800320019	TFDP1
cg15288618	0.4203174311635512	0.5396401400195895	0.3605183758223752	5.437166927951196e-12	RBP1
cg15289846	0.1269704202693682	0.14839361067809267	0.2249365378430593	0.05110137805085803	RBBP7
cg15330584	0.07201230980235339	0.07682117952904295	0.09326057320266971	0.11653399413319462	CCND1
cg15345369	0.02158400970821088	0.031763096366588216	0.5573886554841189	8.817027020689962e-11	RRM2
cg15355298	0.10554497079597838	0.08680246952167746	-0.2820498431957183	8.186368794052101e-05	MSH6
cg15370815	0.07538968011952302	0.07043010056432389	-0.09817490786287737	0.03676608328776476	NPAT
cg15427160	0.01250307996750268	0.014003614656317404	0.1635157407374955	0.16298743530076557	RFC4
cg15434599	0.08347777302525508	0.06994473920701173	-0.25517656233797753	0.008905111689298152	MDM2
cg15438497	0.07491333144396535	0.08439979355052979	0.17201698898623544	0.13086783961863183	HLTF
cg15453599	0.059381579860766164	0.06762274931233225	0.18749319545297854	0.15265071356221835	POLE2
cg15504467	0.05003130678049898	0.049529984321922155	-0.014528970637641424	0.8270877088402127	NPAT
cg15510790	0.060377410704410835	0.06102728531118189	0.01544552819495044	0.7805148811327417	TFDP2
cg15522118	0.05409703596018882	0.050440014021173034	-0.10098087256801572	0.07770070433945418	POLE2
cg15545871	0.01972160610223102	0.021674711126498748	0.13623571807640752	0.0011166998687232416	HMGB1
cg15619745	0.061731716034545976	0.05307281360784665	-0.21803886236914927	5.729369132230763e-06	SMC3
cg15663092	0.03249654881696605	0.029201445841115347	-0.15424670732765094	0.03974465900356762	WEE1
cg15769256	0.05544983768417004	0.05208225041734924	-0.09039145012379496	0.08951822754025426	SIN3A
cg15769921	0.017572131350580424	0.019378668521899414	0.14118026019265814	0.49996114635197864	TOP2A
cg15772393	0.032193329696855365	0.03100361295641851	-0.054325452372263355	0.4417179381123518	SAP30
cg15801573	0.09959434367301674	0.08562167537046791	-0.2180877434801414	6.486365854545277e-05	MYC
cg15809230	0.016304282916492913	0.016768776684864425	0.040526454426530585	0.12996945598135387	SIN3A
cg15822087	0.060622803815179205	0.06110830150286727	0.011507803504082153	0.7635644741441419	SIN3A
cg15828085	0.017355411410156892	0.019821699171699445	0.19169507502589656	0.003594561668621071	CCNE1
cg15851274	0.030882858757556943	0.03728455166761836	0.271771687916852	0.004075069006333906	SIN3A
cg15857731	0.022269142904792635	0.023174140067481447	0.05746977243581005	0.11268802662993062	CDK4
cg15954335	0.02737646105410087	0.03098094795028987	0.17844532621728104	0.22032271696121136	CCND1
cg15984822	0.06935997287213945	0.06500238934790631	-0.09361058481751339	0.04460635488520481	CCDC6
cg15996282	0.013530822280704674	0.012912810157558581	-0.06744651377156613	0.18228997116132298	SKP2
cg16037679	0.05840411711758472	0.05459132545051723	-0.09739834804954672	0.03192534407409399	HMGB1
cg16100135	0.05787260745808276	0.05853553879505609	0.016432150542928986	0.7697686026154816	MYC
cg16119852	0.01276286904145425	0.013087090602663444	0.03619172912426854	0.2878656541307584	FAF1
cg16120811	0.04104177145262718	0.04234952426621542	0.045252760957554386	0.780533062860237	WEE1
cg16136434	0.041614048414846214	0.03843176065134291	-0.1147715762822837	0.0534668677061148	ORC1
cg16139011	0.08542221522941713	0.07530190733127312	-0.18192490389514646	0.0035327329194271124	WEE1
cg16148416	0.012569819134126373	0.013709991318040895	0.12526376640678408	0.00033192995387672984	RBBP4
cg16191024	0.046522483565327184	0.04131385237828953	-0.17130252303559723	0.01599723778433765	CDKN1B
cg16246698	0.06393548825461287	0.056536173288343976	-0.17744270471934823	0.0356168096984286	POLE
cg16247290	0.07465790370512487	0.06975009443546329	-0.09809983002247741	0.022867172474530562	ANLN
cg16284168	0.0742621421353622	0.06510939899752317	-0.18976110963087597	0.002588802971038249	MCM7
cg16285240	0.03628393201161431	0.03169684601717576	-0.1949915134193782	0.0017214975635840705	SMC3
cg16286275	0.017868268341919676	0.01900567888635752	0.08903073344430319	0.017175232445863855	ANLN
cg16328273	0.041319875027050035	0.03879427567052446	-0.090992100986413	0.16682642537777329	CCNE2
cg16353413	0.04539550590467621	0.04275718520710949	-0.0863825990543241	0.07691173437972863	CDC25B
cg16372543	0.06302730438979914	0.06119140061596448	-0.042648039993448884	0.5439509164119336	TTK
cg16374953	0.015546491053673641	0.016965992755741413	0.1260568597843522	0.004472734493109114	HMGB1
cg16401290	0.013266965392315321	0.014022312533300897	0.07988588065259128	0.0936992089212578	DHFR
cg16484811	0.023726523493620984	0.025445570710827998	0.10091382294547174	0.022712922492184057	CDK4
cg16504939	0.027710718258500144	0.028954754910243463	0.06335617928915567	0.15337502354940985	RRM2
cg16527334	0.06242269690668111	0.11107727314334863	0.8314210718835171	0.00024229013882335327	CDK6
cg16551481	0.961892442343849	0.9583397014922833	-0.005338445638433097	3.446589787509509e-05	TFDP1
cg16569664	0.02562278237414663	0.025054076344342504	-0.03238179457019284	0.42315134601423154	HMGB2
cg16595246	0.029087352298879248	0.03183634743760047	0.1302828460942892	0.025725274010687894	MSH6
cg16693212	0.10804477079007019	0.08641911255030262	-0.3222069286596757	0.012257761129370257	NPAT
cg16711828	0.019568954917807226	0.02031154935139962	0.053733580909831	0.05306503752995643	HMGB1
cg16716518	0.01479999509131767	0.015898053076024137	0.10325340214167698	0.37459485578555984	CDK4
cg16718094	0.04806010562085723	0.041284796084446504	-0.21922923963981383	0.002116183924473708	SAP30
cg16788234	0.06591948226054246	0.05898036366194337	-0.16047019365096593	0.00017353323079606	NPAT
cg16807911	0.2919358581871615	0.2782352312086848	-0.06934631549300649	0.12131679725308096	CDK4
cg16836589	0.17067874027897925	0.1547732960416254	-0.14112679146818535	0.009381755405610983	CCNE1
cg16965475	0.023620288617109228	0.025228115821528955	0.09500586852439678	0.10213354200100365	ORC1
cg16969182	0.008694720153614619	0.00964675625433904	0.14990432013669364	0.2666682566659576	CCND1
cg16978043	0.03442389074172021	0.10504686113614521	1.6095509825164074	9.997031549062109e-06	RBBP7
cg16988129	0.04485260793628387	0.036373009177156426	-0.3023235860848645	0.0007844145841405358	CCND3
cg17055959	0.06099537873798876	0.060745695845703676	-0.005917752521741515	0.943690219299557	RB1
cg17182870	0.04283751383839214	0.04168933536632571	-0.03919638068423734	0.44878534447342233	CDC45
cg17206029	0.38883697010447366	0.3761100785818946	-0.04801042835782724	0.40096644406781445	KIF4A
cg17215532	0.0198323501731786	0.01926680840822301	-0.04173804432102334	0.45004270680113123	RPA3
cg17220042	0.009748648279159689	0.010359250754503923	0.08764556440874503	0.04207495936336219	E2F1
cg17236576	0.015599681215401682	0.016074571413369952	0.04326372491303325	0.21118454393619995	CCNB2
cg17243659	0.014229867734989823	0.017666302878957516	0.3120778987833446	0.0022724872013024848	PRMT2
cg17260725	0.04481809665576152	0.04127605476438225	-0.11877629937497647	0.018054460887124712	CCNB2
cg17327186	0.06829539671847612	0.060883275728542366	-0.16574235765878717	0.03538439622232312	CDK1
cg17445987	0.09335411396275937	0.08137885181489558	-0.19805967567978383	0.00015243817382679984	DNMT1
cg17461511	0.02700062288111976	0.028039914212702428	0.05448924607970081	0.2349499651456398	TP53
cg17502984	0.01681484337928538	0.01663991683979305	-0.015087117606418957	0.9444894668269963	TTK
cg17505251	0.03792734806624337	0.03172600602480076	-0.25757258754334905	0.0001317265794432563	MYC
cg17510997	0.022655403316200452	0.022700506740390963	0.0028693287280503335	0.9487467901814386	RRM1
cg17565360	0.056840478269308346	0.054900010982643695	-0.0501122559721766	0.35152561644469926	RRM1
cg17565490	0.05282027549467229	0.05364197061760706	0.02227041157680108	0.7631733874263245	CDC25B
cg17603057	0.017240158056477977	0.018418737803165625	0.09540119899341433	0.031161350380139962	STMN1
cg17623341	0.01564359845600874	0.016970875084250714	0.11748854757595344	0.0038145438793057	E2F1
cg17641346	0.13993222892428922	0.14484111042127468	0.04974286281395228	0.11063364535121316	SMC3
cg17660110	0.02400895524856929	0.025937725075142262	0.11147932446234089	0.012054373575871491	MCM4
cg17743279	0.019716924641078614	0.025426764487767744	0.36691334917874774	0.013965667099286937	CDK6
cg17779456	0.018895213267120296	0.02063493164877604	0.12706785741642485	0.0022265256484909433	RRM2
cg17865482	0.32027326939168	0.2252820456360095	-0.5075710538018051	1.3673762189630445e-12	POLA1
cg17878446	0.3376971852921015	0.31540863699910876	-0.09850798778476733	0.13224581550689368	RBBP7
cg17880859	0.03248012337060265	0.07723560895631448	1.249709033301856	7.045229902028357e-05	RBBP7
cg17933765	0.01173201488030347	0.01250078531168777	0.091567923211326	0.011787736145363529	RABIF
cg17945195	0.031016487321741247	0.03196822065324543	0.04360313857465097	0.407290894960862	MCM7
cg17964532	0.07055965241846802	0.06157400278862623	-0.19652209611208832	0.014787155373211194	CDKN1A
cg18030003	0.5094317514848259	0.4255838796721349	-0.25944537637999726	6.3700042105275845e-09	KIF4A
cg18127191	0.010931229122107047	0.012688786828440886	0.21509851137894376	0.08781091011696467	CDC7
cg18152712	0.03508642407499887	0.03021268890512619	-0.215758330697019	0.01297465819424783	E2F3
cg18186349	0.1254688843652041	0.12400705960833872	-0.01690737336198254	0.6536866042931806	PRIM1
cg18200270	0.051507653601908863	0.04353629486591847	-0.2425681875840759	0.017035591367973717	DHFR
cg18222961	0.025258116067629413	0.027700115213930142	0.13314494038980257	0.001725808374634291	MSH6
cg18311066	0.02023364009951002	0.021227719061483945	0.06919347171534637	0.02981989334239844	TP53
cg18317933	0.9885802304799457	0.9861220388021202	-0.0035918556738432986	0.17445584523779664	PRKDC
cg18331396	0.03037347451611818	0.026829674730889725	-0.178982388098174	0.014761206316479461	RAF1
cg18363568	0.013972451569218752	0.015656615539285275	0.16418720730218403	0.030331529323709396	E2F3
cg18377183	0.05142309481069249	0.04682741678624945	-0.13506298431128522	0.00756741027460174	SAP30
cg18380675	0.03420963188194096	0.034746736435355655	0.022474900159739904	0.808216394816033	SAP30
cg18391757	0.017584008773703568	0.0179529761882667	0.029959018102223692	0.6958512559201424	NPAT
cg18392045	0.032087097717742645	0.0279628817947068	-0.19848025412629308	0.0009776502295373928	MCM7
cg18419020	0.042696855410617386	0.04145134568681384	-0.04271088192546461	0.4822504178305391	TYMS
cg18453441	0.022063690335302328	0.02541643834300727	0.20408776289883468	0.1796685963467135	CDK6
cg18457775	0.016134499620118647	0.016638398015476345	0.04436769789701435	0.08796342315472316	NPAT
cg18481241	0.6826507257185772	0.7025984483722246	0.04155276975533688	0.25766237371423434	RB1
cg18491230	0.05367760371193536	0.04957655792289087	-0.11466215858494762	0.019874386854386795	ANLN
cg18511285	0.05522951511600217	0.056233932752889015	0.02600148471053053	0.5559787119885872	CCNE2
cg18554811	0.02816686172308177	0.03302473801993933	0.22954828542689606	0.013483934166877414	RB1
cg18571156	0.32912270246768355	0.40860642432418554	0.31208634188282947	2.0461704355318473e-07	CDC25B
cg18627459	0.03305985215555737	0.030954962469029724	-0.09490956277426348	0.0873577707496034	RFC5
cg18639038	0.03314987801880667	0.029422263660039145	-0.17209531422182575	0.02653471741628834	RRM2
cg18827378	0.03249623676330396	0.030727499103311837	-0.08074230463245388	0.3279343659668471	CDK1
cg18857892	0.9695647318012297	0.9674535220895208	-0.0031448676142649696	0.03312941368894897	TFDP1
cg18865566	0.041604768084974104	0.04517013573937887	0.11862037229567413	0.016148208824845054	E2F1
cg18867243	0.03775466890690555	0.03618068733822553	-0.06143524978285354	0.31063814376923565	STMN1
cg18877879	0.9526521477169061	0.951035867972116	-0.0024497704598326338	0.6768069843173223	PRMT2
cg18965055	0.07950111043519753	0.07821192080901296	-0.02358649622067882	0.5092528041287936	SAP30
cg19005991	0.9822234245528546	0.9821662903497868	-8.392146510346195e-05	0.9299258075547276	PRMT2
cg19033983	0.9184968808805415	0.9120697087504924	-0.010130729483713737	0.006973118520535185	E2F1
cg19044279	0.06493251460805989	0.05658364323107292	-0.19855601093363745	0.00074682521182608	TYMS
cg19076255	0.011704164575111373	0.013175373734030589	0.17082192526314197	5.318419312686203e-06	MSH6
cg19091677	0.02722433312892906	0.028703570101610974	0.07633347806028373	0.04440083212141408	HMGB2
cg19157971	0.02599044725078096	0.023110788761036605	-0.1694149611258621	0.010337010688593955	RABIF
cg19176453	0.05232643059852215	0.19434007015137053	1.8929716394925329	4.778894426329544e-10	CDK6
cg19209049	0.08332103406009332	0.05967662825891322	-0.4815147187868597	1.7971839846060356e-06	CCND1
cg19251352	0.020897092251973965	0.022994220043291946	0.13796905184355404	0.04847030772075408	RFC4
cg19252671	0.061743493666426494	0.06694815739879012	0.11675723100076013	0.4862205267397305	CDKN1B
cg19296958	0.7642837227646766	0.7949596659089795	0.05677335876476282	9.371830276122581e-14	RB1
cg19310307	0.06605310250861363	0.07147061773026675	0.11372393140952088	0.020648075370103856	SAP30
cg19335095	0.035340220209148565	0.03664630535782892	0.05235672516257887	0.5016853564932429	CCNE2
cg19362196	0.35526257542563744	0.3552269545147172	-0.0001446611369035328	0.997961655120871	STMN1
cg19400000	0.012397745851612393	0.012744707223107112	0.039820396750630704	0.09943971926282559	STMN1
cg19416604	0.048751598767885804	0.05134887070299894	0.07488301661142042	0.15489077488376576	CDC45
cg19427472	0.79524427619642	0.8120908112860691	0.030242981493364764	0.1568900924592418	RB1
cg19447496	0.8996440202281979	0.9061708896957137	0.010428890763335037	0.04358875388989229	RB1
cg19472759	0.019509215982316128	0.020407369234641485	0.06493441144096118	0.3722500670329554	CCND1
cg19529675	0.06231705021947998	0.05672297725433225	-0.13569368677739027	0.00234770709841122	ANLN
cg19654846	0.06440058751084396	0.06847415682899412	0.08848574635493124	0.16959365512745356	POLD3
cg19722181	0.02039405730139052	0.022806021279134715	0.16126595586540166	0.3289153639932313	MDM2
cg19736286	0.04490293454520573	0.042261758305949616	-0.08745694057981816	0.15142463893210664	MSH6
cg19847271	0.03781101610841456	0.03154225157554068	-0.26152097240965644	2.6131467844631333e-05	PRIM1
cg19964454	0.24812546956016482	0.2199081357770306	-0.17416885296705237	0.0012776183106323912	CCND1
cg19972619	0.05911109837980753	0.051927743685633576	-0.18692348825452404	0.019775165594899866	MYC
cg20026651	0.014274833638065181	0.014449533530244392	0.017548987194024465	0.6771721111556883	CDC25B
cg20088535	0.016529200230600127	0.017379036901563758	0.07233121300931036	0.005135261130528204	PLK4
cg20197825	0.9360845849617089	0.921941403340871	-0.021963839273502303	1.6252262807912188e-05	PRKDC
cg20342375	0.021689708938108537	0.023447078073053698	0.1123974551306793	0.0011203123391253522	NPAT
cg20353480	0.0760064255040311	0.074966549295561	-0.019874391114217498	0.7938028834289408	CDK1
cg20391652	0.01644333213254696	0.01840148169773834	0.1623192563246243	0.0011684506814089047	CCNA2
cg20409358	0.046399546244271984	0.03982951603227307	-0.2202727472068251	0.0005068167603856834	HMGB2
cg20409636	0.08213218702071688	0.10222118940880705	0.31567466335792316	7.118248678534677e-05	CDK4
cg20430725	0.017281451469648244	0.018166901409655517	0.07208797643117666	0.41104301705717483	MCM6
cg20440575	0.019917026678046856	0.017793679886913515	-0.16263738685167614	0.0010139117344817824	CCNB1
cg20460101	0.09179141784779024	0.14571374862131511	0.666705828841953	0.00015382158058545428	CDK6
cg20511797	0.8014364919641972	0.899893855926104	0.1671666412633088	3.062842735249672e-41	ABL1
cg20532370	0.06351926142023145	0.14508375679070362	1.1916199654319994	1.1757295137695965e-07	RBP1
cg20572743	0.01608266585460869	0.016933269864343587	0.07435402205798744	0.007013210645287567	RFC5
cg20685674	0.1828013850199274	0.16858608357362662	-0.11679155145958352	0.08602986846363547	STMN1
cg20712426	0.07377933887968349	0.07740657922404236	0.0692393329925061	0.5918706222153928	CDK6
cg20784263	0.028606720638373235	0.02731218881693416	-0.06680918499636068	0.29032214413053853	RB1
cg20793809	0.13537359202653196	0.12721078557756765	-0.08972533811115266	0.05928222767450653	HDAC1
cg20835353	0.021345343057317716	0.020611252494948207	-0.05048917286796626	0.3960177648018245	MCM7
cg20859525	0.04591809107644306	0.041750699952454506	-0.1372622823782368	0.035266740933419735	TTK
cg20872461	0.033047046066749484	0.031149932278760773	-0.08529229441999688	0.15632073540550048	RFC4
cg20903764	0.013080883923772857	0.014044808935550641	0.10257696591367248	0.0001693555862141431	WEE1
cg20949383	0.04637487433438004	0.07494911608968914	0.6925680915344474	0.005515140142398324	CDK6
cg20977660	0.047631838378212374	0.05412077596213658	0.1842562928279876	0.1335539422166683	TYMS
cg21009572	0.022380148781794246	0.03295150982608674	0.5581249432147666	0.09378234089029085	CDK6
cg21016902	0.01971171992559533	0.02383758166779828	0.2741842185074813	0.06689667016328874	CDKN1B
cg21019788	0.454841227419096	0.43178677306632	-0.0750439780426115	1.4559966709237042e-07	SUV39H1
cg21048542	0.019421657104477956	0.02416729517173706	0.3153897138751379	0.0034814588188143434	TTK
cg21050342	0.028370592956603644	0.0266746288308937	-0.08892810728413603	0.19902135590047612	TP53
cg21056542	0.03138915727418796	0.03364051639597768	0.09993355529839343	0.5706564638179247	SIN3A
cg21122900	0.2187358136038107	0.22032868168911676	0.010467860616975529	0.8860951789099137	RBBP7
cg21140292	0.027804063934401074	0.0261770403734254	-0.08699377483844353	0.22491950013147433	SMARCA2
cg21169611	0.05434472452158962	0.0463951383549631	-0.22816635696066356	0.008708230851944214	SMC2
cg21210735	0.01758021213364949	0.021929012687564992	0.31888837981879575	6.728925570505652e-07	SMARCA2
cg21211748	0.059884579860866254	0.05521503644659251	-0.11712335749477365	0.027516280714381596	E2F2
cg21222430	0.04182940043103368	0.0401636313983176	-0.058627602423686254	0.3174978739880808	CDKN1A
cg21233275	0.028055454094529978	0.02873607714978811	0.034581864612103365	0.5010005872352535	MCM6
cg21261027	0.06745654732259737	0.06744517413302804	-0.00024325922682953653	0.9956363434128574	BARD1
cg21393018	0.013097657728561078	0.014865523433021471	0.182661427404939	0.03696201509593387	SAP30
cg21405109	0.024112778270756516	0.024920037667200225	0.04750836140236035	0.09363135632163692	MSH6
cg21461082	0.5098361465413518	0.665976744645963	0.3854381387815808	7.783812502162954e-21	PRMT2
cg21462316	0.026410146567777508	0.02535236812792104	-0.05897179444508522	0.24717334225926338	MCM3
cg21464091	0.018331943899213974	0.022185167625471097	0.2752356780469379	0.008736498988361686	PCNA
cg21499137	0.0668478667341879	0.05246391724925117	-0.3495559901102234	0.0002615251362014107	TOP2A
cg21568731	0.01367757277095109	0.016307800764856467	0.25375000485966753	1.6753889094072176e-05	TTK
cg21630044	0.038408913549605905	0.038746960498140005	0.012641986963460628	0.9299158107485398	CDK6
cg21722058	0.0331259454120454	0.030145512102981453	-0.13601839190358267	0.06689526041390774	PLK4
cg21742931	0.030512651441891563	0.029479722749374427	-0.049684594227420636	0.3695844806107653	CCND1
cg21803052	0.020928956674087493	0.01925552487021336	-0.12022794495163268	1.4708090904450937e-06	MYC
cg21803390	0.015345115534534796	0.01566881829376369	0.030116871166201997	0.3875856123203998	E2F3
cg21814667	0.033606974242815876	0.030834397463966705	-0.12422000261398812	0.1301995629121398	RB1
cg21815083	0.010548771366203356	0.013025316965767952	0.30424350481549467	0.0004043857876571789	CCND1
cg21893220	0.05181195166090065	0.04534395956706933	-0.19237455135277493	0.0008778855281175623	SMC2
cg21893394	0.06889035198446214	0.07503938317573904	0.12334601966366557	0.004296066801418302	DNMT1
cg21893846	0.04434993354909934	0.040339462948231146	-0.13674006585994292	0.1442908999831663	SKP2
cg21914187	0.029633578603854824	0.04340943296536522	0.5507757182974855	0.05086292715523928	CDK6
cg21920539	0.05457861208512994	0.04601724567324905	-0.24616107310498794	0.05776376972122193	RPA1
cg21926402	0.0196616660803099	0.019562319612544996	-0.007308128448816667	0.9833985026656226	HLTF
cg21930229	0.09996436943715126	0.07663670658772911	-0.3833783993928315	1.1226930833326373e-06	HDAC1
cg21932380	0.02885003231429218	0.02563567981481224	-0.1704197787312954	0.013434692992317726	WEE1
cg22013210	0.01451729315881879	0.01738578677364992	0.26013587724794746	0.0015804124123098477	RFC3
cg22040403	0.03230228105855836	0.032838382596944354	0.02374702528318675	0.7262959244829099	E2F2
cg22059910	0.040920391488085704	0.037671737391555306	-0.11933737670256428	0.062212362609612194	SIN3A
cg22143282	0.04240680566529018	0.037999346393306786	-0.15832121085777776	0.03817262665525551	SMARCA2
cg22212700	0.0415836201492053	0.04017783366679261	-0.049615582456580126	0.4841732487179885	POLD3
cg22219489	0.06982695946420853	0.07493713117306686	0.10189659429190848	0.12498981136804253	CCNA2
cg22288637	0.0704502548004809	0.09397513748013953	0.4156741964466058	0.02482998261554667	CDK6
cg22295628	0.024420161764203658	0.03166984718906368	0.375037149133197	4.825409887872032e-08	RPA1
cg22331096	0.015651521726572436	0.019733089471940517	0.3343139157451846	0.00027567401869736847	MYC
cg22358606	0.05411495224443886	0.049174132767483184	-0.13812766388986986	0.0034202460032727823	RBBP4
cg22407744	0.047011689953435964	0.04152811546528219	-0.1789311386306636	0.003022783275534398	MCM6
cg22468786	0.016884657631185202	0.017844371382877578	0.07975615314312166	0.08934317687027356	PCNA
cg22477592	0.02026761305885627	0.02189998265855242	0.1117535365517367	0.0005352858671385161	NPAT
cg22488583	0.05153211075623252	0.07224062301434991	0.48733864838107327	0.023200887280465224	CDK6
cg22517161	0.013577143991172321	0.015342741183020508	0.17637622777967912	0.016429576262166602	HMGB2
cg22595230	0.2509664981760152	0.3153914308100718	0.32964867270655834	0.00016642996073921158	CDC25B
cg22622495	0.05455604285358101	0.06735375355392967	0.3040193435210978	0.0023866363738524713	CDC7
cg22631127	0.020783465500893314	0.024457970405982826	0.23486845592975342	0.0004445095436782603	SAP30
cg22711679	0.0499822536248147	0.15272372650510302	1.6114363535208411	4.6749402159514885e-08	RPA2
cg22758700	0.01457669218200661	0.07701086874803566	2.4013986985291425	0.0003193465469901082	ZNF655
cg22766818	0.01382079637003347	0.01724934580628927	0.31970089983933286	0.009774526020502336	RB1
cg22776767	0.03131482108046859	0.02820078705846233	-0.1511102085223155	0.04207137966361831	WEE1
cg22781397	0.04483381203919756	0.040965926056225545	-0.13016274310574066	0.15077003016899554	CDK2
cg22837512	0.019454192132010658	0.021531332220768928	0.1463565157637225	0.0019496879350371667	NPAT
cg22857567	0.016926155165620405	0.01989337430467339	0.2330337088669142	4.2802035856725935e-05	RBBP4
cg22943243	0.03654494578104123	0.04035876433144718	0.1432101108148145	0.21814578887359307	STMN1
cg23016766	0.011987667145560658	0.01215211141172008	0.019656070716185196	0.46534365354035934	RBBP4
cg23032965	0.01993612321291693	0.022562093805767475	0.17851606891549499	0.0022738001988030416	RAF1
cg23063716	0.03323662405648317	0.06716370875408136	1.0149080468472003	9.522212753632767e-18	SIN3A
cg23075101	0.0715629088710891	0.09183369912706564	0.35981162865811783	5.115681639707905e-14	BARD1
cg23079732	0.040768572657859214	0.03665962120433034	-0.1532655688299936	0.011583050217829106	STMN1
cg23145915	0.016432929296651848	0.018741350283883667	0.18963522582569467	0.00879251385197438	CDK4
cg23183521	0.025380348911247262	0.03799818469980236	0.5822185953662131	1.1581826193466666e-06	PRIM1
cg23187103	0.01416579729018884	0.01307819796041606	-0.11524803669526283	0.002033444158675793	MYC
cg23199053	0.07037411235742759	0.06635914843273356	-0.08474944757517978	0.08764190510448366	HMGB2
cg23226852	0.014503175941529441	0.015876152870874467	0.1304924993895991	0.017873428472433894	FAF1
cg23236404	0.019689765415526306	0.020519291232601853	0.059534975905196734	0.2672623204212064	STMN1
cg23248324	0.049860687923536734	0.053858676689034206	0.11127599546641323	0.42870769758209437	TTK
cg23271606	0.1387461250549621	0.1506050338978246	0.11832251218640533	0.18267504273227386	CDK6
cg23283320	0.038272545054322545	0.03861648355993413	0.012906956816436818	0.9017615379705305	PRMT2
cg23305046	0.07225829896397208	0.0804733892198878	0.1553485019462225	0.042821832283959645	CDKN1A
cg23317683	0.05098333124857314	0.04454660288248945	-0.19471022584275785	0.004339784786114958	MCM7
cg23323671	0.3332510526394373	0.33945425474444163	0.026607735924983358	0.6915220455095956	STMN1
cg23401624	0.01131267519048323	0.01194317831969986	0.07824668358323612	0.05440761528768881	DNMT1
cg23418097	0.024553375340755416	0.05726617795256066	1.2217619538513176	0.0002467851064286829	POLE2
cg23448348	0.47671763212775364	0.635005202667957	0.41363342542548737	2.5421987142076466e-17	RBP1
cg23467443	0.021081884923937984	0.020486104986559395	-0.041358152102630254	0.4288086904956241	HMGB2
cg23503517	0.5363240364645186	0.4651174310137083	-0.20550990399385788	8.526151873714602e-08	POLA1
cg23535526	0.021588140365680956	0.02712481186783247	0.3293741585234166	1.4893370509399273e-06	CDK4
cg23574449	0.059533252393870396	0.04606627085157986	-0.36998489930450673	1.5500489340458938e-07	E2F2
cg23603528	0.05139796244919752	0.05536967491724871	0.10738488332206994	0.06160170503667143	POLD3
cg23606758	0.0599017041525641	0.06448498359779159	0.10636619703734514	0.07621955813038236	ORC1
cg23607253	0.04344799902870482	0.03931276629143359	-0.1442918517676426	0.008410346305057624	PLK4
cg23672346	0.04525608785869836	0.03849668440988216	-0.23337768021813174	0.01136292338793337	CCND3
cg23677608	0.018455286573705997	0.01929464227365286	0.06416615635864131	0.010858456154035205	PLK4
cg23716101	0.03331260974460992	0.09799110558558087	1.5565824245744653	1.6680115172636752e-07	POLE2
cg23722102	0.02165160698068636	0.02403095853107034	0.1504200892402848	0.00016805291141049403	WEE1
cg23753457	0.03357773978537511	0.03193364955451876	-0.0724276800557828	0.30775851446539143	CCND1
cg23778841	0.04230861714679187	0.06020328993228186	0.5088907960574124	2.0670555079875098e-11	TFDP1
cg23845507	0.011475075233036683	0.015027706789024603	0.38912126014072446	0.2292792236127462	CDC7
cg23845945	0.04944497135671406	0.04687916747474095	-0.07687685451792492	0.20263383583186845	SIN3A
cg23860479	0.07223142579428074	0.06756749535845123	-0.09629727114895263	0.07783132608066994	HMGB2
cg23935746	0.05768469111365543	0.05064728692816844	-0.18770350531037402	0.11429415162820848	CCNB1
cg23948071	0.01858141904383067	0.01812258204157852	-0.03607216293170316	0.16585068027274463	CDC25B
cg23989878	0.018646171245992972	0.019315778879066353	0.05090043137937761	0.10207427460512478	CCND3
cg24020398	0.08095116175973643	0.07952602020384156	-0.02562481074603375	0.6729088949950177	CCND1
cg24028161	0.014447265581327548	0.01625883877071107	0.17042776057036346	0.00039177517107948204	PCNA
cg24030675	0.010844995700451887	0.01284545051284184	0.24422800796493654	0.0009770744055039911	NPAT
cg24031606	0.05478222032477987	0.05212145327288362	-0.07183042938146116	0.19621268233993588	CDC25A
cg24041269	0.05642969897985818	0.05396136506802564	-0.06452780884919788	0.47150506023472005	HLTF
cg24088685	0.07230465089214348	0.06508797587514915	-0.1516973998606278	0.0034315138283227647	CCNB1
cg24091241	0.03280162363803414	0.0333160347139692	0.022449472702670156	0.8522662864262578	SMC1A
cg24155668	0.03215725804093857	0.034136537012405425	0.08617231410380574	0.6413602410211563	MAPK13
cg24203315	0.052867608394590385	0.04904100013769685	-0.1083956625675837	0.25801039840984635	CCND1
cg24218077	0.10882459900631533	0.09710442917532179	-0.16439569695659176	8.380428795162542e-05	CHEK1
cg24269846	0.035340662200293194	0.032790715485207934	-0.10804169151109143	0.19510681875037525	PRIM1
cg24342013	0.8836037546775395	0.9462056132032097	0.0987541702991496	2.2158803273062215e-57	RB1
cg24387864	0.17780349138326848	0.1119730679254302	-0.667131880508435	4.0112882693199154e-21	CCND1
cg24419164	0.04519758910705049	0.04213017018842954	-0.10139207582807935	0.28918580383216413	CCND1
cg24448859	0.03069503185287875	0.03345457856535716	0.12419850344755219	0.15550104331842965	HMGB2
cg24477899	0.01542349548208762	0.015542818183224246	0.011118347703321712	0.6991888906238297	DNMT1
cg24506533	0.022642046882915302	0.02195162885913363	-0.04467639148825133	0.23070502033339138	RAF1
cg24551570	0.04154285490490125	0.04221941038093434	0.023306066367421097	0.6604052838630732	HMGB2
cg24559868	0.018250382004040288	0.017651042227077713	-0.048173290096867875	0.37861234319250037	RPA3
cg24563317	0.05513494048074143	0.04135243920335036	-0.41499445259353573	1.8427076573648177e-12	MCM4
cg24591349	0.03885746823852943	0.03526209766083795	-0.14007360526338797	0.032862143754082467	BARD1
cg24594997	0.12298462470733185	0.1546762518882862	0.33077374662153003	0.03794873860576401	RBP1
cg24609255	0.015248074601318167	0.01496934640857457	-0.026615850936283134	0.4988321081497843	RFC5
cg24666276	0.1034360775261105	0.12367105405588097	0.2577683966673622	2.615775994052456e-05	MYC
cg24669856	0.038726912110950876	0.0348559945016319	-0.15192968192357595	0.002344595563188318	PCNA
cg24703804	0.03514393697911409	0.03208140096085674	-0.13153867333756153	0.006664781599288182	MDM2
cg24744425	0.012160426593989446	0.01300062467812544	0.0963871060564196	0.10669062626543654	RABIF
cg24807448	0.019796641177836423	0.019878735623257555	0.0059703235542485425	0.8012271159414099	SMC3
cg24877093	0.5161832880495735	0.6826506849180571	0.40326410102230237	9.445746784999398e-27	PRMT2
cg24914860	0.021339078841173677	0.020675237282360367	-0.0455940128978746	0.4313079559736547	CDK2
cg24937706	0.03060089060242223	0.03022864913386107	-0.017657132591728544	0.8241945683494435	RB1
cg25011176	0.04272363831944182	0.04056696957531272	-0.07472897661525477	0.16762774060025923	CDC25B
cg25025968	0.12281119177388483	0.09004022047106107	-0.44780054491104293	4.747307155435916e-13	RRM1
cg25028035	0.012226396458887805	0.013668475501818357	0.16085308805070755	0.17272280727258596	CCND3
cg25053252	0.02333901303005513	0.0235995263360312	0.016014350631496192	0.5793401946750789	TP53
cg25060573	0.04318323098282304	0.042675659749670594	-0.01705773334325099	0.7630955590725956	CCND1
cg25080152	0.05836798136421631	0.07448694900629811	0.35181049650669705	1.591748763179604e-07	MYC
cg25083312	0.03445953910584594	0.03270456705442969	-0.07541128968642127	0.22270214999837876	MCM3
cg25086702	0.03453306818526286	0.032607397986258446	-0.08277919896785782	0.23971957684577666	HMGB2
cg25222252	0.13053437898847184	0.1429801905885993	0.13138545935512808	0.08967711718532029	WEE1
cg25228510	0.07977778496637383	0.09188149870325381	0.20378732159405344	0.011662204633224692	CDK1
cg25319276	0.04917722626917444	0.04536773998414304	-0.11632357233108431	0.05812802391217201	HMGB1
cg25352188	0.051385363967114656	0.049980614589475086	-0.039988855079098294	0.457528652467994	RFC3
cg25392970	0.014206087685241063	0.06311776697371174	2.151536870229412	2.407432560550759e-05	CDK6
cg25395653	0.029681448030600688	0.03175099372967874	0.09724026889199136	0.39046977730808974	CCND1
cg25400013	0.013065266551238706	0.014912775487137571	0.1908122312810812	0.1571053916797678	NPAT
cg25420070	0.049734845165841965	0.044211919086642945	-0.1698216271996484	0.042364047831279325	MCM3
cg25430849	0.01588007413023935	0.016573723016112717	0.061680069652439586	0.09561976890728598	MCM7
cg25460059	0.04056542081097997	0.03828559580502896	-0.0834487455980877	0.10493873974551453	WEE1
cg25581784	0.013798793782209913	0.01783725908451665	0.3703517846294445	0.002094660585115663	TOP2A
cg25585523	0.06773985871486726	0.05162154957661444	-0.3920315288759552	2.2279776674769093e-12	RFC4
cg25654697	0.050212539781207155	0.047549473652659026	-0.0786183279468757	0.261726594197744	RPA3
cg25697800	0.011477458749476267	0.012048702779758854	0.07007458050893922	0.006870457129467011	SIN3A
cg25793692	0.07814434119518338	0.07395052846482007	-0.07958094743214429	0.054623414221464335	CDK1
cg25826331	0.037184015886000225	0.03595162536579785	-0.048625594119416304	0.45013886016647997	MYC
cg25867650	0.023577265602454604	0.03327119809018308	0.4968774083759588	3.6662346372597663e-06	SIN3A
cg25920258	0.029731560654514377	0.029220911467116185	-0.024994014670446492	0.5809681850041333	MCM7
cg25977744	0.07347982196502793	0.0665058884437139	-0.1438660481777979	0.015934444798091748	CDK4
cg26009195	0.14971608990184224	0.20354063815839415	0.44308759098439837	0.0012718657294655525	CDC25B
cg26023204	0.039086354437431685	0.037117411824656873	-0.07456891584267987	0.17748372880066862	MCM7
cg26030450	0.02312318312366308	0.024518684362455682	0.08454155610010888	0.039283372163404384	POLE2
cg26064831	0.24759927478677538	0.2409197673082579	-0.03945431832312858	0.46849460016541744	POLA1
cg26080798	0.014290395537400465	0.022351133130934637	0.6453021245946674	1.41638451477345e-07	E2F3
cg26095266	0.043335253576060516	0.045805033312121796	0.0799649918250669	0.03240467488851559	RRM2
cg26099943	0.013977735491164675	0.014302455360220971	0.033132190437169924	0.28739043814483106	RFC4
cg26115470	0.016023671436583075	0.016652247420860578	0.05551215518441315	0.22325500365896975	HDAC1
cg26138776	0.022838481673242865	0.022321970277415632	-0.03300236785440062	0.36297829628379585	E2F1
cg26151310	0.042036398525524724	0.03870216851034934	-0.11922466761439776	0.2920066331622926	HLTF
cg26164164	0.04109147848034203	0.035644077665740646	-0.20517684998513788	0.0059753972853773575	TOP2A
cg26221243	0.04434025448223199	0.04703625825537675	0.08515624773766871	0.2620901982012128	MYC
cg26251069	0.013987661212244974	0.014671542906636663	0.06886583862300072	0.13133908500891683	TYMS
cg26314868	0.028962017187850818	0.050193232379470785	0.7933307679892931	0.03687458139391134	STMN1
cg26339992	0.018320700083009237	0.023792041288169717	0.37700442239649334	0.0009281890199788844	RPA2
cg26399164	0.1460936599848814	0.10676311998414462	-0.4524801992757548	1.522075439266461e-10	CCND1
cg26464524	0.021049900858852933	0.021849887916225573	0.053812440645040566	0.1960866396325506	MCM7
cg26500144	0.033924883028158076	0.033420841791186186	-0.021595769390057293	0.6883879499641303	CDKN1A
cg26510996	0.04090196894050773	0.03753084566328312	-0.12409349524832522	0.043021603968522684	POLD3
cg26541003	0.03092752157331282	0.03449362019716645	0.1574383260543155	0.3290118885337424	WEE1
cg26557854	0.05212865259319174	0.04636130371544541	-0.1691554334318895	0.028238891932596103	MYC
cg26568722	0.036879472567690336	0.03486313032286372	-0.08111590987989509	0.24700650471317212	MCM7
cg26582784	0.05174145863915574	0.07447301462782834	0.5253970327645947	0.008804542482250079	CDK6
cg26612563	0.019586655003673015	0.0203865652088813	0.05774769002570617	0.25520257911988187	RRM1
cg26640895	0.01090875102676103	0.011560916850492566	0.08376988385141092	0.34119099104835937	DCK
cg26690834	0.011603925949472078	0.01222144075384499	0.07480137663590546	0.01872444042055343	FAF1
cg26699757	0.054189265218910744	0.07518819576465115	0.4724990975473645	0.0496175522598982	CDK6
cg26705765	0.9856187762348161	0.9848832866450324	-0.0010769714511548348	0.027248351582810533	DNMT1
cg26807261	0.024821732876827537	0.022805568118361246	-0.12221772751015243	0.001765436274633086	RABIF
cg26975812	0.9184280805378756	0.9197773088204768	0.0021178539821115456	0.6728706060085335	POLE
cg27016863	0.035820740340898626	0.027868940613161558	-0.36213699309698344	0.02081171817884279	CDC7
cg27099625	0.017027752792825507	0.017673043471217297	0.05366245701846691	0.2143493635749214	RFC4
cg27116787	0.020421485701568053	0.021254863506643185	0.057705165567440826	0.162271771175517	SKP2
cg27120667	0.013256613106555688	0.014245449297632802	0.10378889201582643	0.021112109680631076	CCND3
cg27130364	0.02443920302714862	0.030979696577975956	0.3421257750991306	1.93447703349472e-05	SKP2
cg27164753	0.03628652152669498	0.036458363461938634	0.006816038515320547	0.886968897647012	HMGB2
cg27207274	0.06456119501477194	0.06468113045953572	0.002677610766003423	0.9815894190766035	MYC
cg27256523	0.029746973190190512	0.03497572215448295	0.23361096647866744	0.008094344032399675	RB1
cg27268513	0.08830502162636468	0.07356957572135357	-0.2633862103930181	2.9356619890315817e-07	WEE1
cg27286863	0.5301772802807118	0.4806084709420499	-0.14161277078572349	0.0001709402216526723	KIF4A
cg27301331	0.05345056035332694	0.049395739456422276	-0.11381846261149355	0.04242498214386873	E2F3
cg27305063	0.02361933507125177	0.024493297743502652	0.05241867870544928	0.27238142304505025	MCM6
cg27429799	0.032302186065543984	0.02990369748071201	-0.11130792396852893	0.12771119219997792	DNMT1
cg27450667	0.03914904235997633	0.031113061469294552	-0.3314566571663132	0.00011056836149396645	MCM6
cg27451672	0.016941248266834758	0.04985114909168108	1.5570865803900995	0.004089146499662885	ZNF655
cg27457323	0.024848993858635413	0.025254047021440053	0.02332716379965559	0.5294778974778329	CDK1
cg27475126	0.12408343612798794	0.12588290473852728	0.020771830951210577	0.8348320348059046	CCNE1
cg27479817	0.022132673595088383	0.02152837004416042	-0.03993864282806384	0.23953639205221997	CDK4
cg27486715	0.016940726522866007	0.018515437957043458	0.12823292720572543	0.0003854679758364519	HMGB1
cg27495579	0.013351852306908673	0.014272529707816317	0.09620116390020973	0.41133494855492525	CDKN1A
cg27523423	0.08537298711131389	0.07032221397966229	-0.27979916645631864	0.03584521362269981	SIN3A
cg27559724	0.05805247362300032	0.0432633840010128	-0.42421102652344017	3.46982997743714e-12	RFC4
cg27619136	0.047010147808460016	0.04057706716225615	-0.212307623185524	0.012355419956074533	SAP30
cg27638713	0.0649808677610739	0.0650658103085821	0.0018846495934676482	0.9773404250466067	MCM3
cg27658771	0.0397927018046843	0.03308735320013992	-0.2662239681308047	8.720362957558288e-05	PRIM1
