# Supplementary material for: Regulation of Canonical Oncogenic Signaling Pathways in Cancer via DNA Methylation
Source: Cancers (Basel). 2020 Oct 30;12(11):3199. doi: 10.3390/cancers12113199 (PMC7692324; doi:10.3390/cancers12113199)
Supplement: Supplementary file 1 [file cancers-12-03199-s001.zip › cancers-933492_Supplementary_Files/Supplemetnary_methylation_data/CpGs_RB_TCGA-COAD_data.txt]

ProbeID	mBeta1	mBeta2	log2FC	p-val	GeneName
cg00034019	0.018353877311891878	0.0195142371376099	0.08844219622976893	0.027650730977875654	CCND3
cg00075768	0.02291605962015128	0.023028410969163346	0.007055867879969098	0.9515053913479832	HMGB1
cg00122840	0.01815012410124536	0.018907748606333173	0.05899817548629076	0.4477905775147255	SKP2
cg00159400	0.031464302206745405	0.035027983351533884	0.15479198279026943	0.0054613360706407335	PCNA
cg00179128	0.04105023426272778	0.048123106231120025	0.22933931292318774	0.024790330837732997	HMGB1
cg00213957	0.2373611312232499	0.2362899426148041	-0.0065254834765372536	0.9764980200520058	KIF4A
cg00298020	0.01651151021983646	0.018211690271530787	0.14139274667310575	0.0011500902431154218	ORC1
cg00314018	0.20074185123268404	0.2469048089146282	0.2986135106035359	0.07133276657105446	CDC25B
cg00318084	0.8709437663325685	0.8499695199066862	-0.03516846544848489	0.07032193242423214	DNMT1
cg00321931	0.07033006424612473	0.06990644959441554	-0.008715969891013193	0.8822073866072324	HMGB2
cg00347938	0.9757957768044591	0.8405485273940305	-0.2152481263763627	1.0154202221337538e-05	CCND1
cg00400632	0.02469477326639199	0.026425480470685533	0.09772398031207147	0.07723010967131369	SMC3
cg00404177	0.09428147493929051	0.09545962524166089	0.017916344340317053	0.6990893275656485	FAF1
cg00464056	0.017654682189463738	0.01631099670669331	-0.11420590799547907	0.721292071574293	POLE
cg00469508	0.04412956922583006	0.049753948229754444	0.17306535101006396	0.01880577588065123	SMC3
cg00505393	0.039888336539491656	0.03711484714719424	-0.10397053277224577	0.15762306103812185	E2F1
cg00506866	0.09318613277688066	0.0828998034254414	-0.1687465996265577	0.09868200967156777	RRM2
cg00533620	0.017963737255622125	0.046130647946150155	1.360638030502092	0.08041999361248077	RPA2
cg00564831	0.024247689241782607	0.02308556324295741	-0.07085633600684116	0.6297042361425768	CDC7
cg00589914	0.02369489823861473	0.023351602969177387	-0.021054878072163576	0.6530919024914876	HMGB1
cg00608362	0.01454506106296948	0.016182862618119704	0.1539374783178711	0.0019307034186860474	PLK4
cg00611675	0.08524536038358353	0.08675630907794422	0.025347361669907482	0.7849065531295742	MYC
cg00620552	0.019251021699098883	0.020962735168399308	0.12289195339821483	0.1870219008325854	MSH6
cg00628130	0.03838241878693425	0.046838831983652525	0.2872594696205047	0.029396347705428247	CCNE2
cg00630583	0.01615932456367561	0.018151946171198526	0.16775733909010088	0.012957564118542115	POLE
cg00668525	0.014143192965676442	0.01569724474419379	0.1504034929833782	0.00037961710895185167	CDC7
cg00670756	0.02253267887951827	0.023640345021092145	0.0692322473890927	0.20224301314862955	RFC5
cg00714198	0.01286762362379571	0.014299224612949924	0.1521912747253672	0.3037813005465649	RAF1
cg00799353	0.04322411379793091	0.04714106246173846	0.12514788898086987	0.13180982680163028	RFC4
cg00804338	0.10840686018758376	0.20377724781858184	0.9105369243922874	2.3842630396132156e-10	TFDP1
cg00850756	0.014561816608554374	0.01858424004841776	0.3518893492015452	0.5991327451330264	CCND3
cg00858899	0.08853028567690752	0.08986129483661638	0.021528773301614745	0.7379110021792297	CCND1
cg00872628	0.014200060663472222	0.015233640680423521	0.10136367900384627	0.24838752895413482	SMC3
cg00881254	0.01762723842497239	0.019467322721819866	0.14324801626093367	0.5706250453478054	TYMS
cg00914562	0.060221959634541175	0.06314796703653991	0.06844663473335089	0.13501154942154286	E2F2
cg00935119	0.12327245100779902	0.12667045297849902	0.0392296206223271	0.20678663021334887	CDKN1A
cg00953256	0.5846002114463711	0.425554743551733	-0.45810561817620293	6.083721818186289e-15	CCND1
cg00981797	0.014930697517712208	0.01651448700322085	0.14545058978676093	0.34649181802914897	CDC45
cg01000789	0.25609795765261456	0.2257785105560712	-0.18178756975904722	0.4530603779946346	KIF4A
cg01079658	0.07100865502467622	0.252330298340288	1.8292466609924063	2.797054181721597e-09	ZNF655
cg01088093	0.07130605782580025	0.06479254054218653	-0.13819691884945276	0.14417668088905047	SIN3A
cg01098785	0.04381067078554305	0.0478340034197942	0.12675423737185879	0.10089877586991833	MDM2
cg01195281	0.014545010563154267	0.015976605077330015	0.13543653351999516	0.0027436152383332963	PCNA
cg01199328	0.03137103359243607	0.038476225371640374	0.2945342105738304	6.671140535691942e-05	PCNA
cg01234929	0.0418436992562479	0.047681515605644494	0.18841969317816223	0.19322036535328976	RRM1
cg01245787	0.13402090152661641	0.13956710857076846	0.05850096836351817	0.4835352181558005	DCK
cg01291833	0.053054809161307274	0.057267878594068324	0.11024263151622203	0.11462786482201369	MYC
cg01306510	0.03211761263359475	0.03266778451919515	0.024503958218918282	0.7913909785319038	CDKN1A
cg01347596	0.9184643290727859	0.9145326971249945	-0.006188940332378314	0.5459192696684909	DNMT1
cg01394540	0.0342133732106026	0.03539106097458839	0.048824661158976386	0.547787804223322	CDK1
cg01404988	0.07852191528706783	0.07147145854621419	-0.13572813287275437	0.5418192330129015	SMC1A
cg01406280	0.06102663026390369	0.057618168916998475	-0.08291511770221995	0.2663828643442175	CCND1
cg01412321	0.09389132944886096	0.10002233289408272	0.09125831851560061	0.4957789545583411	ANLN
cg01459673	0.019752670728073483	0.02037896835706951	0.0450332888690408	0.41993045627256187	CCNE2
cg01487461	0.039421710508413706	0.04289568750603187	0.12184223818374915	0.08744186639579425	SMARCA2
cg01493658	0.036837401566830026	0.03639325655773809	-0.01750014748918034	0.7662196171556948	ABL1
cg01511104	0.04216220854542324	0.04572384963190922	0.1169964332465357	0.13342160936395991	PCNA
cg01517025	0.030204197453765715	0.03489275714933248	0.20817854695493562	0.0003967868657637243	CCNE2
cg01551511	0.01952619275941816	0.02179260286312647	0.15842784100937654	0.03294389785437425	POLD3
cg01595804	0.9542584409934555	0.9664317334716165	0.018287784347887904	0.00666404622106334	TFDP1
cg01616489	0.8400494972798779	0.8332554584090317	-0.011715473639598975	0.1738307422959713	POLE
cg01638735	0.029684773340127542	0.030614318870350137	0.04448348795560167	0.6757703510130544	CDK6
cg01745510	0.0716521946097637	0.07854687866032772	0.13254305307734832	0.005988424527575963	CDKN1B
cg01756060	0.06950953140119977	0.07264659071918435	0.0636842752169396	0.1730357781947233	CDK6
cg01756564	0.03435183235037674	0.038337501275902026	0.1583692540641978	0.2469529276864911	NPAT
cg01758634	0.048355504008885164	0.048661917771683966	0.009113066041428978	0.8479449180651342	SIN3A
cg01763821	0.02968110501732832	0.023701766749795235	-0.3245502011548947	0.0907356679435819	CCNB2
cg01789150	0.1637321490886976	0.19339173554209868	0.24018851831257024	0.3710978918183112	RPA2
cg01811543	0.026375960554754895	0.027787775032664868	0.07522668798890592	0.2685231500272537	PCNA
cg01811796	0.30221804588622186	0.2593971556516544	-0.22042714832841737	0.005863925356106412	STMN1
cg01850179	0.1770843119740012	0.3953001513469979	1.158512099152406	3.047898258971177e-14	DNMT1
cg01854459	0.03613991855335019	0.03766184520868674	0.05951043036749233	0.4036992461637766	CCNA2
cg01921368	0.05218364309202522	0.05887856134483523	0.17414475420159065	0.0010270749280376398	SIN3A
cg01943654	0.07248215701839138	0.07701474779094637	0.08750884875321197	0.09946278933832424	SKP2
cg01947226	0.22064672162053817	0.21288016815295646	-0.05169675679109722	0.8111017390098254	RBBP7
cg01980495	0.8518981709617415	0.8619567397295805	0.0169344718827535	0.09924993638366145	SMARCA2
cg02007381	0.0201260350893692	0.022599974583737557	0.1672581666947569	0.3722580417931063	CCND3
cg02028562	0.016713338890899886	0.018150218525771356	0.1189869429667805	0.01163508441239587	SIN3A
cg02045224	0.03755625957845359	0.029246200043794936	-0.3608041970756023	0.010865451546193792	TP53
cg02077165	0.044658961688375604	0.05241991618936513	0.2311653378523668	0.15192412774648867	RPA2
cg02085815	0.01690503509322627	0.01904008545222822	0.17158694236984415	0.4283862585769588	PLK4
cg02113449	0.0565099916510712	0.059252795323849104	0.06837724049664885	0.21171432001424015	RB1
cg02115850	0.024897044527969904	0.0210849513906856	-0.23976079775431172	0.2653605789991961	CDT1
cg02121704	0.0192919991204279	0.021285243836807285	0.1418509678216207	0.0006515758019246989	CHEK1
cg02152992	0.04284400456491802	0.048856063087785666	0.18944428031112867	0.0006915414502208537	RB1
cg02166782	0.049025953137086555	0.05031719567650293	0.037505840054941626	0.43152257820842577	TP53
cg02172142	0.04363178182179134	0.04690247562771704	0.10428468246312493	0.4621858991093012	BARD1
cg02237186	0.020237813304321468	0.021409623484661466	0.0812060090699039	0.2900993044522177	RRM2
cg02255700	0.07251043240949011	0.07639760965520108	0.07533892238188225	0.18385228476463722	CCND1
cg02294249	0.07563759472594893	0.08484857397548592	0.16578692668650466	0.0008614689875989386	RFC3
cg02353937	0.041658343398828665	0.042198540371768435	0.01858762786128736	0.9692764277184004	SMC1A
cg02366575	0.02629711487048434	0.029951996459335363	0.1877476433715585	0.032031750910639464	CDC7
cg02386921	0.013185366444693715	0.014480471469498284	0.13517090906568105	0.0058641758189117805	STMN1
cg02398045	0.032843427277620844	0.1800293694309537	2.454555694323156	1.543764799066677e-05	HLTF
cg02401235	0.03140411721417328	0.03460075644202872	0.13984986340670583	0.010171622897295805	CDK1
cg02414586	0.8712394945151344	0.8585256386576622	-0.021208136014339487	0.001099505274337037	DNMT1
cg02431098	0.050092864912101125	0.047343178558758664	-0.08144855462580446	0.37583841748814806	FAF1
cg02449978	0.048781346453816495	0.05261875557738806	0.10924754978123762	0.33980624067448795	CDC25A
cg02469971	0.9253840161149877	0.9303606215021021	0.007737854636245301	0.32163585419874535	TFDP1
cg02501984	0.08412789160018445	0.08122900803399881	-0.05058916179645175	0.367831456602982	POLE
cg02666901	0.03178232442580083	0.034132320375751916	0.10291385353698268	0.011402585713722045	HMGB2
cg02689293	0.09356216878823073	0.10195039791260473	0.12387019708089601	0.002998366642171175	CDK6
cg02694676	0.133741343865309	0.13287153088211937	-0.009413493858499298	0.7727048400446779	CCND1
cg02723533	0.9781972260340397	0.7757453637514705	-0.334542203994348	3.7780461778208506e-08	CCND1
cg02724903	0.9369121831580298	0.9406917283889474	0.005808188290187927	0.44624927372287804	TFDP1
cg02748419	0.14277921508868663	0.2944601344381934	1.0442863515644627	6.005396403724835e-06	TFDP2
cg02836830	0.01708959737655376	0.02243102905882366	0.39237739970232066	0.01787648567166573	CDC25B
cg02842899	0.028494881349246978	0.03219049952893971	0.17593217917836831	0.23266843651118135	TP53
cg02861082	0.083651595476817	0.0885959117151133	0.08284706984643295	0.15776913686307784	MCM6
cg02966329	0.057431607819426335	0.05661990227983213	-0.02053569177716831	0.6276746574014572	TTK
cg02978827	0.04217154855600082	0.046595239571149714	0.14391256973404495	0.009844627578473679	RB1
cg02992252	0.0158765907843671	0.016760586960324602	0.0781715208714571	0.38497747177753316	E2F2
cg02994288	0.11556838754585402	0.12432899057424399	0.10541591938013985	0.2969093100189144	PLK4
cg03002428	0.03785924113673739	0.04368782445852463	0.20658577159178798	0.05625116012477367	HMGB2
cg03003858	0.02056112036868365	0.017779735068067497	-0.20968505160625023	0.34922488217015	MYC
cg03016189	0.03619190829600868	0.028348706969476015	-0.35238424590066575	0.13247359095827765	SIN3A
cg03033080	0.02540324178942446	0.02210486691473002	-0.20064856731985192	0.16803062093043283	RFC5
cg03048084	0.05116743282494957	0.0631644129932691	0.3038861166777817	0.46804387590213337	RBBP7
cg03076047	0.03692418567691686	0.03104371227075279	-0.25026501598654216	0.13745589567480376	MYC
cg03085377	0.6070159076657776	0.7708957795329073	0.3448015049074528	8.254304100906459e-13	RB1
cg03116424	0.03033347448637509	0.030972805587567983	0.030091313540782906	0.5625053331818464	RABIF
cg03124231	0.029518914665915764	0.03538839999606086	0.26163685693631294	0.0105641756906353	HMGB2
cg03162396	0.022614066700993172	0.02346474633773911	0.05327440828089396	0.3470910194648762	SAP30
cg03165700	0.046921394751010384	0.05386191674635897	0.19901967243265542	0.00035717098510698516	NPAT
cg03171708	0.14894358401784133	0.12500093905972065	-0.2528270454776675	0.32004420560772767	RBBP7
cg03187894	0.028461080288869827	0.02085646105170102	-0.4484960423855269	0.021047193697598793	ANLN
cg03210277	0.04124529539287089	0.05282988669486344	0.3571247466771357	0.08834058790143896	STMN1
cg03266942	0.13926446659049754	0.12649788525304873	-0.13871393375972937	0.49186856400232126	POLA1
cg03272642	0.22851227692391504	0.21888859481000977	-0.06207489194585639	0.806079267118257	KIF4A
cg03333582	0.06354535925081266	0.06993099087384065	0.1381451789840193	0.010565396518725855	E2F2
cg03354771	0.07587791039552098	0.0781615780634182	0.04277964639912626	0.30087301852813475	CDKN1A
cg03359285	0.03269482398109691	0.03233137101615061	-0.01612756983885046	0.8663767856025543	TOP2A
cg03364015	0.10127894086650584	0.10426201429758429	0.041879414721186635	0.589321526999188	CCND1
cg03375579	0.03374523507783805	0.031169820419247207	-0.11453396085192985	0.3045762046715447	SAP30
cg03434872	0.027875502854841108	0.029837775062702226	0.09814213051504493	0.4452824749301785	RFC4
cg03442734	0.03941404260448402	0.03954548184345601	0.004803142235795424	0.9405026719881613	SIN3A
cg03474731	0.044023971640595155	0.05557673073124565	0.3361916669170288	0.002299551318661838	CHEK1
cg03480001	0.9548705071705104	0.9648221730677264	0.014957964677478137	1.983941459510372e-05	TFDP1
cg03494795	0.07927636506643713	0.08261243969328058	0.05946822305567294	0.21913136060958371	ABL1
cg03498895	0.1510248207815017	0.17936669795478227	0.2481263831756998	0.009814933543257387	MYC
cg03510359	0.03795151792583299	0.041231735384826204	0.11959759400778762	0.05975501165208907	MCM7
cg03562264	0.029253190466481817	0.03607105135761026	0.30224749456053995	0.215742091464317	CDKN1A
cg03563403	0.04131277951837196	0.04199612602014834	0.02366812321146328	0.6381241528863459	FANCG
cg03571723	0.02187288404209631	0.021212731849076162	-0.044213030922000206	0.6968886672469743	HMGB1
cg03575501	0.039133012891049125	0.03259390068069001	-0.2637841719083205	0.1468974159048438	CDKN1A
cg03603808	0.023342025627661456	0.02780216290020545	0.2522673594148638	0.19056944119954614	CCNE1
cg03661616	0.12292219289675083	0.10416886518937572	-0.23882127154861715	0.004905625581607207	SMC3
cg03678609	0.2637107896633517	0.3205118004005053	0.28142087412460676	0.12710863214786916	HLTF
cg03701745	0.054417367855409404	0.12743892744025329	1.227666949072057	0.027505726207550055	CDC25B
cg03718380	0.03887586455568114	0.04132536004108414	0.08815262931771746	0.12017491316730329	CDK6
cg03727756	0.048909696440791954	0.047454974588237026	-0.04356118123649779	0.4408399423040493	FAF1
cg03735308	0.025809549611854575	0.022361921240451617	-0.2068608222980209	0.016884678384105487	CCND1
cg03749393	0.025902314059488604	0.027674944829941067	0.0954994499156603	0.17977558649128958	HMGB1
cg03759613	0.023588655268178594	0.024927300297098897	0.07963346661338636	0.3822133650866497	SMC3
cg03759948	0.16429242512017458	0.15568577887440335	-0.07762879742560916	0.7327989565542037	SUV39H1
cg03762702	0.021989477516284477	0.02573556185987716	0.22694995460238018	0.336693340951424	HDAC1
cg03811055	0.1287103277190937	0.10920231368915168	-0.2371243968580956	0.4775742878473983	RBBP7
cg03878496	0.035002191332314886	0.035183617380987825	0.007458574560562838	0.8651537492282486	CCND3
cg03913792	0.01930978453965189	0.023343117536339136	0.27366518307376586	0.4975171014081837	CDK6
cg04004882	0.05081771733894186	0.04954680589150595	-0.03653951806645624	0.6691663036709328	BARD1
cg04083712	0.08274733029945636	0.20458007048307522	1.3058809376225136	3.0544987453423626e-05	ZNF655
cg04091209	0.02872579446489716	0.027495753690161828	-0.06313796075128292	0.6715652120722846	SIN3A
cg04108502	0.10672316535107988	0.10408496748067614	-0.036111640033392615	0.4682596096883317	CDK2
cg04137128	0.03428572563913925	0.03631144499131214	0.08281628603029728	0.5259334712392089	SIN3A
cg04160663	0.016749806078676766	0.01737143340057271	0.052572409843962414	0.3515874815036535	DNMT1
cg04214946	0.9615938183104117	0.950334955431231	-0.016991525651661045	0.055740594406010896	CDKN1A
cg04237489	0.9117193173156725	0.9346285648995016	0.03580338730641596	9.790968287008218e-08	RPA1
cg04253453	0.0365158108053259	0.039719551642552184	0.12132807284680437	0.029971886675413676	SMARCA2
cg04271103	0.030787765130539796	0.029863133001875434	-0.04399161714924501	0.4007135576951275	CDK1
cg04314790	0.028940173642088503	0.031182893139476534	0.10768120894082447	0.016212361177788265	CCNA2
cg04330631	0.05309752913963669	0.10048267582155193	0.920230155570527	1.391963640616957e-06	CCND3
cg04379738	0.352745553224403	0.2768282129421367	-0.34963691335140745	0.014531099997282818	POLE2
cg04395069	0.02810125778761269	0.03394509777698225	0.2725685352814	0.0037430722159244355	SKP2
cg04407474	0.04760871831143304	0.051845024539442695	0.12297975300894617	0.10839574822992185	ORC1
cg04441987	0.281442501354227	0.3524094303162314	0.3244123205327179	0.04805925026993234	CDC25B
cg04471507	0.20607702086202456	0.23567529412671406	0.19361688609999797	0.0859609952257535	STMN1
cg04493422	0.051135122819127424	0.05681369909960692	0.15192427354056537	0.18958080469794436	PRMT2
cg04512424	0.025184272069729785	0.027817378612231974	0.1434634413237112	0.006224737967229384	CCNA2
cg04518912	0.0314115964922388	0.035052891587985906	0.1582361904140779	0.04716170654745106	SMARCA2
cg04527057	0.01634129873262848	0.017693941004634825	0.11473277106215839	0.020172469946034968	PCNA
cg04557695	0.05550112351262073	0.05636317528607491	0.022235913544900305	0.9321560878762288	CDK6
cg04562739	0.014986577861171269	0.016328325248208198	0.12370583926156128	0.007126666096825382	PCNA
cg04630321	0.014530950229058134	0.015518827386382545	0.09489050171090743	0.045494765136794145	POLD3
cg04631283	0.7852715590770467	0.7829942953626009	-0.00418985004039825	0.7152620375761387	PRMT2
cg04646113	0.03328278482042244	0.0395808536077752	0.2500265751576412	0.2598053645017545	SIN3A
cg04667586	0.016358909999373866	0.017622916305807815	0.10737606241926947	0.01214237496773819	MDM2
cg04680304	0.09503028983964051	0.11141664930794438	0.22950550009647938	0.12678177393570964	RRM1
cg04696559	0.08566016682701609	0.09137946611142912	0.0932455266164458	0.22130465804281765	SKP2
cg04700737	0.0247606733695531	0.024339359700433577	-0.024759334020998183	0.8289148351493949	HMGB1
cg04709886	0.017250037504074812	0.017423504122855683	0.014435301779931776	0.7325925713869179	NPAT
cg04725669	0.029464254680080362	0.03211348860535618	0.12421362617709829	0.04907569304053553	CDK6
cg04726876	0.07248738804064916	0.07660840842138172	0.07977274396975485	0.08257575503005145	SMARCA2
cg04732910	0.01850397836135643	0.018813140367114175	0.02390520558623706	0.6098501745662894	MDM2
cg04737361	0.028817245226241996	0.02921739805261894	0.01989527683779889	0.8003032924871339	BARD1
cg04762346	0.015223054442632597	0.017814885407547696	0.2268253448583752	0.152764012889737	DNMT1
cg04788931	0.01291449709271859	0.01786542520065538	0.4681787866272174	0.3250205929064037	RPA2
cg04806553	0.984343106847736	0.9834608775328791	-0.0012936125273156974	0.4041338202039596	CDKN1A
cg04817183	0.03299100371904147	0.0355578015615608	0.10809345800841376	0.25009114996302956	RRM2
cg04836786	0.04461156066687839	0.22646677743781063	2.343809898582617	1.6069144707537512e-05	HLTF
cg04875709	0.01434229384146543	0.016505672294826024	0.20268612177019465	0.32940827650993454	CDKN1B
cg04932149	0.08289900115824296	0.0883132705215217	0.09127552388576657	0.6652304334088499	SMC1A
cg04967775	0.03604713572843463	0.04187473172427106	0.21619531885371987	0.001000752124607383	HDAC1
cg05002512	0.015527011193789617	0.01688967729204864	0.12136161211192512	0.01240551009341494	FAF1
cg05027081	0.0239085608740467	0.015438210158613073	-0.6310217903602011	0.03163488614501854	CDC7
cg05033322	0.031029583128136067	0.035525672101297465	0.19521762883146493	0.0001929712347085881	NPAT
cg05068533	0.08791586980040815	0.06705932833847078	-0.3906855782379921	0.003477976413705285	CCND1
cg05109619	0.2695028713336411	0.23833125258734492	-0.17733249799441497	0.4621006726447371	KIF4A
cg05120225	0.038598292502265784	0.043396594056909966	0.16904479100817046	0.004621235729474794	SIN3A
cg05121697	0.06166396377327249	0.05012521988863221	-0.29889096880669475	0.09304805216163332	CDKN1B
cg05164185	0.06412484237638505	0.06883445477848532	0.10224750579602786	0.1959898316700402	CCND1
cg05191454	0.047627727869520846	0.05321960368832026	0.16015604197835792	0.020652125042928217	CCND3
cg05200606	0.0718984888614022	0.07826629893495639	0.1224297752762038	0.03552059124433802	CCND1
cg05250953	0.025253691075411998	0.017357007390201056	-0.5409760405061413	0.03270943449718082	CDK6
cg05312305	0.030985867502040382	0.15961272405401106	2.3648934006436324	0.0007320468906979696	ZNF655
cg05391423	0.06945979621768968	0.06904192087219607	-0.008705574640130786	0.9086310824125232	CDC7
cg05479194	0.03836455507978036	0.04043992509864616	0.07600630131654754	0.398018468767104	TP53
cg05508447	0.025525656372263	0.02752240316815185	0.10865838770011199	0.5098599041271719	POLE
cg05515713	0.015118936772694635	0.016305866854586244	0.10903445312880143	0.06299233792152295	RRM2
cg05555455	0.23202637159709819	0.24714206337385347	0.0910517889069943	0.6508694566702801	HLTF
cg05569124	0.017753712712445018	0.019425081239785254	0.12979987519132957	0.011744788215413785	CHEK1
cg05576539	0.04426825442163829	0.04945960797444683	0.15997831826930956	0.004488032141367609	FANCG
cg05617744	0.06898835151895345	0.05782913695690445	-0.2545562161475384	0.0942891918197169	E2F3
cg05642873	0.07464104749760476	0.0698320990958226	-0.09607889321909802	0.09185451524681972	RABIF
cg05669285	0.09240444841186969	0.08880720993781258	-0.05728549706685892	0.34613636576327933	MCM4
cg05682094	0.02250888176441536	0.02433058543858457	0.11227664874153358	0.05036664089054113	PCNA
cg05741483	0.05800478414876847	0.052691678121475606	-0.13859676918970804	0.19910215989637645	PCNA
cg05759269	0.0392693742795111	0.03779596468595746	-0.05517239793255732	0.25078213643622066	CDKN1A
cg05786725	0.022994526071585364	0.06229276525191866	1.4377741534657196	0.06710040100724234	RPA2
cg05871607	0.10406935103464891	0.10648249094300626	0.03307097570243602	0.7588617755925462	RPA2
cg05927173	0.04304771881604491	0.04808174876773337	0.15955258048049564	0.011729293412593201	MYC
cg05944369	0.040847599421578194	0.04345528765652425	0.08928044051118647	0.4644260830121726	HMGB2
cg05953180	0.02506640127464295	0.02661935080241221	0.08672050032623889	0.16881044462298114	MDM2
cg06053805	0.010725929804834245	0.012377329972785109	0.2065974142748135	0.32981593654002384	NPAT
cg06079963	0.2476091010567592	0.23905361832067	-0.05073010034268561	0.8403899861666941	POLA1
cg06090383	0.060965356426726444	0.08321277141239404	0.44881530490771765	0.00560960664523186	SAP30
cg06100227	0.038589594203968514	0.03592447971040138	-0.10324461056377009	0.1573424236750727	MAPK13
cg06128182	0.03239303287006112	0.036545221321921444	0.17399922071972612	0.006362732347076729	DNMT1
cg06176410	0.0387914662731072	0.044275622762022286	0.1907732903286169	0.0445103432325403	RPA1
cg06208339	0.08667291432928753	0.2935085887577707	1.7597496002505562	2.7398997825474736e-10	RBP1
cg06216620	0.029749846204691666	0.03491280868547574	0.23087421405089564	0.1911351823097926	STMN1
cg06258179	0.015211333271390895	0.016364566734709284	0.10542879571901431	0.03339991072943165	CDK6
cg06261370	0.030879685967789876	0.035284614683116486	0.19238117434842875	0.02138482344554369	TYMS
cg06317056	0.03163211761080307	0.03668145620971118	0.21366077308046866	0.01217356727982456	TP53
cg06419270	0.045876906462734054	0.04407435705229278	-0.05782858794113868	0.26667516489717197	E2F2
cg06438337	0.019415288648292707	0.01903656830161099	-0.02841972679030092	0.7621911641916165	RABIF
cg06452669	0.01631751778327023	0.015451517721734226	-0.0786730581161376	0.3843520552942282	CCNB1
cg06467767	0.01835641408465498	0.019666420285579043	0.09945012317330328	0.2922192748476022	POLD3
cg06470552	0.030922237168050887	0.033257165462890544	0.10502051229197436	0.07192905031069018	SMC3
cg06473843	0.023520684723288287	0.02864300177370639	0.2842526344608437	0.007347400986708054	HDAC1
cg06526778	0.021992867857036514	0.0231548434775999	0.07427826168185693	0.27649624115078475	RBBP4
cg06536629	0.018437199313760245	0.02051715554053189	0.15421121119534958	0.021264487843214924	MCM6
cg06604811	0.049003828895145936	0.054379336062484185	0.1501640590216536	0.0018893534564763022	CDT1
cg06636316	0.02183767508077722	0.029244658749054537	0.4213538848018537	0.2859376416906342	CCNE1
cg06675530	0.02088168729749465	0.021941621429284283	0.07143185080013928	0.5487516097430778	CDC25A
cg06689961	0.03503445503224162	0.03596062729723155	0.037643732441879796	0.7812032825170516	CDKN1B
cg06712627	0.020644151072362216	0.02268909051211326	0.1362656867041427	0.13439705392311094	CDC7
cg06716436	0.026351403822127903	0.02861423668950701	0.11885330140243992	0.041305934128341104	DNMT1
cg06725035	0.09448809733609088	0.12552030209685636	0.4097162200152199	0.03328457733184638	PRMT2
cg06745957	0.03071111020135651	0.03315934471161319	0.1106548304281021	0.42893160583232315	POLD3
cg06750635	0.00966487092195351	0.010683025077660746	0.14449785823140351	0.31072783759273315	NPAT
cg06762614	0.02020971109778366	0.02097717753122622	0.053771878849193454	0.2160351251254392	CCNA2
cg06769082	0.053359775557637844	0.17384972311029545	1.7040162659220028	7.776783191816611e-05	ZNF655
cg06793798	0.08698611035749963	0.08860471443826791	0.026598408290349707	0.7823478573659507	CDK1
cg06841464	0.040011023550918796	0.041913206974948415	0.06700737723776024	0.21762201946286067	HMGB2
cg06952910	0.04211342034137161	0.045118115908500026	0.09942677119449025	0.5399189229058039	CCNA2
cg06979550	0.07587342644900939	0.06107429772565445	-0.313029321911415	0.0007406298013710224	CCNB1
cg07003055	0.061413834796847505	0.07110344015354163	0.21135567202855515	0.08145178257092384	CDC25B
cg07096248	0.03336020208376361	0.04946112607470558	0.5681670576208891	0.17275921090183263	RBBP7
cg07112531	0.02748839757688103	0.02006375704124755	-0.4542310247968837	0.043542006406424826	CCND3
cg07116851	0.022265640320664595	0.028583304479316948	0.36035361245624564	0.0006745041290921861	CDK4
cg07121182	0.02101360889809859	0.14044516037244398	2.7406110529233065	2.0750864098567906e-05	ZNF655
cg07142859	0.013686599170201158	0.01635000453783251	0.2565270241468862	0.35258523905033745	ORC1
cg07143052	0.04859462427281316	0.05222260262773826	0.10387763321221147	0.7806469008248836	SMC1A
cg07149785	0.04537864580457017	0.043215672736110745	-0.07045893680845612	0.31317714280308884	CCND1
cg07169764	0.048744509113466034	0.04940944605369147	0.01954716750780956	0.9692606338058202	MCM6
cg07224454	0.02578519261880773	0.028521497026920955	0.14550688476959464	0.3540382494265858	SIN3A
cg07235253	0.05439308497943335	0.20123035601815392	1.8873527974195803	6.206662392683211e-08	ZNF655
cg07312556	0.021831291715042497	0.03429034344759752	0.6514048598789306	6.149390781880197e-05	CCDC6
cg07320819	0.026161463955320444	0.02645877117111598	0.016302785766699666	0.9073636239247498	RB1
cg07327202	0.013289871005518416	0.014342938562601878	0.11001353024768425	0.017588471312876316	PCNA
cg07328495	0.03215599596435927	0.034837622130325124	0.11555838038301067	0.017924434980984692	SMC2
cg07353572	0.017746688674645746	0.018953924500721468	0.0949467365932987	0.47496420854424304	CDC7
cg07388903	0.02753384195496816	0.02563802620622422	-0.10292073397531813	0.4608002738364996	TOP2A
cg07410075	0.06182992403559245	0.06212491964086433	0.006866847436787403	0.8901655892877578	CCDC6
cg07417733	0.03286239423013942	0.03143839228767297	-0.06391015122044914	0.33589884790444846	MCM4
cg07469637	0.0894999093708293	0.20377627672246543	1.1870279786554614	1.3920456512996232e-05	CDK6
cg07472750	0.213489459720344	0.21613701646171843	0.017781331204140438	0.8858168850594501	HMGB1
cg07479961	0.037260633988190774	0.026593101436102346	-0.4866001797207694	0.13489588913018138	TYMS
cg07484673	0.0216606959568117	0.2582542702833908	3.5756407020186183	1.3269316829499418e-08	ZNF655
cg07526021	0.03717503460998476	0.03638911660552012	-0.030827057175653406	0.6535286349914833	DHFR
cg07541443	0.9550565941865164	0.9608154488923983	0.008673122172127436	0.0013920812433956343	TFDP1
cg07544511	0.024344943352400474	0.024893191716152483	0.03212907574271952	0.4921929662604656	SIN3A
cg07545636	0.02021627039598484	0.02272507606008452	0.16876825726954942	0.010592831219396545	RRM2
cg07565236	0.01998605286772837	0.021089291483458793	0.07751705100209882	0.5133281971287444	CDT1
cg07594474	0.014567123957538385	0.015716614409397256	0.10957440449941455	0.12251915538867576	CDC7
cg07652213	0.015563649541011373	0.015561034457602693	-0.00024242931264849735	0.9983402493962071	MSH6
cg07663496	0.04848315487348367	0.05455355438393337	0.17018961675608738	0.005061347887745291	RFC5
cg07663571	0.017194631612177106	0.018840466363762288	0.13187646980413223	0.5315044114384398	CCND1
cg07666247	0.9524862647531522	0.9582974740256233	0.008775277366167166	0.01984869359592274	SMARCA2
cg07718463	0.03385109189832331	0.03678902191221706	0.12007295073255818	0.222583937985856	CCNE1
cg07781399	0.09117077874821619	0.08327473421105386	-0.1306926543792611	0.09014292222540318	CCND1
cg07806866	0.019640007210258367	0.019518179451898144	-0.00897696675446001	0.9245126352197807	CCNA2
cg07837434	0.04425930695105259	0.050947766394172804	0.20303803804834614	0.034631157649319406	MCM3
cg07871324	0.015868659050476325	0.01632388359799896	0.040804106962288214	0.38485850042308656	MYC
cg07897448	0.015048714700167255	0.01658238854349382	0.1400115563015033	0.03988356375516922	CCNE2
cg07907534	0.08402317265587611	0.0939534175442502	0.1611583784556771	0.09895169100603404	SIN3A
cg07911682	0.0792882009009415	0.08116715778092165	0.033789905330615225	0.5283492700371473	FAF1
cg07911865	0.015605165986867467	0.01916697136401263	0.29659868724392263	0.11098561825101014	DCK
cg07991600	0.04236602478955386	0.04671759720752759	0.14105830827220428	0.3435091815541407	TP53
cg08020962	0.02160984088567929	0.015071407075015327	-0.519874335560528	0.02771463594151722	TTK
cg08024409	0.031127103369257735	0.14502317626538191	2.220040243239039	7.684452377776163e-07	ZNF655
cg08133824	0.05947756691130551	0.0760315605545794	0.3542527715162154	0.00499180242981596	MCM7
cg08169949	0.26644722300152707	0.33380820095644825	0.32516960213439927	0.10831560896949477	RPA2
cg08170622	0.030226307886252014	0.03327938755520442	0.13882411767451497	0.14418435301229868	CCND1
cg08179428	0.027172502774604007	0.03220974906465077	0.24534996738443784	0.007603963945897335	SIN3A
cg08179530	0.013792331278596595	0.015361456440365427	0.15544867429297882	0.006546127906415926	CDKN1A
cg08180952	0.039118945224516866	0.043190155526253805	0.14283504064003405	0.13445086281664564	SIN3A
cg08210001	0.04346679122243293	0.04722651513388791	0.11968348445095531	0.021574034265710383	MCM7
cg08227385	0.020137838670450957	0.022581292384059537	0.16521920570527457	0.011391863830902734	CCND3
cg08298587	0.023112720763162294	0.029300772632359716	0.34225160786630165	0.010226499353623998	E2F3
cg08309311	0.015019112096478493	0.015278463901603718	0.02469997617403692	0.7348376444528105	MCM7
cg08326996	0.051580102322391824	0.0614348900493113	0.2522435873674517	4.741216816835161e-06	DNMT1
cg08344341	0.021390691569020633	0.02211305619299585	0.047915304265841334	0.7479959479503404	SKP2
cg08363715	0.042221491955219015	0.06203947207338522	0.5552088505483408	0.07584991699336108	RBBP7
cg08410028	0.038087176891406886	0.03856202358713575	0.01787540464748258	0.7773821087027567	CCND3
cg08417804	0.04765618165148066	0.05325155532767771	0.16016029966751824	0.021511561129313503	ABL1
cg08428512	0.036849028500480545	0.045087102250568556	0.2910882067504796	0.0002477492557599635	MYC
cg08527546	0.03646986532982845	0.032955404078287405	-0.146189812323531	0.2466033967093374	WEE1
cg08548489	0.04041653551402223	0.04132216305246929	0.03197011568934078	0.7966326276635917	CDK2
cg08613513	0.06323071168234996	0.06510417543851894	0.04212461560268895	0.6767786016209367	ORC1
cg08644711	0.023565838660510662	0.024751768595332544	0.07083458932040286	0.589352878341145	RB1
cg08646372	0.024756935262233017	0.021091221638082004	-0.23119006910389284	0.07755025676804	HMGB1
cg08674342	0.02928329051766222	0.030677311683275095	0.06709438588696484	0.7476143103215663	SKP2
cg08691479	0.028369683910058462	0.028392043407260748	0.001136608729987492	0.988401640105621	WEE1
cg08770869	0.06394315749741188	0.10893601206693186	0.7686190681139591	0.0482528605860542	CDC25B
cg08829281	0.023369289413075936	0.024948174474644477	0.09432038658078952	0.2052663084936284	POLE
cg08839620	0.0298993907497743	0.03006165503774948	0.007808351304093426	0.8908985451616706	POLD3
cg08890084	0.026202241223100175	0.028760555614375266	0.13440132817656494	0.13657087420269964	FAF1
cg08951958	0.8121436196518816	0.8854687652740609	0.12470654063633173	3.9151611434982085e-15	ABL1
cg08975560	0.03020129518990171	0.0299905370440422	-0.010103064259136938	0.966085133227522	CDT1
cg09011324	0.035025590154295384	0.03697761199961539	0.07824269987861414	0.2904046667961739	PCNA
cg09021817	0.846366187005084	0.8848733878396419	0.06418905005693515	0.0005730266029452894	RPA1
cg09031657	0.03501676916551676	0.03841880849980496	0.13376679758363882	0.030165925946133505	PRMT2
cg09036220	0.017818279560209517	0.019071462714075615	0.09805745302256512	0.05396916620240176	RBBP4
cg09096528	0.018044284040841286	0.018805857329648627	0.05964017681761624	0.4184418240321086	CDK4
cg09139144	0.0572355429308822	0.05603146453914054	-0.030674128379287888	0.6173717253532308	ANLN
cg09142942	0.05107031058369542	0.05598992982565272	0.13268253905083052	0.09275630960940161	CDK6
cg09162056	0.025780191963381615	0.029503182052737397	0.19460755783126504	0.05979070770633519	HMGB2
cg09177349	0.01467434697699952	0.014914623656758469	0.023431270959452303	0.6474599951405321	HMGB1
cg09203961	0.04751087354787531	0.050820270947448155	0.09714633433992213	0.4119335254078491	HMGB1
cg09243735	0.028450012316364393	0.03184312334437324	0.16255257299882714	0.16055293557941486	BARD1
cg09255694	0.043743677658769395	0.05385929852704077	0.30012092297686116	0.0735135982885507	RRM1
cg09303136	0.012441208181466072	0.012762658151051591	0.03680224444801689	0.35174199194562594	MCM4
cg09304040	0.05368354901775738	0.05784946791939373	0.10782363873841565	0.008745779974433916	CDK2
cg09325174	0.05414752883932436	0.06325135295660622	0.22420084135012225	0.06271420626784256	POLE2
cg09326546	0.023892203187182815	0.02494966176703507	0.062480361534280805	0.2961528572147337	RAF1
cg09337653	0.04535122366242972	0.046285851158187875	0.029429774217469753	0.6224397171277251	SIN3A
cg09374293	0.5874408208829738	0.7382024190528889	0.3295729441395951	9.293936989188917e-07	PRMT2
cg09504352	0.02512544835003208	0.028675571843133248	0.19067291586113647	0.009138340366527161	CDK4
cg09551996	0.0839951860245463	0.08090399510777214	-0.05409569986113108	0.4385972925528049	CCND1
cg09552517	0.022498674677163565	0.02420223396154247	0.10530020055083024	0.005387441539447778	SIN3A
cg09592603	0.03129114905136512	0.10130883601137053	1.694933467131467	0.016701992574962504	CDC25B
cg09704448	0.9234786165205018	0.904823718938098	-0.029441807017476753	0.019282186812646228	DNMT1
cg09710605	0.039957096387485735	0.03852061134985383	-0.05282114883387042	0.48575262739683167	CCND3
cg09713000	0.018427235441410228	0.019422561329896212	0.0758938213042686	0.05397354825528951	RFC4
cg09774179	0.9810349327514544	0.9651010656909145	-0.023624479155881214	0.03854283376166518	CDKN1A
cg09781971	0.03749225131352927	0.04110757961871722	0.1328119713128484	0.04581649391182765	MDM2
cg09790959	0.9567975015413551	0.9557384623133606	-0.001597743339074588	0.6765941649244618	TFDP1
cg09796501	0.043606412081542874	0.04488647665458135	0.04174056602577821	0.8420825209093349	STMN1
cg09800235	0.9124442846392208	0.9022059781510702	-0.01627962261743328	0.12283804590603582	POLE
cg09801353	0.010234512464048105	0.011083054226566986	0.11491312956061335	0.20503064888654793	CCND1
cg09838070	0.9797519943321206	0.9780968073445344	-0.0024393412050920577	0.17911887739603294	E2F1
cg09844983	0.0583284208995534	0.06433505574965649	0.14140604965190123	0.23026509831629471	RPA2
cg09859272	0.02013104291358948	0.02160801779189625	0.10214481806817856	0.03833747227364588	RFC5
cg09898070	0.16159356734796776	0.1658636497264848	0.037627974397391246	0.619691421463112	MSH6
cg09952701	0.06364341619040899	0.05882980348867265	-0.11346406017896124	0.13634170716091126	ABL1
cg09999250	0.048718885769269256	0.049078632672018105	0.010613917853826944	0.9033614741997834	CCNB1
cg10002561	0.013609236184643325	0.014714133582656207	0.11261649589991272	0.021427614920350523	CCNA2
cg10027562	0.01705705175425976	0.01974134164133892	0.21085173620534753	0.0007303752820346311	E2F3
cg10057318	0.04390968250411244	0.049593580505935306	0.17561428444508198	0.002845986242208174	CDC7
cg10122932	0.06658265843556736	0.06967517753874054	0.06549829956175393	0.48743499832131265	MCM7
cg10158674	0.034641880455709845	0.03744392062572701	0.11221425691699864	0.0524160805180358	FAF1
cg10187059	0.01687216383721374	0.016681155669819453	-0.01642576750655119	0.9473754661039272	PRMT2
cg10190698	0.028400857403254633	0.03940168289478013	0.472322765889105	2.1737567176045963e-06	POLE2
cg10288784	0.026608957215807222	0.027070959295949083	0.024834038923801264	0.6284507288015003	ABL1
cg10302293	0.037429641679807044	0.03474927857045596	-0.10719821077931199	0.5564734244131275	RFC3
cg10302505	0.03364933870097181	0.03593266377983577	0.09471773764201705	0.06787312593704285	MYC
cg10330248	0.07270165772420606	0.06062408135320865	-0.2620972795205636	0.016108764961535803	POLD3
cg10332422	0.9225345233585956	0.9339549007971115	0.01774998501651863	0.030117700910928313	TFDP1
cg10333041	0.0451393362706845	0.047708421436595747	0.0798587463254569	0.6664590545203475	WEE1
cg10341991	0.0549118668958063	0.052828792275113744	-0.05579353226286642	0.5633392163924491	CDC25A
cg10368518	0.020216421535559234	0.024578682400986054	0.2818799271136817	0.3529968851691677	DCK
cg10393416	0.07073484233042242	0.07629834923846872	0.10923081582769081	0.31396090987162395	PLK4
cg10439691	0.8917008385286791	0.8754554994330134	-0.02652592744897544	0.002261336940241841	TFDP1
cg10464656	0.9849021612290478	0.9837401064223918	-0.0017031950690756168	0.09995067265326196	TFDP1
cg10483776	0.05023812426652091	0.047393368725946586	-0.08409738800193192	0.6049833163538637	SIN3A
cg10507582	0.08342072297422423	0.09056098050813872	0.11848376283831644	0.11151708248440324	RFC3
cg10515953	0.019720697358102342	0.022335960338693093	0.17965771609173314	0.0010728877835474455	CCDC6
cg10518262	0.019578315561884028	0.02063581496332159	0.07589376863556775	0.09411129732714708	CCND1
cg10523693	0.05809876615017686	0.06718830039465712	0.20970251081427477	0.038712573442365394	RPA3
cg10539418	0.08847545434278921	0.08759808935884522	-0.014377862354373374	0.8100255846514183	CCND1
cg10545927	0.0806061197778628	0.09955130153155235	0.3045508026277182	0.013963065652691922	RBBP4
cg10552385	0.013506246377066723	0.014727459138539362	0.12488177014200855	0.6187780056088739	RB1
cg10556830	0.06482462240259712	0.06987583746658704	0.10825177131756483	0.18886859537472936	CCNB1
cg10581632	0.1397558848254199	0.13487422553885048	-0.051294357552146404	0.38402250125771065	CDK2
cg10586042	0.014993091141714458	0.015719574036665903	0.0682642685584806	0.16317954915551666	SKP2
cg10586599	0.03125917394470081	0.03255797533027821	0.058731331932002834	0.3373019235601876	ORC1
cg10598595	0.017149816405785213	0.01702850802950397	-0.010241094651036035	0.9480877866337298	CDC25A
cg10610482	0.037827549195839506	0.036104615979215555	-0.06725401120622856	0.705497306346133	NPAT
cg10611463	0.9580202104335871	0.9549697434814176	-0.00460106679122351	0.24399709036637818	DNMT1
cg10624786	0.07052901756428183	0.0750153328627042	0.08896856360176292	0.039321061393046315	SMARCA2
cg10635912	0.039982150936681476	0.031154281680364514	-0.3599256341631346	0.02581434443940225	DNMT1
cg10657630	0.02329105555313795	0.027622208541888082	0.2460526511936332	0.028633557526232943	PRMT2
cg10767703	0.02009396257089003	0.022305455461299382	0.15063451263687863	0.35869383346298345	RFC4
cg10774305	0.06603299812127242	0.07638813571704202	0.21016143168513093	0.12292740771599876	CDKN1B
cg10779184	0.020228202367697984	0.022766867859496158	0.17056771036369528	0.0730008351442554	CDK6
cg10800280	0.10664396181671357	0.10476978215451208	-0.02557960979712333	0.7390891769785358	CDKN1A
cg10832291	0.02630020406937294	0.02568921212140446	-0.03391134976976675	0.4779309666560356	MYC
cg10836034	0.05210061457791277	0.06346824891027017	0.2847346485878067	0.06708043734256645	MYC
cg10842753	0.012086309155016494	0.013467121092081032	0.1560677241649173	0.0014773615840115955	HDAC1
cg10936763	0.06185406233844744	0.06516408870692811	0.07520877928741673	0.15519655817752792	CDKN1A
cg10955642	0.027970253023560494	0.026429261045611514	-0.08175721651929752	0.674271154768626	MCM7
cg10975586	0.01628476270229299	0.01789845906536035	0.13631268940550242	0.053531887991949564	E2F3
cg11014917	0.05466812690643702	0.05900922945300576	0.1102406743028193	0.06754495684826918	PLK4
cg11017226	0.030300155917136026	0.034750624158561075	0.1977136729519387	0.025656503227549646	CCDC6
cg11027570	0.09415860889722899	0.3899532855109427	2.0501363953267555	5.371505701394002e-12	RBP1
cg11038280	0.08183921785972306	0.08995895521133475	0.13647454840487871	0.19807465741560218	CDK6
cg11047295	0.04622995745376029	0.05063427667151779	0.13128630744397007	0.006474764576607253	HMGB1
cg11081034	0.057658651415778826	0.047590484641492216	-0.2768639475092951	0.0027275776357078094	CDK4
cg11184237	0.023771123077190582	0.026669767742937837	0.1659951953965745	0.045699911550593476	SIN3A
cg11186122	0.026256297204114074	0.03127841331908032	0.25250385552743715	0.1819471648681979	HMGB2
cg11186962	0.012308064771639322	0.013285271826811666	0.1102238057338896	0.0239373583234242	TFDP2
cg11190277	0.08638763577012076	0.08834005876230691	0.03224295059019705	0.7177925259028921	CCND1
cg11207852	0.024463423456462435	0.02411180768414867	-0.020886496235933364	0.7258529937701452	CDC7
cg11220133	0.024871725824798036	0.01841879757547674	-0.43332773641635264	0.08722513298194982	MCM4
cg11297934	0.02093664553510385	0.02361335277956463	0.17357258697604094	0.09511838033938468	RAF1
cg11304457	0.022405224233474696	0.02565969041281685	0.19566859906441408	0.48660454089088734	CCNE1
cg11310082	0.044227649818527094	0.046693020982777875	0.07825835031582565	0.5168385444126422	SIN3A
cg11380607	0.030436635633575227	0.033315735202518036	0.13039483410583458	0.03740980609306794	DNMT1
cg11393025	0.026142052589850417	0.028701967688365117	0.1347772241520707	0.13398828571316984	TOP2A
cg11398323	0.18007288001586155	0.17781528364194155	-0.018201587122049254	0.8897328151114284	CCND1
cg11449070	0.06462089998939238	0.05238380964054003	-0.3028798592007737	0.4917351615449448	SMC1A
cg11464064	0.03682984812494938	0.03549148776172036	-0.053402396258194644	0.3768727435532334	ABL1
cg11542231	0.029038111267135888	0.03517219190946434	0.2764876268121373	0.1968259324402039	RPA2
cg11553721	0.7658920730104503	0.7730942501315203	0.01350320131419144	0.48077158549313315	TFDP1
cg11603030	0.021959142080969777	0.025570769416496535	0.2196738805092018	0.14194977269514106	MDM2
cg11613243	0.04233488277502862	0.04688912647915983	0.14740650836939392	0.048344098402929636	CCNE1
cg11646734	0.015063662583460254	0.01598948801909421	0.08605115472038846	0.23973611481698984	DHFR
cg11654333	0.05048769225971657	0.057417621326717364	0.18556182961889248	0.327150522719622	DCK
cg11664223	0.016567902894527444	0.017165765575605643	0.05114319848110063	0.7724024827340823	TFDP2
cg11684611	0.07063451360124567	0.06967755442447844	-0.01967930036340532	0.81526950944556	TYMS
cg11688275	0.02324933202051502	0.028872047105103004	0.31248413556127574	0.3048911408369429	MYC
cg11709544	0.27346436256301115	0.2531395191650655	-0.11142008254938374	0.32274363153935937	STMN1
cg11726572	0.037591475429820546	0.04845833420724488	0.36633927097602154	0.0896844005281841	TYMS
cg11738421	0.03618754352985083	0.03602730842839032	-0.006402305325424079	0.9292448924385557	MCM7
cg11798959	0.02367389122304013	0.026455902853534115	0.160292795025731	0.0011698381280378035	E2F2
cg11814935	0.02217129192013933	0.025961781224858246	0.22769653089294262	0.00362695144023295	RABIF
cg11820558	0.01236596932835972	0.01356188253495906	0.13318212158111245	0.007264708176210848	PCNA
cg11831711	0.014914417859978909	0.018318656238336	0.2966060112319955	0.0005004920283545594	CDC7
cg11833811	0.04265279870770827	0.059452981893038735	0.4791087622689137	0.092206901051951	RRM1
cg11869233	0.034249705947227926	0.03933173391465911	0.19960218619572806	0.5145776276110221	MSH6
cg11882144	0.03661251025018154	0.03667522217582423	0.002469013659354195	0.9789145873547443	MCM4
cg11913491	0.039239676007196606	0.04485312054154186	0.19289523085496615	0.09678721334683921	POLD3
cg11944393	0.03179270711996013	0.03393187335824833	0.09394521669948971	0.045555872836812866	SMC3
cg11977348	0.02501221612661232	0.026738136861161332	0.09626605205354356	0.30649779595118115	SMC3
cg11995300	0.015744496480084125	0.017851104850211828	0.18116574925433832	0.03212637390253609	CCNE1
cg12053136	0.9714888205802172	0.9532148991960968	-0.02739589237008983	0.19583928720154456	DNMT1
cg12057615	0.028945645889281817	0.03258067429444915	0.17067011337145283	0.03393739372268957	MYC
cg12124516	0.054246977840637894	0.06266597778244246	0.20813963102231836	0.15513937122788882	MCM6
cg12162201	0.015815731003720024	0.01801369092297402	0.18773357433602145	0.0007013182013963389	PRMT2
cg12173506	0.021116988193201756	0.02220615269883515	0.07255537684606368	0.3832903353452284	RAF1
cg12176476	0.013923200913514613	0.015005341868209315	0.1079852666161721	0.044340252473056084	SIN3A
cg12181029	0.015112776590306255	0.01636807429479992	0.11511585504878884	0.048829741391163625	SKP2
cg12187567	0.062110640456052794	0.06447950073507454	0.054000128856085204	0.6290091173133479	CCNE2
cg12263469	0.8462250894160915	0.6276848958311757	-0.43100096692473316	3.0268957231609948e-15	CCND1
cg12266049	0.970853277752758	0.965192648270172	-0.008436354989565433	0.5276974919711175	CCND1
cg12298268	0.5307908806951801	0.5659165341766118	0.09244570417305577	0.4097610329399033	RBP1
cg12334911	0.9863082324883503	0.9849965803110055	-0.0019198597381751413	0.5562321184452574	TFDP1
cg12358443	0.018954220730422043	0.019373633221995173	0.03157539036245127	0.7135570206771981	MCM7
cg12365396	0.059639329270594975	0.0588846560434815	-0.018372281918739367	0.7372373819916131	SIN3A
cg12424230	0.01693776659810746	0.01837822303602625	0.11775362679401867	0.036799304510523816	CDK6
cg12428978	0.012253377602441209	0.01338569269865119	0.12751232110288704	0.007550902747787503	SKP2
cg12457529	0.029400894604015855	0.2651745785080262	3.173010516378	8.019982123724262e-08	ZNF655
cg12497564	0.1668950129028751	0.40701423556854893	1.2861384092567518	1.8260395016137645e-08	RBP1
cg12504957	0.030760254838207553	0.03322767028791802	0.11131768842617938	0.10759123148515223	MDM2
cg12531328	0.08965802318814138	0.10588523279493613	0.23999680317034258	0.0817663742515876	HMGB1
cg12536526	0.03832238240445978	0.16138815710016474	2.074275557786303	3.4765191123553056e-05	ZNF655
cg12548629	0.015554428694768755	0.016158378099132863	0.05495698802967486	0.1767766349845555	CDK6
cg12551567	0.06204327803587984	0.05315841605700461	-0.2229767949307192	0.10693156826420888	CDC25B
cg12615535	0.619799141012343	0.6202542568272893	0.0010589759439031707	0.9884304534588142	RBP1
cg12717668	0.11016287034819837	0.22368318188671873	1.0218187330569841	0.00011933022379855094	ZNF655
cg12768250	0.022825049612348568	0.024560372393233613	0.10571443949350166	0.602183090248473	PCNA
cg12796015	0.01391321452348021	0.014319849120491486	0.041560511738646784	0.7891806781940589	E2F2
cg12820191	0.023083053021534548	0.025021314883113085	0.11632355486243884	0.05332645114181215	RFC4
cg12825880	0.02964199939724287	0.0322804830291713	0.12301940368526583	0.00756880429851713	CCND1
cg12848864	0.03924793197434012	0.04833475795423895	0.3004443786046438	0.19808040200774585	NPAT
cg12930251	0.04337133475233431	0.044784811655460936	0.04626769606947998	0.33995352200021045	CDC25B
cg12965464	0.8170032525051457	0.7702336625386013	-0.0850456452594343	5.2864918506415715e-05	DNMT1
cg12994233	0.03739600747146648	0.03884283796520547	0.05476436073223833	0.3454245873705478	CCND1
cg13056269	0.030274642117012866	0.030941231205544796	0.0314206996652774	0.571993402442823	MCM6
cg13099330	0.4269094114325768	0.48932882171657166	0.1968742928720236	0.023490101533462503	RBP1
cg13114166	0.020294468398306804	0.025032804178512114	0.30273336101519144	0.24904870541300136	RPA2
cg13169780	0.03667377963017494	0.04249349715309301	0.2124931211829613	5.008498087461179e-05	TP53
cg13190986	0.0193279104801758	0.02387872139759754	0.3050399108277367	0.0074402560504711135	POLE
cg13227473	0.0524634096965207	0.05437628740541416	0.051666079162618846	0.38818071529404174	CDK1
cg13244804	0.07208641660105106	0.06819638754216156	-0.0800321152341319	0.5224991275892084	MYC
cg13271076	0.04114125307429487	0.038717542520897014	-0.08759835112049844	0.11149618772692999	PRMT2
cg13271751	0.10545883928527135	0.11970872073091207	0.18284823270744435	0.03249832185363367	CCND1
cg13354228	0.0340423057526328	0.02229386707920317	-0.6106818697024818	0.034169562592118174	TYMS
cg13356366	0.01671484953411546	0.01784010630190514	0.09399384373837899	0.5867938252901852	PCNA
cg13365543	0.14420436221696778	0.15337888201862646	0.08898505183942225	0.05512170192991776	WEE1
cg13378886	0.04719759748091581	0.05380360502945537	0.1889894182812065	0.0995086451914095	STMN1
cg13383235	0.040691160319623755	0.05090888006736678	0.32320190859365355	0.007940209875372462	RPA3
cg13393778	0.029509783783009187	0.0333300168141203	0.17562869500969636	0.010406986958569555	DNMT1
cg13398782	0.09300498859282888	0.09491806002219831	0.029374512949141292	0.4565291505155987	E2F2
cg13431205	0.6146161154883996	0.754396516252537	0.2956374182824578	3.7425447186314325e-12	RB1
cg13460942	0.027046110436951574	0.030587105300217764	0.17750244801639506	0.02221851060819598	ORC1
cg13467399	0.05059608262790888	0.046589379410184206	-0.11902457614483807	0.23851148858196344	ABL1
cg13479780	0.014334828950203727	0.017022833223670906	0.24794648458834376	0.3086352255595906	CCND3
cg13485756	0.05480542498880795	0.05338753489073451	-0.03781577164352919	0.4535173036612351	RB1
cg13505011	0.012108717546146392	0.014134073925937032	0.22313128495410745	0.1718646037999243	POLE
cg13515674	0.04339057450233672	0.05002865483382645	0.20537297385825898	0.11902058542879489	HMGB2
cg13521951	0.019427267414080397	0.019960533068596725	0.03906726030836116	0.7247924285622216	CDK4
cg13554667	0.06141522072805696	0.08160270518123554	0.41002073166585323	0.051816841268357505	CDK1
cg13581111	0.03293024857762285	0.03976161321292892	0.2719628889660476	9.296896125783512e-06	SMARCA2
cg13581785	0.014903560252175138	0.016517226882779807	0.1483144779907134	0.6507514824922935	E2F1
cg13599025	0.025480838821139076	0.023007929443436617	-0.14728161473951865	0.5514712672371176	CDC7
cg13608094	0.8633988918645508	0.8738327364036079	0.017329913328408757	0.38013599946644927	CCND1
cg13609937	0.030235183770038625	0.031463527175369585	0.05745206341489843	0.5764593689895045	ABL1
cg13619810	0.04185659762639702	0.04938453386228832	0.23860424772041078	0.009786838932486804	RPA3
cg13622893	0.2067589185060913	0.19140095280970937	-0.1113515494146385	0.6311486221170493	KIF4A
cg13641837	0.05189951194414621	0.060526800915843795	0.22185312910295604	0.0005289727152112333	RBBP4
cg13720316	0.20423473065501263	0.20102199325172174	-0.022874869925536924	0.615037940712222	CCND1
cg13741802	0.0800565477526449	0.08508019528608218	0.08780394045594574	0.6209566202632368	SMC1A
cg13743393	0.036542527324588854	0.025653967989313502	-0.5103944261187916	0.009812618535069255	RB1
cg13747199	0.012487762381060094	0.013899631852259266	0.1545316811361191	0.0022991029864277944	SMARCA2
cg13793178	0.018392679982164456	0.02024462894351847	0.13840749165538382	0.028012540370821726	STMN1
cg13803765	0.8786190774734335	0.9109491086004559	0.05213263313920909	6.217571557073519e-10	ABL1
cg13810570	0.0550440570859167	0.05594251051030307	0.023358189065283357	0.7719161812111681	FANCG
cg13822231	0.010134443392427028	0.010617905104543733	0.06723229806556413	0.5307388123175838	ABL1
cg13909730	0.050088027997652974	0.03209803709094309	-0.6419807386380273	0.06178732530942853	CDK6
cg13910983	0.02073337919241665	0.024122565529477866	0.21842808101480884	0.19553809520618853	RPA2
cg13954297	0.01656565179073975	0.01894353453513998	0.1935105691126795	0.40915350785759863	CDK1
cg13983893	0.03221048775949048	0.036450309691275946	0.17840056467386045	0.035670696335422795	CDC7
cg14002172	0.019304117792837278	0.019733434248952065	0.03173342905744889	0.8893756557782825	MCM7
cg14076195	0.0383036673300316	0.04222929902586536	0.14076177215790697	0.6199204302780006	STMN1
cg14172124	0.01740846230220599	0.020607349573739626	0.24337018907175723	0.08060283522853642	HDAC1
cg14205952	0.011888240887674595	0.011922609485967352	0.004164776979852247	0.975138206701882	ABL1
cg14227086	0.026045480826637518	0.026261076835998678	0.011893004199811293	0.7759182623878849	CDT1
cg14238622	0.018005149910149756	0.020456928914418453	0.184179966113835	0.19814624628009406	BARD1
cg14250997	0.022097694057975157	0.025742113539438005	0.22023468082395126	0.027346794813639528	SMC2
cg14253951	0.05547261968475549	0.0625660336740437	0.17360379029215364	0.0008900860843038951	MYC
cg14260562	0.030689109279790003	0.03344686139890094	0.12414406332018535	0.03725349865420711	RPA3
cg14270612	0.8988504717191509	0.9128237818682303	0.022255242611651505	0.03654602845377398	ABL1
cg14276467	0.0742796929495565	0.06735396863139542	-0.1412048969203273	0.0381804789521448	TYMS
cg14280660	0.019402087963521636	0.021257965190200807	0.1317915919111984	0.33700112447272845	RABIF
cg14290704	0.05370037243818579	0.059835026696060035	0.15605817378398498	0.09042528060361256	SMARCA2
cg14347670	0.05428182048086623	0.060447200059807346	0.1552064087022798	0.18090258622446015	CCND3
cg14443694	0.01932650847349316	0.016473385608191747	-0.23044393579689795	0.23772119930713112	PCNA
cg14457439	0.023595363485931962	0.024813276763096366	0.07260886924575152	0.4519170004642753	WEE1
cg14513281	0.01874716877841916	0.019261912574835775	0.03907822554824731	0.5088046728518686	CCND1
cg14515211	0.049360364957117424	0.053640515369522156	0.11997003707135453	0.040531221778061885	SAP30
cg14520892	0.2414747252377911	0.2234739618945735	-0.1117654470961205	0.6108408417284752	POLA1
cg14550653	0.011744580084195788	0.012566127456806908	0.09754498622025795	0.07726339134374877	MCM3
cg14567798	0.01786047139162614	0.01860477317500294	0.058902643545589155	0.6221027255432838	ABL1
cg14572634	0.02955377850051455	0.030817008227805653	0.0603842159526768	0.814867257709763	TOP2A
cg14578355	0.09056364336306623	0.09821277964456777	0.11697876437449949	0.15347797343852576	ABL1
cg14618681	0.018077009899268363	0.018795227216724754	0.05621029362547198	0.40014013891471634	E2F1
cg14641315	0.019443616016046012	0.020975098979072133	0.10938107026153612	0.5678325320381301	RB1
cg14705778	0.1169861541974836	0.11182296048361572	-0.06512134533797091	0.36801907521794897	HMGB2
cg14750501	0.022989149731176713	0.03126581559529658	0.44363304364484357	0.009434851291561205	CCNE1
cg14751398	0.0779675862318565	0.08713285509869478	0.16034234560221342	0.026717076608095407	E2F3
cg14804635	0.06697581825901171	0.07616721643096977	0.1855298707447024	0.23885334415805856	SIN3A
cg14865507	0.044765024613097226	0.045760683952688064	0.031736635710748674	0.5045603525969391	DHFR
cg14872731	0.043923753523405225	0.040153335933416294	-0.1294814941216957	0.02384157099219956	CCND1
cg14896608	0.9231738460491763	0.9427025189411187	0.03020023070435996	0.050426434416281134	RPA1
cg14922279	0.039376499754664035	0.04479898481330858	0.18613116656548478	0.0035929085674988475	CDK1
cg14935343	0.0643400596769828	0.07017690060320615	0.12527895769578357	0.006760346861307833	CCND3
cg14945578	0.11870778564870395	0.13662398382613242	0.20279620589377528	0.4659571355100077	CDC25B
cg15084758	0.017088471123030427	0.019012062762027198	0.15389174206838402	0.19386480234610964	TYMS
cg15097019	0.014330488401313303	0.019803608862888355	0.46667558098924944	0.41057785475639963	RPA2
cg15124560	0.023793511813191257	0.02823644502500208	0.2469902417524092	0.046658026769624716	SMC3
cg15132559	0.06158079551285641	0.06153027494380726	-0.0011840653850391405	0.9928499831977018	RAF1
cg15172601	0.02511143114115944	0.02667661855262096	0.08723155397632555	0.02569733525218726	CDK1
cg15206330	0.03942326309719426	0.03888553867047528	-0.019813470252367515	0.8070003147320473	TP53
cg15219933	0.03388965197140329	0.03705503618251016	0.12882481261522385	0.47081213782925957	TTK
cg15233880	0.14508898440420623	0.16366816177067717	0.1738357130783509	0.08502718047193285	CCND1
cg15271348	0.8884003284337684	0.9058864814471538	0.02812034819143772	0.019364208434107345	TFDP1
cg15288618	0.5298462545700705	0.5560470390689616	0.06963313986026468	0.360194153872177	RBP1
cg15289846	0.1000304510729877	0.10936335966350634	0.12869021936212047	0.47638611638251993	RBBP7
cg15330584	0.08636691920117372	0.08502583850134293	-0.022577499627755772	0.7755223962479242	CCND1
cg15345369	0.022581269203549595	0.04356048524059418	0.9478934484442365	1.6612780607921072e-08	RRM2
cg15355298	0.06305700178848536	0.07048407632857934	0.160640787614045	0.030565059274052387	MSH6
cg15370815	0.0769449410384141	0.07936815377350998	0.04473377091761002	0.2362192456138784	NPAT
cg15427160	0.01726045467307703	0.01666523652205151	-0.050628675236178665	0.7020986814172234	RFC4
cg15434599	0.050904871083225306	0.05303284382896999	0.05908239923160091	0.2277064510084826	MDM2
cg15438497	0.11149261977927492	0.2112511440234199	0.9220109397440375	0.0006511402989579005	HLTF
cg15453599	0.05826850630810324	0.06193253978303331	0.0879812823534056	0.33387251491757863	POLE2
cg15504467	0.036622518111386976	0.039867736957726774	0.1224907227075569	0.020385318696755736	NPAT
cg15510790	0.05915987549858508	0.06419133909675406	0.11775964109166166	0.03840866603986804	TFDP2
cg15522118	0.0542543666007903	0.053247348956900475	-0.02702955669547762	0.6192932879879469	POLE2
cg15545871	0.021205967416590765	0.02117393123386358	-0.0021811496593815683	0.9911835243256893	HMGB1
cg15619745	0.0625081789812128	0.05978834704919622	-0.06418064814764893	0.36892598997780335	SMC3
cg15663092	0.029693459541658893	0.03220794401992043	0.11727138043845911	0.06234644505756177	WEE1
cg15769256	0.04827090078240853	0.05346423968151326	0.14742049781203737	0.040594226895668085	SIN3A
cg15769921	0.016639210490112754	0.01966491540875497	0.2410369993360833	0.011028267773532177	TOP2A
cg15772393	0.03385856348766305	0.03399707991409256	0.005890069832132002	0.9272479004017702	SAP30
cg15801573	0.07978742130972921	0.09946214683805672	0.31798625146428827	0.015407605234806382	MYC
cg15809230	0.016266102355360947	0.01785654410228973	0.13458429567189342	0.01025422846129663	SIN3A
cg15822087	0.05688110223196483	0.06317569060071362	0.15142010845959405	0.00165470975826456	SIN3A
cg15828085	0.02034446745301623	0.023632212289738438	0.21611817490236088	0.25813828227259006	CCNE1
cg15851274	0.04054433709152279	0.043206502620454335	0.09174803131112853	0.4752013645082451	SIN3A
cg15857731	0.025279722695981104	0.0265427580586214	0.07033765090632148	0.5159752592488664	CDK4
cg15954335	0.02443310240426892	0.027390186465238813	0.16482202547393887	0.21293737271273136	CCND1
cg15984822	0.07287694642830936	0.07413700734572996	0.024731368792240176	0.5343695074128734	CCDC6
cg15996282	0.012086722405495798	0.013646925054092566	0.17515284004871642	0.016394049370931994	SKP2
cg16037679	0.0610104552864211	0.06670685062585846	0.1287784334415684	0.026752978337050152	HMGB1
cg16100135	0.05503058382331871	0.07391162596705587	0.425567677274822	0.0059972761522551965	MYC
cg16119852	0.013749393704958736	0.014974412597249244	0.123131408611262	0.2636107425889936	FAF1
cg16120811	0.13096939593815016	0.0486683927236531	-1.4281726962806311	2.2577921669137442e-20	WEE1
cg16136434	0.04048042793444672	0.04151682338062599	0.03647152010356733	0.6771703093513275	ORC1
cg16139011	0.07653329407026752	0.07931230931480554	0.05145729433485601	0.4118201813153227	WEE1
cg16148416	0.014232448708058872	0.01529169869005927	0.10356477803589552	0.08039049189815273	RBBP4
cg16191024	0.043567536154342515	0.04469562561599624	0.03688011321284366	0.558341902848831	CDKN1B
cg16246698	0.05166679274000959	0.05914045005573752	0.1949078923102117	0.00809493498408408	POLE
cg16247290	0.05985816287331444	0.06292534816592948	0.07209329255494795	0.14591302664188702	ANLN
cg16284168	0.052803578661640024	0.05455132107485528	0.04697842606685918	0.3691670075713984	MCM7
cg16285240	0.031469321120155505	0.03285383537596062	0.062115745371754155	0.30693329233783906	SMC3
cg16286275	0.021995393671991405	0.021698724264922822	-0.019591198070531272	0.9293802448557353	ANLN
cg16328273	0.03892137201375238	0.04119604451828842	0.08194325484323967	0.21559905520744466	CCNE2
cg16353413	0.04059268740892036	0.045370982505099744	0.16055004571773926	0.002094812434085001	CDC25B
cg16372543	0.05024697378626262	0.05231391915216828	0.0581581450555381	0.2145018295940809	TTK
cg16374953	0.017082960284705687	0.016559213174608754	-0.04492387587331851	0.8158325304762344	HMGB1
cg16401290	0.014169453549129652	0.015302923241965792	0.11102314896880006	0.021264803107200733	DHFR
cg16484811	0.02802331562519372	0.030325524212025366	0.113904923495681	0.37588811823789037	CDK4
cg16504939	0.032474982059081656	0.03543739351701861	0.12594376637135365	0.6856358872595567	RRM2
cg16527334	0.05385740148735339	0.06057288035317411	0.16952739150684615	0.065988563673215	CDK6
cg16551481	0.9523511814715356	0.9560802309601626	0.005638020854563608	0.1062487617354326	TFDP1
cg16569664	0.022903561387507602	0.02613000538811763	0.19013547462866326	0.07997826837514775	HMGB2
cg16595246	0.024472179283673463	0.03428040515935929	0.486241579472223	0.0036663556745275432	MSH6
cg16693212	0.04132771604112766	0.04551608606119491	0.1392668693167488	0.005433104608321242	NPAT
cg16711828	0.01778298032539791	0.018021045931949455	0.019185615000223394	0.7389675087527898	HMGB1
cg16716518	0.01675110158457897	0.017980371367296303	0.1021668455561519	0.15487194171409419	CDK4
cg16718094	0.039208951726304245	0.0431232733133839	0.13728362030134136	0.17743242424988712	SAP30
cg16788234	0.06550635982624851	0.06694006658298543	0.031235005414375808	0.6727786952835118	NPAT
cg16807911	0.2398060656849031	0.2558107536085226	0.09320876165970357	0.17347178149270998	CDK4
cg16836589	0.11931075150541395	0.15191285254381567	0.3485198786660833	0.0007744857380460815	CCNE1
cg16965475	0.025205711175924128	0.030161358389455422	0.2589507449394311	0.20667660176944713	ORC1
cg16969182	0.010510221702608404	0.011179134880925971	0.08901544491278696	0.4348648783941472	CCND1
cg16978043	0.03199896055337446	0.04541327581273488	0.5050890652632298	0.3387200856868	RBBP7
cg16988129	0.033493290565316775	0.03788413705154371	0.17772176434609335	0.052738557310852065	CCND3
cg17055959	0.04169319531161905	0.04171326538307564	0.0006943105576808306	0.9937660656408743	RB1
cg17182870	0.03556063753019212	0.040075618775624586	0.1724436070547601	0.004000457276462782	CDC45
cg17206029	0.24811092032571563	0.22856667177992282	-0.11837018148548806	0.5868153072538149	KIF4A
cg17215532	0.03134973718346589	0.02066402144976123	-0.6013323023054659	0.02631938514900339	RPA3
cg17220042	0.010522407674651112	0.011244035502362817	0.09569506277141457	0.1597657025877123	E2F1
cg17236576	0.01586451100485045	0.017296198878756486	0.12465196352810053	0.07822470765100804	CCNB2
cg17243659	0.02002303315407943	0.026546486920329813	0.40686041702032416	0.41379411475408256	PRMT2
cg17260725	0.034441873570159	0.03847731601072944	0.15984454263051429	0.004027324583939311	CCNB2
cg17327186	0.047281466788192776	0.05286322705805509	0.16098970541400992	0.0008562651691887584	CDK1
cg17445987	0.06927030514257757	0.07348342867872514	0.0851819139683242	0.21431221374977347	DNMT1
cg17461511	0.02328438817795281	0.02784222251085329	0.2579114048862447	0.006222678486914799	TP53
cg17502984	0.017914498833957754	0.019129713877733507	0.09468761144062762	0.5346193262513728	TTK
cg17505251	0.028740521374386385	0.03130876509581165	0.12348037212948387	0.03720486997885757	MYC
cg17510997	0.024008443806980917	0.026712926355399062	0.15399613623693573	0.5156762536735839	RRM1
cg17565360	0.06644232770015486	0.06578876746318914	-0.014261332247901748	0.8949283082105188	RRM1
cg17565490	0.051841838928570055	0.06599746756510493	0.3482937726090942	0.09114941627309493	CDC25B
cg17603057	0.020796162884390117	0.021903237695271124	0.07482678187147253	0.5654235614649643	STMN1
cg17623341	0.01901857793194973	0.019387134216430908	0.027690185498804816	0.7908938218409656	E2F1
cg17641346	0.15901943609967178	0.15463806394552831	-0.04030762886177699	0.17454654582258666	SMC3
cg17660110	0.0266917871625001	0.02935803874965687	0.13735968770717227	0.013307752887850867	MCM4
cg17743279	0.016712972568609007	0.027537364730460454	0.7204221492097045	1.4065060393943677e-07	CDK6
cg17779456	0.01941690375076552	0.023210346690124194	0.2574549074686391	0.001197320336906249	RRM2
cg17865482	0.1745678816690586	0.1689579836536655	-0.04712362256653482	0.8386957810442858	POLA1
cg17878446	0.1750365930419072	0.15706679467713078	-0.15627834826865977	0.49606358494672753	RBBP7
cg17880859	0.03381382184506699	0.050288152537476864	0.5726054656684323	0.12042249112017721	RBBP7
cg17933765	0.014496015052424161	0.01565214965697752	0.11070445108059239	0.4131991361805386	RABIF
cg17945195	0.025455839835563494	0.031332776461253424	0.29967595194153707	0.04442663252766232	MCM7
cg17964532	0.059018959175859934	0.05628372982020653	-0.06846054194748524	0.16388667970353474	CDKN1A
cg18030003	0.2322930645060298	0.2212398605041551	-0.0703347432203818	0.754562200006233	KIF4A
cg18127191	0.025121217188614375	0.01595163878328688	-0.6552017221412862	0.04627190170682937	CDC7
cg18152712	0.02768099157779831	0.02951002451086457	0.09230949549970062	0.03715880946157285	E2F3
cg18186349	0.12236993611688785	0.12865546237404285	0.07226355161893984	0.15351154255814614	PRIM1
cg18200270	0.04517436581893693	0.04377538808292169	-0.045384379262475516	0.3354890518850122	DHFR
cg18222961	0.02659838535229516	0.030957422607629813	0.21894669343129905	0.022412366312162334	MSH6
cg18311066	0.03157375250229916	0.024285706823460814	-0.3786182575047296	0.09091306913448098	TP53
cg18317933	0.9831785495902305	0.9801278072761365	-0.004483553302371041	0.3356630460828486	PRKDC
cg18331396	0.024689568781812873	0.028350301261225192	0.19946242671932568	0.10962900218813147	RAF1
cg18363568	0.017636338828202508	0.019998710133578027	0.1813558535084894	0.14599871536963419	E2F3
cg18377183	0.046912697773756826	0.04902250487942374	0.06346573557043578	0.2386578718503645	SAP30
cg18380675	0.03835091952339802	0.039765290687873496	0.05224854817872543	0.7174320443320956	SAP30
cg18391757	0.016892604320158183	0.019771813598913463	0.22705344597783522	0.04506640063570854	NPAT
cg18392045	0.030181710101798768	0.029445167501176688	-0.03564367113925098	0.49311198461286854	MCM7
cg18419020	0.04226802141283121	0.04454463434435855	0.07568508067989352	0.18323363192743722	TYMS
cg18453441	0.02486849410978031	0.02505241735742819	0.010630669597022547	0.9158764740049823	CDK6
cg18457775	0.01451142989214519	0.01580177358094375	0.1228968114576165	0.014276853384924277	NPAT
cg18481241	0.5265516620264246	0.7399940909698841	0.4909386639189525	2.312871180617744e-19	RB1
cg18491230	0.05548458218983587	0.06037765384513062	0.12192776025937095	0.13720402591225417	ANLN
cg18511285	0.05768835668242626	0.06187435404451079	0.10106139152251074	0.01773935445673222	CCNE2
cg18554811	0.03267276740848484	0.029509182687856343	-0.1469246941499164	0.06923520051233796	RB1
cg18571156	0.5482793652907464	0.5136957079881397	-0.09399715848029348	0.19730747435691065	CDC25B
cg18627459	0.03280813863389723	0.032661238136120735	-0.006474262801106617	0.9028097808646253	RFC5
cg18639038	0.028634229554880306	0.029647055192528034	0.050148024468529666	0.35472249610897766	RRM2
cg18827378	0.02752184144681946	0.0307735617302517	0.16111442885639063	0.10764848927852678	CDK1
cg18857892	0.96555575078255	0.9714231702783322	0.00874033558987165	1.0552046357961672e-06	TFDP1
cg18865566	0.04886768099354012	0.047364550426764074	-0.0450729525690721	0.4791194309787776	E2F1
cg18867243	0.039655286127189944	0.04035696518271349	0.025304495984755853	0.6799876071924356	STMN1
cg18877879	0.9517362697455539	0.9461294483368483	-0.008524266914442788	0.6107395335391934	PRMT2
cg18965055	0.0858713335590048	0.0841708559307872	-0.02885580848717174	0.7848540078694888	SAP30
cg19005991	0.9808456907459152	0.9803902515716312	-0.0006700467147268733	0.7247219639779034	PRMT2
cg19033983	0.903597969570438	0.8925950636857053	-0.017675200844944967	0.03889037216304168	E2F1
cg19044279	0.05556434301084656	0.06193565734486033	0.15661086373117922	0.4175003397852689	TYMS
cg19076255	0.013848543554245257	0.016040635973191976	0.21199708576985832	0.5668663371868412	MSH6
cg19091677	0.028914833443769706	0.030455724307501736	0.07490362356833648	0.7311542826108257	HMGB2
cg19157971	0.023537752623565417	0.025657184908306443	0.12438630850256921	0.36079777023491555	RABIF
cg19176453	0.04422758308741839	0.053480899701084654	0.2740773306970879	0.4410776016708301	CDK6
cg19209049	0.050406697835268736	0.055408300199789304	0.1364866632663314	0.09337653421514701	CCND1
cg19251352	0.024547177057834147	0.026425982965445117	0.10640001327100682	0.4952326450938327	RFC4
cg19252671	0.048364355664639015	0.05530436021389721	0.19344904881273323	0.01446376165096208	CDKN1B
cg19296958	0.782409698327214	0.7910194921967258	0.01578899256670714	0.23787175481761944	RB1
cg19310307	0.08228886012812851	0.08132989762377306	-0.01691134085248146	0.7277722305013017	SAP30
cg19335095	0.03170754284367359	0.03810248984527315	0.26505919413009293	0.039187110831331265	CCNE2
cg19362196	0.3728753857832594	0.34645623476974546	-0.10602044622242812	0.09068506803670215	STMN1
cg19400000	0.012263776371092182	0.013415413904867782	0.12948827172955	0.020467803384272336	STMN1
cg19416604	0.060537924170363765	0.050290626306250696	-0.2675496859030703	0.17285727679662943	CDC45
cg19427472	0.7979728357291265	0.8528433724802013	0.09594117449329437	2.207145293869661e-06	RB1
cg19447496	0.8881438867564925	0.9022976025592592	0.022809928260310173	0.030325982889481677	RB1
cg19472759	0.019392789780151798	0.023414368650697695	0.27187377794025747	0.009121610691531121	CCND1
cg19529675	0.06201406703581278	0.06570973026010087	0.08351151174689964	0.09289217147079969	ANLN
cg19654846	0.06069269483373904	0.07964377795192523	0.39203877825870015	2.0324515366473542e-06	POLD3
cg19722181	0.03419953591413168	0.0286287929288544	-0.25650990444674154	0.12695971582586865	MDM2
cg19736286	0.040483062521422884	0.04382060138867271	0.11429085059027908	0.028556066278130707	MSH6
cg19847271	0.030426480982978444	0.03207239451280367	0.07600458226773238	0.14924219901146718	PRIM1
cg19964454	0.3054034268129672	0.4106712372462352	0.4272676566670929	1.2043720352508347e-05	CCND1
cg19972619	0.046448897741629774	0.057212253439864025	0.30067980839352787	0.02342389925363218	MYC
cg20026651	0.015950084393157447	0.016853987578161506	0.07952590956991025	0.16314029623864768	CDC25B
cg20088535	0.015763685126889374	0.01712917294453369	0.11985065718039717	0.001525888067527198	PLK4
cg20197825	0.924442902356479	0.9224643359598875	-0.003091080007911702	0.6060956286558614	PRKDC
cg20342375	0.02142417248118561	0.02342300820532183	0.1286868917120808	0.030417177319428845	NPAT
cg20353480	0.0637753381993373	0.06594434698625534	0.048250346744984594	0.45616829143929605	CDK1
cg20391652	0.019211293477194812	0.019601379611944362	0.029000542221905207	0.8595586910557224	CCNA2
cg20409358	0.03648033686345316	0.04217351248231257	0.2092181320061323	0.012987375757108857	HMGB2
cg20409636	0.0912814775235816	0.13182107258421177	0.5301869653248857	1.24135122220489e-06	CDK4
cg20430725	0.017888764419523848	0.018881700119441652	0.07793492806187781	0.3205567745235972	MCM6
cg20440575	0.017464816142775997	0.01801434763379697	0.0446949522431393	0.46388200658029366	CCNB1
cg20460101	0.07036892813260953	0.08201310513232912	0.22091592304439991	0.0003709892697476693	CDK6
cg20511797	0.8592036344809951	0.905379490231137	0.0755225292353034	9.175403666490911e-10	ABL1
cg20532370	0.21199889581507547	0.4723307542064213	1.1557407241068156	9.44579019039904e-09	RBP1
cg20572743	0.01703783092263705	0.018017651155326057	0.08066927008441213	0.25416621924460103	RFC5
cg20685674	0.16753131843023944	0.15172008471494816	-0.14301873698150216	0.047390819309543704	STMN1
cg20712426	0.05383207028892608	0.062380893128890044	0.212638298428751	0.06454511932511993	CDK6
cg20784263	0.029528954440928297	0.03435019967575723	0.2181882108368676	0.036030144194290716	RB1
cg20793809	0.11360816074065724	0.13134364686017147	0.20927994774340647	0.0018452853905100884	HDAC1
cg20835353	0.020797628384784987	0.02325663450430402	0.16122331481846985	0.18352707741638447	MCM7
cg20859525	0.039868635825477616	0.04535400756995132	0.18597579391121205	0.10621801004750595	TTK
cg20872461	0.03611501345283908	0.03522066827557959	-0.03617642471494871	0.594991109573192	RFC4
cg20903764	0.013555615076981681	0.014860808848958	0.13262206550559838	0.005798567100527675	WEE1
cg20949383	0.03968918417769361	0.04184084302173746	0.07616601208450166	0.6312218443777678	CDK6
cg20977660	0.04530429302844103	0.07701755887622824	0.7655396303330678	0.0066874050284721955	TYMS
cg21009572	0.02557019143036121	0.025629532793152502	0.003344218331311607	0.9765027778758368	CDK6
cg21016902	0.024374233452473585	0.02621961974580051	0.1052899146717751	0.2211800399971279	CDKN1B
cg21019788	0.2501352182129082	0.25642180491651595	0.03581074872407806	0.8281135936258548	SUV39H1
cg21048542	0.02441399268927888	0.026018147351951706	0.09180998294498093	0.4505570043279101	TTK
cg21050342	0.028847376297810177	0.02973454576703515	0.04369992682539168	0.422143991265844	TP53
cg21056542	0.024206653023551794	0.03113057086541572	0.362928416567603	0.0018046923642667894	SIN3A
cg21122900	0.14325034781072246	0.11461841410338955	-0.32169980191888703	0.12170491087428695	RBBP7
cg21140292	0.028087882963242407	0.029503029760294716	0.07091522712727483	0.22726521347893264	SMARCA2
cg21169611	0.03702197318554719	0.04021406094796094	0.11931824201198273	0.039378847002775844	SMC2
cg21210735	0.023661889872895612	0.026089210344701273	0.14088797184176508	0.527219145497409	SMARCA2
cg21211748	0.06663412058000114	0.05894683095761595	-0.17684685650588133	0.040771804281623705	E2F2
cg21222430	0.047321846231208886	0.043348709818728445	-0.1265173052232857	0.12467016656134514	CDKN1A
cg21233275	0.02832767678486192	0.028922676570242858	0.02998878077494883	0.8054662742217977	MCM6
cg21261027	0.0661305043679371	0.06954613224613737	0.07265437779389028	0.2104207289029268	BARD1
cg21393018	0.01560605422674789	0.017095970783467963	0.1315505294952847	0.4513222052290714	SAP30
cg21405109	0.024030273666287086	0.025323096756269942	0.0756007638885465	0.18831231125041883	MSH6
cg21461082	0.6383156300616735	0.7214351830735922	0.1765998077817574	4.409314724128209e-07	PRMT2
cg21462316	0.026398228002410623	0.028838901793669526	0.12757513572394957	0.10814819066060455	MCM3
cg21464091	0.022775821850108787	0.027137576666091588	0.2527887829490233	0.20513108050447293	PCNA
cg21499137	0.04001119777008113	0.041593926224160346	0.05596905575007139	0.32755382692515234	TOP2A
cg21568731	0.018529510649962954	0.017307074115050683	-0.09846293402909685	0.5137754716708703	TTK
cg21630044	0.02739886779198562	0.02719094439204547	-0.010990017974591964	0.8513473245323768	CDK6
cg21722058	0.029876477720293133	0.03310883312810659	0.14820609398698217	0.34700670659372657	PLK4
cg21742931	0.030111143911097073	0.0318323101021167	0.08019434202522677	0.37251614438045455	CCND1
cg21803052	0.018228041638641484	0.01880765182128863	0.04516016504941646	0.2522637685300917	MYC
cg21803390	0.015517851243481892	0.01910037721980761	0.29967232941005684	0.5137990522927662	E2F3
cg21814667	0.029200246866085012	0.03644314386351964	0.31966685632905323	0.12056260775293076	RB1
cg21815083	0.016387966029765732	0.019370725411213922	0.24124117480496657	0.16278798396057703	CCND1
cg21893220	0.049337538989758525	0.051050572532882775	0.04924138680775333	0.44518403381848815	SMC2
cg21893394	0.08115936454317574	0.08566645166019161	0.07797276349024682	0.07312924912583263	DNMT1
cg21893846	0.03588438653957833	0.04443248121986404	0.30825844989171297	0.05601894287101127	SKP2
cg21914187	0.03378563309372665	0.03139359273790667	-0.1059397464609002	0.49637620368980884	CDK6
cg21920539	0.029183903918107126	0.034737845864929284	0.25133540873769944	0.01704090716839442	RPA1
cg21926402	0.044115648358382754	0.2177457791271156	2.3032823601073877	2.2126804029272304e-05	HLTF
cg21930229	0.08512043970361688	0.07985850376137964	-0.09205956162185601	0.3630613462166655	HDAC1
cg21932380	0.02760189058594421	0.028930573482727966	0.0678278341998242	0.31310343754935654	WEE1
cg22013210	0.016666638427999324	0.01782431815521607	0.096883739632506	0.7308668286725863	RFC3
cg22040403	0.027515445061374547	0.0344294082658632	0.3233997212946539	0.0057058235827213396	E2F2
cg22059910	0.03823203779125366	0.04043788733304818	0.08092552722131054	0.2329757617166523	SIN3A
cg22143282	0.037684441902846345	0.04203589520263208	0.15765277039440906	0.004069855964232831	SMARCA2
cg22212700	0.04328360806304892	0.046248774176600504	0.09559436222937019	0.5628215792895561	POLD3
cg22219489	0.08730180061270243	0.08993899054552104	0.04293528165882383	0.5922833569435765	CCNA2
cg22288637	0.05502892489640886	0.0626512718907543	0.1871536552459664	0.14582344605986639	CDK6
cg22295628	0.04221061864842878	0.04357775991606495	0.04598606372413441	0.718191630513908	RPA1
cg22331096	0.031173706469103685	0.027568241834189808	-0.1773224353432908	0.1506013635949182	MYC
cg22358606	0.06488621958926837	0.05354471758109321	-0.27716786008801125	0.001409352157441704	RBBP4
cg22407744	0.035307259220089836	0.03923061783315926	0.1520152221976843	0.027688268915332593	MCM6
cg22468786	0.019063224636494024	0.020088374262739253	0.07556863383102033	0.4490190332853937	PCNA
cg22477592	0.020688561130918878	0.021678827543580866	0.06745342283419363	0.15214164041278908	NPAT
cg22488583	0.04852710507702736	0.04640329528414578	-0.06456353699830225	0.6132906570439237	CDK6
cg22517161	0.016155744011669727	0.017664047316005474	0.12876874994448276	0.034953390577583655	HMGB2
cg22595230	0.3939517126182919	0.4238884008323936	0.10566568266681162	0.3761595182007125	CDC25B
cg22622495	0.07574577860007463	0.0789465180691056	0.05971014975919303	0.5126348851181832	CDC7
cg22631127	0.02998035782239919	0.025169485630526067	-0.25234186873435743	0.1333713998723901	SAP30
cg22711679	0.05204236166231808	0.08959555248232573	0.7837406862816092	0.06052179437713316	RPA2
cg22758700	0.016302103201091503	0.2533523301688893	3.9580150883143888	6.995423149948986e-08	ZNF655
cg22766818	0.017352315034344843	0.01782086448275072	0.03843917235198138	0.8399349093273523	RB1
cg22776767	0.031176207803918696	0.03218699948729466	0.04603264034698619	0.8047177274800968	WEE1
cg22781397	0.05126331719113775	0.051284601855052514	0.000598886448470029	0.9916132056578908	CDK2
cg22837512	0.022858818300805904	0.023988645380267203	0.06960086752366482	0.6068064918345484	NPAT
cg22857567	0.02053829784419257	0.026482581067243834	0.3667271179942993	0.0927542778737905	RBBP4
cg22943243	0.02967275209160893	0.03669849344338869	0.3065820981130117	0.030998585223887036	STMN1
cg23016766	0.012012742569656376	0.01318928846792408	0.1348011733816175	0.1570999688563862	RBBP4
cg23032965	0.023540298954180944	0.024901238818815855	0.08108487487188859	0.6750345616598585	RAF1
cg23063716	0.030061711993221128	0.056222962916974054	0.9032323128438008	5.214624244701189e-06	SIN3A
cg23075101	0.09098500307397682	0.10586621289643426	0.21854155531560365	5.9412425701809456e-05	BARD1
cg23079732	0.038108404655029356	0.04041395184097108	0.08474421763568829	0.1758281654948697	STMN1
cg23145915	0.04514065661013648	0.025068070192335895	-0.8485764660466404	0.009574550110407818	CDK4
cg23183521	0.056791635423814844	0.05522678614361672	-0.04031028357596639	0.756898764781346	PRIM1
cg23187103	0.013720687315817843	0.014093416096014078	0.03866859534393791	0.6561586987545278	MYC
cg23199053	0.07032129881530831	0.07591860077874688	0.11049168603359827	0.2713966780138942	HMGB2
cg23226852	0.014189109313140368	0.01604463876624162	0.17730727815600536	0.011674707506888019	FAF1
cg23236404	0.03516567270305917	0.023976600046486357	-0.5525407208698448	0.12287663040362123	STMN1
cg23248324	0.043109663797191396	0.04035830435942049	-0.0951457499274005	0.721806954709344	TTK
cg23271606	0.12136048191557053	0.13098079167541282	0.11005653657176181	0.10383585372454737	CDK6
cg23283320	0.030836151957254244	0.03779026359371226	0.2933918390819389	0.023263565442749993	PRMT2
cg23305046	0.05675255958930627	0.05904714369527549	0.0571818127423064	0.433456100481735	CDKN1A
cg23317683	0.04632706888593575	0.05207033704459586	0.1686063392073688	0.05924376457183175	MCM7
cg23323671	0.35735566480195485	0.3301953730285218	-0.11404075390307487	0.13368802911455752	STMN1
cg23401624	0.014308387336968414	0.014346066782667226	0.003794173189116819	0.9791023498255387	DNMT1
cg23418097	0.037236986878368177	0.04300160838120488	0.20765428324876078	0.416608398468606	POLE2
cg23448348	0.6690237432067809	0.6574667385125386	-0.025139502289813327	0.7048285702193983	RBP1
cg23467443	0.021046179509235496	0.022893597405284363	0.12138581369295245	0.36184923592279883	HMGB2
cg23503517	0.20862458718885826	0.2096619320092806	0.007155742428104403	0.9775752969851093	POLA1
cg23535526	0.02760743770916187	0.03572966678990886	0.3720654643202675	0.0007921949758488042	CDK4
cg23574449	0.047335377568247364	0.046090111351096454	-0.03846157660476945	0.4679995252778406	E2F2
cg23603528	0.058292051874309816	0.06184878882883234	0.08544615824278422	0.2439019027547951	POLD3
cg23606758	0.0898722898243836	0.08417977783926436	-0.09440265827220477	0.2693007288451942	ORC1
cg23607253	0.04236153156602289	0.043367841973162236	0.033870904654327134	0.576022471008127	PLK4
cg23672346	0.04055098432259607	0.042049674162952036	0.05235768686133022	0.5107091784443547	CCND3
cg23677608	0.019249744321232203	0.01895264377344985	-0.02244017455414479	0.6489116854122783	PLK4
cg23716101	0.07016153787796262	0.060155546271504906	-0.22198261236921887	0.44588995207733084	POLE2
cg23722102	0.027553991512197812	0.028387273809721017	0.042982980674477735	0.7362062663595353	WEE1
cg23753457	0.04698785988390201	0.033759730267810775	-0.47698468272913297	0.004070068111616101	CCND1
cg23778841	0.04660995721853703	0.0677374817528478	0.5393161646936212	1.0867888922971254e-05	TFDP1
cg23845507	0.013921486197657195	0.017158419050120232	0.3016033960062963	0.039200946833888535	CDC7
cg23845945	0.0499900534442671	0.04923464244170797	-0.02196728855923314	0.6975402814969645	SIN3A
cg23860479	0.06210164527105037	0.06638318049515968	0.0961862617102214	0.08937619987972396	HMGB2
cg23935746	0.04023398370528663	0.04315567696257156	0.10113576160626041	0.11456666882141846	CCNB1
cg23948071	0.018079022667122076	0.018610904195978974	0.041831460000656066	0.4075911741535331	CDC25B
cg23989878	0.018432272916342234	0.020097118025317946	0.12475464709671671	0.11760159045849543	CCND3
cg24020398	0.08669484951633452	0.07660730520879215	-0.17846431352776226	0.0022455560969324917	CCND1
cg24028161	0.019469044192815366	0.02045244371439398	0.07109117207285062	0.8323168655246823	PCNA
cg24030675	0.012627314104065814	0.01412394204761125	0.16159500369941712	0.14295556116477112	NPAT
cg24031606	0.05126540522917776	0.05784841243474093	0.17429176829361887	0.005262541625676641	CDC25A
cg24041269	0.06942641097037901	0.2199893444162084	1.663877148177232	2.4622069864753918e-05	HLTF
cg24088685	0.08477904911643791	0.07076040677834725	-0.2607654435540923	0.008396236427523213	CCNB1
cg24091241	0.0312296123806684	0.03241250657106989	0.05363593070016073	0.6615210993197886	SMC1A
cg24155668	0.02950320394636738	0.03188546360110582	0.11202722282729256	0.07047217071331091	MAPK13
cg24203315	0.049327654719699736	0.04461757418994713	-0.14478461819690436	0.018515057915673115	CCND1
cg24218077	0.0980077863256145	0.10387234608571869	0.08384334171433143	0.2586579827854266	CHEK1
cg24269846	0.03638066363012364	0.03547949402428821	-0.03618642443955793	0.5134333662381507	PRIM1
cg24342013	0.9284768015489109	0.9441438134483142	0.024140765705598057	0.0002963042875795604	RB1
cg24387864	0.12667255480893558	0.11233273961256476	-0.17332551491642062	0.10643870071818234	CCND1
cg24419164	0.039445648342211696	0.041919340734721984	0.08774987740217816	0.5054789391012002	CCND1
cg24448859	0.03643549815544706	0.03946690087299607	0.11529852074160932	0.4089099875573363	HMGB2
cg24477899	0.01535412978861842	0.01638745029260029	0.09396465600546378	0.04516627930760187	DNMT1
cg24506533	0.026621004749151266	0.026272523123818378	-0.019010264860744818	0.9262579989160437	RAF1
cg24551570	0.03554801887209266	0.04294791990637663	0.2728190999107133	0.017775179898846753	HMGB2
cg24559868	0.017425407800948742	0.018162370524042192	0.059760093811508194	0.5353339288780453	RPA3
cg24563317	0.040198305328850915	0.04030997625971034	0.00400225165176816	0.9526692320972509	MCM4
cg24591349	0.03591535358472556	0.037300972128032205	0.054612511258903616	0.3716299070054242	BARD1
cg24594997	0.17494081427350536	0.444731863607735	1.3460688587745637	2.964117143597098e-11	RBP1
cg24609255	0.02128560608414375	0.01738745990699717	-0.29183098173135674	0.04560507014379746	RFC5
cg24666276	0.1511597673488228	0.1509204996168176	-0.0022854219910714434	0.9741557234356585	MYC
cg24669856	0.0353141254769005	0.03555124114782228	0.009654557521978297	0.8316420515215379	PCNA
cg24703804	0.0286282409048601	0.031131488157969785	0.12093551764670701	0.20942999382357583	MDM2
cg24744425	0.026283720549457466	0.015902174880534713	-0.72494541750552	0.015987756830879777	RABIF
cg24807448	0.018447075723266648	0.019401105223450375	0.07274670604037321	0.0535871372596757	SMC3
cg24877093	0.6683334376955727	0.7616827051727332	0.18862208200416708	3.090603763715275e-10	PRMT2
cg24914860	0.025914575304512827	0.02345596839517634	-0.14380868593365823	0.27836198238384624	CDK2
cg24937706	0.033035149643338216	0.032483900002597745	-0.0242770276342316	0.5933478199630458	RB1
cg25011176	0.043781242335061435	0.04608641976546286	0.07402880295281554	0.17102127500503983	CDC25B
cg25025968	0.08428007747240301	0.09703125923814455	0.20325795525847196	0.09027769929764837	RRM1
cg25028035	0.01595032458835246	0.015466485053614929	-0.04444041897976425	0.6179673839587926	CCND3
cg25053252	0.02248288169337442	0.023773271991127286	0.08051351801894771	0.08909820569473968	TP53
cg25060573	0.04728568817592413	0.04507611510210601	-0.06904041146546501	0.1740001558294737	CCND1
cg25080152	0.09645477942619686	0.10072703487542613	0.06252631886066742	0.4528560254254236	MYC
cg25083312	0.032205154309349386	0.034319570834399606	0.09173990754148754	0.28625473626598485	MCM3
cg25086702	0.0342813302101217	0.03583817601015346	0.06407412198175755	0.5445714120197034	HMGB2
cg25222252	0.09757285272711799	0.11338840036855478	0.21672134622338204	0.0726691539848876	WEE1
cg25228510	0.11823688707238174	0.118544321559981	0.0037463653679200067	0.9440217301914476	CDK1
cg25319276	0.038035871541893404	0.04309854874862971	0.18027862758064014	0.000617773555140662	HMGB1
cg25352188	0.048784056945864046	0.05201373716235446	0.09248295908668887	0.47395417164338194	RFC3
cg25392970	0.01335006238768408	0.016502122371745722	0.30580510041734743	0.39604225145045024	CDK6
cg25395653	0.030263687722356505	0.03250465401384424	0.1030585028516866	0.13354415313230794	CCND1
cg25400013	0.014965995711670147	0.01570477539392153	0.06951504320399213	0.4620448140893533	NPAT
cg25420070	0.03666302678032326	0.037870812294365966	0.04676047103853887	0.4239167432423522	MCM3
cg25430849	0.01914154075075546	0.020034825877594677	0.06580301072976706	0.5514588158694935	MCM7
cg25460059	0.03784122369811118	0.041908293419572105	0.147277030680387	0.004535372050208673	WEE1
cg25581784	0.02638312537805798	0.021709473096881305	-0.2812907669482154	0.26245238855855735	TOP2A
cg25585523	0.061904755302731485	0.05779554212849982	-0.09909201696968165	0.09057805837286276	RFC4
cg25654697	0.044703057451276736	0.05478603490126288	0.2934346859883942	0.0010653139809434153	RPA3
cg25697800	0.011775894307279157	0.012977481870981253	0.14017384446524225	0.00200410266047515	SIN3A
cg25793692	0.07427380023743348	0.07782101450491365	0.06730639191641838	0.20816638453527805	CDK1
cg25826331	0.036506359003641305	0.037305973808227436	0.03125888044929856	0.5980270993892198	MYC
cg25867650	0.053206836327452954	0.05444109587862984	0.03308448445363758	0.7019301103996279	SIN3A
cg25920258	0.030603690139267184	0.03029370116799348	-0.014687769205840848	0.8387633448364578	MCM7
cg25977744	0.06750405466097424	0.07122724040339294	0.0774549353502456	0.07740246669470191	CDK4
cg26009195	0.2484593495644191	0.3113918467025432	0.32572133849842483	0.11546676150000754	CDC25B
cg26023204	0.03916564076915373	0.045215849903728504	0.20724001992849922	0.003312471443328519	MCM7
cg26030450	0.026123132996350665	0.03045998794745517	0.2215874385895395	0.08582798661436102	POLE2
cg26064831	0.15725873766026705	0.1508494861980617	-0.06003039622321178	0.7932334214466744	POLA1
cg26080798	0.0193325565887259	0.028054165191729975	0.5371825471494946	0.029957940566948834	E2F3
cg26095266	0.04905103720469022	0.051119306160294274	0.05958461163552929	0.4243345735048851	RRM2
cg26099943	0.01592919008912272	0.016380561516744243	0.04031189693336832	0.47843021637139416	RFC4
cg26115470	0.0146066040827128	0.01662827187520598	0.18701743938870508	3.775257294812647e-05	HDAC1
cg26138776	0.02268559223694221	0.024071677008962143	0.08556033038096209	0.16263714456101452	E2F1
cg26151310	0.03444918712817972	0.11019693878183696	1.6775423008456183	0.001168698148856094	HLTF
cg26164164	0.029113463897986403	0.030973022212046404	0.08932566131214459	0.201564218777341	TOP2A
cg26221243	0.04721808394125967	0.05435466523538939	0.20306436665358452	0.0022776761710083617	MYC
cg26251069	0.014261306283540299	0.018401770124346482	0.3677384169188539	0.029714562790851516	TYMS
cg26314868	0.033605347991207235	0.030947019433386562	-0.1188903759020871	0.6568114771098046	STMN1
cg26339992	0.027605614409413642	0.03392774094055249	0.2975036611196252	0.22884232501195292	RPA2
cg26399164	0.11732371885613276	0.11776071374334934	0.005363614050281573	0.9526512454660414	CCND1
cg26464524	0.026350312256628844	0.026082078643634817	-0.014761206674184115	0.9087332078948012	MCM7
cg26500144	0.0346233672564449	0.03692712299195012	0.09293482672703865	0.40297940196032467	CDKN1A
cg26510996	0.03680300654516579	0.037336664117295824	0.02076940517702547	0.7435398410288616	POLD3
cg26541003	0.10167198168697027	0.04330588384194199	-1.231287204399424	2.458909732617412e-10	WEE1
cg26557854	0.04701405966424579	0.054473825498260006	0.21247092331822082	0.019687636273425575	MYC
cg26568722	0.03669379316046603	0.03941458576273079	0.10319356373813934	0.019602289631673257	MCM7
cg26582784	0.04609843566809008	0.05224016427773908	0.18044163947377778	0.002385175725160363	CDK6
cg26612563	0.021466857311859915	0.03824448027673717	0.8331405424058586	0.06869526381070269	RRM1
cg26640895	0.011009905254022784	0.012168666762532405	0.14436905668387048	0.009532539077168911	DCK
cg26690834	0.011493763020021622	0.012833558441546034	0.1590700421245547	0.006574365097374569	FAF1
cg26699757	0.04030862274092626	0.03901341035154066	-0.04711837338968272	0.8260704917006472	CDK6
cg26705765	0.9836184231315279	0.9713584040523706	-0.01809504885751978	0.17582870365488465	DNMT1
cg26807261	0.027138666152638866	0.029053808816490685	0.0983774915038394	0.3111937569967206	RABIF
cg26975812	0.9150958682101368	0.9096745109067992	-0.008572463032490811	0.395968067454716	POLE
cg27016863	0.022858900905323293	0.025382946947963312	0.1511035371064003	0.010196228390490288	CDC7
cg27099625	0.0204181474840521	0.019591125794216915	-0.05965167429273436	0.44317352856800696	RFC4
cg27116787	0.0214161571348956	0.023276832373248634	0.12019511301970315	0.3093094070560571	SKP2
cg27120667	0.017615361248368516	0.01668021946357268	-0.07869579070256412	0.4784732750685743	CCND3
cg27130364	0.03281839826964811	0.035933967312079484	0.13084339719074797	0.2226417761871881	SKP2
cg27164753	0.03485292615405112	0.04088853277354442	0.23041650893411889	0.034871011608427115	HMGB2
cg27207274	0.0546309552699944	0.0637462735579277	0.22262235818039386	0.26812001015821324	MYC
cg27256523	0.048603726894151475	0.04961860048741042	0.02981410125805608	0.7622342344944912	RB1
cg27268513	0.07276829401509229	0.07940660480175374	0.12594902291801743	0.03912549607745723	WEE1
cg27286863	0.3070003226455706	0.29441597217639864	-0.06038423155089369	0.7222178377419886	KIF4A
cg27301331	0.04463966825669379	0.05512449858422748	0.3043673221864867	0.054443729987144064	E2F3
cg27305063	0.021690228025393287	0.024594813785500005	0.18130891215960546	0.013970351923683755	MCM6
cg27429799	0.02862788599615176	0.03111356568452028	0.12012260085572711	0.03713714901384659	DNMT1
cg27450667	0.02627660253204868	0.030213056611415125	0.20139339426658515	0.6276562910300811	MCM6
cg27451672	0.016484356515255698	0.1282626784620559	2.959931963815973	0.00010946841631989832	ZNF655
cg27457323	0.02376718168086435	0.02439234026816704	0.03745734266593285	0.36630120138961453	CDK1
cg27475126	0.10472059905567442	0.13189224440019595	0.33281447756482435	0.11472045810176237	CCNE1
cg27479817	0.021594519034015335	0.021884377482388178	0.019236161672953864	0.6481213762390456	CDK4
cg27486715	0.017905533171829306	0.019887033431344896	0.15142260563116136	0.004168485956763383	HMGB1
cg27495579	0.013495942716851565	0.014313464593062729	0.08484716530711708	0.07282575049826562	CDKN1A
cg27523423	0.03763529467622754	0.047595965014284244	0.3387530055969098	0.12878972719100587	SIN3A
cg27559724	0.06214691056196029	0.04772726373676235	-0.3808690467529493	3.740703087821636e-06	RFC4
cg27619136	0.039721308097883615	0.04294352268211094	0.1125274068352634	0.118759319410201	SAP30
cg27638713	0.06928033370466732	0.07516400242189535	0.11759601198504212	0.09812108142852184	MCM3
cg27658771	0.03200829084974727	0.03315851450289798	0.050933732539489684	0.45280470814065243	PRIM1
