# Supplementary material for: Regulation of Canonical Oncogenic Signaling Pathways in Cancer via DNA Methylation
Source: Cancers (Basel). 2020 Oct 30;12(11):3199. doi: 10.3390/cancers12113199 (PMC7692324; doi:10.3390/cancers12113199)
Supplement: Supplementary file 1 [file cancers-12-03199-s001.zip › cancers-933492_Supplementary_Files/Supplemetnary_methylation_data/CpGs_RB_TCGA-LUSC_data.txt]

ProbeID	mBeta1	mBeta2	log2FC	p-val	GeneName
cg00034019	0.018829761526767824	0.020647919859506765	0.13298171827087504	0.002943616160426285	CCND3
cg00075768	0.018479976559632155	0.022833881463193928	0.3052131930101778	6.390489462649237e-11	HMGB1
cg00122840	0.013582876424342796	0.016885921824189264	0.31403191088021043	1.012973956728501e-08	SKP2
cg00159400	0.03133860576647684	0.03315314462957531	0.08120472208944479	0.04579907052093732	PCNA
cg00179128	0.03469572193690803	0.038389620729108107	0.14595852100522402	0.03668950818703611	HMGB1
cg00213957	0.18961767659624956	0.1546173176964455	-0.29439154650454435	0.22803414268230654	KIF4A
cg00298020	0.014993663002998142	0.018681723884375702	0.3172747063971861	4.6659596001305595e-08	ORC1
cg00314018	0.07230050688022756	0.12028892095009029	0.7344261044511953	0.00042090955687145023	CDC25B
cg00318084	0.8735564897133279	0.8499505872233127	-0.03952202890148984	0.03068728021872989	DNMT1
cg00321931	0.05842317656399144	0.06187521675465087	0.08282087198691054	0.08546213382525529	HMGB2
cg00347938	0.9853089553653182	0.8621453018922541	-0.19264513492493285	2.9595676488508078e-05	CCND1
cg00400632	0.020962615312921845	0.024716645866969488	0.23766425798406984	6.703547376152272e-07	SMC3
cg00404177	0.08870541482113671	0.09112329223091124	0.038797698444753205	0.44234151650772935	FAF1
cg00464056	0.01040197131288975	0.013300483058359418	0.354621679403688	3.8735108897035046e-11	POLE
cg00469508	0.04222663350085434	0.04413971803791979	0.06392418027269658	0.32599759917360727	SMC3
cg00505393	0.03731892381086815	0.0369545176832574	-0.014156638524197915	0.7822389145859862	E2F1
cg00506866	0.1329913122084072	0.08536456700643887	-0.6396227357361826	1.3532368367642395e-17	RRM2
cg00533620	0.014165009006238035	0.04316191747408132	1.607427439179363	0.041969362284066544	RPA2
cg00564831	0.015084071569163719	0.02020105617199538	0.4214048226447577	2.1626363914590563e-05	CDC7
cg00589914	0.021192002850980367	0.024501175643281765	0.20933103301602268	5.1344100659874596e-05	HMGB1
cg00608362	0.011641360173825359	0.015775909200651184	0.4384635210713824	2.6475811777728203e-18	PLK4
cg00611675	0.05422575566568617	0.076118535254196	0.4892695473730845	2.766834009113314e-05	MYC
cg00620552	0.01646040237667607	0.01931811619823211	0.23095481389088962	7.974369140791875e-09	MSH6
cg00628130	0.030089111223736437	0.04992089172018665	0.730402212031065	1.2061658803900065e-06	CCNE2
cg00630583	0.01355347876091275	0.016818391254419824	0.3113765181818469	2.897648742138217e-13	POLE
cg00668525	0.011488001237645751	0.014990511178884343	0.38392177056098137	4.787378479338396e-17	CDC7
cg00670756	0.018790757351692004	0.022461344378760885	0.2574210649413274	1.2168631676165363e-10	RFC5
cg00714198	0.010281216203352159	0.013557425957036115	0.39907235479764847	1.2704981100101471e-14	RAF1
cg00799353	0.03692157592865726	0.04420347482964591	0.25969565110487164	0.0002835221374409835	RFC4
cg00804338	0.05544415027922621	0.1199337437288206	1.1131304628065848	8.100801014000352e-06	TFDP1
cg00850756	0.010625286748649826	0.013494377766998288	0.3448566785609159	1.7268303498022307e-11	CCND3
cg00858899	0.0908197488004416	0.09200211918831314	0.018661046372035	0.8648481638361337	CCND1
cg00872628	0.010850216272693211	0.014732173375473261	0.4412464812201391	1.7671235830872165e-12	SMC3
cg00881254	0.016140508082027532	0.017576920166885317	0.12299630969839584	0.14276759676879505	TYMS
cg00914562	0.060067866718458374	0.06144148459394756	0.03261964777947472	0.6603987367599675	E2F2
cg00935119	0.10932402282998284	0.12281105978402622	0.16783003561279913	5.510690538385191e-06	CDKN1A
cg00953256	0.6385822547047089	0.5472494411561493	-0.22267388686972356	6.95557657560431e-05	CCND1
cg00981797	0.011009416177821288	0.013566213585443515	0.3012801460328346	0.00028378912565667517	CDC45
cg01000789	0.15518183843404537	0.13032522725558823	-0.251843347250333	0.43338958560544494	KIF4A
cg01079658	0.058340841826154136	0.09439165638505237	0.6941531365865008	0.00758437073474136	ZNF655
cg01088093	0.0353544156981808	0.051244944910252464	0.5355192799692314	4.7495486863350555e-07	SIN3A
cg01098785	0.04194171018336073	0.04496103148211039	0.10028944493041651	0.1978647211438595	MDM2
cg01195281	0.01233297724069424	0.015175219814807626	0.29919629885100235	1.0924228450065632e-13	PCNA
cg01199328	0.027179434523179564	0.037418442167288804	0.4612340557783644	5.712757494094273e-13	PCNA
cg01234929	0.03251594998520296	0.04228454095540487	0.3789827425565931	0.021061598476908656	RRM1
cg01245787	0.1313605930965577	0.106284414646609	-0.30560248784961314	0.0015313169864821067	DCK
cg01291833	0.05144333301911568	0.051146581961206965	-0.00834628771759463	0.8976615421628584	MYC
cg01306510	0.024159444265867563	0.028819521629770185	0.25445911960430256	7.374668358131773e-06	CDKN1A
cg01347596	0.8935043023814021	0.903276819648962	0.015693509966358727	0.021726622492499337	DNMT1
cg01394540	0.02242760140712567	0.03472587790870659	0.6307358326437562	3.480191740734239e-13	CDK1
cg01404988	0.0510437495393204	0.06454458951032568	0.3385618562361448	0.04119131295712204	SMC1A
cg01406280	0.0759922067805848	0.07625737538718413	0.005025403881083543	0.9613334744108017	CCND1
cg01412321	0.07566051620777062	0.08369197382171338	0.14554865344820672	0.0001574945918791124	ANLN
cg01459673	0.01558757588444424	0.018865019166659922	0.275316982418397	2.62067879688265e-10	CCNE2
cg01487461	0.034479718859239734	0.03964537171497363	0.2014044414446602	5.524537090281638e-05	SMARCA2
cg01493658	0.031094644295324943	0.03338310943802041	0.10245222574911088	0.10956013781020528	ABL1
cg01511104	0.03199108296250017	0.04311489972284259	0.43051669316193186	6.3659205277060255e-12	PCNA
cg01517025	0.0251970892710619	0.031967605717987145	0.34335360900078804	1.6416440002280353e-09	CCNE2
cg01551511	0.014497769702747687	0.020390498584778025	0.49206607525440266	0.003755598164143134	POLD3
cg01595804	0.9719729359988359	0.9621640522893172	-0.014633243967091557	0.004463995388780121	TFDP1
cg01616489	0.8543989901834534	0.8101155495509743	-0.07678224270033235	8.033918234062951e-10	POLE
cg01638735	0.023979474675123645	0.026563509529797434	0.14764571232936574	0.1603704389278505	CDK6
cg01745510	0.06040278615501989	0.07299573283239724	0.27319703250457456	2.2847406717250674e-11	CDKN1B
cg01756060	0.060688842862262525	0.06711111259186435	0.14512036142351922	0.057517626299210124	CDK6
cg01756564	0.030476935918450094	0.03624353660199689	0.2500058738944536	0.0009850548098545029	NPAT
cg01758634	0.039220271912701	0.0449541890558383	0.1968560218163185	1.940170735377061e-05	SIN3A
cg01763821	0.019168473523075186	0.02200490740767966	0.19908984827158693	0.22919121460451433	CCNB2
cg01789150	0.10539476836196864	0.16749407080746048	0.6683067703731566	0.023719959101157283	RPA2
cg01811543	0.01899172068840025	0.024235438981695653	0.35174759208027756	2.0429676616539698e-10	PCNA
cg01811796	0.4111324156936018	0.3134149253021901	-0.3915292407208278	3.070369221488887e-10	STMN1
cg01850179	0.18805817082856274	0.19541600321064131	0.05536962828145456	0.6487101246570778	DNMT1
cg01854459	0.028893914189996345	0.03511939504515486	0.28150233809398534	1.3729353994242507e-09	CCNA2
cg01921368	0.043520559443126224	0.054610902623581974	0.3274919001589387	1.6179866437988655e-09	SIN3A
cg01943654	0.060705025363609944	0.08029653755555993	0.40352182652465834	1.6677007530850785e-11	SKP2
cg01947226	0.1969665474832323	0.15600727443036672	-0.33633732344454104	0.1213416165349007	RBBP7
cg01980495	0.8018127646527299	0.8301274944946613	0.050067543683033226	0.0001662565115138465	SMARCA2
cg02007381	0.012707647945041232	0.01843391698078091	0.5366656314709467	8.600199777736195e-19	CCND3
cg02028562	0.013540512798878619	0.01693309002301407	0.3225628895434678	1.0517982777036956e-13	SIN3A
cg02045224	0.02230579851304221	0.031085142182266857	0.47880638243897644	0.00011716068985342282	TP53
cg02077165	0.039595977019250606	0.04433334566768775	0.1630383824168767	0.292141552691087	RPA2
cg02085815	0.01229566231216873	0.016955985994691294	0.4636452313318189	6.105223091704091e-17	PLK4
cg02113449	0.048432796613634324	0.04753747955920408	-0.026918896146174258	0.584221508014974	RB1
cg02115850	0.013755069747024765	0.018701245768236684	0.44317092220595217	0.05242703990811806	CDT1
cg02121704	0.018034606776714996	0.0214493152054567	0.25016362152069477	6.7891279712262816e-09	CHEK1
cg02152992	0.04158959130495977	0.04390612901997149	0.07819983709547394	0.17119459097373363	RB1
cg02166782	0.04024453684107947	0.04613136783638792	0.19695511824642012	1.250252881081338e-05	TP53
cg02172142	0.039890182039049316	0.0448703744924395	0.16972951774909856	0.062017060704669995	BARD1
cg02237186	0.01566243474454543	0.019253974928093102	0.29784781806131244	1.4769724213656694e-10	RRM2
cg02255700	0.06758812402288944	0.07670418639831277	0.18253554860486443	0.054171867561287106	CCND1
cg02294249	0.06615613763760264	0.06929072749259778	0.06678729457781911	0.26258038594804234	RFC3
cg02353937	0.022841328397375658	0.030019705363235217	0.3942632604399419	0.26542493638935033	SMC1A
cg02366575	0.023744667207148202	0.030423643229521995	0.3575893897774403	4.6909166764234006e-07	CDC7
cg02386921	0.010330878791051226	0.01350467175946281	0.3864955929992931	1.2701135106307296e-15	STMN1
cg02398045	0.020075175470591955	0.04083076252827874	1.024243912705013	0.09618827285200585	HLTF
cg02401235	0.028181432927506016	0.03463522294901867	0.2974949910579273	1.5203688620111291e-05	CDK1
cg02414586	0.8806857420485531	0.8584484557135871	-0.036895797112750935	2.66937329797284e-07	DNMT1
cg02431098	0.04305577086817375	0.042974767705974866	-0.0027167770159780688	0.9613951565508009	FAF1
cg02449978	0.04310332884322636	0.04562416658492827	0.08199891340437848	0.14905690753312845	CDC25A
cg02469971	0.9287362503469203	0.9132837045227641	-0.02420585526044375	0.00046072990548945864	TFDP1
cg02501984	0.060441852179499336	0.07474712741436648	0.30647026546033995	0.00011212924101551481	POLE
cg02666901	0.027764780139743744	0.03195310769438647	0.20270027984443087	1.7478232939569727e-06	HMGB2
cg02689293	0.08176231316933766	0.0952729630369507	0.2206308454385493	1.9109922363538137e-05	CDK6
cg02694676	0.138065870214624	0.13193595779043713	-0.0655189205780119	0.035211601051306045	CCND1
cg02723533	0.9889262379027997	0.8681705533062264	-0.1878844272128292	3.675058371575469e-05	CCND1
cg02724903	0.9621935251464306	0.9542381295335709	-0.011977756364973674	0.03303473759759642	TFDP1
cg02748419	0.16954614654257	0.16085730926127068	-0.07589650236380859	0.6410035451866513	TFDP2
cg02836830	0.012511388492861823	0.01710017333471385	0.4507690427039695	1.7527491509214338e-15	CDC25B
cg02842899	0.025962528292595367	0.028671443370626673	0.14318365095547422	0.007767910267844411	TP53
cg02861082	0.06462207012757057	0.07705230660997207	0.2538111782070464	0.0001005855685624126	MCM6
cg02966329	0.05428989502060994	0.055425323653502154	0.029861595508699122	0.5890553331762333	TTK
cg02978827	0.03823377074420174	0.049021081168519234	0.3585548127777039	3.901853799335148e-08	RB1
cg02992252	0.01039828867268186	0.01501014280190639	0.5295915900349402	0.05331823190055228	E2F2
cg02994288	0.11371376444054374	0.1269474878065461	0.1588249501516535	0.0006404916241170714	PLK4
cg03002428	0.0365560442977455	0.03567714664212874	-0.03510972870962317	0.6759218483226446	HMGB2
cg03003858	0.01222835448098709	0.015637839875007824	0.35481096103822907	0.14465726513902288	MYC
cg03016189	0.01851739986995405	0.022978200197071752	0.3113842650305751	5.01923341216378e-09	SIN3A
cg03033080	0.015392549148678611	0.018721970442644943	0.2825001080065551	2.8951784110191317e-09	RFC5
cg03048084	0.03354368665108554	0.054345921480543714	0.696130510420735	0.10952857746900237	RBBP7
cg03076047	0.02417900904848829	0.028279270571348485	0.22598978965652658	0.0003694238269149514	MYC
cg03085377	0.568838043316871	0.7142467206757132	0.32840455314551986	3.582149218255309e-14	RB1
cg03116424	0.024396169105202318	0.02837653164459979	0.21804364377473665	6.817025107958496e-07	RABIF
cg03124231	0.02790707199044549	0.02971698729662492	0.090657098296411	0.23097568124843051	HMGB2
cg03162396	0.01955045958314713	0.021412114610583927	0.13122475782442905	0.006521015696308052	SAP30
cg03165700	0.045110545079865234	0.05658928742221249	0.32706425244002324	0.0010162166878415581	NPAT
cg03171708	0.10710897178694481	0.09036377075820784	-0.2452629510418007	0.4249454726612555	RBBP7
cg03187894	0.01467464284195116	0.018936012301993353	0.3678071576458249	0.003568143583083306	ANLN
cg03210277	0.0661491960476664	0.052762162586928334	-0.32621992443623765	0.0684743537530461	STMN1
cg03266942	0.10868175439679098	0.082545156673633	-0.39685428679605644	0.04523980108686515	POLA1
cg03272642	0.1451342842157773	0.1305811519288754	-0.15244168555655602	0.6463554800220511	KIF4A
cg03333582	0.053396127168075264	0.06396724014333588	0.260598133008508	3.515880969391891e-06	E2F2
cg03354771	0.07040939025821154	0.07437255865682597	0.07900255741060495	0.08641848605154492	CDKN1A
cg03359285	0.023089877251646292	0.029636476586435312	0.360113435488225	4.502899137500386e-06	TOP2A
cg03364015	0.08138745634975793	0.09182318157869043	0.17405196116859165	0.008033750587623553	CCND1
cg03375579	0.02223478818873183	0.02757330488843908	0.3104535351656768	9.556856527863834e-10	SAP30
cg03434872	0.019908018838938394	0.02159824664609255	0.11756454125911346	0.3389453895717863	RFC4
cg03442734	0.03757911523126195	0.036698180422250065	-0.03422256731412128	0.6662073906563173	SIN3A
cg03474731	0.03969550257389999	0.04108783814245758	0.04973586238686284	0.4602941654483339	CHEK1
cg03480001	0.965657831008164	0.958923461893763	-0.010096409659152176	0.02156389321805435	TFDP1
cg03494795	0.08164397854844276	0.07713442717273997	-0.08197156973129062	0.3747533104279569	ABL1
cg03498895	0.17615046553998376	0.18059602658871984	0.03595786382046921	0.6716838822921087	MYC
cg03510359	0.03503846814928534	0.039460000660820886	0.17145127725003814	0.0017857549148678929	MCM7
cg03562264	0.02094646761546891	0.035774522601248776	0.7722255445516757	3.6584606416203196e-05	CDKN1A
cg03563403	0.034037485788758676	0.03846151103273949	0.1762909678580997	0.0002606023745283239	FANCG
cg03571723	0.01700871225747185	0.022925204314155286	0.430660673875529	1.2886075342999426e-15	HMGB1
cg03575501	0.023585062761548863	0.03085171309652242	0.3874771598321442	1.1353961874972525e-07	CDKN1A
cg03603808	0.02083194898317939	0.02596027143050616	0.31750764717095264	0.0009258449062723281	CCNE1
cg03661616	0.07822314849352602	0.08980652078632959	0.19922459587749264	0.0621651522347121	SMC3
cg03678609	0.15871900490585458	0.12566699461098227	-0.336869098163189	0.051747066873331644	HLTF
cg03701745	0.011676641411748678	0.03795703690763513	1.70074200659037	0.09664491279486755	CDC25B
cg03718380	0.03172854310416377	0.03834610329913493	0.27329870183500415	0.04293245462440359	CDK6
cg03727756	0.03799689633844179	0.04382749738034232	0.20595471985032965	0.00019107090234887842	FAF1
cg03735308	0.020853926880611433	0.02653309829917458	0.3474740758064005	0.3946544676885715	CCND1
cg03749393	0.02436290634797963	0.028240440286600506	0.21307633298760334	0.00018238135349458423	HMGB1
cg03759613	0.015792891913221623	0.022248378879329057	0.4944248441261919	1.0021003224018923e-14	SMC3
cg03759948	0.13751477853758926	0.11463686299353484	-0.26251563526542643	0.3533703653191256	SUV39H1
cg03762702	0.014795244255033958	0.021479674346484845	0.5378386065633758	0.005736377561489531	HDAC1
cg03811055	0.04256788956198787	0.0638496155414343	0.5849123673202822	0.220739549961558	RBBP7
cg03878496	0.027756845386355127	0.03192728708832356	0.20194635761682	1.3083876307266227e-05	CCND3
cg03913792	0.015090850056102726	0.019599765576449664	0.37716232498127344	0.0995260500397657	CDK6
cg04004882	0.03556784260636904	0.04195811395646521	0.2383763600001593	0.00033019451501257205	BARD1
cg04083712	0.06513395236406985	0.09209034100771311	0.49964007280536926	0.03815931739601491	ZNF655
cg04091209	0.019671773662450775	0.023787139566094087	0.2740547553482553	6.088348467190895e-06	SIN3A
cg04108502	0.09030199255804121	0.09167334552176747	0.02174450224201805	0.6449603434818012	CDK2
cg04137128	0.029723267895701577	0.03151732302357258	0.08455226199121157	0.057703493152763914	SIN3A
cg04160663	0.014417522986596073	0.016595566999187118	0.20297459838673948	1.7357424440518282e-07	DNMT1
cg04214946	0.9760412044267132	0.951654764547783	-0.0365037572724773	0.003428287586800095	CDKN1A
cg04237489	0.9316565031942075	0.8700659989234416	-0.09867329805549864	0.00017957567546727447	RPA1
cg04253453	0.028224376519338745	0.03731790910483753	0.4029264433028176	1.4202182206607271e-13	SMARCA2
cg04271103	0.02046506158096261	0.027026881148711247	0.40123202921246	1.5774670971977613e-15	CDK1
cg04314790	0.02195502715334264	0.028879286335392055	0.3954837720524641	1.935223058604998e-09	CCNA2
cg04330631	0.026475200115221413	0.04139687527842177	0.6448802852340385	2.1667721326520077e-06	CCND3
cg04379738	0.10598026460791297	0.24644017128992213	1.2174418089504138	5.647281809989955e-08	POLE2
cg04395069	0.026353616742478363	0.033327114034341326	0.33869542310638845	3.517673478145897e-07	SKP2
cg04407474	0.044821193737728034	0.04612403123426772	0.041337536721331676	0.5065684002556536	ORC1
cg04441987	0.09098221760550924	0.1574784586284791	0.7914979923348037	0.0013953751676023351	CDC25B
cg04471507	0.3261420387460781	0.23092788218847188	-0.49805803785142116	1.558368063415679e-10	STMN1
cg04493422	0.045280462492627474	0.05139489276139661	0.18273630847160585	0.000417271517118494	PRMT2
cg04512424	0.022355407155831224	0.026695425330482244	0.25596871350975314	6.210795677394447e-08	CCNA2
cg04518912	0.0281745598023876	0.032394079681917744	0.20133710132647542	0.003914339330089645	SMARCA2
cg04527057	0.01444960975612714	0.018499587213144503	0.3564625497508018	9.76172955147895e-10	PCNA
cg04557695	0.029177384165934576	0.04441086726442703	0.6060621974121665	0.00268848444081428	CDK6
cg04562739	0.014613088999570433	0.01619594420293038	0.14837140223918044	2.6957646058726946e-05	PCNA
cg04630321	0.011906061005908948	0.014857114955340934	0.3194578000273881	7.86068546313942e-14	POLD3
cg04631283	0.7999733076215014	0.7383866091743875	-0.11557547340836428	3.975183764275295e-08	PRMT2
cg04646113	0.025445108980906822	0.03225807634045245	0.34227203785028637	3.939226005131215e-06	SIN3A
cg04667586	0.015106465183018216	0.017929614023627978	0.24717831268733043	2.0572812832387666e-05	MDM2
cg04680304	0.07706463596223473	0.0929148332163902	0.2698399548393351	0.06617141685694988	RRM1
cg04696559	0.07920006193877638	0.0708164129720689	-0.1614177890940353	0.03308714859013278	SKP2
cg04700737	0.014188589222555004	0.020819257220185308	0.5531874490005118	4.510863414751113e-09	HMGB1
cg04709886	0.014734445140963023	0.016831831743067713	0.19199945460354056	2.9324512150966146e-07	NPAT
cg04725669	0.02506281700867021	0.029368502719161457	0.2287211355763163	0.20687114114203545	CDK6
cg04726876	0.0570767231305872	0.07090352583343014	0.31295486075141954	6.541646182450584e-08	SMARCA2
cg04732910	0.014011599942604095	0.018058051288494296	0.3660205124308611	3.311259245763483e-13	MDM2
cg04737361	0.020275864456766775	0.027223407456671737	0.42508423040760396	5.3186568474398715e-08	BARD1
cg04762346	0.011835552632203964	0.014827120642670612	0.325111389613549	1.362142014636683e-11	DNMT1
cg04788931	0.011012088190792786	0.01684739237208301	0.613437240351481	0.1490653048981022	RPA2
cg04806553	0.9880422327470927	0.9848111122697839	-0.004725668706054859	0.21359943511400475	CDKN1A
cg04817183	0.0237148652797962	0.029939351625919187	0.3362513056400513	6.188713911411787e-06	RRM2
cg04836786	0.01344661181822452	0.047561877097835936	1.8225629557209195	0.06830693613315063	HLTF
cg04875709	0.0115872316579667	0.014231142793807623	0.29651558958458457	2.7590555626326502e-12	CDKN1B
cg04932149	0.06729064279648714	0.06485132402217336	-0.05326987338190071	0.7556797936687236	SMC1A
cg04967775	0.03271038581677419	0.038336367547353735	0.2289648690367735	3.218436851566081e-06	HDAC1
cg05002512	0.013310686503503342	0.016069363532226398	0.27172780786894746	7.097403233564125e-11	FAF1
cg05027081	0.010411154740504528	0.012511608506045659	0.26513718360703387	9.382006629860591e-05	CDC7
cg05033322	0.0303010241372121	0.03666958985560791	0.2752175739575472	0.011945523141380268	NPAT
cg05068533	0.07187648691494823	0.08432039931871117	0.23036180279953009	0.1928267841900773	CCND1
cg05109619	0.17169184195717227	0.13987573750632307	-0.29567575248189437	0.34752588918330507	KIF4A
cg05120225	0.0339769101415085	0.04179912176592592	0.2989179705368843	5.985624853132963e-10	SIN3A
cg05121697	0.03600134528389231	0.04511117316720586	0.32543398785109817	1.904793283490098e-07	CDKN1B
cg05164185	0.06225761539318111	0.05862043207948648	-0.08684671751419006	0.3390320473622179	CCND1
cg05191454	0.04353665487762534	0.04908351271172537	0.17300793778199575	0.0030139416273144157	CCND3
cg05200606	0.06424708036383725	0.07284225564602433	0.18114470360745474	0.00019150225104411952	CCND1
cg05250953	0.013027948500637761	0.016427528910997184	0.3345055592446707	0.21267104576602433	CDK6
cg05312305	0.027424312118460567	0.06582747711601565	1.2632344724288802	0.060545076130919535	ZNF655
cg05391423	0.05558456887654135	0.056710395303938246	0.028928788345985758	0.6803965931569658	CDC7
cg05479194	0.03556023046702142	0.03423241132299501	-0.05490175532578827	0.48207459392321905	TP53
cg05508447	0.01842605246611879	0.02388801782981994	0.37454012133537185	3.8654808926768914e-10	POLE
cg05515713	0.01277684148908623	0.01487875255470084	0.2197223373296768	7.642717605217043e-12	RRM2
cg05555455	0.12221427981246771	0.07748283159744491	-0.6574642799160736	0.007807159502445315	HLTF
cg05569124	0.017788270532900892	0.020611236072685335	0.21250477587768674	8.420636421240355e-05	CHEK1
cg05576539	0.036831194498426104	0.048726184054471336	0.403769056585349	6.92823499233659e-08	FANCG
cg05617744	0.05463321450111961	0.04747948715487175	-0.20247395868215884	0.01498217809586084	E2F3
cg05642873	0.06855517356287741	0.06418903469773528	-0.09493867879072657	0.10041181573597804	RABIF
cg05669285	0.07533228818114077	0.0840156837618451	0.15739031928405553	0.00011689517121643414	MCM4
cg05682094	0.01816939812123775	0.022294514460784176	0.29517815067603215	8.070571185736244e-11	PCNA
cg05741483	0.04493399167789957	0.04882157361783895	0.11971156854041441	0.017654791788903126	PCNA
cg05759269	0.03288140054041967	0.03556268691094944	0.11309257993514396	0.02760701193190452	CDKN1A
cg05786725	0.017908213022627555	0.05677984855351378	1.664757616357179	0.032627097263716286	RPA2
cg05871607	0.08338202388834504	0.08856791319035731	0.08704773658005152	0.3544506365528576	RPA2
cg05927173	0.03585287474797398	0.04315809776996165	0.26754247676257414	4.4946112209488886e-05	MYC
cg05944369	0.02523058239637043	0.03681329229918076	0.5450532707355215	4.2119649895241885e-05	HMGB2
cg05953180	0.022703953632088124	0.025479840768188357	0.16641271363016702	0.0036656958587876327	MDM2
cg06053805	0.0080905949046821	0.010441743275940923	0.3680449000580664	1.7250125932650022e-13	NPAT
cg06079963	0.15557273593198787	0.13287450111001092	-0.22752497563993695	0.4820392541908225	POLA1
cg06090383	0.04536455730037126	0.075008631714831	0.7254910451791681	7.151946196982196e-13	SAP30
cg06100227	0.07405119960065036	0.035612108094350094	-1.0561552667979126	4.8275356331280355e-43	MAPK13
cg06128182	0.02454039807880575	0.030775425870281835	0.32662016918247816	1.3084213574027844e-09	DNMT1
cg06176410	0.03253812594461638	0.0383449517254091	0.236905492938257	9.678463154766358e-08	RPA1
cg06208339	0.05871115754748592	0.08052892928238599	0.4558724502598375	0.031689243839212	RBP1
cg06216620	0.02546716380885137	0.030046640971949493	0.23856541506281212	4.553077524359534e-08	STMN1
cg06258179	0.012308460749807208	0.016085833064082025	0.3861402981572673	5.512248154607203e-07	CDK6
cg06261370	0.030313866922748116	0.03238811367929507	0.09548654824614147	0.283804202932115	TYMS
cg06317056	0.02921488364025088	0.03724694411845182	0.3504185230242638	0.01912889934048689	TP53
cg06419270	0.036069074731277115	0.041499434124194226	0.20232924977405572	0.0006200256371417688	E2F2
cg06438337	0.011982123798047625	0.016692899900946225	0.47835095788499893	3.4858224623411415e-10	RABIF
cg06452669	0.011287856122657907	0.014819816678253226	0.3927560972801693	0.010440655441526288	CCNB1
cg06467767	0.01384085991725148	0.018520056802427257	0.4201549446612803	0.05006610988455697	POLD3
cg06470552	0.023330307723644896	0.029656519668806468	0.34614396431761313	2.12827202400082e-09	SMC3
cg06473843	0.017119654376766706	0.023481670688799125	0.45588148195771544	1.698302186732832e-12	HDAC1
cg06526778	0.015663803688521157	0.020649616549315526	0.3986804027890712	3.9000829886595726e-15	RBBP4
cg06536629	0.0203398120206544	0.01903122893960387	-0.09593761945406318	0.026065230259424397	MCM6
cg06604811	0.04245144937488858	0.04905404163174051	0.208558195994187	2.1518949123637532e-05	CDT1
cg06636316	0.0190180942969084	0.02421069853194587	0.3482720162976187	0.10232482098545306	CCNE1
cg06675530	0.014652814880505046	0.020501986200537465	0.48458584220256656	1.218047797342633e-14	CDC25A
cg06689961	0.026202677374550825	0.02785992341990275	0.08847705928307449	0.30433240383745813	CDKN1B
cg06712627	0.01675199804993094	0.020417496831892958	0.28547282440669486	3.3818346031919687e-09	CDC7
cg06716436	0.02154231798506296	0.025728646892212884	0.25620209124955057	6.112323065827519e-07	DNMT1
cg06725035	0.09473461119546067	0.11355908391568219	0.26147960165492734	0.004633258649673261	PRMT2
cg06745957	0.018178256720805416	0.027087074126515516	0.5753907129351059	4.275620368622973e-10	POLD3
cg06750635	0.007112162460751024	0.01057063217720996	0.57170147509549	0.4227541866528216	NPAT
cg06762614	0.017587847656149878	0.020356366127811366	0.21090110358325356	1.5590522758367804e-07	CCNA2
cg06769082	0.04367808322743605	0.08028139645564289	0.8781561655935564	0.018837664355919922	ZNF655
cg06793798	0.06686905844636352	0.07728369018682066	0.20882517895354502	0.005494086272913461	CDK1
cg06841464	0.03483105427183854	0.03533709837722516	0.02080943993433064	0.6831655386241244	HMGB2
cg06952910	0.03873084843461577	0.031791497683383074	-0.28484212246360885	0.03492948445598407	CCNA2
cg06979550	0.06606740619342555	0.05350134681676658	-0.30436349594413176	2.662316881518637e-13	CCNB1
cg07003055	0.0655873723283402	0.054140151006976306	-0.27671916503250293	0.005111704032362321	CDC25B
cg07096248	0.02538375388282686	0.04771895907079327	0.9106571345191579	0.02432883624801865	RBBP7
cg07112531	0.013959128666546236	0.017931214779250828	0.361264338380655	5.824194681674109e-10	CCND3
cg07116851	0.01810867625563411	0.024365172821557656	0.42813936644161854	3.3473329612652825e-16	CDK4
cg07121182	0.016029282334570395	0.04113982115102211	1.359825687604106	0.05096961996957817	ZNF655
cg07142859	0.0103216010068265	0.013805640846645425	0.4195910904112711	1.5127760125537466e-13	ORC1
cg07143052	0.03441281956363093	0.038718909674271704	0.17009222483763378	0.49158923404967103	SMC1A
cg07149785	0.059113076067256125	0.05008843650528646	-0.23899971703790995	0.12721074132084123	CCND1
cg07169764	0.05212765828700085	0.036437593612698764	-0.5166213669122952	0.25039406731847613	MCM6
cg07224454	0.020552657555066252	0.024385282650532386	0.24668574158416115	1.6108664177593893e-05	SIN3A
cg07235253	0.049357762203276714	0.07986725295858543	0.6943271062722182	0.015279860806275544	ZNF655
cg07312556	0.015408247076619823	0.022898010620131744	0.5715195197791091	1.6117597128144071e-09	CCDC6
cg07320819	0.019060452494860002	0.024634546373475827	0.3701005365442595	4.0776697275066314e-08	RB1
cg07327202	0.010851246509363888	0.013361173917154152	0.3001859909282562	3.2805434948292534e-15	PCNA
cg07328495	0.027639740924386633	0.03454402614272832	0.32169214732254536	1.1015413677256194e-06	SMC2
cg07353572	0.013364865863777397	0.01610599574780733	0.2691524995447953	0.004982416465359865	CDC7
cg07388903	0.021383110961787372	0.02423254778988519	0.1804743350108501	0.00112644161474923	TOP2A
cg07410075	0.0503079855687405	0.05741767276796492	0.19070743452766284	0.0006301447043661308	CCDC6
cg07417733	0.022580964529329676	0.027969447115939478	0.308744624637094	3.4081503862350614e-05	MCM4
cg07469637	0.10257833128143251	0.14682014475490573	0.517323922435579	0.008563563814968249	CDK6
cg07472750	0.20016891012365756	0.3076319035104457	0.6199872135325214	5.118372791552658e-09	HMGB1
cg07479961	0.01621252324425395	0.019861943803330038	0.29289817725485906	2.014211277769782e-09	TYMS
cg07484673	0.013489456901133564	0.05541897692867537	2.0385478128239702	0.02151620476128735	ZNF655
cg07526021	0.02866546068833286	0.03042149939220391	0.08577779623100844	0.07641843462049049	DHFR
cg07541443	0.9563531144622482	0.9482225702050081	-0.01231766973600746	0.239714694431804	TFDP1
cg07544511	0.019431749918867446	0.022503927433517274	0.21176097750968076	1.5996098443403931e-06	SIN3A
cg07545636	0.017496634551295544	0.022699600268832387	0.3755894437004497	9.790364968667766e-10	RRM2
cg07565236	0.016840954317892426	0.017223749378954087	0.032425339064637446	0.6297023033195563	CDT1
cg07594474	0.011440990116048471	0.014302452300118548	0.32205062291314657	4.160504354926081e-10	CDC7
cg07652213	0.009770179162046195	0.013019691493306944	0.4142383405102807	0.0002677386323037699	MSH6
cg07663496	0.04324463265498749	0.04584079025578375	0.08411083261355197	0.11912897319726004	RFC5
cg07663571	0.017034012647227422	0.01799319663418947	0.07903318953089343	0.10904088555738595	CCND1
cg07666247	0.9605680047105006	0.9540623303536864	-0.00980423226523336	0.00240882786974986	SMARCA2
cg07718463	0.024076734967395746	0.030063146504394442	0.3203562519098978	3.1606697190183674e-11	CCNE1
cg07781399	0.120523167825308	0.10077798073153509	-0.25813004355761543	0.055162965853912976	CCND1
cg07806866	0.013207310710051365	0.018011504970394356	0.4475819991640119	3.1422782214539084e-13	CCNA2
cg07837434	0.033419442120195854	0.03931600545100336	0.2344290994352186	0.008100672395766463	MCM3
cg07871324	0.013001634600358955	0.015690435407918837	0.2711923733511014	5.667559601852423e-11	MYC
cg07897448	0.011387831257709315	0.014302605398375558	0.32878495505597594	1.5767254825117092e-14	CCNE2
cg07907534	0.08778839539994071	0.07735781398469939	-0.1824832179357223	0.036456890115962814	SIN3A
cg07911682	0.06044310173139996	0.07732774546394074	0.3554084545021418	6.074976164040597e-07	FAF1
cg07911865	0.014550488032744002	0.015371200576183438	0.07916230906296635	0.7922697273387298	DCK
cg07991600	0.047963215919841616	0.03445699924297838	-0.4771313272464758	5.649878066337856e-06	TP53
cg08020962	0.009701198200859592	0.013681690712948419	0.4960116705161855	8.13862247335405e-15	TTK
cg08024409	0.024039033221975738	0.056838935854766764	1.2415006681917171	0.00798774282211542	ZNF655
cg08133824	0.06419432923011309	0.05718040351073215	-0.166925058011491	0.15139170884885805	MCM7
cg08169949	0.10462902730170297	0.19794177970176524	0.9197930001435901	0.004468054839623575	RPA2
cg08170622	0.025982951981206363	0.02995550822612407	0.2052559626182775	0.008498660031703624	CCND1
cg08179428	0.025301784210199758	0.029342780737686567	0.21376647460436757	0.04492660296350337	SIN3A
cg08179530	0.011770126328223933	0.0152170160274177	0.3705556772280053	0.017171444403975694	CDKN1A
cg08180952	0.028856443024482144	0.03761615099315361	0.38245875748609415	4.3772479786385264e-05	SIN3A
cg08210001	0.03794331260362088	0.04516795866901757	0.25145407644075723	8.580471942769599e-07	MCM7
cg08227385	0.017837276661482104	0.021073446810617628	0.24053093724090532	3.004456172460307e-08	CCND3
cg08298587	0.021997186523088394	0.024743857519784328	0.169751418786266	0.1395137981990438	E2F3
cg08309311	0.01117591858189886	0.013810454296949427	0.3053673623777559	0.014309917895809003	MCM7
cg08326996	0.03977653178354584	0.050292666621347154	0.33843056069951327	4.698642853570372e-09	DNMT1
cg08344341	0.016013290145860393	0.022005547556071887	0.45859751082490546	1.8976176261239178e-05	SKP2
cg08363715	0.020494770068478184	0.040563732681335674	0.9849346110653243	0.008224222619697944	RBBP7
cg08410028	0.0299705431726618	0.0339712782694875	0.18077027404695256	0.005664909367403471	CCND3
cg08417804	0.0422026374490882	0.04695842152862737	0.1540507513597671	0.0035742061107967883	ABL1
cg08428512	0.031110758478776455	0.04294364855260202	0.46503120166189965	2.7718227829220304e-09	MYC
cg08527546	0.02473176308370702	0.02958104802208499	0.25830807577256976	2.9954530530125456e-06	WEE1
cg08548489	0.03239072231869308	0.0400371109175977	0.3057572320542972	0.1010558504486169	CDK2
cg08613513	0.055876904965554024	0.04763266791859371	-0.23030075505089706	0.013746029186653427	ORC1
cg08644711	0.016839734701197033	0.0224765591677888	0.4165517870844851	3.718762815280893e-10	RB1
cg08646372	0.017373396293355596	0.023949251830735804	0.4631007757710332	2.990843954322013e-11	HMGB1
cg08674342	0.027706721683879203	0.026071999081578028	-0.08773481191386726	0.5876303586649734	SKP2
cg08691479	0.018169843991150885	0.02500595562881045	0.4607257077608793	5.624790597359852e-08	WEE1
cg08770869	0.039662273003303695	0.05784856737927741	0.5445138721317723	0.10198087389593374	CDC25B
cg08829281	0.020571262478627086	0.023540986104780098	0.19454441828029603	1.5743790140549234e-08	POLE
cg08839620	0.022053077651232607	0.02779811203227131	0.33400689522033783	0.0009453758152336709	POLD3
cg08890084	0.020010717081403052	0.026189086850894303	0.38819289037824617	3.2001485966990276e-13	FAF1
cg08951958	0.9089696470979572	0.9002355547691847	-0.013929574783547248	0.3050474174126472	ABL1
cg08975560	0.0189067987159228	0.025453585947722977	0.4289638121421987	5.843563198901615e-11	CDT1
cg09011324	0.028819172808373025	0.03345176504140262	0.21505340822553334	0.000274700149818504	PCNA
cg09021817	0.9035702043238206	0.7619418725671249	-0.24595575711145004	1.0615539600493821e-08	RPA1
cg09031657	0.029773342627899425	0.03677850772054959	0.3048417431033817	6.285911455694031e-09	PRMT2
cg09036220	0.014875012291215043	0.018260167064325636	0.29580910424273016	2.128326277353573e-12	RBBP4
cg09096528	0.014033815561468325	0.017231958987946883	0.29617941426484556	6.976743120900372e-10	CDK4
cg09139144	0.05746635562306239	0.059411564921839195	0.04802623028735896	0.43572743115603463	ANLN
cg09142942	0.04469389926664645	0.054949904957716136	0.2980390694120809	7.6204036008329115e-06	CDK6
cg09162056	0.021532017914231483	0.03034202049767569	0.4948336281523823	1.0494026483089996e-07	HMGB2
cg09177349	0.012717032390554025	0.015763241387850523	0.3098021791899307	3.083794457230452e-13	HMGB1
cg09203961	0.03753610838279131	0.03997817083503548	0.09093338022646531	0.11743555393005801	HMGB1
cg09243735	0.019158498845032745	0.028877140538690563	0.5919433674677855	5.987957490180424e-14	BARD1
cg09255694	0.036584448495172985	0.04777402447233157	0.3849959035941004	0.041643699914352524	RRM1
cg09303136	0.010432046662190544	0.012306754104716513	0.23842807465663038	2.2060945621833215e-11	MCM4
cg09304040	0.04480341403139407	0.05560994978005465	0.3117343640858472	6.867582636032131e-10	CDK2
cg09325174	0.02894122505895675	0.042801729118777006	0.5645430889958059	8.942406150450226e-07	POLE2
cg09326546	0.01957375293005819	0.022257019659562588	0.18534002619549292	0.0015396276069482612	RAF1
cg09337653	0.04060653007154922	0.0426103925186485	0.06949359073447547	0.19627788998451404	SIN3A
cg09374293	0.21705437215642437	0.5418652212246795	1.3198775696706173	5.491854844604018e-20	PRMT2
cg09504352	0.022394110932661873	0.028165514096359923	0.33081041390531185	2.147933126808581e-06	CDK4
cg09551996	0.06200959948781507	0.0714695540356718	0.20483721466995405	0.0003218935434882588	CCND1
cg09552517	0.019411486798139754	0.02203836467811252	0.18310655130883105	2.604361360911406e-07	SIN3A
cg09592603	0.014571001698261744	0.03470584135590011	1.2520784435544667	0.14211883864682925	CDC25B
cg09704448	0.9208474143123008	0.8923768256800644	-0.04530907114057795	3.70348347130802e-05	DNMT1
cg09710605	0.024405559808379117	0.0337426856482819	0.4673649609236257	7.892750902201075e-09	CCND3
cg09713000	0.015137636056917345	0.018204590763197442	0.26616238264637343	0.17199177057157702	RFC4
cg09774179	0.9879350964888318	0.9741064632363455	-0.020336807726476346	0.0848076002736215	CDKN1A
cg09781971	0.03524932998230698	0.04298184271265239	0.28613150005958665	0.0065936271668275825	MDM2
cg09790959	0.9608040920377399	0.954416743116239	-0.009622943327738484	0.0009970110650887717	TFDP1
cg09796501	0.10885256614433285	0.05719922361066129	-0.9283079487976988	1.31608801928684e-07	STMN1
cg09800235	0.9386613586635917	0.9236459433040607	-0.023264833567096407	0.011188951760291601	POLE
cg09801353	0.007831026589851601	0.009957984432075564	0.34665231335504065	0.0026599552551051773	CCND1
cg09838070	0.9860155238399725	0.9776731452720054	-0.012258135198157393	0.10380088933483349	E2F1
cg09844983	0.053911133889011795	0.062196472212609835	0.20624949947868967	0.00427677172684823	RPA2
cg09859272	0.017358447488708014	0.020867517909716925	0.2656210878523858	1.2057716215520766e-11	RFC5
cg09898070	0.097079774799985	0.114965756828568	0.2439615437200168	0.04602542537977564	MSH6
cg09952701	0.05057697433434605	0.05127923794312983	0.019894089077643208	0.6785221926704026	ABL1
cg09999250	0.042738571251418174	0.04098028669784866	-0.06060860210063607	0.38392620942478317	CCNB1
cg10002561	0.011484820232088227	0.014542994765620862	0.3405961118826769	7.166470851584109e-17	CCNA2
cg10027562	0.016206961751319197	0.02024777528854674	0.32114974106964433	0.000764898008713606	E2F3
cg10057318	0.03876685650955424	0.04922303393291391	0.3445098272013352	4.3406663568496483e-10	CDC7
cg10122932	0.05781999880736842	0.05631292030569138	-0.03810261017216388	0.5597899877302155	MCM7
cg10158674	0.02866775617030151	0.03491970760814168	0.2846124899205657	1.9650725756609002e-07	FAF1
cg10187059	0.010019677459673849	0.013943135086036881	0.47671891684268664	2.9289701707538417e-15	PRMT2
cg10190698	0.021226265382720655	0.033943955220258025	0.67730411932862	4.688773091269793e-17	POLE2
cg10288784	0.02316909654797775	0.02725621086839155	0.23438322495688982	0.0009170146931179817	ABL1
cg10302293	0.02947144995722379	0.04152929920098171	0.4948114858256995	1.0244397256253996e-09	RFC3
cg10302505	0.03592537887123507	0.03840573016810281	0.09631820683901193	0.09725666329259335	MYC
cg10330248	0.04563987867412139	0.05924512252025753	0.3764014295142829	3.6480832022441554e-05	POLD3
cg10332422	0.931818502349176	0.9203632148281694	-0.01784565420257166	0.010756786999666737	TFDP1
cg10333041	0.04390043168368713	0.04276665349757979	-0.037748805857315756	0.4659926393875239	WEE1
cg10341991	0.045613686673002175	0.041547127335282624	-0.1347180498876857	0.11954032358967107	CDC25A
cg10368518	0.014924974316250035	0.01971375333221952	0.4014740306699619	4.510958069039256e-12	DCK
cg10393416	0.06005345618981184	0.05800494989820009	-0.050071259130362054	0.5097557919899056	PLK4
cg10439691	0.9011815668403897	0.8794973719802954	-0.035138537566361906	1.1945632273404568e-05	TFDP1
cg10464656	0.9872690622502942	0.9834605758301714	-0.005576098522551561	5.126896281560937e-05	TFDP1
cg10483776	0.039096634471399605	0.047115248747484254	0.26914963816085363	3.2670120196628866e-06	SIN3A
cg10507582	0.05900391801121764	0.06939500021903536	0.23402096674829712	0.006221680889756511	RFC3
cg10515953	0.017712525639337624	0.021831836640977063	0.3016635631640176	1.974828218223263e-13	CCDC6
cg10518262	0.018262239783713448	0.01936618757287552	0.08467625658787303	0.13969197598145489	CCND1
cg10523693	0.06139067980502766	0.05336616376423889	-0.202094338827461	0.019357021717100308	RPA3
cg10539418	0.08163530504590948	0.09013156179074751	0.14283917632471932	0.001477487681044673	CCND1
cg10545927	0.0722687929502203	0.11377579251972753	0.6547489322251272	0.01262955926853893	RBBP4
cg10552385	0.010745073615846503	0.013865245841736889	0.3677978298401723	8.009305200811672e-12	RB1
cg10556830	0.0571346664721481	0.06290118704520047	0.13872087649819342	0.04869283067546347	CCNB1
cg10581632	0.08419591365774659	0.11887741590921667	0.49765254010900645	1.4720296603228187e-06	CDK2
cg10586042	0.012558270018291653	0.014564532042405015	0.21382161102908878	7.136328005851486e-06	SKP2
cg10586599	0.02486490111752761	0.027955262077772713	0.16900917629370385	0.00040978915842856684	ORC1
cg10598595	0.015706263933544858	0.01629789042325688	0.05334519009062887	0.7805312928360413	CDC25A
cg10610482	0.026279370154078836	0.0374143804204361	0.5096621858339918	1.078017094273372e-06	NPAT
cg10611463	0.9611044015063781	0.958963445574707	-0.0032173319189512223	0.4102861667097163	DNMT1
cg10624786	0.05773593976131469	0.07136749567262307	0.30579749371147047	1.886669936040016e-09	SMARCA2
cg10635912	0.018533510107984572	0.026834725682332364	0.5339649973765573	1.1155115379086366e-09	DNMT1
cg10657630	0.01750226505479277	0.025913976613579744	0.5661887799501016	9.197662603630991e-05	PRMT2
cg10767703	0.015243044462939842	0.01807029120774416	0.24546867759936	0.021494630965229165	RFC4
cg10774305	0.06215456339801237	0.06883274243773795	0.14723467296161266	0.0016121392756397487	CDKN1B
cg10779184	0.014464917414035518	0.020459252153990165	0.5001953249166666	0.08547053451941014	CDK6
cg10800280	0.052222233172086296	0.0869363477499669	0.7352953356361481	4.1406952007510817e-07	CDKN1A
cg10832291	0.024907570012836066	0.02470224845247439	-0.01194191381489885	0.7356039243921215	MYC
cg10836034	0.04813357654891598	0.052749359948195795	0.13210996226216706	0.015438941726151442	MYC
cg10842753	0.009727383771569502	0.012381391757190763	0.34804975067649824	1.1951030877367354e-19	HDAC1
cg10936763	0.05125870561219375	0.06298326688070562	0.29717154253000777	1.0401592243686934e-05	CDKN1A
cg10955642	0.015934181289358466	0.023906779276198678	0.5852948888883429	1.211504017258969e-07	MCM7
cg10975586	0.013315888586341555	0.016332885405722447	0.29463097864096993	0.0017509807282232465	E2F3
cg11014917	0.04645586140417076	0.05295796223963979	0.1889869749561959	1.4853667774021104e-05	PLK4
cg11017226	0.02579858542059223	0.029740400787706865	0.20513212712875925	0.26455495962723613	CCDC6
cg11027570	0.046998213658980006	0.08910764499951536	0.9229432903569218	0.004281420611819651	RBP1
cg11038280	0.0689338442129746	0.08185320301971839	0.2478264003917748	5.023019895225599e-05	CDK6
cg11047295	0.034374736320174334	0.04258924676568893	0.3091405675573489	3.1831047417781462e-09	HMGB1
cg11081034	0.04054021541473387	0.04719575346352961	0.2193033011895423	0.014737570868349823	CDK4
cg11184237	0.018171889005065583	0.023337866652478164	0.360964289800111	0.06064070296783315	SIN3A
cg11186122	0.023296954538835277	0.02873247334249281	0.3025408150221435	4.1314087713930744e-11	HMGB2
cg11186962	0.009834101092520668	0.012072235189889147	0.2958277267155292	2.146303413412024e-11	TFDP2
cg11190277	0.10836316964817645	0.09486519940539516	-0.19192365100169112	0.0826772012103421	CCND1
cg11207852	0.018198731525643882	0.021892426308364778	0.2665939590651384	0.002398934982949434	CDC7
cg11220133	0.010640047981177141	0.01449691846616903	0.4462416100490564	1.8072783379425452e-11	MCM4
cg11297934	0.014798296275825724	0.022341334852142975	0.5942842983801155	4.5243101177472377e-10	RAF1
cg11304457	0.017492678692929947	0.0200228235102748	0.19489420028289228	1.4465106821567313e-05	CCNE1
cg11310082	0.042920471743815615	0.04033745919675388	-0.0895457196490884	0.12273652529708827	SIN3A
cg11380607	0.02467836361319088	0.031287604785499815	0.3423444830351336	1.2634055270648304e-08	DNMT1
cg11393025	0.02329436257712601	0.0272567608486762	0.22663327135010297	0.028862832047363448	TOP2A
cg11398323	0.2599359911976266	0.20401534517841557	-0.34947873600407686	0.0026145416694901944	CCND1
cg11449070	0.04411379239348458	0.04297193623533931	-0.03783500826410595	0.9347730245442976	SMC1A
cg11464064	0.031180894322917565	0.03301594271298575	0.08250053253204592	0.42310920583460676	ABL1
cg11542231	0.023483816548869052	0.031062693072819544	0.4035160221150544	0.09801672525507815	RPA2
cg11553721	0.744461634443452	0.7445485921695861	0.00016850586807393373	0.9917841203671526	TFDP1
cg11603030	0.019561447806483494	0.02533368834157105	0.3730439820737961	0.00018941455249428518	MDM2
cg11613243	0.03606826183199975	0.0393349550432852	0.1250820349314553	0.019655226991659558	CCNE1
cg11646734	0.012638347100023048	0.015733468253073767	0.3160289368157485	0.0010114074584357555	DHFR
cg11654333	0.04042351786585748	0.047227132596090696	0.22442106661095984	0.02856696799116423	DCK
cg11664223	0.010216161551295013	0.013664424944788976	0.41957150248403174	0.00923949399505151	TFDP2
cg11684611	0.06755775919829973	0.05961656376062307	-0.18040825442287103	0.016093817633552013	TYMS
cg11688275	0.02480448146311212	0.022227926563220295	-0.1582274190294439	0.5426531737211091	MYC
cg11709544	0.38545233961086584	0.24180914122685024	-0.6726837003829859	2.3110054003994452e-17	STMN1
cg11726572	0.039744712931202644	0.05465241608230086	0.4595223185647491	0.1161228932180462	TYMS
cg11738421	0.032354562110762555	0.03689796413606314	0.18957206524769596	0.0012660814912131843	MCM7
cg11798959	0.02157790722932778	0.02634231905488269	0.2878274099908515	0.03586768686200883	E2F2
cg11814935	0.02128472928371732	0.029580345139219786	0.4748201448117481	7.504486398963888e-07	RABIF
cg11820558	0.01027066031195182	0.012752729374342376	0.31227711263038477	8.689378185185356e-13	PCNA
cg11831711	0.01117377130448093	0.015599629694627012	0.48139558485639483	3.954755612660036e-16	CDC7
cg11833811	0.0500117424268083	0.04551954334603347	-0.135780785387015	0.5029184019523751	RRM1
cg11869233	0.05141491407014147	0.033824502772227566	-0.6041181803572152	0.0007644712665329269	MSH6
cg11882144	0.030673417414900712	0.03502774532952592	0.19150921712421223	8.944647571798388e-05	MCM4
cg11913491	0.033202683970788446	0.04065629502556045	0.2921788816477003	0.00028856052879579983	POLD3
cg11944393	0.02582636053394871	0.03191440741649881	0.3053635078879389	1.677999012627005e-08	SMC3
cg11977348	0.018306830236377934	0.02421147484198046	0.4033089486230124	2.5905709304219118e-14	SMC3
cg11995300	0.012222525675551724	0.015919837689158344	0.38128319096453017	2.4576220210378607e-13	CCNE1
cg12053136	0.9654183316938356	0.9724360230402183	0.010449116299928939	0.018131385741402387	DNMT1
cg12057615	0.023291930173105706	0.02789772562663593	0.26031731171655104	4.5496429538167356e-05	MYC
cg12124516	0.05486301022571091	0.0465845354399292	-0.2359826759705185	0.02507343806408286	MCM6
cg12162201	0.01401247798778313	0.01713633682938254	0.29034663618533546	1.5388131628371968e-09	PRMT2
cg12173506	0.014457264242180539	0.02007335603968772	0.47348726330927926	9.019351180240405e-12	RAF1
cg12176476	0.011129523559249307	0.013441358614698038	0.27228713497947943	3.907055154481604e-12	SIN3A
cg12181029	0.012211894118716083	0.015397260570206055	0.33438670815620586	5.390733864520567e-06	SKP2
cg12187567	0.05846941817435506	0.06301874835375833	0.10809886534957755	0.055011231410163765	CCNE2
cg12263469	0.8730948481483425	0.7603880745164548	-0.19940248292510138	1.8710748647455927e-05	CCND1
cg12266049	0.9023734883748551	0.9386259838529826	0.056825716694168624	0.03735383702904225	CCND1
cg12298268	0.3733966008729313	0.4956606933461773	0.40864406102005724	0.004695893060527498	RBP1
cg12334911	0.9890060808609459	0.9857141057148935	-0.0048101200867025325	0.017127294581815226	TFDP1
cg12358443	0.01428679748394749	0.01716846640311928	0.2650786149630809	1.9587479229163932e-10	MCM7
cg12365396	0.04740122058596612	0.05422497753546196	0.19403334107506345	2.232211793235348e-05	SIN3A
cg12424230	0.013366797129044298	0.017445070857453122	0.3841656404110707	0.13810351318551167	CDK6
cg12428978	0.01076206358925945	0.01250092601881808	0.2160802316397356	2.338250853259512e-05	SKP2
cg12457529	0.015998112006123826	0.05839730711284167	1.8680001857376942	0.023690265747523434	ZNF655
cg12497564	0.052660870164634624	0.1222642124857046	1.2151989139338337	0.00044231026855957823	RBP1
cg12504957	0.02590131670978787	0.03221365718233383	0.3146470175673078	2.1940027903609054e-07	MDM2
cg12531328	0.08266771575531932	0.08423875184643038	0.027160037004032245	0.6034268639373727	HMGB1
cg12536526	0.03133829437690822	0.07089019465676875	1.1776594299291716	0.02158189480058688	ZNF655
cg12548629	0.014804083236462984	0.01685269456586695	0.18698412900282724	0.38146821580625634	CDK6
cg12551567	0.048902800950897996	0.0484537287904098	-0.013309405657116531	0.8259094466495335	CDC25B
cg12615535	0.491967239942767	0.543172758452023	0.1428488766102776	0.08953910231085377	RBP1
cg12717668	0.11194633610899468	0.1331225333856428	0.24994748302598438	0.08314301330292015	ZNF655
cg12768250	0.016059296680758717	0.020374154313820652	0.3433314663004729	1.0537058657950305e-09	PCNA
cg12796015	0.010470324582487502	0.013157239867221778	0.3295507046381501	0.23250039257221153	E2F2
cg12820191	0.01864357808603757	0.024693281032037266	0.40543977278544246	0.055933496852440014	RFC4
cg12825880	0.027849331159481225	0.03187182761904349	0.1946390699766949	0.0027240253896261345	CCND1
cg12848864	0.030407947624187175	0.04706503004391251	0.6302070705175472	4.2856568207348105e-07	NPAT
cg12930251	0.034619176558431476	0.04127868401405088	0.2538255680328534	1.585759505359135e-06	CDC25B
cg12965464	0.8163109695591304	0.7661393349144744	-0.09151205072693205	1.9032622024357012e-08	DNMT1
cg12994233	0.03304150712211749	0.0381248111983437	0.20645069916678357	0.00033644305819930683	CCND1
cg13056269	0.022351860705510148	0.02924785642475692	0.38793595829720184	0.00114780123852384	MCM6
cg13099330	0.38323425324661275	0.40656033652002077	0.08524296060826281	0.34968248333348884	RBP1
cg13114166	0.017022441038494124	0.022913609706560877	0.4287668161448209	0.04627943543293487	RPA2
cg13169780	0.05014166995338519	0.04357931458033308	-0.2023665397153039	0.08762755361233579	TP53
cg13190986	0.015861824873607332	0.0241921075821249	0.6089777003542458	1.059585647868821e-10	POLE
cg13227473	0.04430773881263429	0.04884858090408147	0.14075794854063337	0.002306311472925373	CDK1
cg13244804	0.06979595001804832	0.06846793321607822	-0.02771486133125138	0.7939592742768666	MYC
cg13271076	0.031679854651874895	0.0367463600273791	0.21403563213341364	0.00016210660373692823	PRMT2
cg13271751	0.12258148490517136	0.13461013140195527	0.13504591189379245	0.34695021607760423	CCND1
cg13354228	0.014061403895513221	0.024777273173372718	0.8172767817361486	0.03544813621161978	TYMS
cg13356366	0.012435606274021481	0.01578017486160203	0.3436363469932239	5.620346162318952e-09	PCNA
cg13365543	0.13247510346151967	0.12961525651300748	-0.03148571181146993	0.44703442392299797	WEE1
cg13378886	0.042629949050614104	0.04600496186020651	0.10992214022065232	0.02823407412437145	STMN1
cg13383235	0.041217284056826224	0.03804774433252503	-0.11543851823612289	0.1446351467614858	RPA3
cg13393778	0.02632528729939519	0.03336684533089612	0.3419660172343193	1.8921123753550814e-05	DNMT1
cg13398782	0.08468778227684066	0.08836044941402713	0.06124690639075459	0.32561652227466076	E2F2
cg13431205	0.5280517605318205	0.6860376827422746	0.3776084711261492	3.584552560087403e-18	RB1
cg13460942	0.023165640751196443	0.02758889368909102	0.25210101875634255	3.864217394728391e-05	ORC1
cg13467399	0.041662820448106104	0.03906349133449456	-0.09293961166844139	0.12604172971466135	ABL1
cg13479780	0.01252957057408255	0.01646942689303098	0.39445338267202423	8.841251347740924e-14	CCND3
cg13485756	0.054322032077267594	0.05296228256396503	-0.03657214825981861	0.4240814086485687	RB1
cg13505011	0.00996344321972171	0.012702548693056507	0.350401686667511	4.496412295250845e-16	POLE
cg13515674	0.03516810351991264	0.037745652572654824	0.10204295077461002	0.3645709751856989	HMGB2
cg13521951	0.015484815900830107	0.018192297790402098	0.23247354416994437	8.771025541271042e-08	CDK4
cg13554667	0.045403108127850506	0.06301902887279247	0.47299646007381096	7.766887373411395e-07	CDK1
cg13581111	0.0298688038070962	0.03527572195179644	0.2400361478610713	1.8072062604521956e-07	SMARCA2
cg13581785	0.011685872789705606	0.014558641665613789	0.31711026750407595	0.27548034704317753	E2F1
cg13599025	0.014973969884043505	0.020048499420252375	0.42103750064080603	6.632982078154906e-14	CDC7
cg13608094	0.8375547915670903	0.8234777877752993	-0.024453836786532936	0.43751347163125787	CCND1
cg13609937	0.022198932650849747	0.02893414405807864	0.3822826544576268	6.589996354528796e-07	ABL1
cg13619810	0.03710038481117186	0.04269535877020817	0.20264509837432365	0.013855836603032846	RPA3
cg13622893	0.10936290451870644	0.10992245464572294	0.007362661588776721	0.9800204998369112	KIF4A
cg13641837	0.07689268704026213	0.06284759225793331	-0.29098892079353683	0.04457957663405204	RBBP4
cg13720316	0.2006250676306782	0.21207467985232692	0.08007050546922616	0.14443039189345744	CCND1
cg13741802	0.0635139089169416	0.06767520214203072	0.09155472928859575	0.56788574545013	SMC1A
cg13743393	0.019727732530497682	0.027089352701825997	0.4575007759949782	2.2887960380944944e-06	RB1
cg13747199	0.01116451702626725	0.014292010694502554	0.3562880566379655	3.4134306636167426e-11	SMARCA2
cg13793178	0.0172287069576475	0.019870587132876077	0.2058200727086468	1.7889833843948016e-06	STMN1
cg13803765	0.9258782900974749	0.9021101740023864	-0.037518919252322695	0.008586226266869149	ABL1
cg13810570	0.04465328767311329	0.05241544263929281	0.23122552114879807	3.1230025118847648e-06	FANCG
cg13822231	0.007196483637712989	0.009351357338563075	0.3778836399215652	3.066133892350375e-14	ABL1
cg13909730	0.02015898626527286	0.026698226654407044	0.40532082675050607	0.0031408110854613857	CDK6
cg13910983	0.01958184670491938	0.024284193457577406	0.31050074385477294	0.05514226220300486	RPA2
cg13954297	0.012924273616342503	0.016782638827973213	0.3768863776566566	6.111959276294726e-08	CDK1
cg13983893	0.020968160496649894	0.028478618064252274	0.44167883903259264	6.207867230887226e-07	CDC7
cg14002172	0.014460458476922946	0.017077743976276434	0.24000410852332155	3.3865049630996134e-08	MCM7
cg14076195	0.08784869875733337	0.05258037047037685	-0.7404966098158167	0.00045834039496171595	STMN1
cg14172124	0.01358888677131468	0.017954278914130567	0.40190043966282135	1.859685604239244e-15	HDAC1
cg14205952	0.007559294554451502	0.010158303322378638	0.42633594672216574	2.1334243815748318e-10	ABL1
cg14227086	0.024149992743944866	0.026762450007429172	0.14818744004997766	0.00038705673112534445	CDT1
cg14238622	0.014374646042673292	0.01918332136661298	0.41632609570221707	4.799541562295433e-11	BARD1
cg14250997	0.027730317075245942	0.03117856232331407	0.16909029276528736	0.46262831669203897	SMC2
cg14253951	0.04381976560531494	0.05602669782578661	0.35453269635940465	2.34521859043304e-12	MYC
cg14260562	0.025197032093820727	0.030766463595310697	0.2881048131246174	8.93170606238154e-08	RPA3
cg14270612	0.9381073638840698	0.9294653825596945	-0.013351911045392602	0.31139726064258566	ABL1
cg14276467	0.06347225572837718	0.06714562077203073	0.08116719515733087	0.13313151281588959	TYMS
cg14280660	0.01646790599834596	0.018938866136731368	0.20169284110336996	5.121607314270015e-06	RABIF
cg14290704	0.06732977344891322	0.06408638091220054	-0.07122681021485854	0.5041596325238294	SMARCA2
cg14347670	0.052429179831849616	0.05969881265153684	0.18733226059980748	0.06577394752335623	CCND3
cg14443694	0.010733846108621993	0.013690893146414697	0.35104945666712206	6.0493897738538635e-15	PCNA
cg14457439	0.01710918047713412	0.02200871690811383	0.3633043826594108	1.3116372415149378e-10	WEE1
cg14513281	0.017330360040453772	0.022238925860791285	0.35978548064873617	0.08906461487631698	CCND1
cg14515211	0.04368137684867611	0.05100310005607135	0.22356660812524834	0.22545001073841792	SAP30
cg14520892	0.17522574513271916	0.14444298308106437	-0.278714638533164	0.27739350405234736	POLA1
cg14550653	0.009442478444131906	0.011507454331219061	0.28533122674705275	4.329332834411999e-10	MCM3
cg14567798	0.013685603412411332	0.01651691681782003	0.27128536066434844	1.4118308151672979e-08	ABL1
cg14572634	0.02349078901445086	0.02774739138881071	0.24025697421052783	0.00029795573960279066	TOP2A
cg14578355	0.07262374800013893	0.08486640311854818	0.22475214586380574	2.816925870586989e-07	ABL1
cg14618681	0.0193962619452714	0.019742106989252776	0.025497328098815334	0.5682887027871667	E2F1
cg14641315	0.014789741131802873	0.02069737106586977	0.48485073060068656	5.747065769864335e-17	RB1
cg14705778	0.0702166547630293	0.0985299281831161	0.48874874012666897	2.3599403418655997e-05	HMGB2
cg14750501	0.017639929661555837	0.021288376711369076	0.2712211368813694	2.7518605037235912e-05	CCNE1
cg14751398	0.0686530047331317	0.08456228398185939	0.3006914795382569	3.431534801469583e-06	E2F3
cg14804635	0.05773272080412569	0.056395577922184435	-0.033807174922938464	0.6177728491747551	SIN3A
cg14865507	0.04184227772081473	0.04681032926407778	0.16186552492630354	0.0003161948645401244	DHFR
cg14872731	0.03680233244316033	0.03676762753782537	-0.0013611152853163647	0.9843838706852982	CCND1
cg14896608	0.9623697230453635	0.7939794445410352	-0.277489597145524	1.2094577453247472e-07	RPA1
cg14922279	0.03275071847496208	0.03943055235421229	0.2677873638758214	1.4587600314842388e-07	CDK1
cg14935343	0.05703984675547436	0.06461183603562326	0.17982836600939545	0.00034613167957357483	CCND3
cg14945578	0.04769507560326093	0.0668667999089888	0.48744975562846615	0.08633254566519238	CDC25B
cg15084758	0.012823702284218677	0.015170054440903887	0.24241342570020238	2.77986821650631e-07	TYMS
cg15097019	0.011480126557887183	0.01616767638870067	0.4939738037231093	0.2579275246604682	RPA2
cg15124560	0.0227885622384656	0.026172267467083964	0.19972901361481094	0.0011993625531511493	SMC3
cg15132559	0.048618542341769114	0.05375229897905541	0.14481982009478986	0.0069002825983860774	RAF1
cg15172601	0.025685379338973552	0.029524307440460532	0.2009558378039008	0.0010261961288962574	CDK1
cg15206330	0.0306206333078414	0.03711052186559204	0.277324167507563	2.969403159237842e-06	TP53
cg15219933	0.0267887189636651	0.03511309981932737	0.39038377122796253	6.533306077049051e-09	TTK
cg15233880	0.22439829311144965	0.18886963034603008	-0.24867096264697966	0.05001737985610299	CCND1
cg15271348	0.9175192835606457	0.8995281783481973	-0.028570003873132313	0.00043382106949113646	TFDP1
cg15288618	0.4085259323672331	0.4413483170615201	0.1114900359596581	0.2047741790509864	RBP1
cg15289846	0.07845579887536536	0.0873488447023053	0.15490853728608014	0.3178527052630643	RBBP7
cg15330584	0.05570843070368158	0.08107271347131692	0.5413207541936809	2.6804758024883116e-06	CCND1
cg15345369	0.01319234457216407	0.039649193668093434	1.5875905403628279	1.74737634456788e-10	RRM2
cg15355298	0.06269907082029964	0.06371725745372635	0.023240108166282282	0.7701942220698308	MSH6
cg15370815	0.06136789944415565	0.07412068316640957	0.27239197621750066	7.769055354335246e-11	NPAT
cg15427160	0.01071590075658372	0.013271646077785863	0.30859419369471425	0.05134049370571049	RFC4
cg15434599	0.04473489962712461	0.049949364138205804	0.1590655330703989	0.003544975290512835	MDM2
cg15438497	0.09193632068461574	0.09160726472151622	-0.005172917524720879	0.9802713973213846	HLTF
cg15453599	0.04349790031833594	0.05653241614948008	0.3781325954318823	4.2310141190687546e-05	POLE2
cg15504467	0.03288666218569062	0.039232118023262263	0.2545326342178018	4.3576114228475526e-05	NPAT
cg15510790	0.047087654724729075	0.05752200274681509	0.288765038332462	6.65559075235786e-08	TFDP2
cg15522118	0.04821432301868872	0.04895839945187898	0.02209460297533217	0.6285934081260756	POLE2
cg15545871	0.016220836932930055	0.023009657762011335	0.5043912665532442	4.168224567846577e-12	HMGB1
cg15619745	0.05142694018573752	0.05175164941283503	0.009080526105754896	0.920276838892672	SMC3
cg15663092	0.022441200062625833	0.028288675845990863	0.3340748203665266	1.1256785748921145e-08	WEE1
cg15769256	0.04231132300854877	0.047566403616081776	0.16889915343913744	0.0014215569221525642	SIN3A
cg15769921	0.01372405407069778	0.01732174711129423	0.3358777359272394	1.815801950560241e-05	TOP2A
cg15772393	0.02532828509229256	0.03048647598626667	0.2674199954961278	2.5910491326208876e-06	SAP30
cg15801573	0.11118977548217941	0.08345359031334378	-0.41397810713885297	9.248859849809361e-09	MYC
cg15809230	0.012935947610560902	0.01603485154354657	0.30982525569981634	5.609248693743126e-17	SIN3A
cg15822087	0.04975462617374107	0.05673814066908603	0.18948820036267158	5.898200301011441e-06	SIN3A
cg15828085	0.01635958719190634	0.01861805120117661	0.18656572560594564	0.0005482405574101068	CCNE1
cg15851274	0.025315184800097947	0.035687861592897836	0.4954304421593788	1.674650062406825e-09	SIN3A
cg15857731	0.020379434043750887	0.02370689318396526	0.21819262128996492	0.0034606792102500642	CDK4
cg15954335	0.02219709275867942	0.026082697829743783	0.23272236710788555	0.007110378189039243	CCND1
cg15984822	0.05968999589505261	0.0688198737714707	0.2053360913326136	1.9657137971947562e-06	CCDC6
cg15996282	0.01032695434758456	0.012922551320686981	0.3234760982878379	0.007178697109047084	SKP2
cg16037679	0.052019719856129555	0.05550448751629508	0.09354578761415858	0.05452613983848799	HMGB1
cg16100135	0.050708966495650314	0.05756428388474995	0.18293308920678863	0.049823840890550204	MYC
cg16119852	0.011296074572530615	0.013238830453117766	0.22895415908252398	1.7539061607630953e-09	FAF1
cg16120811	0.0326610417879154	0.046372567964729376	0.5057008115506054	0.07328355596334128	WEE1
cg16136434	0.035342972487552644	0.03456351892004535	-0.03217327540295249	0.5458478170260815	ORC1
cg16139011	0.06327168474224558	0.06623883342845381	0.0661172537325058	0.18117285573287498	WEE1
cg16148416	0.010684378350117776	0.014200881220724453	0.4104774874087879	7.257071330682682e-16	RBBP4
cg16191024	0.03737200385029859	0.043854275817933774	0.23075959146121708	1.9393729286842127e-05	CDKN1B
cg16246698	0.051555399004697036	0.05447947876029204	0.0795893822578314	0.1374775100683512	POLE
cg16247290	0.057160986476728265	0.0609671606948272	0.09300154523613825	0.04203993977960299	ANLN
cg16284168	0.04779516888796222	0.051134513130920566	0.09743256520034962	0.06916094858198182	MCM7
cg16285240	0.025065694879090536	0.031227566347373552	0.3171059109106	9.553803955864393e-09	SMC3
cg16286275	0.015491593436247201	0.018683358845188354	0.2702682976240842	4.561318169939057e-07	ANLN
cg16328273	0.030228566312828473	0.03541530204234986	0.22846029035819063	2.9142516963553052e-06	CCNE2
cg16353413	0.0334451529237988	0.03979778247679192	0.2508909045519055	1.4258682062580922e-05	CDC25B
cg16372543	0.04557898810119317	0.050248964050592274	0.14072495781996883	0.009187249579133342	TTK
cg16374953	0.013841913686352828	0.017222813116032642	0.3152773932009196	6.553474825808412e-07	HMGB1
cg16401290	0.011063839636954901	0.01445597105700029	0.38581337198720306	6.030993842237041e-19	DHFR
cg16484811	0.02135724804724506	0.025920183998584305	0.2793501965353254	1.619025504034064e-08	CDK4
cg16504939	0.027749235275030388	0.030231860895706144	0.12362177190744082	0.22906931488722504	RRM2
cg16527334	0.04546233417738618	0.05095461968858289	0.16454119259521421	0.1867877590361672	CDK6
cg16551481	0.960785044972695	0.9550566544477634	-0.0086273779648726	0.0036771559541574055	TFDP1
cg16569664	0.019426171678070477	0.02477605746973272	0.3509450180008585	6.385417647960997e-08	HMGB2
cg16595246	0.019355815451523047	0.028682914565243245	0.5674245394911683	4.3581547398068875e-07	MSH6
cg16693212	0.04546830000250751	0.04888703584453342	0.10459086873058715	0.39159378962958646	NPAT
cg16711828	0.015990756791599132	0.020198781992095786	0.3370300809677874	2.742533043379679e-12	HMGB1
cg16716518	0.013020098444690006	0.01657913967097236	0.34862878733818026	6.158650440645899e-10	CDK4
cg16718094	0.03553228186930397	0.034565203182598814	-0.039809934778559875	0.6176013089478012	SAP30
cg16788234	0.05706490649448893	0.059665882608094155	0.06430242705253535	0.5424708391657522	NPAT
cg16807911	0.2487226998318267	0.2572093611250755	0.048404968430022836	0.4069147962616062	CDK4
cg16836589	0.1665470137400905	0.1429753297182925	-0.2201632535256277	0.0038273582737633847	CCNE1
cg16965475	0.018998859385738018	0.024757302963053958	0.3819413496797684	1.0567836264153641e-05	ORC1
cg16969182	0.007714403779659088	0.009822770568189334	0.34857534220878555	5.552088609719934e-08	CCND1
cg16978043	0.020652450732973938	0.04171115090079184	1.0141201299478808	0.08306646687747775	RBBP7
cg16988129	0.028822114731867386	0.03320939385228993	0.20441519798324964	1.4499896767915866e-05	CCND3
cg17055959	0.034936567378090214	0.050980018525886836	0.5451940314998327	6.537471496401953e-11	RB1
cg17182870	0.030509203858571466	0.03363962390427216	0.1409170430465335	0.004203565139247769	CDC45
cg17206029	0.15501398388665746	0.13405377250808467	-0.20958654773088453	0.37840461125041147	KIF4A
cg17215532	0.014997354232434066	0.019260806795335067	0.36096012673005046	6.991545733329877e-09	RPA3
cg17220042	0.008466657582576245	0.010344684053919516	0.28902513488132897	1.602399361757557e-11	E2F1
cg17236576	0.012583065588710243	0.015943436646632066	0.3414791931505998	7.743901207232854e-07	CCNB2
cg17243659	0.012176421947647106	0.019279998213279664	0.6630146595639754	6.040933024691111e-06	PRMT2
cg17260725	0.028741524328227113	0.035436684434071844	0.3021070489575742	6.645090786369976e-08	CCNB2
cg17327186	0.03998147940790681	0.05395573783073074	0.4324445326614768	2.496645166021843e-07	CDK1
cg17445987	0.07279909093618538	0.07574037529405328	0.05714213462728396	0.3569319254941815	DNMT1
cg17461511	0.02101365209666802	0.0247892150748048	0.2383856717041331	1.948933912122868e-06	TP53
cg17502984	0.013400157121778175	0.016749299902433498	0.32185087726064854	0.08440152616164195	TTK
cg17505251	0.02609117291526836	0.028952962723585343	0.1501491838758375	0.0021352714854163853	MYC
cg17510997	0.018279767842339614	0.027345834344791372	0.5810733327076112	0.08066068437835924	RRM1
cg17565360	0.04800770886643197	0.06249497587731712	0.38047412663266084	0.003328215821007917	RRM1
cg17565490	0.04482325118042861	0.06412323833989252	0.51659998990623	0.003789575471106735	CDC25B
cg17603057	0.03933247055126532	0.019358206311021264	-1.022775525848403	0.005958366904678932	STMN1
cg17623341	0.013797234254918215	0.017318725806001873	0.3279536918764596	2.447703262116439e-11	E2F1
cg17641346	0.142919655755203	0.14970532334821487	0.0669211787973282	0.054814514442131985	SMC3
cg17660110	0.02334258042664981	0.028544651794036122	0.2902564096331073	1.4124040433085777e-06	MCM4
cg17743279	0.012652927131351879	0.01769217390125649	0.4836401511010773	1.4237273717113758e-09	CDK6
cg17779456	0.014894741810164525	0.01971893715279086	0.4047786771010001	2.3193274583664837e-14	RRM2
cg17865482	0.11738729951036075	0.0911669952057065	-0.3646927959638775	0.14613403637054656	POLA1
cg17878446	0.13732934758733598	0.11245561788728174	-0.2882842306871661	0.27371276823261875	RBBP7
cg17880859	0.026491284287981448	0.045903973391358786	0.7931012502063912	0.0369770874584119	RBBP7
cg17933765	0.010814811146188449	0.01373603933999512	0.3449576039001634	1.1595179123575487e-13	RABIF
cg17945195	0.024563581617491243	0.028042195835764252	0.19107838806881725	0.003036095495261126	MCM7
cg17964532	0.057243033055936754	0.05306681117695275	-0.10929025737302364	0.012307521199716351	CDKN1A
cg18030003	0.17552319850870018	0.13675510381085282	-0.3600670443436096	0.16100268216479946	KIF4A
cg18127191	0.009183764573205546	0.0141707062403812	0.6257540971993764	0.12373649247838134	CDC7
cg18152712	0.024971630561339525	0.02766930126742789	0.14799618469365067	0.001306969140019104	E2F3
cg18186349	0.1262651874832193	0.12480140493601811	-0.01682275391445314	0.7338629138841606	PRIM1
cg18200270	0.03844023771435558	0.04054025639314373	0.07673795526391317	0.09712977169960205	DHFR
cg18222961	0.0202488192774699	0.025417894604804907	0.328006749189632	6.162140973034587e-12	MSH6
cg18311066	0.01750109193969722	0.02172116839812445	0.31165677044163215	2.5215155954497006e-09	TP53
cg18317933	0.9895580344741023	0.9813321046166761	-0.012042860114360052	0.0033154336740634535	PRKDC
cg18331396	0.020878858952832483	0.025514208429117717	0.2892580136562905	2.9463924425326805e-08	RAF1
cg18363568	0.0126181616929627	0.016133443246610327	0.35455263239218154	5.815085666609189e-07	E2F3
cg18377183	0.043614236499247575	0.046552194678727475	0.09405005007208572	0.03666296954935194	SAP30
cg18380675	0.028784527427342953	0.03236890551395591	0.16931505782305187	0.017990876833251818	SAP30
cg18391757	0.013124592455092534	0.016902636987839927	0.3649757146539978	1.2985535878222124e-09	NPAT
cg18392045	0.024629009606919966	0.026191403028196312	0.0887347297529031	0.1078842791973198	MCM7
cg18419020	0.03532116314386869	0.04075382653612719	0.20640267353193656	1.209517681309047e-05	TYMS
cg18453441	0.017622282431587286	0.023631393632807043	0.4233039193174267	5.1570776406090435e-09	CDK6
cg18457775	0.01258915136917993	0.015340527785099011	0.2851670843700976	1.3398758951121068e-11	NPAT
cg18481241	0.5406275003538715	0.6943924733896223	0.3611164103200799	2.4961716975499467e-17	RB1
cg18491230	0.048907131922959354	0.051390827265826076	0.07146601345307539	0.16791532265444908	ANLN
cg18511285	0.04946441693049273	0.05711028933764933	0.2073596226427499	1.3040582013659231e-06	CCNE2
cg18554811	0.024144725050433396	0.033240745503638224	0.46124470355193736	4.143946047366201e-15	RB1
cg18571156	0.41888890791391475	0.4803370788627502	0.19747949697772513	0.004506297211379302	CDC25B
cg18627459	0.026299930552900246	0.028841274435832977	0.13307592570624655	0.01687897668008419	RFC5
cg18639038	0.023320727624074174	0.027083597465281925	0.21580657981414922	0.0035149994721677498	RRM2
cg18827378	0.02458890600642609	0.03095165517390737	0.332009012296656	0.009470423191825412	CDK1
cg18857892	0.9734020030428977	0.9705706384911365	-0.004202526721749638	0.010045636972090285	TFDP1
cg18865566	0.045963103317143726	0.04809565006573027	0.06543020910733684	0.2616784800986245	E2F1
cg18867243	0.031765927375724666	0.036954922343522864	0.21828640426591958	0.00014587999813206145	STMN1
cg18877879	0.9462950445408734	0.9368091122245453	-0.014534961563201188	0.3822333952024414	PRMT2
cg18965055	0.07566409352036699	0.07658268054473662	0.01740932816942284	0.6754883452249927	SAP30
cg19005991	0.9842062164313903	0.9773840814215352	-0.010035021115697809	0.3050216465597563	PRMT2
cg19033983	0.9100498484417623	0.8839830011084949	-0.04192694480425593	5.8071685209187345e-06	E2F1
cg19044279	0.04888890891140023	0.04978553215246499	0.026219342987038936	0.7066218064024509	TYMS
cg19076255	0.010891730792380193	0.013320917091885228	0.2904601803365699	4.222098004437911e-09	MSH6
cg19091677	0.02450865294687134	0.0299111396319838	0.2873916865567446	0.0009205597707458746	HMGB2
cg19157971	0.019015844477022287	0.022960762288127753	0.2719685304910584	1.8387501066840788e-09	RABIF
cg19176453	0.034054671481417505	0.043150082871553835	0.3415106153093731	0.044540762674053505	CDK6
cg19209049	0.09888654988638092	0.08215350382410724	-0.26745219826361705	0.12351527524677415	CCND1
cg19251352	0.01833896775098431	0.022867932029614874	0.3184134713020636	0.0790121265780859	RFC4
cg19252671	0.037719118075486995	0.04725097243424727	0.3250480763588654	3.467099165953693e-07	CDKN1B
cg19296958	0.768866970132119	0.7712959728940701	0.004550574548272426	0.7132309651320399	RB1
cg19310307	0.07216164022804358	0.07969363049708098	0.1432322903088375	0.011826215641042527	SAP30
cg19335095	0.026048412252511838	0.02909209324970829	0.1594316681690934	0.07029010743973935	CCNE2
cg19362196	0.5341269714405448	0.4043068119615433	-0.40173222578846673	3.02229960004082e-14	STMN1
cg19400000	0.010183059514123146	0.012402150982820728	0.28441927172454745	3.912054876867778e-14	STMN1
cg19416604	0.03677210137908028	0.04331681202334774	0.23631544601439206	0.01040764129026776	CDC45
cg19427472	0.7204143543403854	0.8168924767087428	0.18131926905391801	3.332402123574087e-15	RB1
cg19447496	0.907265852452635	0.9036415631740999	-0.005774730508003498	0.510288627692498	RB1
cg19472759	0.015540668366044926	0.019302998033211494	0.3127763843281724	5.101592703889829e-08	CCND1
cg19529675	0.05451798341084093	0.057263268250015854	0.07087781455908809	0.09474345845156286	ANLN
cg19654846	0.05116999687798707	0.06296430467283415	0.2992360314452454	3.2525137634767483e-07	POLD3
cg19722181	0.016665844607830185	0.02364121390926045	0.5044096821157218	4.6105881888846755e-10	MDM2
cg19736286	0.037035172828952106	0.04283769052089932	0.20998463343185164	0.00013345085099136293	MSH6
cg19847271	0.025560835000508927	0.028189587524278338	0.14122740241883866	0.016977236842309576	PRIM1
cg19964454	0.30269711692335377	0.37630558742489384	0.3140297767513093	5.0167846460650666e-05	CCND1
cg19972619	0.04249773508945222	0.04525342808392446	0.09064112976551415	0.16989790778792818	MYC
cg20026651	0.012433508415858491	0.015515874731006532	0.319511588062289	2.2228482916016118e-08	CDC25B
cg20088535	0.013590109529437183	0.017388164534074206	0.3555485686287041	3.4982075224887394e-18	PLK4
cg20197825	0.9262011712433187	0.9136894425226024	-0.019621696085691618	0.0006286330652683097	PRKDC
cg20342375	0.018216853327538758	0.0223797928859341	0.2969229069615169	2.883139813107547e-09	NPAT
cg20353480	0.05910630232257049	0.06773884482409137	0.19667141549902573	0.009103666062061493	CDK1
cg20391652	0.01305414062333067	0.01851592157606823	0.5042588715748627	3.4612785524218866e-12	CCNA2
cg20409358	0.03367799303360694	0.038126326781097	0.17898137694553892	0.02132494333359969	HMGB2
cg20409636	0.05422214761644558	0.07571020978874946	0.481605609653611	9.596002258441262e-05	CDK4
cg20430725	0.014311394088049156	0.01917670398121749	0.42219056337777316	0.1484657288007616	MCM6
cg20440575	0.03113443701343046	0.018643796559344616	-0.7398155165833136	3.183390953416537e-29	CCNB1
cg20460101	0.06525402052162775	0.07905697576124766	0.2768259737231412	5.453038110266721e-05	CDK6
cg20511797	0.920895972536742	0.8868145992006424	-0.05440567311150769	0.006945775273623032	ABL1
cg20532370	0.06421828227550287	0.09664030341803467	0.5896409081861491	0.0560704015141963	RBP1
cg20572743	0.01340940427552995	0.017309722718654327	0.36833746893470953	6.54427656607156e-14	RFC5
cg20685674	0.2021128996053204	0.17691010951195688	-0.1921449098194495	0.0020956724068459213	STMN1
cg20712426	0.05005716849178819	0.06029703746820228	0.2685104343653025	7.787318828715284e-05	CDK6
cg20784263	0.02414679664403611	0.026547856928272832	0.13676359306506297	0.1154388729680072	RB1
cg20793809	0.10981388452308567	0.12911103939146398	0.23355188507662386	0.00012427312043141207	HDAC1
cg20835353	0.015893774425466738	0.01965335348684055	0.30631372907940835	3.257421802799839e-05	MCM7
cg20859525	0.04249241542014112	0.0434694062444859	0.03279503584681718	0.6683276119154096	TTK
cg20872461	0.028394510006243316	0.03472565994798619	0.2903900964261187	0.0002514907038011495	RFC4
cg20903764	0.011639001525264406	0.014055518452010972	0.2721693708543196	3.977993907077034e-14	WEE1
cg20949383	0.03296293736357626	0.03957078384433874	0.2635908350639347	0.05953056605020319	CDK6
cg20977660	0.03998872833221383	0.04998544372280395	0.321914625130785	0.01399380866429591	TYMS
cg21009572	0.022027629840140103	0.02499652962965541	0.18241354328059523	0.1232038635929831	CDK6
cg21016902	0.016692723267438373	0.021685188475174713	0.3774906457284485	1.8825238874177848e-07	CDKN1B
cg21019788	0.1944640197315924	0.18654970731772552	-0.05994315181564601	0.7576382931792713	SUV39H1
cg21048542	0.016167771061075368	0.02322216624595749	0.5223817600667652	2.3280719816511846e-13	TTK
cg21050342	0.020029367109342694	0.025739881700906728	0.36188858762874093	2.050549755648379e-11	TP53
cg21056542	0.02140755637751013	0.033076886411549794	0.6277033124928608	0.02815880222393647	SIN3A
cg21122900	0.08330494545006253	0.07862037153581221	-0.08349896311107786	0.7165374678248513	RBBP7
cg21140292	0.02078484575642317	0.025160025565304608	0.2756013463368878	5.031990025764967e-09	SMARCA2
cg21169611	0.032683402329296105	0.04248410390674514	0.37836495996929975	2.5817531298532487e-08	SMC2
cg21210735	0.015569233624753157	0.0246514710588725	0.6629758095845212	9.018328615895924e-09	SMARCA2
cg21211748	0.056087261456840856	0.05671011708791918	0.015932991971813835	0.7297077767666218	E2F2
cg21222430	0.03249315613087339	0.040594423884403597	0.3211456875217016	2.3498898646104668e-09	CDKN1A
cg21233275	0.021138957914043962	0.02455785045233311	0.21628002917361866	8.573260590649376e-07	MCM6
cg21261027	0.06367244111748115	0.06478688533008882	0.025032724700484437	0.5699325800586597	BARD1
cg21393018	0.010811511955814026	0.016079748019004678	0.572676505116793	1.0898416607669945e-17	SAP30
cg21405109	0.02095831778999786	0.024106129672243775	0.2018771152891958	5.530296078443852e-09	MSH6
cg21461082	0.49209745498584295	0.5806694828184504	0.23877315975189103	0.0010461919976377438	PRMT2
cg21462316	0.022655028179147337	0.025209669106101878	0.1541458966470142	0.08780472821340009	MCM3
cg21464091	0.01859363604578345	0.02318689572774774	0.31850076270077243	0.0013874579501362311	PCNA
cg21499137	0.037869618850431004	0.03971927293453536	0.06879831354357102	0.19081476131863412	TOP2A
cg21568731	0.012634415678691906	0.015947965591955514	0.33601345429748586	7.201135711804117e-08	TTK
cg21630044	0.02863976246480276	0.027863488419389314	-0.03964363705092755	0.6379345443389826	CDK6
cg21722058	0.023295181402577685	0.029407837329123606	0.3361691264819736	8.652672135944164e-12	PLK4
cg21742931	0.023693231066635154	0.02891481667056681	0.2873340014117403	1.9765882958613346e-07	CCND1
cg21803052	0.017459971234814783	0.019094756061516553	0.12912530728531815	0.0007829841031477225	MYC
cg21803390	0.012684890958648165	0.016668302505029577	0.3939960703534036	4.998905908112028e-12	E2F3
cg21814667	0.026676891951972394	0.031796674611051026	0.25328530008516126	0.005762049703005012	RB1
cg21815083	0.008547757066958242	0.013717122859084455	0.68236009932614	7.41099999024448e-09	CCND1
cg21893220	0.04331287185746063	0.04416487705317499	0.02810366191467852	0.5888762696291452	SMC2
cg21893394	0.07009875511674524	0.08108620999129605	0.2100677582518663	6.008256795267053e-05	DNMT1
cg21893846	0.03632511126602772	0.036532534955952774	0.008214647407255766	0.9571043301988735	SKP2
cg21914187	0.02267718692890734	0.02840109864167734	0.3247050514630535	0.004321728066171016	CDK6
cg21920539	0.031981298598813226	0.03337459037198265	0.061521609218090446	0.5576776254992506	RPA1
cg21926402	0.014242471062933101	0.044814493096468795	1.6537659031749854	0.07807173538757643	HLTF
cg21930229	0.06855759099347847	0.06763353383978915	-0.0195776800111527	0.7824789335044271	HDAC1
cg21932380	0.020471655211915917	0.024863891308546146	0.2804243476814936	9.162626951616927e-07	WEE1
cg22013210	0.012980358780543785	0.018022281651661917	0.47345141001230984	3.020719928864562e-13	RFC3
cg22040403	0.02596110763338218	0.031046701324215137	0.25808805453832045	0.0016499796801519861	E2F2
cg22059910	0.03278223237451457	0.03765196830216799	0.19981118438459947	0.0013909047104094646	SIN3A
cg22143282	0.028982022548832247	0.037163674899121965	0.35873488968271133	2.6197228309809388e-12	SMARCA2
cg22212700	0.03427992683646049	0.04293722995115541	0.3248650899779831	0.009737370414490376	POLD3
cg22219489	0.08228312929708899	0.08518772577188535	0.05004891365785375	0.5323438736245509	CCNA2
cg22288637	0.05093459188560856	0.05560912949441585	0.12667596756461083	0.02218700139215771	CDK6
cg22295628	0.021942149385877966	0.033692347176767175	0.6187160826257988	3.616788593833496e-09	RPA1
cg22331096	0.013659597828778871	0.022457796370222955	0.7173013650361542	0.0002090951273438477	MYC
cg22358606	0.04567207118847866	0.0514785298066787	0.17265863555719446	0.07951467795973542	RBBP4
cg22407744	0.032610799567530595	0.03595344061719689	0.1407800238649358	0.013107574383109877	MCM6
cg22468786	0.01408999559261336	0.017266596731019167	0.2933125934231305	9.56330356571828e-08	PCNA
cg22477592	0.0180493171217107	0.02107170961512148	0.22336311417484517	3.935310051498614e-06	NPAT
cg22488583	0.041456937503416044	0.04742250390459135	0.19395829304513026	0.017795185519180048	CDK6
cg22517161	0.011593738100454505	0.016407991094518407	0.5010528129187034	2.3789073869121334e-18	HMGB2
cg22595230	0.324962827567821	0.44977948352082303	0.4689431567771509	3.9888892884076233e-07	CDC25B
cg22622495	0.053069302329267334	0.06650697589715902	0.3256280897937487	0.0002047026133109311	CDC7
cg22631127	0.017692732395240756	0.02786442683911083	0.6552676087009318	1.0438042093479265e-10	SAP30
cg22711679	0.042629704452934694	0.08999775080955334	1.0780298933028218	0.01813820763070461	RPA2
cg22758700	0.011930154291764814	0.05350062032054684	2.1649429177260484	0.03448854647606726	ZNF655
cg22766818	0.012674271870081107	0.017660127331991876	0.47859287748122087	3.609823393485737e-16	RB1
cg22776767	0.023745742923730873	0.02680927756001482	0.1750634490469106	0.00036575108246134747	WEE1
cg22781397	0.039733668695281735	0.045963607463214644	0.21013002592655414	2.7841124423183596e-05	CDK2
cg22837512	0.0161020233404554	0.021650119933694742	0.4271330317497074	1.69784794049129e-14	NPAT
cg22857567	0.014942163872378149	0.01972804885461665	0.4008591882017929	7.377535046427438e-11	RBBP4
cg22943243	0.02933633023388014	0.03391631762192912	0.2092911300362231	0.01848588741828027	STMN1
cg23016766	0.009972009879492443	0.01221595254853423	0.29281014602207267	2.549773764669093e-15	RBBP4
cg23032965	0.018634164665764757	0.023117063845444527	0.31100802202945066	1.0187729078974993e-06	RAF1
cg23063716	0.022330267715001073	0.038780847733744093	0.7963437929548047	4.6422248946641736e-08	SIN3A
cg23075101	0.07067823586858742	0.10062481814808803	0.5096482402224944	3.572176322839449e-10	BARD1
cg23079732	0.028431772335435854	0.035107267235922376	0.3042656663259096	4.277717956456337e-08	STMN1
cg23145915	0.01452218107406684	0.022158962008813503	0.6096321561238319	3.65047373195873e-08	CDK4
cg23183521	0.026094628687720518	0.04980606917249982	0.9325686808281907	7.448599486207646e-08	PRIM1
cg23187103	0.011022846053514359	0.012400411993136231	0.1698912837916237	3.227338930580926e-05	MYC
cg23199053	0.05970156275697979	0.06886707166402858	0.20604563649239016	1.427937695688232e-05	HMGB2
cg23226852	0.012386489740758027	0.01676026630249566	0.43627767807611395	4.583365786255304e-09	FAF1
cg23236404	0.016878570165920558	0.018812611697210695	0.15650745347822737	0.00010095374024378322	STMN1
cg23248324	0.03757791804899822	0.041949767978690905	0.1587776927299977	0.1889586126035583	TTK
cg23271606	0.11387202256986884	0.10232473006507209	-0.15425847121646374	0.04074168458509971	CDK6
cg23283320	0.02513125068013708	0.03567489806702693	0.5054268374614478	0.0013403066717282838	PRMT2
cg23305046	0.05075291395827569	0.07063303966562799	0.47685252722755683	7.139775342790281e-05	CDKN1A
cg23317683	0.038085901714327894	0.04261500638915086	0.16210449547259936	0.052291547124549656	MCM7
cg23323671	0.5235009057444578	0.39674603176994766	-0.3999762398796688	9.665925164616803e-11	STMN1
cg23401624	0.009426256256963262	0.012670332801515036	0.4266976117905932	9.01880219786136e-17	DNMT1
cg23418097	0.020868750739097247	0.04333520582783618	1.054195317578746	0.009471628405179748	POLE2
cg23448348	0.48848521104271886	0.5400142669915367	0.1446826382242346	0.07105963532444509	RBP1
cg23467443	0.016526573012358017	0.021324517505533172	0.3677255039641275	9.301497657180244e-14	HMGB2
cg23503517	0.16180112867371071	0.13435054208820707	-0.26821952912616004	0.4058528266836182	POLA1
cg23535526	0.01661690397365396	0.02578082218391582	0.6336466665900005	6.262384021152779e-16	CDK4
cg23574449	0.052421140470418175	0.047367716545309496	-0.14624461555258758	0.013778003813406284	E2F2
cg23603528	0.05547818314483545	0.058430466067917824	0.07480025530782031	0.3437851459314838	POLD3
cg23606758	0.05100300536998098	0.07084588611080839	0.4741018200503968	0.000139103281642161	ORC1
cg23607253	0.031277826760419375	0.038246595327178785	0.29019105119839256	1.3554245056514264e-06	PLK4
cg23672346	0.02995935375790545	0.038168978953718354	0.34939408969768765	5.182564363873408e-08	CCND3
cg23677608	0.015655905735623803	0.019489861895740625	0.31601689314052783	2.896285609598028e-14	PLK4
cg23716101	0.021415958646395443	0.08615241866505106	2.008205041317495	2.4131515867654065e-05	POLE2
cg23722102	0.020714793677384352	0.024590740677423305	0.2474537388978761	1.784650684684478e-07	WEE1
cg23753457	0.026977674023684388	0.03358105423246133	0.31588155592142797	2.3715188890971423e-05	CCND1
cg23778841	0.03057449326777902	0.060938284454286194	0.9950202974136179	1.3148222705981366e-08	TFDP1
cg23845507	0.00998682176031755	0.015467609164635666	0.6311526879336055	0.0001424084318319112	CDC7
cg23845945	0.03850228740891158	0.04804067445268784	0.3193122470544755	2.013944575786715e-08	SIN3A
cg23860479	0.055252476009605506	0.062077714521668555	0.1680363267228911	0.000558278596149542	HMGB2
cg23935746	0.03539273724323864	0.04180606784000593	0.24025901111916964	0.01263612995104792	CCNB1
cg23948071	0.014394593735766374	0.016613796271365746	0.2068546966981163	5.634422445447305e-08	CDC25B
cg23989878	0.015158724823993976	0.01905270987317833	0.32984781048632844	1.547332203215089e-15	CCND3
cg24020398	0.08279792230353	0.07815927560571877	-0.08317746958212349	0.1494110660324472	CCND1
cg24028161	0.014258414446141697	0.016625444783161036	0.2215793766054558	1.439826105138829e-06	PCNA
cg24030675	0.008789113963004884	0.011849908589495485	0.4310862915077901	6.09527597779008e-15	NPAT
cg24031606	0.046268945420324434	0.053170189845320605	0.20057340078868807	0.000863464817569815	CDC25A
cg24041269	0.04828070228120414	0.06415659539328533	0.41015092273947484	0.11031328538598285	HLTF
cg24088685	0.06104931518681254	0.06490921393046545	0.08844817277421882	0.042336722525066324	CCNB1
cg24091241	0.027486681814543983	0.032811946834983015	0.25548844041270186	0.0011516136390033096	SMC1A
cg24155668	0.03808799285853636	0.030417861634579473	-0.3244175278508597	3.8082701090116674e-06	MAPK13
cg24203315	0.04416028166490979	0.04799972759417915	0.12027684433946746	0.12073210565311557	CCND1
cg24218077	0.08770498572587193	0.08776725458240424	0.001023922349587674	0.9841259890163028	CHEK1
cg24269846	0.02723996150903467	0.03180991975293263	0.2237520676112661	1.3522947110031193e-05	PRIM1
cg24342013	0.8206654897429276	0.9404213204681456	0.19651295996340706	3.755729673729528e-44	RB1
cg24387864	0.3161312348395982	0.18721505223592172	-0.755827152065451	2.743147597441798e-11	CCND1
cg24419164	0.03591329369634596	0.04091611627963718	0.18815124011224899	0.0025585113860048282	CCND1
cg24448859	0.02426002837349235	0.03556240605337633	0.5517716984254649	1.4243401066969583e-12	HMGB2
cg24477899	0.012208549401227892	0.015718337917648845	0.3645568807926326	2.763819515643299e-17	DNMT1
cg24506533	0.02063726251238383	0.024694478640106717	0.2589368971534123	0.008528935133985942	RAF1
cg24551570	0.02955162226521459	0.043806543853109794	0.5679090660177974	2.6417410794306536e-10	HMGB2
cg24559868	0.014060042901081947	0.017566955339068328	0.32126317222327777	3.032795462411071e-08	RPA3
cg24563317	0.03947403254878982	0.04006023219924329	0.02126687524184436	0.6567665961042048	MCM4
cg24591349	0.02718286278990529	0.03288855057119134	0.2748880257184631	1.4760523884202536e-07	BARD1
cg24594997	0.13595585889794293	0.15516008024750005	0.19061910275810498	0.3083638808644537	RBP1
cg24609255	0.012532945959604615	0.015598602144153498	0.315691178528789	2.679184625441529e-12	RFC5
cg24666276	0.09215352578063078	0.13135182043150237	0.511324925883924	5.290910308619331e-06	MYC
cg24669856	0.02955527404458151	0.03356065776922072	0.18335539431832112	0.00023937755341637233	PCNA
cg24703804	0.024697044047398104	0.03079342013940737	0.318283734290541	0.00048170185107848955	MDM2
cg24744425	0.01166724564921585	0.014301922887891913	0.29374511352782984	1.8164228321713927e-10	RABIF
cg24807448	0.01621605732170654	0.019229387779142945	0.2458897375432057	9.559554212341528e-12	SMC3
cg24877093	0.4944974673889725	0.6259565367346064	0.3400993550495599	8.06674312533958e-08	PRMT2
cg24914860	0.016170575790874785	0.01940200891168924	0.26283498861874993	0.0017003694419218261	CDK2
cg24937706	0.025455594169041845	0.028655235582729845	0.17081601659561524	3.532771582089817e-05	RB1
cg25011176	0.033076525762793116	0.04482987936788023	0.4386529102050074	2.2221295297866713e-12	CDC25B
cg25025968	0.08360814461923918	0.07441990886954014	-0.16795486429189505	0.13269507377562947	RRM1
cg25028035	0.01131982322468828	0.014566231111300124	0.3637762119974792	3.3179492097215545e-05	CCND3
cg25053252	0.019452210323431158	0.022895383765908852	0.2351226516107189	3.558107912980839e-08	TP53
cg25060573	0.036029361883321835	0.04475612524224893	0.3129120401266295	7.363289454679535e-06	CCND1
cg25080152	0.05257030921562674	0.08971511931702371	0.7711029162598986	1.3647330093287096e-08	MYC
cg25083312	0.026283104190302057	0.03126148553771733	0.2502506599084334	1.8797332534806238e-07	MCM3
cg25086702	0.025972397107607098	0.0295003527301157	0.18375303172933757	0.003979242765910944	HMGB2
cg25222252	0.14761604142429366	0.13995807245057917	-0.0768548069325037	0.33223464225029153	WEE1
cg25228510	0.08920662001685728	0.10686279942622726	0.2605370347339687	0.000797811189389693	CDK1
cg25319276	0.03742328382873258	0.043956800376550295	0.23215021793649906	0.0006787649724466837	HMGB1
cg25352188	0.043976794917799066	0.049230167135594395	0.1628001748483804	0.0029330516867773293	RFC3
cg25392970	0.010628045132280948	0.014248668208336462	0.4229508206504376	0.13559349949003155	CDK6
cg25395653	0.02493659936476254	0.029952385194414836	0.26440615708158505	1.3223112903202124e-06	CCND1
cg25400013	0.010424088510905118	0.01417580437919227	0.4435093614999431	1.8185506890865935e-17	NPAT
cg25420070	0.02990324497468997	0.035210933706691074	0.23572143627345854	1.906264834042529e-05	MCM3
cg25430849	0.01412393720326261	0.018028351484425074	0.35212517069013977	1.06901353220706e-10	MCM7
cg25460059	0.033125180694718634	0.03972859937274522	0.26224960792362256	1.4897749705454865e-05	WEE1
cg25581784	0.012581601175188166	0.018688341305688642	0.5708229916201113	0.12848994482563872	TOP2A
cg25585523	0.08478931336959324	0.06508853766479313	-0.38147894085554956	1.8649590586803293e-10	RFC4
cg25654697	0.04463086571366638	0.050399920745396155	0.17537967396798254	0.027998621544491547	RPA3
cg25697800	0.010170210907470221	0.011989935274702273	0.23747427288878378	2.9480831633239325e-10	SIN3A
cg25793692	0.08159243620520555	0.07753415299368058	-0.07360347479554243	0.14624209617920617	CDK1
cg25826331	0.027563827538795188	0.034294237757043704	0.31518995394470456	6.736491578662964e-08	MYC
cg25867650	0.022456954962816827	0.044349557125778136	0.9817573782192807	8.354544465618186e-09	SIN3A
cg25920258	0.02407104054588199	0.02836287318907961	0.23670517835731683	4.508092906265573e-05	MCM7
cg25977744	0.05998602188550254	0.0666037628093413	0.1509773263433396	5.358767303176526e-05	CDK4
cg26009195	0.10732947386053213	0.13882659759252788	0.3712376877949254	0.10626895414250871	CDC25B
cg26023204	0.03402327498001938	0.03836410762011337	0.17323517979671024	0.0022963379100375725	MCM7
cg26030450	0.01892646201459221	0.024848568490968587	0.3927579929615052	8.589360857119224e-12	POLE2
cg26064831	0.0836081666918667	0.0850586295619483	0.02481374191364271	0.9291728146474725	POLA1
cg26080798	0.013334638962447047	0.02715642588589429	1.0261148517486123	0.00010392698454867392	E2F3
cg26095266	0.03851688203665063	0.04687147336207376	0.2832192244043674	0.0002269641344956159	RRM2
cg26099943	0.011932740120375077	0.014965550178691838	0.3267199498511342	0.21509588416889153	RFC4
cg26115470	0.013102011856331117	0.016094419351052075	0.2967721694307159	1.7686863500358048e-11	HDAC1
cg26138776	0.019831204499798367	0.021824175996123227	0.13815487774436117	0.002591299941782362	E2F1
cg26151310	0.028737424198664683	0.04689781272423702	0.7065898826687395	0.10553385259449344	HLTF
cg26164164	0.026366207040502593	0.027837223868234184	0.07832529768387601	0.10993283668947593	TOP2A
cg26221243	0.04033826022938229	0.04760730831276413	0.23903419961204486	0.00026744955958195863	MYC
cg26251069	0.011870797990514412	0.015243584501711297	0.3607852693787045	2.3403425073435454e-11	TYMS
cg26314868	0.03993095548859428	0.03803620171933861	-0.07013440752626285	0.7852224026230783	STMN1
cg26339992	0.014136421318604053	0.024117282784847083	0.7706504292858958	0.001972048721772283	RPA2
cg26399164	0.14765764199142917	0.12687690458055015	-0.21882654568253995	0.03922967719648505	CCND1
cg26464524	0.018737973655633892	0.02347256149378389	0.3250103407941509	1.5432646426479588e-06	MCM7
cg26500144	0.02412650997388474	0.03139911727278911	0.3801047637778365	1.7498512729763795e-09	CDKN1A
cg26510996	0.030048307813266426	0.03303576097077903	0.136744830158678	0.007374958807142951	POLD3
cg26541003	0.02662220397941425	0.04838637627856321	0.8619708849008787	0.027848678128737987	WEE1
cg26557854	0.03717604497636457	0.042688252660277114	0.19946581521875364	0.029974760270565785	MYC
cg26568722	0.028592119635606466	0.03681457901196825	0.3646596278125867	2.0597192644625512e-11	MCM7
cg26582784	0.04017217637888596	0.04860959771049725	0.27504457119211095	0.00036821405482053267	CDK6
cg26612563	0.016306258933647802	0.02426490961059562	0.573445656470786	0.08327997250373627	RRM1
cg26640895	0.008855152206001736	0.012629589520873109	0.5122187403640178	0.22228343857339183	DCK
cg26690834	0.009459372447181003	0.01220184791075931	0.3672832727998411	9.01003219548696e-15	FAF1
cg26699757	0.04717634064338919	0.03868077535344825	-0.28644680266589123	0.058671699060744015	CDK6
cg26705765	0.9844054403457589	0.9832695703936518	-0.0016656349448779541	0.49325075836662413	DNMT1
cg26807261	0.02000969901407708	0.02407112769484852	0.26660426502585904	1.9764173691741526e-08	RABIF
cg26975812	0.9230881138478488	0.8927985376872473	-0.0481337034549201	0.00012288291664230055	POLE
cg27016863	0.019829969196755302	0.023996413773848382	0.2751363769154908	0.007082145951149384	CDC7
cg27099625	0.015127753412596465	0.01733908433953864	0.19682996104222703	0.4111658182037903	RFC4
cg27116787	0.01906199877427451	0.020195185570156905	0.08331199966655217	0.1360797478830238	SKP2
cg27120667	0.01132586074219881	0.015196609507685524	0.4241287857817209	1.5927473716525904e-15	CCND3
cg27130364	0.021690506172149467	0.027036047025112985	0.3178205084584414	2.665189878573214e-05	SKP2
cg27164753	0.025631083127962213	0.037062214044504785	0.5320546226428405	1.212614489287272e-14	HMGB2
cg27207274	0.04898223638388016	0.06165564450445069	0.3319743331824018	0.19917893318064533	MYC
cg27256523	0.02561924521936712	0.04285731685183746	0.7423135583137755	6.849030953574377e-08	RB1
cg27268513	0.06459841084158204	0.06702503483167846	0.05320138973013388	0.28789594252214856	WEE1
cg27286863	0.23227041915019583	0.1866915086538831	-0.3151491205811797	0.11261912837341984	KIF4A
cg27301331	0.044761517646775884	0.049549660435261496	0.14661621866857183	0.02353287521133967	E2F3
cg27305063	0.02219326917892565	0.0233035462122722	0.07042731405840202	0.20614262554187598	MCM6
cg27429799	0.024452414617852698	0.02883381000359517	0.237784547425327	1.2301909277022141e-06	DNMT1
cg27450667	0.022377596915248002	0.02394894997853699	0.09790728706610126	0.012737401251723152	MCM6
cg27451672	0.012393844014152373	0.046964025905714496	1.9219323700234732	0.030569166033110447	ZNF655
cg27457323	0.020602517515947886	0.025140774872188354	0.2872084785347314	9.79586860439295e-09	CDK1
cg27475126	0.17252938665075482	0.13715497387818865	-0.33103517275162603	0.01091267576698426	CCNE1
cg27479817	0.01828689232730888	0.02091895115359808	0.19400059426210045	6.208424362057869e-07	CDK4
cg27486715	0.014033327345245015	0.01899191941225851	0.43652860140275657	1.3839262897569007e-19	HMGB1
cg27495579	0.011124503331269535	0.013946324801923546	0.3261440602552545	9.313267139117927e-14	CDKN1A
cg27523423	0.046534607247838436	0.04403154249769982	-0.07976664579823854	0.5557524237559389	SIN3A
cg27559724	0.09910792773350421	0.05863175869610162	-0.7573181326000463	7.895282981484613e-20	RFC4
cg27619136	0.03421965640166518	0.039398567064023574	0.20331788559640757	0.003251600228533191	SAP30
cg27638713	0.056065213355556864	0.06683749162275204	0.2535516878048411	1.494359112146004e-05	MCM3
cg27658771	0.026886549857634542	0.029211016466139297	0.11962792378820034	0.11266273085807363	PRIM1
