# Supplementary material for: Regulation of Canonical Oncogenic Signaling Pathways in Cancer via DNA Methylation
Source: Cancers (Basel). 2020 Oct 30;12(11):3199. doi: 10.3390/cancers12113199 (PMC7692324; doi:10.3390/cancers12113199)
Supplement: Supplementary file 1 [file cancers-12-03199-s001.zip › cancers-933492_Supplementary_Files/Supplemetnary_methylation_data/CpGs_RB_TCGA-PRAD_data.txt]

ProbeID	mBeta1	mBeta2	log2FC	p-val	GeneName
cg00034019	0.021714301286505328	0.020119273870213554	-0.11006729370248752	0.007009984815730267	CCND3
cg00075768	0.01978410387176697	0.020889846707583374	0.07846018636959337	0.053636700345098993	HMGB1
cg00122840	0.015982776720706197	0.01681433551122589	0.07317369344360923	0.2546731042542578	SKP2
cg00159400	0.03546820656414236	0.034188426563682574	-0.05301835492281419	0.2358567820989964	PCNA
cg00179128	0.04544859904686148	0.03704292125206713	-0.29503794817032264	3.508579532406379e-05	HMGB1
cg00213957	0.06506698564041474	0.05285092224768489	-0.29999707268526177	6.569673595018153e-07	KIF4A
cg00298020	0.016959446901125583	0.017925303689412222	0.07990844116830205	0.016089137956285523	ORC1
cg00314018	0.10696460525597662	0.09939469558683593	-0.10589271928884551	0.3455708581135919	CDC25B
cg00318084	0.8772764399828122	0.8737137877296876	-0.005870767008606545	0.4678190435333026	DNMT1
cg00321931	0.07232492816652626	0.058565742604412586	-0.30443596270886897	1.7552723779498078e-09	HMGB2
cg00347938	0.506955417206978	0.3692247417443344	-0.4573596477833858	2.633687064823135e-13	CCND1
cg00400632	0.023495756701378316	0.023328830603687116	-0.010286240088176303	0.8142570311884626	SMC3
cg00404177	0.08218821035348105	0.08483388802910416	0.04570922514619591	0.3439780438225184	FAF1
cg00464056	0.01228002456280437	0.01319821759696874	0.10402966212543062	0.03381397934754625	POLE
cg00469508	0.057451706135726505	0.043452356659635594	-0.40291531260481583	1.2101626926071078e-11	SMC3
cg00505393	0.03923418552794456	0.03739371519992277	-0.06931543600098963	0.12887957764181926	E2F1
cg00506866	0.11719200124286897	0.10201692425814633	-0.20006559400701424	0.0322251733898785	RRM2
cg00533620	0.01711845360177749	0.018480228492125952	0.11043021300744127	0.6533489896676832	RPA2
cg00564831	0.01711473751643268	0.019254206158873202	0.16993447643960574	0.0002979835170898882	CDC7
cg00589914	0.02265123389850825	0.023453563801774588	0.050217517448413206	0.3606253343663123	HMGB1
cg00608362	0.015113188791848458	0.015771237783619465	0.06148779989309718	0.04955842677055965	PLK4
cg00611675	0.06984611779181873	0.06469210400939172	-0.11059029463586822	0.2309631389909034	MYC
cg00620552	0.020415029182620906	0.019904682424685103	-0.03652377615453827	0.26261942702264596	MSH6
cg00628130	0.040246701855962554	0.051059711314493925	0.34331481910691236	0.00019082344280004225	CCNE2
cg00630583	0.017359342959828595	0.01661101514251906	-0.06357210086293236	0.04649032546359846	POLE
cg00668525	0.015222520052402983	0.016072904944869307	0.07842348543574987	0.7097097269206168	CDC7
cg00670756	0.022268875393423707	0.02185389982513761	-0.02713795061534026	0.42297464804067275	RFC5
cg00714198	0.013301496080096016	0.013280788383599078	-0.0022477298464193183	0.9485282176033761	RAF1
cg00799353	0.04722385664029888	0.038257821341012986	-0.30376114803268034	6.9427759628454304e-12	RFC4
cg00804338	0.025921966906894838	0.04292196115408952	0.7275408048227688	0.019740009612039148	TFDP1
cg00850756	0.012781609080018432	0.013248309980753034	0.05173886521073543	0.2310206976213228	CCND3
cg00858899	0.19517285509745022	0.15095199530419126	-0.3706625881724065	0.0016556658750022243	CCND1
cg00872628	0.012477520385890149	0.013686627799834839	0.1334357688835772	0.0007234550066763564	SMC3
cg00881254	0.01960319466107959	0.016062819274415444	-0.2873636537648234	6.79556653284748e-06	TYMS
cg00914562	0.06680902874318444	0.05788226795805002	-0.20692163434742514	2.4545144642725376e-07	E2F2
cg00935119	0.1204255450594194	0.1206065523037602	0.002166834257528845	0.9455836078541069	CDKN1A
cg00953256	0.2946499212330784	0.20224043421524418	-0.5429304143897973	8.708602213972889e-17	CCND1
cg00981797	0.012189669476801564	0.013458588550305812	0.1428681095836176	0.00013537900377103162	CDC45
cg01000789	0.01850804384110079	0.01836888602778455	-0.01088828385857691	0.886076027443445	KIF4A
cg01079658	0.10908170838411026	0.3245409882785654	1.572991496242653	8.466173526161822e-18	ZNF655
cg01088093	0.05468949054956322	0.04383158368129432	-0.3192928170901201	1.3086591417878026e-05	SIN3A
cg01098785	0.04504378269786855	0.04491080078506825	-0.0042655410865639265	0.9433082569974838	MDM2
cg01195281	0.015471432179952076	0.015599049171356622	0.011851341078424192	0.6879885125294505	PCNA
cg01199328	0.03863759827973849	0.03442608384254083	-0.16650334306930578	0.00035638858531904504	PCNA
cg01234929	0.04237397790690021	0.039348894504897036	-0.10685546552100807	0.02100195039375857	RRM1
cg01245787	0.1452838628469995	0.11024873432528362	-0.39811237353399986	3.7702184257852415e-08	DCK
cg01291833	0.05439701252483234	0.048743179030287485	-0.1583270743671582	0.00357796679713188	MYC
cg01306510	0.03057380140873375	0.028003156925233003	-0.12670646356476903	0.00436592043857415	CDKN1A
cg01347596	0.9181670265786092	0.9139561192933099	-0.0066317220751108425	0.20605608613158685	DNMT1
cg01394540	0.02826376827198148	0.03353430119498665	0.2466837126739084	5.383546534657553e-05	CDK1
cg01404988	0.04956756680281939	0.054065106530522045	0.12530134220160666	0.14977036637309885	SMC1A
cg01406280	0.11360129770920739	0.08003043712771271	-0.5053586209832021	8.262069060936952e-09	CCND1
cg01412321	0.08667330012446602	0.08212250380775254	-0.07781002292275861	0.05738555530277009	ANLN
cg01459673	0.01971330200045522	0.01952415603757454	-0.013909262731259081	0.69381717285254	CCNE2
cg01487461	0.04220633315151854	0.03957904077345372	-0.09272284662877342	0.05818121246132602	SMARCA2
cg01493658	0.03365997186406063	0.03157660120282954	-0.09217807793469805	0.023769468809442973	ABL1
cg01511104	0.04237783769003241	0.04045446524539231	-0.06701102482979385	0.09944264004726228	PCNA
cg01517025	0.033281293111957114	0.03160908560392379	-0.07437218788855841	0.13471176091567635	CCNE2
cg01551511	0.01739482513851002	0.01867580488396862	0.10251224483384083	0.019443255428527477	POLD3
cg01595804	0.9710705124605092	0.9645489655352778	-0.009721579180620471	4.8384376241832865e-05	TFDP1
cg01616489	0.8314673215591675	0.8228351115626427	-0.0150562065741904	0.01906578557717356	POLE
cg01638735	0.02704509034902512	0.026318499421455293	-0.03928948252952369	0.4424473861402215	CDK6
cg01745510	0.06824443525636653	0.061417405225686866	-0.15206384917729104	0.0028712774563698566	CDKN1B
cg01756060	0.06638814632929034	0.06069792071707826	-0.12927857389606537	0.0012425922822836988	CDK6
cg01756564	0.02829285110550247	0.033724083528416215	0.25334167141092434	1.3733310345149808e-06	NPAT
cg01758634	0.047542872864814345	0.04374220723131298	-0.12020306279457074	0.0027909193437289466	SIN3A
cg01763821	0.019195165669180697	0.021671901523892537	0.17508273131188695	0.00016306066368894373	CCNB2
cg01789150	0.10114089084393706	0.0850684203420017	-0.24967082114566547	0.09312008441173643	RPA2
cg01811543	0.02503418885398939	0.025137686645378823	0.005952177816548515	0.9031812117832734	PCNA
cg01811796	0.27963533860366974	0.2155412730939102	-0.37558253982267703	1.879645484085838e-05	STMN1
cg01850179	0.19138281718473088	0.4322506325998612	1.1754067682917122	6.501635813106922e-26	DNMT1
cg01854459	0.03517489233371024	0.03630682386892384	0.045694720748266214	0.3170554440817857	CCNA2
cg01921368	0.060647294926943054	0.048788045023447205	-0.3139156232750591	5.458108469282906e-10	SIN3A
cg01943654	0.0800803456126549	0.07055172685341331	-0.18276680534618764	0.00023219798630064897	SKP2
cg01947226	0.06175555178788897	0.07046002537302144	0.19023615438932587	0.08032271060456594	RBBP7
cg01980495	0.8051273983663179	0.834475982436174	0.05165344269047884	2.835351006285972e-06	SMARCA2
cg02007381	0.016749085921000943	0.018490920962562076	0.14273471885291097	0.002066075038498706	CCND3
cg02028562	0.01681600548057631	0.016802638478010907	-0.001147250873809757	0.9708500746724278	SIN3A
cg02045224	0.036059076233699694	0.025626391239880603	-0.4927321083800734	5.29714218732389e-09	TP53
cg02077165	0.04969281860804532	0.040651575745873456	-0.28972609931613774	1.3058942063223056e-06	RPA2
cg02085815	0.015037949837784743	0.01694569111878411	0.17231058327124074	5.106478001151147e-05	PLK4
cg02113449	0.0569303681269129	0.04558186317843575	-0.3207385320150787	1.1333063729891044e-12	RB1
cg02115850	0.01661898317158529	0.017919893487626397	0.10872994845544413	0.06892703982459342	CDT1
cg02121704	0.01987245836135797	0.021814282665054096	0.13450267826116857	6.494855748466782e-05	CHEK1
cg02152992	0.05138449586193282	0.03789930704262614	-0.43916165351889663	3.788871168286443e-14	RB1
cg02166782	0.05084095240125303	0.04618948982224425	-0.138426445292023	6.398857331730673e-05	TP53
cg02172142	0.04042755869160269	0.05267007422978756	0.38164440685543044	0.0014771270749699176	BARD1
cg02237186	0.018635336337308336	0.01981489346689369	0.08854435321330303	0.029243551679347814	RRM2
cg02255700	0.12956348701200202	0.10051211037548026	-0.36628986431355476	0.0008604224421988195	CCND1
cg02294249	0.09026116190532962	0.06432162677063033	-0.4888014556019769	6.934324038144342e-20	RFC3
cg02353937	0.020788330165626222	0.022019183312556333	0.08298708304639522	0.007471206870750135	SMC1A
cg02366575	0.02736317735682734	0.030217397134549257	0.14314363224097382	0.11732761797556457	CDC7
cg02386921	0.013435826498649408	0.013738574149829865	0.03214721183545775	0.31846692110594027	STMN1
cg02398045	0.022489036702485213	0.02377158325698643	0.08001612828651876	0.052839596679320644	HLTF
cg02401235	0.0344663716400976	0.036582099766691786	0.08594845571543658	0.1579841219191029	CDK1
cg02414586	0.8735541791885091	0.8651024498437104	-0.014026189936179451	0.023325284916452343	DNMT1
cg02431098	0.04543643874720147	0.042383668758959825	-0.10034128882015594	0.3481746867507046	FAF1
cg02449978	0.053108206033075395	0.04501520190498539	-0.23852250624597304	1.1815673957289803e-06	CDC25A
cg02469971	0.927671740396539	0.9247439581136909	-0.004560423992125002	0.251610648836902	TFDP1
cg02501984	0.0706615683669921	0.06604063250402946	-0.09757183315768217	0.20063421781801555	POLE
cg02666901	0.034160388257352174	0.03139135254730863	-0.12195718120350366	0.007120689868260646	HMGB2
cg02689293	0.09825803924335658	0.08836884713304699	-0.15303758739956205	0.00014066714739347687	CDK6
cg02694676	0.13478486122963468	0.1305704528185305	-0.04583000294423022	0.16652584520125668	CCND1
cg02723533	0.5167450281142614	0.36319318420726376	-0.5087154739286945	5.212973969031462e-16	CCND1
cg02724903	0.9575936784818398	0.9529258793671976	-0.007049625853224977	0.1406326072181446	TFDP1
cg02748419	0.12724856279044996	0.1442901155217812	0.18132311068522788	0.2514139124129907	TFDP2
cg02836830	0.016229978587311927	0.017223162962424172	0.0856890155275526	0.2682175962325286	CDC25B
cg02842899	0.02968190112266213	0.027914979181600623	-0.08854401919729059	0.5989351602488793	TP53
cg02861082	0.08236718098050201	0.08554068732743841	0.05454118617134332	0.5236164952763676	MCM6
cg02966329	0.051299725843590986	0.052509402355104234	0.03362465968461683	0.4885507014521564	TTK
cg02978827	0.05062821432263337	0.05287173982603621	0.0625552008884513	0.23634411747852044	RB1
cg02992252	0.013484982156766533	0.013890302265733718	0.04272438141905431	0.5063873303154389	E2F2
cg02994288	0.11446319864520113	0.1212467061728972	0.08306172680190715	0.05820692082885626	PLK4
cg03002428	0.045721886192484504	0.03546713932741775	-0.36640194961573036	1.9258131230970345e-07	HMGB2
cg03003858	0.014370194028951712	0.015420980284055134	0.10181493624846054	0.3096603147407648	MYC
cg03016189	0.019849439470318368	0.0217367595364902	0.1310386153301837	0.010183343192516256	SIN3A
cg03033080	0.01757521568802483	0.017957077059428245	0.031010141754858726	0.5839124940038203	RFC5
cg03048084	0.030720473060352495	0.033727844341902916	0.13473968179709098	0.037954440612822625	RBBP7
cg03076047	0.030465876603018315	0.031764017091396375	0.060199124931918466	0.4822451263568609	MYC
cg03085377	0.8069217011365909	0.8559999306073918	0.08518198989000253	3.9779507551778966e-07	RB1
cg03116424	0.030879150735234052	0.028152947872036163	-0.13334708129385642	0.0035819466577478886	RABIF
cg03124231	0.03920559527832365	0.029129210580111822	-0.4285929610959189	5.55981646765976e-10	HMGB2
cg03162396	0.02210070933111266	0.021577255179514865	-0.034581321492164294	0.43868746539533543	SAP30
cg03165700	0.048965874173139586	0.05763104267338428	0.23506948071959327	0.01342616502324724	NPAT
cg03171708	0.022482197363077917	0.020914193589424607	-0.10430067691112362	0.06065852906868397	RBBP7
cg03187894	0.017579976120470714	0.01882085193978216	0.09839882338568944	0.04770797607359511	ANLN
cg03210277	0.06350264339562131	0.07498536756039643	0.23979245196278184	0.30179793922444703	STMN1
cg03266942	0.04634432950265637	0.039804387127888	-0.21946537821586387	2.426149349628383e-07	POLA1
cg03272642	0.01585090087646725	0.01646557313724361	0.05488789304512113	0.16743002290380704	KIF4A
cg03333582	0.06735377698271505	0.06441019506102158	-0.0644697886350371	0.14831860788841697	E2F2
cg03354771	0.06964954654292242	0.07000993471399919	0.007445701166596983	0.8253418605229033	CDKN1A
cg03359285	0.03407881311633091	0.028751984132827046	-0.24521357302620975	6.397901640308998e-05	TOP2A
cg03364015	0.10860625995892194	0.09071773047124349	-0.25965080782034383	7.737705890754787e-08	CCND1
cg03375579	0.030092507426581823	0.029445010658718	-0.03138112696657282	0.566827581546753	SAP30
cg03434872	0.02079997612859757	0.023207231351236254	0.15799254517284128	0.00855811570584045	RFC4
cg03442734	0.040098178029024295	0.033792573912924985	-0.24683044346394023	3.641289453505949e-07	SIN3A
cg03474731	0.04185800262825743	0.034479519805473695	-0.2797637887784065	1.178685316653229e-06	CHEK1
cg03480001	0.9680688051585838	0.9619571714895949	-0.009136926822865852	0.00011616261252286856	TFDP1
cg03494795	0.07679838399852999	0.07051989043068056	-0.12304572079921991	0.0002166020108237518	ABL1
cg03498895	0.19938993416906392	0.1897938570853719	-0.07115928129928031	0.29066609250621905	MYC
cg03510359	0.044104731569879735	0.039389691825528025	-0.16311530714258318	0.0018253112725768264	MCM7
cg03562264	0.028669497429780862	0.03244017946640712	0.1782651862308793	0.03834441367668517	CDKN1A
cg03563403	0.04141180944039663	0.037038327462509055	-0.16102328857390305	0.00010970557399395932	FANCG
cg03571723	0.020099186493760433	0.0206831405649903	0.04131815357432505	0.36536774555731943	HMGB1
cg03575501	0.024312181172077417	0.02731969585295848	0.16826209151887195	0.03232184103755098	CDKN1A
cg03603808	0.025799433700724576	0.026552915842110218	0.0415308969354098	0.6313213315741655	CCNE1
cg03661616	0.10066975238329806	0.07993164894536661	-0.33279151416513575	1.5170996137168244e-08	SMC3
cg03678609	0.19420737269691085	0.12022523400955992	-0.6918582365306031	2.9394064371852924e-18	HLTF
cg03701745	0.014278762918999866	0.020944207991883044	0.5526803367067812	0.22886586662026073	CDC25B
cg03718380	0.03823373854406476	0.037349837373443204	-0.03374431431738115	0.4749972040513254	CDK6
cg03727756	0.04682962953149538	0.04215434399362439	-0.15174031678544242	0.0010231766100638245	FAF1
cg03735308	0.07288579770146238	0.08213767860015996	0.17240645111583305	0.551993613180549	CCND1
cg03749393	0.02818040279215514	0.028395988164228295	0.010994884873164974	0.8457409785515545	HMGB1
cg03759613	0.018507801214670962	0.020398997152680315	0.14036472009045423	0.19658310164844886	SMC3
cg03759948	0.028891623964298136	0.03139110669944114	0.11970459392699907	0.009963180401531373	SUV39H1
cg03762702	0.018521759666384852	0.01978690714180585	0.09532495590453899	0.07440541269604138	HDAC1
cg03811055	0.02680246369821402	0.02900724151349953	0.11404748668751667	0.025131402538666744	RBBP7
cg03878496	0.03276187043832069	0.03170148545089489	-0.04746728260543274	0.3161456978152862	CCND3
cg03913792	0.018894397677387664	0.024378758012194364	0.3676661004588711	0.2706089209959775	CDK6
cg04004882	0.03813670381340864	0.04082875642748056	0.09840547054097856	0.11907978663891108	BARD1
cg04083712	0.10698587610748676	0.297848623517271	1.4771589420407103	2.3203076715902838e-11	ZNF655
cg04091209	0.019984611244818394	0.022992495069250003	0.20227352234964072	6.821392280707918e-05	SIN3A
cg04108502	0.11564287071309387	0.08859452314299425	-0.3843869076040536	4.521360814175926e-19	CDK2
cg04137128	0.03431783869532101	0.03188896865785225	-0.1059012569500276	0.007329474162738938	SIN3A
cg04160663	0.015641567398402265	0.016522485985893693	0.07904568370283445	0.010649494007745898	DNMT1
cg04214946	0.9623102219631302	0.9607213649354334	-0.0023839823451196705	0.7258205420935815	CDKN1A
cg04237489	0.827370980465398	0.8781547883488142	0.08594090265741156	4.3966433931802464e-10	RPA1
cg04253453	0.037598826732842504	0.03833393976963575	0.027934635233722305	0.5014055722769661	SMARCA2
cg04271103	0.029208162943704197	0.026871731661074337	-0.12028232815521035	0.006675645428481914	CDK1
cg04314790	0.028292986495040494	0.02996951992834336	0.08305150407188036	0.09681546287881258	CCNA2
cg04330631	0.03221155337463905	0.03957274841598426	0.29692903205719084	0.035042787326895065	CCND3
cg04379738	0.17582215447737315	0.3026767382413554	0.7836609345211801	5.5274718611866214e-08	POLE2
cg04395069	0.032337074143658114	0.02877123934930127	-0.16856178184721896	0.0003900305205370727	SKP2
cg04407474	0.05373856915032414	0.04435476339708949	-0.27686886009929984	5.641184033294815e-06	ORC1
cg04441987	0.10047057876579077	0.1550524826406412	0.6259835333936297	0.0010096715264328233	CDC25B
cg04471507	0.23429764642637577	0.21821002079870336	-0.10262510640113955	0.32195359833481485	STMN1
cg04493422	0.0556871704576048	0.05004596544432183	-0.15409122115985815	0.0005390882474190275	PRMT2
cg04512424	0.02652719163249274	0.025071616360486233	-0.08141693979257308	0.08220441226195371	CCNA2
cg04518912	0.03655837813090783	0.032409267945571016	-0.1737956346605964	0.004966893759589774	SMARCA2
cg04527057	0.01868395826759455	0.018132435116929257	-0.043227441318546736	0.23610318693701082	PCNA
cg04557695	0.03732957612019011	0.07466268202249599	1.0000682070265197	0.010024896606901217	CDK6
cg04562739	0.01756175031244754	0.017354684859556557	-0.017111472155152324	0.6177567464093056	PCNA
cg04630321	0.014880868127097728	0.01513309664884596	0.02424853942453873	0.4546409837902421	POLD3
cg04631283	0.7778378612662271	0.7687207955550848	-0.017009762674403198	0.10343718593371222	PRMT2
cg04646113	0.027598518317438158	0.03142615173465802	0.18737480376978213	0.010586296018377085	SIN3A
cg04667586	0.01683656589172785	0.01826399703886483	0.11740462492105368	0.002107732861954147	MDM2
cg04680304	0.09997590056574586	0.08715958994886638	-0.1979209624785468	0.0035913312832278857	RRM1
cg04696559	0.08774721351715277	0.0664471255318969	-0.40114652159738606	2.8554553427565595e-10	SKP2
cg04700737	0.019622869599271266	0.01845416150548509	-0.08858984518938928	0.1311228508733741	HMGB1
cg04709886	0.01540783610766859	0.016997609313031372	0.1416675853415402	3.070530811670194e-05	NPAT
cg04725669	0.03194037317978538	0.03627577847387625	0.1836254059121419	0.27658155545170066	CDK6
cg04726876	0.07190253475360313	0.06338108214958761	-0.18199033828565378	1.2719947113838896e-05	SMARCA2
cg04732910	0.017347874394552577	0.017233071084374725	-0.009579077289905112	0.7916204608425668	MDM2
cg04737361	0.02223735594476252	0.02595466386167499	0.22300854389906516	1.1951673582663377e-05	BARD1
cg04762346	0.013449225795986617	0.014750088293130539	0.13320046388106058	0.014414896751918482	DNMT1
cg04788931	0.013289806825647437	0.013814772790984389	0.05589170017369216	0.0627816701732071	RPA2
cg04806553	0.9864065672819216	0.9856537626431975	-0.001101454712433821	0.19220878370414984	CDKN1A
cg04817183	0.034382887308778545	0.029634197394875866	-0.21442771601699	0.000257325754661186	RRM2
cg04836786	0.014066299696914832	0.015225596642913857	0.11425590304840344	0.011958042160368174	HLTF
cg04875709	0.014932964625734875	0.01558064564503559	0.06125440772031574	0.14868240634527233	CDKN1B
cg04932149	0.0580893389983393	0.045692427232583765	-0.3463183313006631	6.57487750459527e-09	SMC1A
cg04967775	0.03741512264014892	0.03937880125328434	0.07379769019630888	0.5195317251193372	HDAC1
cg05002512	0.01586095122578021	0.016193147050809396	0.029904096781819215	0.31852738634895483	FAF1
cg05027081	0.011677245712714614	0.012604532327612493	0.11024256122971965	0.09091974479713397	CDC7
cg05033322	0.03377285982729616	0.038316680513735726	0.18210823215433822	0.015279810493886888	NPAT
cg05068533	0.25747817925027133	0.17704417468564834	-0.5403407967473774	4.6110566023383716e-06	CCND1
cg05109619	0.020127136541644056	0.02079323427535406	0.04697224233750705	0.3789592265696875	KIF4A
cg05120225	0.04303241207590988	0.03898178543447104	-0.14262353918674617	0.001609429622718456	SIN3A
cg05121697	0.04284237125490059	0.04631553510083022	0.11245784858750599	0.046622699735891227	CDKN1B
cg05164185	0.05736854590572519	0.06195611229039032	0.11098666757985808	0.11541794344116743	CCND1
cg05191454	0.051573751281782126	0.04808509976958887	-0.10104707327890523	0.3770134110957629	CCND3
cg05200606	0.07188858439184412	0.06470188033225811	-0.1519550552042224	0.00028929469569329995	CCND1
cg05250953	0.01528157361760419	0.01602742068600448	0.0687491570379275	0.08908134459172153	CDK6
cg05312305	0.06035931999297696	0.281203965679804	2.2199684824730546	1.8124203564666066e-08	ZNF655
cg05391423	0.07097063752562771	0.05767770771803752	-0.29920843728653207	0.00041502915312348674	CDC7
cg05479194	0.046939475466099057	0.033526147630475775	-0.4855150025507794	3.3721158330415276e-12	TP53
cg05508447	0.023262116572010657	0.02262528185544864	-0.040046605884695774	0.4052935952896477	POLE
cg05515713	0.015725536608515767	0.015752096480522986	0.0024346052078626492	0.9268841456609852	RRM2
cg05555455	0.17953300664079272	0.08631311566975731	-1.0565973986427613	1.191297395395162e-22	HLTF
cg05569124	0.019173906470202874	0.02005780009360194	0.06501908219391485	0.09603547275441258	CHEK1
cg05576539	0.04663627511093447	0.047043363001867004	0.01253863465188778	0.7713360889566594	FANCG
cg05617744	0.055397470201259916	0.04551155020479398	-0.2835873672854363	0.0001223597854878031	E2F3
cg05642873	0.06534505961085367	0.06000416633205125	-0.12301548936399101	0.009711083158147634	RABIF
cg05669285	0.08441059446276855	0.07976119297591774	-0.08173709640780318	0.004183400987386267	MCM4
cg05682094	0.02478080759217531	0.021978814527556643	-0.17310963117154157	5.642283470985348e-05	PCNA
cg05741483	0.05416068944004095	0.04386534639670233	-0.3041644425541569	6.5618405763423184e-09	PCNA
cg05759269	0.033805520140313565	0.03251787916819554	-0.056025677779825825	0.33023244598545654	CDKN1A
cg05786725	0.01974631343338141	0.02242482072307589	0.18351311906907777	0.38161570322949	RPA2
cg05871607	0.09949129687477826	0.08413920897763337	-0.24179207474283096	4.0259599363452703e-07	RPA2
cg05927173	0.04519285370822322	0.042939875433556214	-0.07377665302226319	0.2972996586317629	MYC
cg05944369	0.038905698872432455	0.03427205991832279	-0.18294858789958968	0.03033369755627925	HMGB2
cg05953180	0.026146915583730338	0.028068614177788977	0.10231706666932586	0.03874830208754173	MDM2
cg06053805	0.009310281273355854	0.01060509056026627	0.1878602816718295	0.0022674204070258852	NPAT
cg06079963	0.015834944374191973	0.01680811363733878	0.08604602161724738	0.11359774313544307	POLA1
cg06090383	0.07045131350453153	0.05889849220022568	-0.2583959030264958	0.0003981855487514464	SAP30
cg06100227	0.0532362077738446	0.09883224456402563	0.8925739997882798	0.006829575037829007	MAPK13
cg06128182	0.03187280212831609	0.030755392636376583	-0.0514864665100961	0.25085028275653865	DNMT1
cg06176410	0.039495077912439315	0.03759141735602512	-0.07126955599638132	0.08974072589567238	RPA1
cg06208339	0.07621947872563797	0.1983055881287215	1.3794936858646438	1.9766804762246823e-08	RBP1
cg06216620	0.025864993652358108	0.02775559108501472	0.10177757967786528	0.010247227661519635	STMN1
cg06258179	0.015468178931928851	0.016836542171115097	0.12229251491623044	0.0003863717543556491	CDK6
cg06261370	0.03484199358436253	0.03234490348932816	-0.10728876617621896	0.27378660109218095	TYMS
cg06317056	0.026315456749323275	0.03439971841921205	0.38648632025208945	0.12972395844982526	TP53
cg06419270	0.04292248177703959	0.038973022481611025	-0.13925767367868075	0.003341984808238062	E2F2
cg06438337	0.015669033935755184	0.015658069954256056	-0.0010098400693887531	0.988517465510622	RABIF
cg06452669	0.012754005073125262	0.013614047959307351	0.09414573698432015	0.02797821409287866	CCNB1
cg06467767	0.016387987272492684	0.01710720600954658	0.061965477125186234	0.10357130431793128	POLD3
cg06470552	0.03238124539648312	0.02997496669893398	-0.11140032251277593	0.04081868246954536	SMC3
cg06473843	0.02205160019980906	0.02434637752628046	0.14282378067855528	0.3529646362028239	HDAC1
cg06526778	0.019405963876966505	0.019797505260110006	0.028818551374451336	0.5529746956059731	RBBP4
cg06536629	0.02221790854395186	0.021524048650470043	-0.045773543949351035	0.692198176534621	MCM6
cg06604811	0.055737845549867104	0.04965006581421199	-0.16686160849907367	0.02361124754544888	CDT1
cg06636316	0.024173349551764062	0.023849797104270806	-0.01944039935374035	0.9126612187845894	CCNE1
cg06675530	0.01719347943574739	0.018202592930286747	0.08228244283849594	0.09464297247816189	CDC25A
cg06689961	0.03739418870665418	0.026631513281987474	-0.489679674490412	3.689382645045393e-12	CDKN1B
cg06712627	0.019477102129202117	0.02060684398713156	0.08134452360366703	0.06504602439243282	CDC7
cg06716436	0.030661128142642022	0.027023467507769437	-0.1821979748541569	0.014226969484282651	DNMT1
cg06725035	0.1145077920197003	0.11661548154266371	0.026313555288034425	0.76086396822671	PRMT2
cg06745957	0.024178508377708546	0.026296878369530558	0.12116630681596291	0.6675078879496996	POLD3
cg06750635	0.008098803060766758	0.009211850743749047	0.18578233105927097	1.3472849272292368e-05	NPAT
cg06762614	0.019862202156147132	0.020532192069634258	0.047862075714427195	0.13116781394354204	CCNA2
cg06769082	0.0786481235710919	0.24548244061797453	1.6421355815429513	1.7728455483618038e-10	ZNF655
cg06793798	0.08607284863696903	0.07497789128025875	-0.19909296550740074	0.0006902316694894025	CDK1
cg06841464	0.04184663883556555	0.03701191129455373	-0.1771221103890961	0.0006477289381182695	HMGB2
cg06952910	0.04341517481459551	0.03415369124624347	-0.34615788313186696	0.008290841063957732	CCNA2
cg06979550	0.05914758701767519	0.05241381867367795	-0.17437209150392344	1.9821680060631993e-05	CCNB1
cg07003055	0.07291909349116914	0.053785971003824776	-0.43906670266162656	4.084472474736318e-08	CDC25B
cg07096248	0.027280758349188177	0.03683879263849706	0.4333420301602813	3.271000307726e-06	RBBP7
cg07112531	0.015811730177016425	0.01719305360939957	0.12083055926821414	0.018433636279674603	CCND3
cg07116851	0.02188674068489384	0.0237295568040475	0.1166280274151072	0.0068954790579996966	CDK4
cg07121182	0.03349153026569478	0.22693033826846254	2.760381294473286	1.4046208059811283e-12	ZNF655
cg07142859	0.012068224743259264	0.013372030188695259	0.14800504833609276	0.007082010936673536	ORC1
cg07143052	0.03171588711095613	0.02832271700811598	-0.1632460254179043	0.000142796620826163	SMC1A
cg07149785	0.16378242134717166	0.17074771189691487	0.060085723986364484	0.7241162947976185	CCND1
cg07169764	0.019046162102115658	0.043201182049571504	1.1815704705782113	0.06328631592046337	MCM6
cg07224454	0.020761299491073526	0.023639041246833675	0.18727477614250895	0.0007724846647930346	SIN3A
cg07235253	0.08669611324893191	0.2766166775139708	1.6738489194739306	9.040241143328534e-17	ZNF655
cg07312556	0.017822546139077994	0.021453693848175262	0.2675226132427205	1.5186307020786746e-05	CCDC6
cg07320819	0.021246272145173637	0.02624239105858647	0.3046894469003982	1.4303959649107702e-05	RB1
cg07327202	0.014009007143678212	0.014428664068212629	0.0425830170180037	0.16829633750672315	PCNA
cg07328495	0.03127397537740746	0.032136555744347	0.03925269709122164	0.3781944381263541	SMC2
cg07353572	0.015297120767132001	0.015702455173978135	0.03773001728228821	0.7836440160127344	CDC7
cg07388903	0.021125487676136284	0.02444703771866748	0.21067501641493505	4.6466295149129365e-05	TOP2A
cg07410075	0.058674208531461464	0.05625644328972782	-0.060708132275390514	0.1895721087524787	CCDC6
cg07417733	0.026626313139851726	0.02716141264951986	0.02870583825261372	0.5744016716852351	MCM4
cg07469637	0.30749566737709516	0.5476621178936439	0.832720008784881	3.7713687041568195e-15	CDK6
cg07472750	0.20873300344333892	0.33142877714856	0.6670401460088061	1.8554976941254996e-12	HMGB1
cg07479961	0.01899648843088841	0.020335877435491485	0.09829448450371754	0.5474216971420529	TYMS
cg07484673	0.05321452026722474	0.37732019234809583	2.8258974457817194	7.184180121617766e-21	ZNF655
cg07526021	0.03306022726081492	0.03027916781503019	-0.12677108675618975	0.005585073789437026	DHFR
cg07541443	0.9602944797412458	0.9536671541116921	-0.009991055059255204	0.0003141172582138081	TFDP1
cg07544511	0.025221177546243586	0.02257557851742915	-0.15987267651812256	0.000316534443768976	SIN3A
cg07545636	0.021877688259083983	0.022074692898173685	0.012933065819539137	0.7292952677839448	RRM2
cg07565236	0.01842244084852486	0.017356634251219732	-0.08597700979006724	0.3885530251123349	CDT1
cg07594474	0.01465838950556994	0.014268009952070424	-0.03894247830983661	0.4325374826726194	CDC7
cg07652213	0.012994232009557688	0.013390432587556088	0.04333119914173117	0.4115502261479588	MSH6
cg07663496	0.04935035843275494	0.04807726629001411	-0.03770569740383174	0.4264565764077314	RFC5
cg07663571	0.018539621541902834	0.017824373882348858	-0.05676039390505	0.33161711002632543	CCND1
cg07666247	0.9629101797025754	0.9555261299208805	-0.011105903860988494	5.8447859794576984e-08	SMARCA2
cg07718463	0.03096638417890196	0.030027209700066476	-0.04443251744923232	0.3240326257496885	CCNE1
cg07781399	0.2875547718505155	0.2153334751053552	-0.4172641647983173	0.0004963306991317471	CCND1
cg07806866	0.015237810188719945	0.017946103983773345	0.23601508622724057	4.3748355050204234e-07	CCNA2
cg07837434	0.0484240431275709	0.040083875857463834	-0.27270152628835176	0.00027749591962624495	MCM3
cg07871324	0.016150228096651068	0.016081402393654725	-0.006161317302683769	0.9555135986947969	MYC
cg07897448	0.014213184619607126	0.014667898029449561	0.045432299230340985	0.1988083900148596	CCNE2
cg07907534	0.09347088283045579	0.07570403847874324	-0.30414675648305667	4.117299654177736e-06	SIN3A
cg07911682	0.07058164783488631	0.0704148690326001	-0.0034130071940297003	0.9579200570554758	FAF1
cg07911865	0.01634385322808769	0.014633649462470729	-0.15945854771751272	0.03784579286623886	DCK
cg07991600	0.04653553904178149	0.03469143448418499	-0.42375342169813807	0.015846662485779286	TP53
cg08020962	0.01190685895037498	0.015370154673194306	0.3683388052649832	5.118553044656595e-10	TTK
cg08024409	0.05194440620970606	0.19375675832004652	1.8992063314620793	2.8435776214619647e-15	ZNF655
cg08133824	0.07095564154613958	0.055751985194729355	-0.3478942178805588	4.4054598686100724e-05	MCM7
cg08169949	0.08790764337162191	0.1784576508184707	1.021521238769819	0.0002520010339410595	RPA2
cg08170622	0.03343561484860662	0.027944762946505237	-0.25880771055849633	1.8725153122744618e-05	CCND1
cg08179428	0.032778903747920335	0.027660804688803987	-0.24492447902165135	1.0149682049312534e-07	SIN3A
cg08179530	0.015451864330878352	0.01533183438880725	-0.011250596059713966	0.8344458311911223	CDKN1A
cg08180952	0.029653106455615297	0.03479636186177753	0.2307532235528778	0.0021051546996124016	SIN3A
cg08210001	0.04994397243108896	0.043975558593672616	-0.1836086710891485	4.119849619891724e-06	MCM7
cg08227385	0.021496303876874196	0.021442097130563602	-0.0036426063288561472	0.9192966845696547	CCND3
cg08298587	0.02905257616835457	0.024283975040124098	-0.2586615014142077	0.004165393951080498	E2F3
cg08309311	0.01268770379601621	0.013417031398994155	0.08063450591663415	0.027606213675605132	MCM7
cg08326996	0.054026022477771295	0.05016471068922391	-0.10698164131363935	0.016004265455906014	DNMT1
cg08344341	0.01933202555313258	0.018480466435876048	-0.0649916368683618	0.32246616773567527	SKP2
cg08363715	0.02430542363101767	0.025531764981362805	0.07101499325350003	0.04458958749667119	RBBP7
cg08410028	0.03912853807481198	0.03268122727217396	-0.2597590473335146	7.066015860663783e-06	CCND3
cg08417804	0.05620356096055186	0.04966625138123011	-0.17839567822983662	9.03353894791018e-05	ABL1
cg08428512	0.04539872594440883	0.03647180913167637	-0.3158700464805261	7.637175733936106e-07	MYC
cg08527546	0.03276134697137664	0.029637408402151403	-0.14457537520494418	0.023192549085622256	WEE1
cg08548489	0.03926097455132696	0.039662275577191715	0.014671468509483507	0.7522115225322542	CDK2
cg08613513	0.06599836206905148	0.04861067628353513	-0.44115701507845034	7.152322198214738e-09	ORC1
cg08644711	0.01990987679697966	0.021438676815815058	0.1067315725040142	0.043133853787002664	RB1
cg08646372	0.018776451999981247	0.02287345923807831	0.2847500894084393	8.795173316722806e-08	HMGB1
cg08674342	0.02558375822802696	0.02097977603652912	-0.28622893329150934	0.05520782643457685	SKP2
cg08691479	0.024639673164405563	0.023887977905881576	-0.04469838314686121	0.47263255644115576	WEE1
cg08770869	0.041121850301411945	0.03889229508839036	-0.08042080816534573	0.3328178883410966	CDC25B
cg08829281	0.024101877176811105	0.02385943588911003	-0.014585581598982562	0.6658585536873622	POLE
cg08839620	0.027139477306328617	0.026748977570440334	-0.02090918713864793	0.5878114117752532	POLD3
cg08890084	0.023960696045806605	0.02606162795764865	0.12125738738727393	0.007651776564098763	FAF1
cg08951958	0.833503915407625	0.8543897285301546	0.035705326728456235	0.0046966883123553274	ABL1
cg08975560	0.022971275986308298	0.026540312340823	0.20835435285162832	0.0024962906648642287	CDT1
cg09011324	0.03248024989552509	0.02992442849872789	-0.11823903770424986	0.016461671424847196	PCNA
cg09021817	0.8252362771913152	0.8787382447248697	0.0906262415856878	5.34583356213436e-11	RPA1
cg09031657	0.03724368743086871	0.036166959370856386	-0.04232360581036308	0.25166360792527886	PRMT2
cg09036220	0.01789373802862678	0.017944240415415473	0.00406605474777145	0.8917274205616365	RBBP4
cg09096528	0.015426373273184033	0.015966852495078825	0.049681020546898894	0.240937744690825	CDK4
cg09139144	0.05761668749256201	0.05578306028146268	-0.04665963586104049	0.30630531360776125	ANLN
cg09142942	0.05711166995074124	0.05070259239444172	-0.17172605646958702	0.008612132779783333	CDK6
cg09162056	0.02201709259075023	0.027351304536562156	0.312985674666594	4.51125129338675e-09	HMGB2
cg09177349	0.01436626533285063	0.015595926019229595	0.11848415005652604	0.00023118829065960447	HMGB1
cg09203961	0.04065246983291313	0.04046199891617576	-0.006775411497099972	0.9189308719718293	HMGB1
cg09243735	0.023127390855474054	0.026526735679867946	0.19784463592729365	0.00024702882452469884	BARD1
cg09255694	0.05075685766797066	0.044860112227772024	-0.17816952574669037	0.0007190704251177779	RRM1
cg09303136	0.012439484068705044	0.012829518219821503	0.044540344169323724	0.1469819856532727	MCM4
cg09304040	0.05362612751704519	0.051007035087034164	-0.07223983346721395	0.05327777496917614	CDK2
cg09325174	0.029640366856915755	0.03649168590411658	0.3000045006095138	0.00045553495824506734	POLE2
cg09326546	0.02511593767549936	0.02182381548163733	-0.20269978575250056	6.694072900597979e-05	RAF1
cg09337653	0.044977628605008854	0.04149598641565236	-0.11623579611821389	0.025269021803701164	SIN3A
cg09374293	0.2769580726027929	0.5603683179490033	1.0167078012207698	4.338513818810081e-18	PRMT2
cg09504352	0.030616785274646497	0.024811748405439333	-0.3032994085895164	5.317530962007536e-09	CDK4
cg09551996	0.07709983275425149	0.07032386905123976	-0.13271328433604285	0.022592222113014	CCND1
cg09552517	0.022014498503161107	0.02295151525432801	0.060135423587882146	0.06571575336834036	SIN3A
cg09592603	0.016782228886493344	0.01647495046297155	-0.026660208824393287	0.9049186819451226	CDC25B
cg09704448	0.9234457452556442	0.8935422955355893	-0.047491181373770786	5.0276314790601405e-06	DNMT1
cg09710605	0.03013834627196822	0.02964825516280174	-0.023653053813453794	0.6488999155197658	CCND3
cg09713000	0.019133009747629885	0.019111460472673775	-0.0016258055203789044	0.9501992167371083	RFC4
cg09774179	0.9867255060904533	0.984335298334052	-0.0034989712741497615	0.2492151055227857	CDKN1A
cg09781971	0.03396677859768205	0.03926069960332327	0.20896148123466765	5.556556755879803e-05	MDM2
cg09790959	0.9607995495873621	0.9520897089498379	-0.013137959426116777	1.462437626255049e-07	TFDP1
cg09796501	0.06499373086347526	0.0571382576880205	-0.1858435210432792	0.5112930644081661	STMN1
cg09800235	0.9192234148493958	0.9249401141110732	0.008944412968952577	0.15659715151325954	POLE
cg09801353	0.009145765654896087	0.009719000498585524	0.08770400184366654	0.0828890490723872	CCND1
cg09838070	0.9826456482661023	0.9806958270294461	-0.0028655212442013243	0.01582743180597967	E2F1
cg09844983	0.07047053155192937	0.05475547403946993	-0.3640168945148569	1.76565993433222e-13	RPA2
cg09859272	0.019598846669122448	0.020244983444949485	0.04679570452744012	0.13566231018178113	RFC5
cg09898070	0.13731606947098057	0.12618372971273883	-0.12197456794350821	0.1255046096476697	MSH6
cg09952701	0.061873006812586805	0.05076362426739407	-0.2855150715841169	2.311314174979584e-11	ABL1
cg09999250	0.05156253829419656	0.04086666784209595	-0.33539867100895043	2.161857709780062e-08	CCNB1
cg10002561	0.014192234253484384	0.014333644150284127	0.014303715743966017	0.6104389332005129	CCNA2
cg10027562	0.019670564492794872	0.019613227685682386	-0.004211384972454079	0.9133932967080695	E2F3
cg10057318	0.04519924581655431	0.049866010722139115	0.1417580917144588	0.00021396650631469845	CDC7
cg10122932	0.06482966021320051	0.05607786462582675	-0.20922259705826654	0.00027649080660307795	MCM7
cg10158674	0.03794165163544439	0.032031132000521614	-0.24430769720420006	1.3385785402339725e-07	FAF1
cg10187059	0.012211827299881033	0.013019100673053176	0.09235070202222817	0.029433556505168563	PRMT2
cg10190698	0.028324428429412254	0.033788307912086965	0.2544772598595846	1.1543083665153288e-05	POLE2
cg10288784	0.023239968008942073	0.025311939588347696	0.12320997887038283	0.010358012977365641	ABL1
cg10302293	0.029756509823560973	0.03978133427810391	0.4188863444643729	2.375657782010252e-08	RFC3
cg10302505	0.039677983389893146	0.0351953088248315	-0.17295555829910442	0.009801040408588672	MYC
cg10330248	0.057726964200004706	0.052494488874553304	-0.13707938791156213	5.4949581977383174e-05	POLD3
cg10332422	0.9381465943268723	0.9153621704683707	-0.035470704828949616	0.0001292627915517741	TFDP1
cg10333041	0.048476272324992305	0.04013627745660328	-0.2723719478984364	6.113290152763427e-07	WEE1
cg10341991	0.05035209179621616	0.043123925043160816	-0.22356321896819376	0.00810353796776394	CDC25A
cg10368518	0.017635704154227907	0.018321239865170074	0.055017958676656445	0.2849363565389006	DCK
cg10393416	0.06878822076819216	0.0589803895727496	-0.22192618869199265	0.00028878153055415714	PLK4
cg10439691	0.8904815346847872	0.877564714129336	-0.02108017764831574	0.0020568538749835886	TFDP1
cg10464656	0.985641449813639	0.9844260226894072	-0.0017801328448275263	0.009614622757407048	TFDP1
cg10483776	0.05025701834989769	0.042697861128536206	-0.23516127901729245	8.989340518625583e-06	SIN3A
cg10507582	0.07804547958952995	0.0646978882897762	-0.27059644936166016	1.5512035441118102e-05	RFC3
cg10515953	0.02130053435607311	0.021258806728281603	-0.0028290034309349735	0.921581548268061	CCDC6
cg10518262	0.019972520292183632	0.019656908748176886	-0.02297993422832783	0.46446949202286836	CCND1
cg10523693	0.05990574721704586	0.05390439360108725	-0.15229155050161894	0.1539355610402186	RPA3
cg10539418	0.08364838164279087	0.07270653569443866	-0.20225257261241436	3.163955685963312e-09	CCND1
cg10545927	0.08509477522188215	0.06561351355230662	-0.37507757548529636	5.198558358998458e-14	RBBP4
cg10552385	0.013044460523269994	0.015042620483828076	0.2056186318913324	9.457346391554231e-07	RB1
cg10556830	0.07895865649497641	0.05774637990124938	-0.4513669347618346	1.9084314691499418e-13	CCNB1
cg10581632	0.12395761494314592	0.10287307810378894	-0.26898142337344	9.14551803948098e-05	CDK2
cg10586042	0.014757648657157098	0.015304753055036235	0.05251689245229457	0.4471906266549259	SKP2
cg10586599	0.0312983812981356	0.028698760887532055	-0.12509959752150324	0.006079681260205239	ORC1
cg10598595	0.023529494674828524	0.05099760776411604	1.1159592363739708	0.016677382964830924	CDC25A
cg10610482	0.027019990188542124	0.03553394012108877	0.3951705175535823	5.835393985461969e-10	NPAT
cg10611463	0.9606489478282484	0.9566925498047696	-0.005953956472140896	0.07986437424470631	DNMT1
cg10624786	0.0750252177811367	0.07060604040522395	-0.08758398911341803	0.014618849822329825	SMARCA2
cg10635912	0.023411637105013167	0.02447349118257364	0.0639940975671784	0.2657916726207905	DNMT1
cg10657630	0.022989569899433234	0.0250909491081079	0.12618756855324917	0.07015310639892093	PRMT2
cg10767703	0.01799810479624814	0.018609461097664617	0.048191279198661625	0.25682524359437936	RFC4
cg10774305	0.07544994215650347	0.06163933512388788	-0.29166849448765253	3.6704154929165203e-11	CDKN1B
cg10779184	0.017960405523593775	0.020034621416742844	0.15767532350454075	0.004550805861104226	CDK6
cg10800280	0.07914014639784134	0.07197558937187469	-0.13690203674992085	0.18242157538619486	CDKN1A
cg10832291	0.02586434514586209	0.026963673515709843	0.06005239717142791	0.4770035114263548	MYC
cg10836034	0.05823088354154745	0.04857081318449308	-0.26169486853964663	2.7520269027330037e-06	MYC
cg10842753	0.012319368296359151	0.01272728064080719	0.04699591999713806	0.1391332259104066	HDAC1
cg10936763	0.06136839444598259	0.054713129328108644	-0.1656087660755677	0.0002988296966769907	CDKN1A
cg10955642	0.019763838837280872	0.020059413698760117	0.02141624253875137	0.7545618137287244	MCM7
cg10975586	0.016529646922355454	0.01626345816048236	-0.023421852887634036	0.543396213671419	E2F3
cg11014917	0.0532153443135925	0.054159601431638185	0.025374824094482912	0.5782264337716059	PLK4
cg11017226	0.03424229685340659	0.02971666708456596	-0.2045071585004381	0.0005281777372656321	CCDC6
cg11027570	0.07543446427388859	0.20279612529580673	1.4267343744463836	9.656783528532172e-08	RBP1
cg11038280	0.08434392475301886	0.0945876314350132	0.16536738901073095	0.1353626160897188	CDK6
cg11047295	0.04448626060554155	0.042086199217303076	-0.08001260805115915	0.04826246219766197	HMGB1
cg11081034	0.04878971836406166	0.043816573314097274	-0.15510049299213616	0.0003749506176547997	CDK4
cg11184237	0.02016394234874259	0.022129098665854004	0.13416695570774506	0.007600966056129262	SIN3A
cg11186122	0.024894180776677825	0.026505289340403002	0.09047174997637007	0.09836057472516403	HMGB2
cg11186962	0.012521741474475226	0.01271280385517343	0.021847036513776508	0.46023032211997383	TFDP2
cg11190277	0.19270912590834116	0.20488994893690468	0.08842432003514852	0.4708614799993507	CCND1
cg11207852	0.021278528295589072	0.022062098738048926	0.0521716671319318	0.39651570316012563	CDC7
cg11220133	0.013433732227852433	0.01438813703920544	0.09901962820717787	0.31262476884306906	MCM4
cg11297934	0.018641442577635045	0.02149819572193348	0.2057020758852235	0.0011268734052833765	RAF1
cg11304457	0.020081479076697804	0.020286303766822604	0.01464049198685503	0.8071405988458157	CCNE1
cg11310082	0.04691523372001018	0.03764343155529704	-0.3176583030811944	3.108319090123529e-09	SIN3A
cg11380607	0.03374799312505035	0.030581339083346468	-0.14215013246252117	0.0037041074914082777	DNMT1
cg11393025	0.029137209231461854	0.0249533654579641	-0.2236282975355322	2.511218508917725e-05	TOP2A
cg11398323	0.6501415304700925	0.46603163763998967	-0.480325916281369	7.944271646470613e-11	CCND1
cg11449070	0.009800057423937887	0.010284141664278015	0.06955928066640245	0.16202739336976785	SMC1A
cg11464064	0.03199774116430153	0.029887526479469736	-0.0984265605496767	0.33591007224217473	ABL1
cg11542231	0.028380001107195248	0.026499675748769557	-0.09889993878054962	0.011037976802263916	RPA2
cg11553721	0.8103556457004458	0.8121742107401632	0.0032340062681227876	0.7686315470491107	TFDP1
cg11603030	0.021254206849803895	0.024695953656081966	0.21652625827802496	0.0001359635899156856	MDM2
cg11613243	0.04432063286724171	0.039116534873715636	-0.18019990694617696	0.0009533127011149969	CCNE1
cg11646734	0.015311553937262199	0.0156062852354146	0.027506467092032527	0.511592444740868	DHFR
cg11654333	0.05238268936549666	0.04422290804436104	-0.24429623247068943	5.739919068307949e-06	DCK
cg11664223	0.013541644063924827	0.013653228999343693	0.011839285738472146	0.8507549300287327	TFDP2
cg11684611	0.07053548241235051	0.05606104684836346	-0.3313504938085229	1.3887424891924594e-06	TYMS
cg11688275	0.024463223643746583	0.023142740158047875	-0.08005483443265353	0.46718668213473713	MYC
cg11709544	0.30947428611413047	0.31481987946537004	0.02470710101340058	0.8151312926761742	STMN1
cg11726572	0.06087778910184463	0.05367225265383048	-0.18173952536670268	0.2587834191982003	TYMS
cg11738421	0.030892358852158765	0.03219215657470932	0.05945919194775992	0.19287365065439208	MCM7
cg11798959	0.026887937486474115	0.025507755640188572	-0.07602312793458714	0.008258682908177124	E2F2
cg11814935	0.02664150258952404	0.03420120364569394	0.3603716457070047	5.6697886272005446e-08	RABIF
cg11820558	0.01293406522374757	0.013495610564325598	0.061314457531484935	0.04380631278063874	PCNA
cg11831711	0.013768139881453825	0.015299674272796356	0.15216727848882938	0.002490921396555043	CDC7
cg11833811	0.048158783415920704	0.04418927954019602	-0.12410253763005273	0.020209513279136095	RRM1
cg11869233	0.03658405670055329	0.03861733358839641	0.07803349369173944	0.6657970618863918	MSH6
cg11882144	0.03445833368104712	0.03693086977498002	0.09997430236139127	0.055395078920992734	MCM4
cg11913491	0.03724348509729784	0.03792335680633062	0.02609858993500436	0.5968020892306658	POLD3
cg11944393	0.032028224101721944	0.030090256425753182	-0.09004740468972597	0.030800297289172187	SMC3
cg11977348	0.022810595701479842	0.022925186525120007	0.0072293487016858934	0.9365189049846603	SMC3
cg11995300	0.015607684800204491	0.016709374059397198	0.09840114252481741	0.05233308657674782	CCNE1
cg12053136	0.9768720687642738	0.9746361385964227	-0.0033059218139975585	0.05529370185766888	DNMT1
cg12057615	0.03020003332693279	0.02741214433219495	-0.13973495331927618	0.07462807328285724	MYC
cg12124516	0.06576217667959261	0.04853579203287005	-0.4382090171445085	0.00042153464472408656	MCM6
cg12162201	0.01747950372076207	0.016893598392282938	-0.04918756464304319	0.1558032564266249	PRMT2
cg12173506	0.018276487117617507	0.01857583312900866	0.023438117431379767	0.6128609587896846	RAF1
cg12176476	0.013742583575140885	0.013762581238781763	0.002097826749465964	0.94410000332922	SIN3A
cg12181029	0.01564208616785909	0.015950770123701944	0.028193144713390267	0.6274317308244013	SKP2
cg12187567	0.0649816241951747	0.06874183024445478	0.08115646000985867	0.08086916605337195	CCNE2
cg12263469	0.4218202584241248	0.2912315564190827	-0.5344616966107057	6.439008480085895e-17	CCND1
cg12266049	0.9357985647724476	0.9319820350091608	-0.005895870453644883	0.7356642059864611	CCND1
cg12298268	0.43849834627233997	0.7363383879724541	0.7477975145777516	9.594256919613503e-33	RBP1
cg12334911	0.9876121441798225	0.9865829310319049	-0.001504249359835877	0.016770317323530806	TFDP1
cg12358443	0.017085676171403472	0.017163196605226545	0.006530932399645248	0.8609429070687693	MCM7
cg12365396	0.05565444831005288	0.05636346437382987	0.018263286555007082	0.6882851414440019	SIN3A
cg12424230	0.01660388322679516	0.017489851824888766	0.07499737592810976	0.03650459966990403	CDK6
cg12428978	0.012385347106650966	0.013391517650712927	0.11268516795160802	0.0014958464349383801	SKP2
cg12457529	0.06149597803146208	0.3902702156833561	2.6659094012742997	2.3651965067607716e-19	ZNF655
cg12497564	0.05352697282059364	0.25391776616000955	2.2460233717474227	2.348997871827529e-10	RBP1
cg12504957	0.03376868690419553	0.031122369594823625	-0.11773417280779519	0.014000898653318484	MDM2
cg12531328	0.10432621709851754	0.08083606985899035	-0.36803066493649633	1.767714161384623e-13	HMGB1
cg12536526	0.0707722585471222	0.2216851946418814	1.6472565565924482	3.1220716066310687e-10	ZNF655
cg12548629	0.01760911403229335	0.01730806926409128	-0.024877525334622834	0.46941905774813675	CDK6
cg12551567	0.06517458524359913	0.055771815746909634	-0.2247732556540682	0.011136869586324556	CDC25B
cg12615535	0.505173771346847	0.6885393778846844	0.4467594288596302	1.7346639099229952e-23	RBP1
cg12717668	0.13490725184824195	0.18729796746816318	0.47336734226881616	8.752563553688671e-05	ZNF655
cg12768250	0.01910502882377951	0.020339870457850993	0.09035805658350848	0.08134847095249322	PCNA
cg12796015	0.011488187521285956	0.012170650279185652	0.08325504993917315	0.06423985380712029	E2F2
cg12820191	0.02242072118869974	0.023278134389949044	0.05414275421690729	0.1717302249553335	RFC4
cg12825880	0.032166014149465946	0.03459559235547227	0.10505106773691407	0.00741133130323945	CCND1
cg12848864	0.03549336926987323	0.04826530639629892	0.443437006171881	2.3418635327563613e-06	NPAT
cg12930251	0.0456224564586633	0.039535286573411973	-0.20660324591500434	9.495066840192314e-07	CDC25B
cg12965464	0.8174749697243938	0.7804934143733808	-0.06678809827013876	5.6401173518347564e-06	DNMT1
cg12994233	0.041266079548890514	0.03726597664569783	-0.1470973132660975	0.0010074635543048662	CCND1
cg13056269	0.04442617594824202	0.053179477661950754	0.25945964237757835	0.36518561862900156	MCM6
cg13099330	0.42742938232033817	0.5921023599612798	0.4701605189207467	3.9667236543424747e-22	RBP1
cg13114166	0.019345600159003794	0.020252814374720925	0.0661169157021348	0.04035541763263617	RPA2
cg13169780	0.04319246477383629	0.04865710386233159	0.17187080549359757	0.09901796265148405	TP53
cg13190986	0.020293203987114327	0.025687705423990657	0.3400813634388282	3.429972749591924e-08	POLE
cg13227473	0.05169587309303867	0.045643791122924805	-0.17963048882130608	5.8685176280766444e-05	CDK1
cg13244804	0.07376070300450392	0.07642318898596057	0.051158053725796744	0.6676578041760697	MYC
cg13271076	0.03819553828846175	0.03533719849373415	-0.11221645481348279	0.011924287898619428	PRMT2
cg13271751	0.23745443095185856	0.23977077992396614	0.014005175512705055	0.9144234649689897	CCND1
cg13354228	0.017748694242595096	0.018938334486646294	0.09359656938915903	0.5963198763835935	TYMS
cg13356366	0.014592041351558392	0.015115427192633396	0.05084003003735794	0.35887751736423146	PCNA
cg13365543	0.15010694615327444	0.12345007600425192	-0.28206301407546197	5.848187734354103e-14	WEE1
cg13378886	0.05003738888649818	0.046710078409111934	-0.09927264005737813	0.06461832582259276	STMN1
cg13383235	0.045535625445765546	0.039367540256249715	-0.20998912657375038	0.0017786712445023614	RPA3
cg13393778	0.03292273958950621	0.034945554936564725	0.08602456564181424	0.04588405710716503	DNMT1
cg13398782	0.08616539494427097	0.08321004579953056	-0.050350869139865466	0.29148849065416926	E2F2
cg13431205	0.6398986077770585	0.7593204240933441	0.24686548655725254	1.4209507043494754e-18	RB1
cg13460942	0.029145048752224668	0.026414117686839742	-0.14194159468457668	0.003998763746368997	ORC1
cg13467399	0.04707602496575837	0.03786134029958143	-0.3142670226912857	2.934089729294921e-09	ABL1
cg13479780	0.016129710979870555	0.015492586228722226	-0.058142589710804014	0.08044740982634632	CCND3
cg13485756	0.05432588836480485	0.05121550945622878	-0.0850590974055807	0.054198376691565284	RB1
cg13505011	0.012877288747921467	0.012889628346571992	0.0013817934893262096	0.9671244644813832	POLE
cg13515674	0.05182635918621007	0.04036834796094592	-0.36046150061637466	0.0005534132498102276	HMGB2
cg13521951	0.016637528860017483	0.017081471320796644	0.03799107885926937	0.2942826918385825	CDK4
cg13554667	0.04092168940354982	0.05128516662613374	0.3256759045626893	5.801720160140959e-05	CDK1
cg13581111	0.03671556792257107	0.03517397549828313	-0.061883512861732236	0.13583249290919727	SMARCA2
cg13581785	0.012821353759225475	0.01413268776238151	0.1404872654851224	0.482499991255281	E2F1
cg13599025	0.0177933934337767	0.020231532460443312	0.18526392487878776	0.20546713251379414	CDC7
cg13608094	0.7901807235777218	0.7502448607288706	-0.07482112104998681	0.013687243976752706	CCND1
cg13609937	0.02332428697884121	0.028811588928799172	0.30481624709890526	5.178764248342891e-06	ABL1
cg13619810	0.04475025132617117	0.03949787690116263	-0.180120677554586	0.11714322015630677	RPA3
cg13622893	0.03701694090798596	0.03466765566826573	-0.09459539491116166	0.016189086121911528	KIF4A
cg13641837	0.07109346879221151	0.0765420759342657	0.10653600099316803	0.46027044612703627	RBBP4
cg13720316	0.3733501668581433	0.2898411686756755	-0.3652668477698204	3.3411396829872566e-09	CCND1
cg13741802	0.05025231268918669	0.046381684781418055	-0.11563476707965215	0.005752169450014597	SMC1A
cg13743393	0.02134260868141949	0.02622171291665372	0.29702540594862553	9.948552554753384e-07	RB1
cg13747199	0.013460125087331597	0.013373689496170285	-0.009294290204344772	0.7890805679453222	SMARCA2
cg13793178	0.01898396085430337	0.018747742784704237	-0.018064124175092143	0.524234856018057	STMN1
cg13803765	0.8138995284882898	0.8571737291123912	0.07473692203908261	9.534257995509175e-08	ABL1
cg13810570	0.05856831762804957	0.04923184404393538	-0.2505286750620991	3.2341573891133787e-09	FANCG
cg13822231	0.008643362787100069	0.009384572146599279	0.11869825583408326	0.2818611561659379	ABL1
cg13909730	0.023106699465703165	0.03012505102126617	0.3826524831375184	0.06705300751494313	CDK6
cg13910983	0.021436202417171753	0.024486801052232294	0.19195496873195958	0.0028810255000201552	RPA2
cg13954297	0.016340972577409386	0.01754286846302662	0.10239081253262826	0.014677690498274542	CDK1
cg13983893	0.03523069903706638	0.030131543288494933	-0.22555853333202042	3.9765560972205824e-05	CDC7
cg14002172	0.01607831743694818	0.016958494369119156	0.0768916490491176	0.029095366409029655	MCM7
cg14076195	0.06604157521515364	0.07383338011440785	0.16089867540512584	0.6406801790266226	STMN1
cg14172124	0.015462769824700578	0.016793502431243227	0.11910437788492297	0.007918631308617871	HDAC1
cg14205952	0.009056160571646078	0.009552088681890291	0.0769166923682093	0.10798277823950772	ABL1
cg14227086	0.02662247789024965	0.027911115345835475	0.06819492005366293	0.08598929305106036	CDT1
cg14238622	0.016831434582341244	0.017770640273190495	0.07833751619919914	0.037369019606690965	BARD1
cg14250997	0.02498771246564321	0.029630720185173137	0.24587485796399755	0.22062440356888044	SMC2
cg14253951	0.054966443744626926	0.05266813950070904	-0.06162064469138421	0.13821841692278802	MYC
cg14260562	0.03330717055210869	0.029829172386372733	-0.1591088516134912	0.11802656117748554	RPA3
cg14270612	0.9276723631145165	0.9270697317611307	-0.0009375031687805007	0.9037237788099944	ABL1
cg14276467	0.0695602519285635	0.0605698826665355	-0.19966254104394757	8.189661066827158e-06	TYMS
cg14280660	0.0178236629658428	0.019048688127639116	0.0958977859488611	0.024033868581232097	RABIF
cg14290704	0.06195460421139394	0.07555011008473168	0.28622235604304225	0.006979171909943827	SMARCA2
cg14347670	0.07595698638341118	0.05080943788030555	-0.5800861639912677	4.478906484838595e-14	CCND3
cg14443694	0.013924102289880287	0.014292504629377752	0.037674439958462	0.43546412145214886	PCNA
cg14457439	0.02014076140353276	0.021814745354398882	0.11518540892028689	0.02114557315060035	WEE1
cg14513281	0.02086864317616024	0.020594564794802917	-0.019073163904247063	0.8976726584490504	CCND1
cg14515211	0.05637582814543414	0.0513627576463283	-0.13435405904668918	0.0033773616919357545	SAP30
cg14520892	0.048078949145133325	0.0454577502656131	-0.08087907762749973	0.030219750789502568	POLA1
cg14550653	0.011938202386534445	0.012059147566813965	0.014542313176336965	0.6892206624306983	MCM3
cg14567798	0.0155309581922632	0.01575991791204276	0.021113179863083812	0.6227367850929213	ABL1
cg14572634	0.02491355505806922	0.027877364026369193	0.1621632494018027	0.002766506756752798	TOP2A
cg14578355	0.09475963887454261	0.07815389273188476	-0.2779549669723352	2.3060687808201336e-14	ABL1
cg14618681	0.021082910951060466	0.018724118068215462	-0.17117630856960644	2.226683358818933e-05	E2F1
cg14641315	0.01716585474750635	0.021180443867641535	0.3031911275844341	5.244728594265366e-09	RB1
cg14705778	0.11400083737434917	0.08250119306832235	-0.4665575337477666	1.568516326137932e-08	HMGB2
cg14750501	0.018849500420811426	0.02222026296059209	0.23734960264940141	0.0036907202538526726	CCNE1
cg14751398	0.10119432900231656	0.07590272340231065	-0.41490488688583516	4.134100697129759e-10	E2F3
cg14804635	0.07155113718600711	0.05328419404876195	-0.42526705361120576	9.970892521217547e-13	SIN3A
cg14865507	0.047247196311486814	0.045906476635608456	-0.041531013006872335	0.26398281640557514	DHFR
cg14872731	0.033926921690233536	0.032545677641019656	-0.059964581932405184	0.5224110494709373	CCND1
cg14896608	0.8076978342771443	0.895745435959636	0.14927311653025033	2.0782637327276942e-11	RPA1
cg14922279	0.04352223125191172	0.042213762186873414	-0.04403910975244279	0.4533026367889159	CDK1
cg14935343	0.07588282069530539	0.06288935345076799	-0.2709575035196059	1.3702515242744732e-09	CCND3
cg14945578	0.055248578458566726	0.051383633123058374	-0.10462844374233499	0.16294158053634075	CDC25B
cg15084758	0.0143842126802973	0.015000402145103118	0.06051492104271109	0.167793527853713	TYMS
cg15097019	0.013667729864264087	0.01456136047373229	0.09137151438125644	0.2770132193929555	RPA2
cg15124560	0.02514236978011061	0.02523270405951343	0.00517418424145685	0.9027217491304915	SMC3
cg15132559	0.06058671882989126	0.054141711525417836	-0.16226108154989236	0.00020630527283194405	RAF1
cg15172601	0.02568445572225937	0.027156363351300047	0.0803947918368365	0.027560766285968475	CDK1
cg15206330	0.03763403530526159	0.03928717381343505	0.06202039840615318	0.22455336691011482	TP53
cg15219933	0.028349512811584196	0.0368617789156374	0.37880175322541576	2.380855329879157e-09	TTK
cg15233880	0.552237081756389	0.41025394954694444	-0.42877054288896466	3.3703887563398595e-07	CCND1
cg15271348	0.9199247158777188	0.8895694893665186	-0.048408492719921925	1.4691236579663987e-07	TFDP1
cg15288618	0.39797022678729016	0.5732729566422389	0.5265617205540193	3.4975512193063067e-19	RBP1
cg15289846	0.07418198356778163	0.061595874543292156	-0.2682351169397122	2.832522456927939e-09	RBBP7
cg15330584	0.0834917770241846	0.07677065234247997	-0.12107920863457369	0.16009668104801547	CCND1
cg15345369	0.01815638681186653	0.026677199775130278	0.5551301095977677	2.954063568916325e-08	RRM2
cg15355298	0.06358755997101316	0.0663381913513615	0.06109512920321008	0.2736339091380007	MSH6
cg15370815	0.07938168478123835	0.07116866642701121	-0.15756397943096417	1.863077767991282e-07	NPAT
cg15427160	0.013217682156205899	0.0145050487186328	0.1340859321766919	0.31898077695859284	RFC4
cg15434599	0.05207538001424217	0.050574292046694815	-0.04219724253956733	0.5134494069348616	MDM2
cg15438497	0.10615047990987994	0.07042343112397717	-0.5919834696681188	1.2164277332575044e-30	HLTF
cg15453599	0.06071606757944912	0.05403754982352918	-0.1681160928920279	0.02923765266799239	POLE2
cg15504467	0.04067077595589809	0.0378087070546634	-0.10527400188723378	0.03567896140012527	NPAT
cg15510790	0.06156828270084052	0.05636452243346322	-0.12739995701217546	0.002903368632951251	TFDP2
cg15522118	0.053198030959322094	0.046602003904778026	-0.19098085497136988	7.149441496570686e-06	POLE2
cg15545871	0.017107949956425325	0.020983344655239693	0.29457776344085496	1.6201439653584963e-09	HMGB1
cg15619745	0.05961942624178016	0.04714901899688338	-0.3385547374934774	4.5226379809691545e-12	SMC3
cg15663092	0.03284542345112423	0.03008458663885745	-0.12666783091487743	0.03915953349389885	WEE1
cg15769256	0.051817125541829004	0.04693234271984001	-0.14284650981411248	0.023524170674407374	SIN3A
cg15769921	0.017549421642782698	0.017535677951404153	-0.0011302779036607062	0.9867032716252764	TOP2A
cg15772393	0.03339091023999592	0.030902623861011096	-0.11172608317235906	0.025769859327916433	SAP30
cg15801573	0.08783486297508139	0.07501899322947346	-0.22753777888121512	0.0002028573576642389	MYC
cg15809230	0.016378099020092133	0.016923296343865753	0.047242690655690624	0.10498011325241616	SIN3A
cg15822087	0.05962698616607641	0.05844745766207809	-0.028825145867045498	0.5091268207818982	SIN3A
cg15828085	0.0173851562392252	0.019510746736360742	0.16641296285887966	0.0018353607364595844	CCNE1
cg15851274	0.0354097054922782	0.03653403225747082	0.04509614792228383	0.43601193705734853	SIN3A
cg15857731	0.021051762026676298	0.022361231262382653	0.08705863705337775	0.026960190109556945	CDK4
cg15954335	0.020903172879048925	0.024289819248591346	0.21662980960277775	0.0028195462319473004	CCND1
cg15984822	0.07868300134527466	0.06425890491298678	-0.2921555950345128	3.593837626259291e-15	CCDC6
cg15996282	0.013177118868100196	0.013060467845038757	-0.012828387243409433	0.7860361427899772	SKP2
cg16037679	0.06568939668197907	0.0526130035302456	-0.32024110343693046	1.6020310540374907e-11	HMGB1
cg16100135	0.06080963993075716	0.05247922729277077	-0.212553569203648	0.0006198776339992381	MYC
cg16119852	0.011790057023712299	0.013271482469396089	0.17075883755216992	0.03452782662037456	FAF1
cg16120811	0.04450487946515921	0.05927224287599031	0.41339313024745544	0.13446758906599016	WEE1
cg16136434	0.04238433177343708	0.03322855761302087	-0.3511073720961324	1.1691671687789174e-14	ORC1
cg16139011	0.07702924150857639	0.06860443598106332	-0.16710435499869278	0.0008522427170790367	WEE1
cg16148416	0.014017221064830096	0.0139184371313498	-0.010203137793715785	0.7729835606307658	RBBP4
cg16191024	0.04745578252845878	0.036853459096842955	-0.3647838533530606	4.903245114575169e-12	CDKN1B
cg16246698	0.05862228242322974	0.04941923681355071	-0.24637640843461786	3.2277002590979575e-06	POLE
cg16247290	0.0714391174460621	0.06288287063309718	-0.18404717879609642	5.869315736001793e-05	ANLN
cg16284168	0.05837242412263196	0.05332540356614136	-0.13046400360033328	0.006674476469637071	MCM7
cg16285240	0.033309786204137576	0.027999550760669234	-0.25054241422621	3.1894172414218007e-07	SMC3
cg16286275	0.017039128385371274	0.01913001007193785	0.16698609501444323	0.00010731883739806856	ANLN
cg16328273	0.037241705382887645	0.03573625238557411	-0.059530789961213595	0.1422439585279931	CCNE2
cg16353413	0.04093237569548949	0.03830530710283379	-0.0956981148153763	0.018793945575728742	CDC25B
cg16372543	0.05236741516393728	0.05450049152754305	0.05759984563078643	0.3020597349098346	TTK
cg16374953	0.013606089239737803	0.016764002453887445	0.30111418114609984	2.2698083668647206e-08	HMGB1
cg16401290	0.013757759683880395	0.014241885306320754	0.04989457898551556	0.123510209860552	DHFR
cg16484811	0.025935473012811957	0.026040474299325496	0.005829043981022392	0.8784799692731076	CDK4
cg16504939	0.034848199091682915	0.029651810024204514	-0.23296392812408667	1.3204309538721141e-05	RRM2
cg16527334	0.05580330640536244	0.057062218152028214	0.03218522339140254	0.7342224883019768	CDK6
cg16551481	0.9612234371112833	0.9538745115919571	-0.011072342749777708	3.589297066780309e-07	TFDP1
cg16569664	0.018191287249767592	0.021830777716997044	0.26311589253894535	3.177542806838013e-07	HMGB2
cg16595246	0.023714681080716064	0.03328459170664038	0.48907400427654657	3.369643601438605e-06	MSH6
cg16693212	0.04944324265740924	0.049634615109940036	0.0055732418484266055	0.9582376043645452	NPAT
cg16711828	0.018286414620376966	0.01902299672707141	0.05697229788946274	0.08284174048109144	HMGB1
cg16716518	0.015672837857717028	0.01639012305539329	0.06456025595302572	0.11925845370413507	CDK4
cg16718094	0.04224796006730334	0.03611117218550475	-0.2264364312887748	0.0015556922919009834	SAP30
cg16788234	0.06574326092267478	0.05519705434013658	-0.2522517392844766	2.821059596891313e-08	NPAT
cg16807911	0.29046062705800363	0.2664137223035729	-0.12467422065244775	0.034623888680900876	CDK4
cg16836589	0.17024467261281487	0.17226994722474248	0.01706138963349815	0.8350755231738373	CCNE1
cg16965475	0.018482640673864438	0.02242766784389227	0.27910871468533	0.00019656082290239567	ORC1
cg16969182	0.010769222595647512	0.010469354306208569	-0.04074164164901774	0.8834000923783151	CCND1
cg16978043	0.018897583054780464	0.01906292515013567	0.012567783773001813	0.7002991785241803	RBBP7
cg16988129	0.034009958029102	0.033643530921542306	-0.015628099852976713	0.7255049479924078	CCND3
cg17055959	0.04220976060694635	0.05422351591190476	0.36134201506800384	9.514428481906881e-06	RB1
cg17182870	0.03673393493897759	0.03599169694189217	-0.029449321567919153	0.518425807138634	CDC45
cg17206029	0.05892481243638313	0.05770022151695465	-0.030298403706254137	0.6358795708456344	KIF4A
cg17215532	0.016808386760845815	0.018759065960421813	0.15840673197327093	0.00017552686983964285	RPA3
cg17220042	0.010911893553286917	0.010671690149471438	-0.03211279203330122	0.34971450032692264	E2F1
cg17236576	0.015720283171589824	0.01630887997136801	0.05303050163622003	0.3206494059080993	CCNB2
cg17243659	0.016593873133503956	0.01993357562862773	0.26454985860189223	0.364111721805222	PRMT2
cg17260725	0.03388009876961881	0.03455572000045122	0.02848645884072236	0.5342478458250537	CCNB2
cg17327186	0.04578247704750064	0.05668136229693931	0.30807891124232706	1.879517970755715e-05	CDK1
cg17445987	0.07341869888046094	0.07528599483509076	0.03623396347789945	0.5705653210874227	DNMT1
cg17461511	0.020235657059751593	0.023891264960050628	0.23958354689750214	9.928592874619973e-05	TP53
cg17502984	0.0170728450320436	0.014454309253137447	-0.24020382369240972	0.001065116786214792	TTK
cg17505251	0.031835671617974154	0.028633547412518084	-0.1529377831945085	0.16009486952582264	MYC
cg17510997	0.020006528173916082	0.02056708142619022	0.039866251229610954	0.42975972788852057	RRM1
cg17565360	0.06153715475028591	0.0525369508368575	-0.2281252692289411	0.002624351339717439	RRM1
cg17565490	0.05266543655950148	0.06549584616833098	0.31454695603868454	0.14606960947731107	CDC25B
cg17603057	0.015963648449593016	0.01631188272426035	0.031132894742237304	0.4555212743365906	STMN1
cg17623341	0.01690065897911934	0.017474161992136132	0.048143769778603004	0.3796827673517842	E2F1
cg17641346	0.14401237953486734	0.14142430112580803	-0.02616279171882929	0.4534894844153119	SMC3
cg17660110	0.026844439042093084	0.023098826627458078	-0.21680369018742057	1.5082767263116853e-05	MCM4
cg17743279	0.014776051524574792	0.016034910584360133	0.1179555067199817	0.001656277366224828	CDK6
cg17779456	0.020559635839964473	0.020250258349771174	-0.021874397396111397	0.571467646212122	RRM2
cg17865482	0.029795658842197502	0.0351916677481916	0.24013173693740153	0.00013472924226719347	POLA1
cg17878446	0.03875548092993947	0.03566263386529415	-0.11998709838168255	0.010482010643480404	RBBP7
cg17880859	0.029044721063394598	0.03338581589421437	0.20095932302264835	0.00026470610963376357	RBBP7
cg17933765	0.013090468952031451	0.013712332947861105	0.06695726371659547	0.0650928164536504	RABIF
cg17945195	0.02531697449660603	0.0243698092550614	-0.05501004690326697	0.4802068218201181	MCM7
cg17964532	0.060576350100929446	0.05844891708058464	-0.05157835893546671	0.269938036723072	CDKN1A
cg18030003	0.051027262311915164	0.04809068910044112	-0.0855106420686123	0.2983315792233424	KIF4A
cg18127191	0.01148011653152002	0.012931144010976375	0.17171262871605034	0.003959716705188707	CDC7
cg18152712	0.028949916392973552	0.026766171359002725	-0.11314839151891923	0.003919932436261616	E2F3
cg18186349	0.12681666679936923	0.11784283994517551	-0.10588025917900705	0.019568394763087835	PRIM1
cg18200270	0.04323966055160943	0.039745769743751526	-0.12155387899435478	0.005122271097371129	DHFR
cg18222961	0.024388631091768715	0.027523234128328182	0.1744412209923735	0.0006332598957771027	MSH6
cg18311066	0.021782539957799284	0.0210583047879129	-0.04878288681570187	0.22645524528964478	TP53
cg18317933	0.9868710564351048	0.9861110328333118	-0.001111497505694959	0.5660748062658124	PRKDC
cg18331396	0.02637698497353534	0.024294954539948607	-0.11862293354631567	0.0056539070463178746	RAF1
cg18363568	0.015944742012582867	0.015872369874179094	-0.0065632044553716766	0.9139462826778284	E2F3
cg18377183	0.051452936657752045	0.04244413175243507	-0.2776883175630174	2.815928687463836e-10	SAP30
cg18380675	0.039843582589809266	0.03343830469902634	-0.25284566957761845	4.1385693066472135e-06	SAP30
cg18391757	0.014432862066992548	0.01665356103665537	0.20647328458923847	0.000558554678588452	NPAT
cg18392045	0.02854834278592127	0.02548461087639978	-0.16378067548871345	0.0003697721481783241	MCM7
cg18419020	0.04614808029428183	0.04113223756637841	-0.1660010790827864	0.0001412689341275902	TYMS
cg18453441	0.020526581918636485	0.02433013954301189	0.24525118450535593	2.7585830628852455e-06	CDK6
cg18457775	0.014399823361736765	0.014955378634097873	0.05461332180279945	0.061694419860246284	NPAT
cg18481241	0.7675755912775508	0.823069788308402	0.10070592743193889	4.834422660002316e-08	RB1
cg18491230	0.058812756710611584	0.04716412138086624	-0.31843932302232436	4.433980177358936e-11	ANLN
cg18511285	0.061227671380467204	0.05293360569491516	-0.20999988552387142	1.8769785090019353e-07	CCNE2
cg18554811	0.028653398981741084	0.034351242069951	0.26165597742145336	1.1886853082425094e-07	RB1
cg18571156	0.4674449495552453	0.5516020481008959	0.23883134309770146	8.2310298563099e-08	CDC25B
cg18627459	0.030203177074702943	0.029411532830541404	-0.03831834012786814	0.4440814028092652	RFC5
cg18639038	0.02814947832161828	0.027056315409313407	-0.05714280270807097	0.13029978729230832	RRM2
cg18827378	0.023792540760585425	0.02743446405181817	0.20548004952392424	4.8112778394687915e-05	CDK1
cg18857892	0.9724116481593219	0.9678979361612645	-0.0067122501634525895	0.00025924882412255753	TFDP1
cg18865566	0.0475934043679239	0.05116334177513701	0.10434884357236167	0.055519673876055636	E2F1
cg18867243	0.039967478309577954	0.03623472855551327	-0.14145346413508245	0.00308434126979488	STMN1
cg18877879	0.9565294315599789	0.948480872043328	-0.012190680511718672	0.1646568812206522	PRMT2
cg18965055	0.08078702137606479	0.06971141450462537	-0.21272863781547505	1.1803225735060862e-07	SAP30
cg19005991	0.9837706016359076	0.9821311221951025	-0.0024062946571072963	0.00811699785088873	PRMT2
cg19033983	0.9086399233848184	0.9037673428587933	-0.007757268279088891	0.0816096090083808	E2F1
cg19044279	0.05504370040208578	0.0490825166893833	-0.1653682362196905	0.0053316407267407235	TYMS
cg19076255	0.012976851394624742	0.014142293578409387	0.12407573234017252	0.00826616707027716	MSH6
cg19091677	0.02309272334112884	0.025636405368473503	0.15075566617343836	0.00011985749248984719	HMGB2
cg19157971	0.023950183673073742	0.02250620841007532	-0.08971369156200501	0.02299068719693416	RABIF
cg19176453	0.033655360235874066	0.08578010353349336	1.3498067583677005	0.00024445215660156395	CDK6
cg19209049	0.2797816585478461	0.2546738030151904	-0.13565082322187205	0.2924298549630372	CCND1
cg19251352	0.02255199306360242	0.02333483281360837	0.04923019161813752	0.23688761787857177	RFC4
cg19252671	0.050345427525364174	0.050891013359710344	0.01555016338157414	0.7740708476916948	CDKN1B
cg19296958	0.7679120493297098	0.7707076114843179	0.00524255369639058	0.5891393603031398	RB1
cg19310307	0.07619319957230247	0.07217664325801242	-0.07813019051555745	0.1298133316752883	SAP30
cg19335095	0.03279397242224218	0.02986988131041648	-0.13473916482028941	0.14218469407415252	CCNE2
cg19362196	0.35717152546348274	0.2827770352654607	-0.3369521085317367	5.77660836112491e-07	STMN1
cg19400000	0.012268670254913443	0.012172215431133166	-0.011387117484561199	0.6860768201443942	STMN1
cg19416604	0.03751113859835725	0.043073613998598964	0.1994853202089339	0.00025760972905091594	CDC45
cg19427472	0.8060887234410552	0.8665868237815716	0.10440566096485782	8.714927539042066e-14	RB1
cg19447496	0.906119363324689	0.8996636701431018	-0.010315343587084455	0.09984362330647753	RB1
cg19472759	0.01855021712954709	0.01945425157489114	0.06864940578072785	0.07869259932420244	CCND1
cg19529675	0.06302763834027345	0.055240870152481025	-0.19024856057584505	6.113516986845755e-06	ANLN
cg19654846	0.06545283415203194	0.07001127801723578	0.0971316792761436	0.04714696830398133	POLD3
cg19722181	0.020867950321260795	0.021707936728318954	0.05693370483699363	0.4243814724251709	MDM2
cg19736286	0.045978485212480796	0.03783459691428181	-0.2812528615303784	2.757964376271767e-08	MSH6
cg19847271	0.029097661300500892	0.028010696327914204	-0.05492535409020304	0.16017652947946986	PRIM1
cg19964454	0.19711165343822326	0.1520413266040173	-0.37454955418361935	6.11633393626843e-12	CCND1
cg19972619	0.047283495497460706	0.04312978156804214	-0.13265228315130498	0.07548858568948476	MYC
cg20026651	0.014744439279647758	0.014689943406216948	-0.005342120948787321	0.8984082092703798	CDC25B
cg20088535	0.01652034549409017	0.017814594497670127	0.10881578617890207	0.0005871895682702541	PLK4
cg20197825	0.9265221425633741	0.9200222351022662	-0.010156726374717944	0.03333876752428984	PRKDC
cg20342375	0.02038091933930237	0.02231599359778108	0.1308589127725832	0.000655471848791346	NPAT
cg20353480	0.06206879620709439	0.07554852177384111	0.283535361209168	0.006582247203547757	CDK1
cg20391652	0.014278272752331973	0.019179000730453703	0.42570608802562115	4.68449410004641e-09	CCNA2
cg20409358	0.04810362557010905	0.036913463524243385	-0.38199852458482453	5.441799822043697e-10	HMGB2
cg20409636	0.04800386947693305	0.06271781342572327	0.3857245599475894	0.00025728480477796046	CDK4
cg20430725	0.028236991608046758	0.05427843123776923	0.9427926335024114	0.0697739431007253	MCM6
cg20440575	0.01932812339540988	0.01707770442782336	-0.17858750830946807	1.0826022223972573e-05	CCNB1
cg20460101	0.09309224739345291	0.09296038160149658	-0.0020450359341979115	0.9740733884521666	CDK6
cg20511797	0.7449189980422385	0.8339228016818385	0.1628302794860945	3.150951929883778e-22	ABL1
cg20532370	0.10338560526685209	0.3801493197498718	1.8785308812277184	9.572347857654157e-17	RBP1
cg20572743	0.017146693984633962	0.017233319976271477	0.007270221191090487	0.8433242385681843	RFC5
cg20685674	0.16543583679163745	0.1295311213894876	-0.3529730214985215	4.198107548092016e-06	STMN1
cg20712426	0.05928643903657653	0.058157930371821966	-0.02772621578737741	0.6406222512561985	CDK6
cg20784263	0.029278336955098877	0.027485715929304735	-0.0911515509204387	0.3630291188808773	RB1
cg20793809	0.1513841603935909	0.12198169917154039	-0.3115495438517013	1.2841321323738253e-06	HDAC1
cg20835353	0.020929413818978483	0.019707441539239444	-0.08679141095801149	0.149859272880829	MCM7
cg20859525	0.05340949117896006	0.03702549125522094	-0.52857726268393	1.6933462562927972e-14	TTK
cg20872461	0.031971543923577504	0.02818863863358505	-0.18167460951111844	0.0013408564023063233	RFC4
cg20903764	0.01446576883093456	0.01445850712097802	-0.0007244041773216691	0.9795345995378579	WEE1
cg20949383	0.04133332789192478	0.040140302831827825	-0.04225402393790973	0.628276146260271	CDK6
cg20977660	0.03946573173228929	0.04842572672169368	0.295173201006182	0.08975048682858772	TYMS
cg21009572	0.02247264254470744	0.025385677145489907	0.1758449633324191	0.023750643451697917	CDK6
cg21016902	0.022570835478272547	0.02197437580892244	-0.03863763646497953	0.4425256722055575	CDKN1B
cg21019788	0.08927718529901839	0.08707220961980958	-0.036079208197084066	0.47411260451808157	SUV39H1
cg21048542	0.019901076599729547	0.026326408195805943	0.4036642237013925	6.884162930505491e-08	TTK
cg21050342	0.02817726434711386	0.026032967033254095	-0.11419180299365149	0.008572157500720497	TP53
cg21056542	0.02565184233027828	0.027085402254367664	0.07845307216194804	0.3485009400727296	SIN3A
cg21122900	0.03875207772216005	0.0369832288143903	-0.06740247917245455	0.09458464980863347	RBBP7
cg21140292	0.027143755822790758	0.025162850372277525	-0.10932500151697785	0.00905645590430524	SMARCA2
cg21169611	0.038338067209109074	0.039658866944345034	0.048865854066131545	0.3367483214964906	SMC2
cg21210735	0.019075365682966902	0.02345393718043783	0.2981194119092234	1.8971433497354778e-05	SMARCA2
cg21211748	0.06461703812970292	0.07027010238165843	0.12099637765200935	0.16101565344077104	E2F2
cg21222430	0.041970776252593975	0.03894792909247459	-0.10783852569948775	0.007872257716783293	CDKN1A
cg21233275	0.023665821153137916	0.02657293426268162	0.1671525619528914	0.053061491625212634	MCM6
cg21261027	0.06601290058429475	0.061891750210392164	-0.09300087111066864	0.03657698279252193	BARD1
cg21393018	0.013041413783034419	0.015385672418828504	0.23848722034853337	9.127628094367324e-06	SAP30
cg21405109	0.025643880038364167	0.02592897149779343	0.015950416238689338	0.6058586167145407	MSH6
cg21461082	0.5304673448017511	0.665895276656844	0.32803136425773916	5.952257815675048e-14	PRMT2
cg21462316	0.026224598560407056	0.023974581015338888	-0.12941508592554787	0.02755783746342153	MCM3
cg21464091	0.02155603367755129	0.023509328665110338	0.1251415960241318	0.01723785326959782	PCNA
cg21499137	0.043601496697071696	0.04117280172243397	-0.08268603450588274	0.20411463866292304	TOP2A
cg21568731	0.013828489538211102	0.01783749604408817	0.36726952771582744	2.9241512918255337e-08	TTK
cg21630044	0.026557825031057743	0.028754883470934856	0.11466999007187086	0.03130787534487137	CDK6
cg21722058	0.029341303112467198	0.029284174660310747	-0.002811711352768965	0.9452511033256237	PLK4
cg21742931	0.030118204723787154	0.027431421575991495	-0.13480638809950946	0.00121954322479071	CCND1
cg21803052	0.020288447551166103	0.019240654306706035	-0.07650061503546882	0.03080425334741237	MYC
cg21803390	0.014361781188784964	0.015649530837601698	0.12388471939715216	0.013072973641316137	E2F3
cg21814667	0.04068375972786141	0.02812666008403325	-0.5325147606327283	4.909503452225973e-15	RB1
cg21815083	0.011939777961185815	0.012876983100029398	0.10901862175733681	0.16422842315212002	CCND1
cg21893220	0.05381949252329731	0.04272407036112534	-0.33307968708552327	2.4759928344639352e-11	SMC2
cg21893394	0.0756083001108834	0.07700589700723261	0.026424310678769124	0.5632589837812332	DNMT1
cg21893846	0.03716779340063041	0.03353229437018317	-0.14850184037451802	0.16578344098769057	SKP2
cg21914187	0.02726543840615095	0.03094490357966417	0.18262847368989682	0.006753074353059042	CDK6
cg21920539	0.03589264372257832	0.031606849464070684	-0.18345095461975175	0.07572939371745778	RPA1
cg21926402	0.014575054026203255	0.01437423746656238	-0.0200158060492891	0.6713628470268107	HLTF
cg21930229	0.08222793268526317	0.061127622313796454	-0.42780410658858603	1.7554031666773107e-13	HDAC1
cg21932380	0.027903282142656024	0.024974244635883127	-0.15999378670590317	0.0016400398684789012	WEE1
cg22013210	0.014645796968635272	0.01761355746170454	0.2661996225980278	5.010422247907314e-07	RFC3
cg22040403	0.029994009035435795	0.03089799357976481	0.04283878955824941	0.5122829631006818	E2F2
cg22059910	0.038369487774537386	0.03506766901769395	-0.129817968935767	0.020054693810029278	SIN3A
cg22143282	0.04155391342779834	0.03736914259475873	-0.15313688964597935	0.17493381530864727	SMARCA2
cg22212700	0.04097291146085188	0.03891639859600769	-0.0742922054421405	0.0804587444675676	POLD3
cg22219489	0.08029719223674635	0.07756036482158689	-0.050029952221403606	0.49766928199981464	CCNA2
cg22288637	0.06281554104311272	0.062154562520754124	-0.015261239310356842	0.8991684706249101	CDK6
cg22295628	0.029216176691311824	0.02976316606209333	0.02676060607154678	0.7274840847428636	RPA1
cg22331096	0.019022450348620275	0.02036324384079506	0.09826430256132428	0.6632599178559484	MYC
cg22358606	0.05515659201314408	0.048689279275225296	-0.1799291738930504	0.0236199342339168	RBBP4
cg22407744	0.040303802655443234	0.03719254689906831	-0.11590241786998084	0.39602778137395034	MCM6
cg22468786	0.01575990448924028	0.017364875102754126	0.13991324257800902	0.0014856163709578713	PCNA
cg22477592	0.019956400988143032	0.022377272335124924	0.16518262741680562	0.00023517061021627946	NPAT
cg22488583	0.04857312732266208	0.046654082551852286	-0.058155043244213375	0.6304891751565271	CDK6
cg22517161	0.014072669404071501	0.015577268081560383	0.14654622264864223	0.02216659991772582	HMGB2
cg22595230	0.22102083466540734	0.4617249718089439	1.0628513882615709	1.887242289987248e-16	CDC25B
cg22622495	0.06755492052678515	0.06419934444782029	-0.07350228979801778	0.3725042637370116	CDC7
cg22631127	0.019201513592857943	0.025257979686031707	0.395519208280516	8.562452570981465e-11	SAP30
cg22711679	0.04802477912018894	0.03765124856575303	-0.35108127114812465	0.040362617620111355	RPA2
cg22758700	0.061322268552895014	0.3975289739865029	2.6965770412900216	1.1729987423212957e-19	ZNF655
cg22766818	0.015170042744025057	0.0191378527231643	0.3352038171699067	4.2274713522541413e-10	RB1
cg22776767	0.03073949706398554	0.02733924155773775	-0.16912034054445574	0.0002867308313906543	WEE1
cg22781397	0.050392384634732036	0.04469862961784088	-0.17297512660461511	0.00011356610526803964	CDK2
cg22837512	0.019286745641131108	0.0206104712615591	0.09576776265710774	0.035844295519236326	NPAT
cg22857567	0.017014342609081665	0.019373227851660745	0.1873129368967907	0.004906849220954398	RBBP4
cg22943243	0.03239746711147769	0.032584329368254304	0.008297277356654656	0.919981740395606	STMN1
cg23016766	0.012147368669789084	0.012339468302352663	0.022636396302730757	0.4710082364709123	RBBP4
cg23032965	0.020099269279345373	0.0220085447322542	0.13092070093442448	0.011435856144942143	RAF1
cg23063716	0.024314807223156473	0.038066157858860666	0.6466738079463713	1.3863870257036563e-08	SIN3A
cg23075101	0.06976156211289442	0.0786869838315952	0.17369266356511917	0.003964916849542828	BARD1
cg23079732	0.03811295387633222	0.03602848353389748	-0.08114349706444902	0.055799865612550105	STMN1
cg23145915	0.018271401115974903	0.019115876801790763	0.06518410563985819	0.39213381005711334	CDK4
cg23183521	0.042985519502852704	0.043265439225640225	0.009364306663036734	0.917981897814325	PRIM1
cg23187103	0.013087416733725689	0.013948960700859856	0.09197727646905735	0.7296628251973631	MYC
cg23199053	0.07716701640226638	0.06690709403810709	-0.2058251409137451	7.728798569098868e-08	HMGB2
cg23226852	0.014897318052252563	0.018364712384325372	0.3018836744689866	8.847807039131218e-05	FAF1
cg23236404	0.016885929928030716	0.018302898033557443	0.11625046675230702	0.004223105108963676	STMN1
cg23248324	0.038484949733087845	0.0635721529695525	0.7241005854265425	4.1461125139806756e-05	TTK
cg23271606	0.11887667837231052	0.1000228895276356	-0.2491355217720574	1.2582592459300589e-05	CDK6
cg23283320	0.02767589392243786	0.03579978991887457	0.3713212051157505	0.05035285655200324	PRMT2
cg23305046	0.04748186106662519	0.05138288306972461	0.11391135848069818	0.2142800417475472	CDKN1A
cg23317683	0.04868348785152155	0.040216563093134566	-0.2756427371445469	3.7221973025547984e-06	MCM7
cg23323671	0.3593148063523373	0.2766730508418525	-0.37706625994764065	1.081538597976051e-06	STMN1
cg23401624	0.011576119583260259	0.013961149283887147	0.2702659789652118	0.4733262953902043	DNMT1
cg23418097	0.03025122008723133	0.03826642430312051	0.3390857686813526	0.18770800994769013	POLE2
cg23448348	0.49270961224407955	0.6889062948915122	0.48357014335842186	1.3949477601001088e-26	RBP1
cg23467443	0.01840647537692132	0.020004261391684482	0.12009396764972187	0.004473225218864662	HMGB2
cg23503517	0.017346161446294205	0.018977911532405786	0.12970479408805177	0.0600126108777408	POLA1
cg23535526	0.020880782063717098	0.025788708222618043	0.30456376190051326	1.4917207839227987e-05	CDK4
cg23574449	0.06176712794107804	0.04884346317228757	-0.3386737534860418	3.7605408010037554e-13	E2F2
cg23603528	0.05386986533967431	0.05622546192685316	0.06174514985359519	0.3881639571119505	POLD3
cg23606758	0.08131041908280442	0.06489865379936094	-0.325251677942916	2.5022114392945652e-05	ORC1
cg23607253	0.041650264140383884	0.038758886689919336	-0.10379851361559955	0.10710293086630847	PLK4
cg23672346	0.04130967974915393	0.03903972315298721	-0.08153705364665867	0.4866980363845681	CCND3
cg23677608	0.018846465571589185	0.01976767648419581	0.06884931624853824	0.025560410355252135	PLK4
cg23716101	0.04109401172964789	0.08833415580183236	1.1040432087487644	3.241564138568927e-05	POLE2
cg23722102	0.022976620787771997	0.0241512585860239	0.07193173980228351	0.08610623623982505	WEE1
cg23753457	0.03784520546862811	0.029405318578519905	-0.3640334189088545	1.0987858003969225e-07	CCND1
cg23778841	0.027246024399537615	0.04406539897212007	0.6936005328971552	9.164405379852687e-07	TFDP1
cg23845507	0.012152712517950248	0.014865107813239428	0.29065156365508055	2.229242296640032e-06	CDC7
cg23845945	0.04920914169797816	0.046944964822295876	-0.06795592632746876	0.10889942241392363	SIN3A
cg23860479	0.06497234357363571	0.06178245269244267	-0.07262859916454173	0.13749646463061221	HMGB2
cg23935746	0.04366548808328248	0.038296990835790856	-0.18926242873814572	0.02976407804975577	CCNB1
cg23948071	0.017825538109297084	0.017817342531189086	-0.0006634547988005887	0.9814676600122236	CDC25B
cg23989878	0.018920949322794058	0.019693250915074116	0.05771681258430347	0.1308125316008894	CCND3
cg24020398	0.07301294639420672	0.05958908637481378	-0.2931041721017951	2.294577865560943e-09	CCND1
cg24028161	0.016260445482916063	0.016963937644643417	0.06110430198621827	0.12394976842278035	PCNA
cg24030675	0.01034853854923482	0.011756810344334873	0.1840696655305876	0.002111214491487442	NPAT
cg24031606	0.06318609821104414	0.05361719725234005	-0.2369113741930809	3.181537808113971e-05	CDC25A
cg24041269	0.05702721759255034	0.047009628330347636	-0.27869436980549644	8.221258418209902e-09	HLTF
cg24088685	0.07027391164240186	0.061482888674194235	-0.19280425591966838	1.3668930495681443e-08	CCNB1
cg24091241	0.029529506768016335	0.030726789086775765	0.05733975557004173	0.13946134195873863	SMC1A
cg24155668	0.03680376201640378	0.0420493009233744	0.1922285720423575	0.5393078417946499	MAPK13
cg24203315	0.04352909291571609	0.042428784337160214	-0.03693661337974656	0.7607280304522059	CCND1
cg24218077	0.10247188331635675	0.09045804539749931	-0.17990738314918223	4.086196555727902e-05	CHEK1
cg24269846	0.035098630505915523	0.03183161367889	-0.14095444477642818	0.0019437020018323772	PRIM1
cg24342013	0.8792568050641519	0.920465206533901	0.0660785931952254	2.6119417516744105e-16	RB1
cg24387864	0.5355183679642002	0.4822752729830738	-0.1510792166764974	0.07618642272304076	CCND1
cg24419164	0.03761008878131447	0.03682751519830079	-0.030335652009796123	0.4721584752982406	CCND1
cg24448859	0.027226349570797864	0.02933444264154939	0.10759201784253128	0.10836449950660772	HMGB2
cg24477899	0.015880193000030175	0.015428727075455298	-0.04160940701533779	0.1981887633389104	DNMT1
cg24506533	0.020789090871860233	0.022664218218246858	0.12458972856807325	0.1762828020409537	RAF1
cg24551570	0.029838322266426975	0.04005382964432375	0.4247737700479709	7.150738354334789e-09	HMGB2
cg24559868	0.014876656619530693	0.01732210099436154	0.2195635933599065	2.714131377766877e-06	RPA3
cg24563317	0.043997877803473126	0.03591282444392188	-0.29293481695719226	3.101408683628801e-10	MCM4
cg24591349	0.03336205139856741	0.03203972976346346	-0.05834602185689723	0.25053044380818096	BARD1
cg24594997	0.18332753664567622	0.39071853393196776	1.0917061904805783	7.977563662932394e-20	RBP1
cg24609255	0.013169657664950287	0.01462655735663232	0.15137239888918638	0.0013145065845135472	RFC5
cg24666276	0.14339186576555807	0.11868306423057016	-0.2728491053780523	0.00023804623232976565	MYC
cg24669856	0.035167350754025065	0.03323355324260863	-0.08159610679909962	0.05238346538149622	PCNA
cg24703804	0.025021857464034482	0.029497823206305868	0.23741960462174383	1.2089593620541222e-05	MDM2
cg24744425	0.013583226106960146	0.01432209933863399	0.07641680888486486	0.08364939410470501	RABIF
cg24807448	0.01799574818294766	0.01897193107548211	0.07621044793226008	0.01095592875735146	SMC3
cg24877093	0.5352728924258396	0.6655755067813953	0.3143277504175255	4.204224366474543e-13	PRMT2
cg24914860	0.016716934770944866	0.019718825009740332	0.23826324998947415	0.001358068157747486	CDK2
cg24937706	0.03081828695168265	0.02827634310899437	-0.12419111825553701	0.0009785137191546062	RB1
cg25011176	0.04728707941313574	0.040161343621400544	-0.23563850321845017	6.978748244648794e-07	CDC25B
cg25025968	0.09386129182702926	0.06737922656398368	-0.47822644845578277	1.3736928963626066e-14	RRM1
cg25028035	0.013431821612673735	0.015076955658348035	0.16669017360915672	0.4442701096271827	CCND3
cg25053252	0.019773974006367018	0.02310933971207736	0.22487319834424876	0.3805238071718485	TP53
cg25060573	0.04283678000605474	0.04003874105595401	-0.09745342634014201	0.03254223407009285	CCND1
cg25080152	0.08987557056168476	0.07637270012036149	-0.23487199390039012	0.0030748489005713114	MYC
cg25083312	0.027603729555675506	0.030561842459882502	0.14686831719273458	0.00012527260001714074	MCM3
cg25086702	0.034880879314146414	0.030557652559701717	-0.19090268982788555	0.00249638134482514	HMGB2
cg25222252	0.15974312960878878	0.13075554008835272	-0.28888180915242145	2.3920582884753452e-05	WEE1
cg25228510	0.10309382155305924	0.09388980852396284	-0.13491740312421008	0.06685479884668341	CDK1
cg25319276	0.0444924513538229	0.040171946617411476	-0.1473722154110738	0.0018576356209178174	HMGB1
cg25352188	0.04971182235627136	0.047000073265361854	-0.08092598543786002	0.06243070341885684	RFC3
cg25392970	0.014102386354656831	0.015869503605762014	0.17031769082415116	0.5399943194967473	CDK6
cg25395653	0.02835254710871373	0.029336017969920233	0.04919470646053678	0.3136201312037395	CCND1
cg25400013	0.01268704340099937	0.014037904360459631	0.14597167840149727	0.0002159448576412308	NPAT
cg25420070	0.039195529685130265	0.03774971193448921	-0.05422348660072103	0.30895843957912966	MCM3
cg25430849	0.01605901080335849	0.01695041470816509	0.07793754168282896	0.050250492714416756	MCM7
cg25460059	0.04258200329829316	0.03895646370381042	-0.12838110205934722	0.11338108964930954	WEE1
cg25581784	0.01717069800582475	0.018131756957762767	0.07857004074051847	0.2772946816326284	TOP2A
cg25585523	0.056441025589845865	0.04618914969033535	-0.2891902159508102	8.872915341654581e-07	RFC4
cg25654697	0.06283266261997014	0.04529978145424323	-0.4720106274510703	2.1575859355709304e-09	RPA3
cg25697800	0.011976946994366388	0.012082418037744944	0.012649005971568743	0.6530689474502094	SIN3A
cg25793692	0.08109662706539812	0.0796513345357388	-0.02594337786087746	0.6213805270319281	CDK1
cg25826331	0.03700224543355014	0.03470190033496627	-0.0925981520901516	0.3231868743841929	MYC
cg25867650	0.039989699472930816	0.03430419588946297	-0.2212433899275963	0.030966736711077632	SIN3A
cg25920258	0.03002188500123431	0.027376084968864442	-0.13309842039009842	0.009083289191288977	MCM7
cg25977744	0.07051091038065481	0.06170592232970684	-0.19243754653877113	6.352594346314236e-10	CDK4
cg26009195	0.14591482817866205	0.1381765847481216	-0.07861334155312415	0.4703749947832905	CDC25B
cg26023204	0.04183763634468658	0.036163403639883296	-0.2102708792985175	1.1325934821308684e-05	MCM7
cg26030450	0.02204878542757187	0.023645818453095116	0.10088589255828329	0.04978775002362299	POLE2
cg26064831	0.028907579336451193	0.025301821924007404	-0.19220653174406574	2.2364880738926066e-05	POLA1
cg26080798	0.02003112560873148	0.02740184118503154	0.45202934126657124	4.7594172463645746e-05	E2F3
cg26095266	0.04728033531372975	0.04628373176839886	-0.030735076328199253	0.5885132644438735	RRM2
cg26099943	0.014540787786596504	0.015106948603439283	0.05510685201439884	0.5818093729859836	RFC4
cg26115470	0.015532252482186754	0.016130008184908867	0.054480106504543276	0.780055681700478	HDAC1
cg26138776	0.022869675778025095	0.022686411270108776	-0.011607503635067387	0.7819961469757833	E2F1
cg26151310	0.03309895573652002	0.033493272485555205	0.017085641447339584	0.7108813921528863	HLTF
cg26164164	0.029413441534551835	0.029358307935058756	-0.0027067764572456547	0.9713172932915296	TOP2A
cg26221243	0.05285945293041469	0.04426966593836452	-0.2558430070550362	0.0020917731525009146	MYC
cg26251069	0.015480138196460354	0.015406647669857195	-0.0068653707654437925	0.906325364487712	TYMS
cg26314868	0.034466399223561324	0.03943351785375457	0.1942318334068309	0.5994115328678467	STMN1
cg26339992	0.019764254212958233	0.020488727378983558	0.05193685934973935	0.6076378731854719	RPA2
cg26399164	0.2617337636217815	0.27287070273013386	0.06011746142869298	0.5356099303645492	CCND1
cg26464524	0.021431089661753017	0.022361818368851687	0.06133230125923273	0.5312610576362827	MCM7
cg26500144	0.026699216763186782	0.031308773965018834	0.2297695941617722	7.172846112160141e-05	CDKN1A
cg26510996	0.035193658095899236	0.032762069136651376	-0.1032890029706968	0.019146232553160822	POLD3
cg26541003	0.0312442810132586	0.051443270588382335	0.7193902257406486	0.05030894799506647	WEE1
cg26557854	0.0483648019840704	0.04046834375094628	-0.25716368720762384	0.00029104409973515835	MYC
cg26568722	0.035676882131352464	0.0346470839754233	-0.04225560597078532	0.30952108844128584	MCM7
cg26582784	0.05451845636014936	0.047202262137709367	-0.20788871267550538	0.030138724077272826	CDK6
cg26612563	0.016985443938323318	0.020025889506284953	0.2375673998590754	0.008741282203259787	RRM1
cg26640895	0.011344631040708732	0.011426517466095798	0.010376081735776817	0.7696180305898144	DCK
cg26690834	0.011659342117492786	0.012983457944137423	0.15518828787104724	0.0009353563110023115	FAF1
cg26699757	0.047460472134356356	0.037907305057516806	-0.3242505577650636	0.008183239619572296	CDK6
cg26705765	0.9852613777038235	0.9841323648332473	-0.0016541348870326618	0.02706256114082985	DNMT1
cg26807261	0.02300560423746056	0.024490269469909846	0.09022329914034888	0.1307387822760762	RABIF
cg26975812	0.9169653624603114	0.9091304825493709	-0.012379866899305755	0.009778390072617849	POLE
cg27016863	0.024520188810150403	0.02286605457612935	-0.10076263072304957	0.0402592423923381	CDC7
cg27099625	0.01732782271942137	0.01789554115920899	0.046509783401630506	0.21843331536321342	RFC4
cg27116787	0.019578856084861828	0.020814035141238692	0.0882602057871067	0.10431716408633165	SKP2
cg27120667	0.013659144383210396	0.01581441947529876	0.21137348235997372	0.23960308176262668	CCND3
cg27130364	0.024610205101106362	0.027606246031204908	0.16573803861073133	0.012879650767766981	SKP2
cg27164753	0.028945870589983595	0.03313584131422391	0.1950350012858825	8.204727681874792e-05	HMGB2
cg27207274	0.06253612027190661	0.0626715243188035	0.0031203657534805713	0.9833375846452281	MYC
cg27256523	0.04515742704103995	0.035833858030608345	-0.3336399084447912	1.0326921093919364e-05	RB1
cg27268513	0.07924224250126884	0.0645152218917918	-0.29663011411216833	1.0086087775840292e-09	WEE1
cg27286863	0.13878093856062892	0.11705244069009467	-0.24565441186964812	0.004043062375335908	KIF4A
cg27301331	0.060000290828103084	0.04524603831329787	-0.4071780164951869	6.355919597105376e-11	E2F3
cg27305063	0.023927272916653385	0.025760326202756784	0.10649488565935467	0.37850090713334383	MCM6
cg27429799	0.030661952998592357	0.027638800172962327	-0.14975460340256733	0.0004693483117868525	DNMT1
cg27450667	0.02621101430943986	0.02632274995182745	0.006137032154912969	0.9602840627208817	MCM6
cg27451672	0.04240225921664107	0.2424350154799438	2.5153850462533205	1.020785681505597e-12	ZNF655
cg27457323	0.022687789576136135	0.024343892622839713	0.10164381837559051	0.002655057524879213	CDK1
cg27475126	0.1659651833659729	0.17249394428392764	0.05566509355850697	0.7104406423683733	CCNE1
cg27479817	0.021132145092721474	0.02109851778607249	-0.0022975703191647464	0.9435277701217119	CDK4
cg27486715	0.01785332105408367	0.01912606404637412	0.09934754427064736	0.010034745715365632	HMGB1
cg27495579	0.013555389043159833	0.014147226536338915	0.061652731132870765	0.023680249881355427	CDKN1A
cg27523423	0.040831656039232674	0.04773512345741416	0.22536310938423326	0.10216857721875547	SIN3A
cg27559724	0.0547606851661604	0.039724218801892176	-0.46312164924183646	6.276198798297828e-05	RFC4
cg27619136	0.04959849746820854	0.038665894818961676	-0.359234815657447	9.383305952609005e-11	SAP30
cg27638713	0.06423171377722814	0.060420778519189006	-0.08824101649818816	0.03495330716942473	MCM3
cg27658771	0.03239014981966366	0.02948838010218847	-0.13540856889914493	0.010127329031965428	PRIM1
