# Supplementary material for: Regulation of Canonical Oncogenic Signaling Pathways in Cancer via DNA Methylation
Source: Cancers (Basel). 2020 Oct 30;12(11):3199. doi: 10.3390/cancers12113199 (PMC7692324; doi:10.3390/cancers12113199)
Supplement: Supplementary file 1 [file cancers-12-03199-s001.zip › cancers-933492_Supplementary_Files/Supplemetnary_methylation_data/CpGs_Wnt_TCGA-BRCA_data.txt]

ProbeID	mBeta1	mBeta2	log2FC	p-val	GeneName
cg00011225	0.27438506513443145	0.32975474476389266	0.26519146092565404	0.00021468206615262543	WNT6
cg00026186	0.4840319960163379	0.46088020773419414	-0.0707106040682162	0.0010122916498136482	PORCN
cg00034019	0.023027022707884662	0.022078166618054482	-0.060707514129802236	0.2577594926204284	CCND3
cg00039463	0.4857658576898355	0.461101223481651	-0.07517759916493397	0.16337537289272722	CREBBP
cg00048759	0.4018468102261267	0.6635095669870036	0.7234716374800995	1.2895276075683477e-52	GPC2
cg00050312	0.04820624227031281	0.07579865901304393	0.6529523508289095	0.0025615906198340954	PRKCA
cg00052422	0.01198317717897932	0.01289377619009946	0.10566437642858756	9.044913577424387e-05	CTNNB1
cg00078968	0.06631408197208488	0.21360925936507202	1.6875870170623037	1.3655672558509736e-09	WNT3A
cg00082491	0.02784552465436048	0.02631441077518052	-0.08159238480591366	0.021781009006558504	CSNK2B
cg00082664	0.08367217819859599	0.34994400712218066	2.064304204052166	6.390330475803551e-25	SFRP2
cg00083833	0.3435127778120647	0.5657080260959944	0.7196938749804845	8.511338051292147e-34	NKD1
cg00087005	0.054298673790908115	0.05425258822337618	-0.0012249958682336057	0.9726416506095419	CTBP2
cg00101115	0.015219417486799669	0.015528031951871761	0.028961850092258084	0.4680213489256574	RNF43
cg00113208	0.06640538665096798	0.06564239267751105	-0.016672448080451537	0.7054629259049958	CUL1
cg00123055	0.1500328120732807	0.4752077018211613	1.6632801668356676	3.896403335421939e-80	SOX17
cg00126034	0.10753421499424944	0.13276106941105265	0.3040363893934608	0.09361162161043657	WNT3
cg00129556	0.07216845987619325	0.08085510526218945	0.16397040260087534	0.020848812862840283	PRICKLE4
cg00140494	0.9309773750993573	0.8927334970900099	-0.060516547729969686	3.0532327450415326e-05	NFATC1
cg00148286	0.8679603995092172	0.9150085084437282	0.07615593718620976	1.0197207703558316e-32	CTBP1
cg00151768	0.9325213548296661	0.88352713180899	-0.07786232511879364	0.0005727852188813636	NFATC1
cg00190674	0.05622866803281154	0.05140741604242185	-0.1293293742860148	0.11812786538148456	RYK
cg00222601	0.020382239921325235	0.02174410017222558	0.09331140128634467	0.0021617561825918287	MAPK9
cg00238994	0.07957127849535729	0.08105335091276984	0.02662405157490215	0.6074829348413111	TLE6
cg00255837	0.059576412191835855	0.05848723647028579	-0.02661942112785159	0.7927056904258019	WNT2B
cg00260655	0.017430997028923294	0.01935733653578009	0.15122536729257627	0.0002075834307883974	FRAT2
cg00281967	0.048690250893818524	0.04627266135550452	-0.07347285724824153	0.24014579582703552	CSNK2B
cg00285314	0.05963361322087008	0.07344603737527103	0.3005589025461971	1.9471174524950177e-06	NFATC3
cg00302793	0.09099280043274965	0.08660948600753994	-0.07122735385098061	0.2494128168505432	PPP3CA
cg00336800	0.17510293405503505	0.3822947958044484	1.1264823028148667	4.1067716876779297e-25	APC2
cg00341980	0.09515449688769509	0.10981354764589911	0.20671230666904067	0.08686569776087669	PRKACB
cg00347938	0.8931374322060204	0.5709363115685268	-0.6455523675279137	4.3963292064846446e-42	CCND1
cg00356361	0.3499590916029457	0.3962074062571841	0.17906956023425064	0.001391732974377697	NFATC1
cg00363811	0.030984620237565375	0.030028151965341976	-0.04523659678754527	0.3707224213257362	BTRC
cg00393435	0.03075089559112032	0.03170210198625358	0.04395007223723686	0.16644146143345578	CBY1
cg00394793	0.012338390153371867	0.014141213436817526	0.19675174931266678	3.1276800026084656e-08	TLE3
cg00402172	0.05686378242445352	0.2900551644525894	2.350745335361236	4.309855092030782e-19	NFATC3
cg00433081	0.04688991423950904	0.05096539597211181	0.12024039091664711	0.02901483630128723	MAPK9
cg00436663	0.05008171904534924	0.07065063550851867	0.4964184544335333	0.0021739077541854646	CSNK1E
cg00441027	0.9740782096068589	0.9669942512273324	-0.010530299309906201	0.1020405468955297	GPC1
cg00445548	0.9834262183169094	0.9380537594879407	-0.06814621278715391	5.6460383442472006e-05	NFATC1
cg00468144	0.017495325200017436	0.019696259924759752	0.17095222442246533	0.00940135804094793	WNT2B
cg00470766	0.0689659544699065	0.10711029423042023	0.6351408961383427	1.0075476751727019e-05	PRICKLE1
cg00487870	0.02891609614280888	0.04134653637760235	0.5158936866762928	0.16765381608249696	FZD6
cg00500400	0.062057785829119014	0.06663459554444351	0.10265917083023937	0.020178320504418885	EP300
cg00503804	0.04986859731672559	0.09912693926553204	0.9911455611494465	0.0010370364363650566	NKD1
cg00504690	0.015858813089333866	0.030569088616868908	0.9467887401187997	0.08876811429278729	ROR1
cg00542041	0.9827596588698493	0.9813837625789843	-0.0020212363910071	0.003312920144457072	DVL1
cg00543485	0.01162040903779901	0.011974603717521471	0.04331706038372068	0.24550657116167157	JUN
cg00553149	0.11574637635165709	0.43883884931635647	1.9227242215819553	5.355400477571946e-60	GPC2
cg00569244	0.02771891727332399	0.02579148405259451	-0.10397611678505245	0.24786498097528184	JUN
cg00576108	0.8680466568451499	0.9170484270255831	0.07922533242492687	1.4172646296799002e-10	LRP5
cg00581422	0.28336582732136645	0.5802913830110404	1.034111719831643	3.2650940725797714e-57	RUVBL1
cg00585572	0.07861587179913458	0.07049195265964901	-0.15736203906509091	0.007608682189013869	RBX1
cg00593962	0.020184648342117445	0.03628541685238738	0.8461313916970006	0.023910197217722067	FZD8
cg00594011	0.10176576657291926	0.26587361045138685	1.3854882595869873	7.014915996747664e-15	DKK2
cg00594185	0.04824092174914974	0.040843628249438636	-0.24014644297805704	0.003213601604513033	RAC1
cg00611675	0.06158561445513843	0.0685239923733702	0.15401581203720252	0.010889670007369451	MYC
cg00613753	0.04840978593974821	0.15199399463157215	1.6506437031392662	1.4735802453935839e-08	PRKCQ
cg00625653	0.08853827266107092	0.23506210582167109	1.4086688494561714	3.319239607372434e-13	WNT7A
cg00645593	0.07559116200084408	0.10240891735623366	0.43805187308802757	6.100922397225757e-05	FZD8
cg00653281	0.9240764551055926	0.9376655265721366	0.02106117215271548	1.8707564012122909e-06	PRKCZ
cg00685723	0.046917286437937314	0.059433688772254814	0.3411613506773174	0.08720907814754894	WNT10A
cg00690311	0.041599551246554	0.05067470641559944	0.2846978600117802	0.1650548736648363	PYGO1
cg00727673	0.4223245142010026	0.43934672149322646	0.057007936171793214	0.1696789020802525	PRKCD
cg00730653	0.020821788945985614	0.1131057303332816	2.441506092044961	7.814620131722556e-08	WNT7A
cg00735196	0.043265778028896036	0.03970327934377015	-0.12396817267417112	0.14643372224588977	SMAD4
cg00735962	0.021456120706636543	0.08538854847332679	1.9926533432198865	9.84638589105624e-05	PRKCB
cg00747661	0.038731752895872974	0.039639743154877484	0.03343081925880508	0.5997294501648236	CREBBP
cg00767644	0.025554596742845936	0.031504475342444854	0.3019739585599891	9.214898457579594e-06	CACYBP
cg00795626	0.018074809264705654	0.017024060019199223	-0.0864052808916148	0.012258480900981373	CSNK2B
cg00809614	0.07912132090967607	0.0782350883423311	-0.016250712059170905	0.8429563776690411	WNT11
cg00814733	0.07119999773597324	0.31996170582212935	2.1679501480381838	4.2220962093881867e-26	CCND2
cg00820581	0.12932825668559228	0.10623157502903942	-0.28382488163514075	5.763357271767831e-09	CACYBP
cg00828602	0.05795859449599467	0.06391541441366745	0.14114129662601793	0.2805033499359722	WNT5A
cg00836119	0.062433402057241745	0.0547064708202997	-0.19060659305839392	0.0017915456044349113	CAMK2G
cg00850756	0.011483278586799504	0.012645757140297366	0.13911881399191958	0.00021935993277089286	CCND3
cg00854995	0.05014108710413243	0.04818305970118766	-0.057467265521828605	0.28690660554438635	SKP1
cg00857137	0.8933805798007531	0.8884527243553674	-0.007979883103994468	0.36278402001580157	TLE2
cg00858899	0.10072116891254063	0.08828868467443939	-0.1900664763745147	0.0002910504745904872	CCND1
cg00862894	0.17278031959361773	0.3248656127625232	0.9109041437200425	1.6812062305767183e-15	RSPO4
cg00863353	0.05332113548448203	0.09003632373849106	0.7557996482598295	0.00038794768454985086	PLCB4
cg00866690	0.6856262697899811	0.7296331584754002	0.08974890744407854	0.0423247212224684	PRKCZ
cg00871787	0.5704346244122485	0.7162871432104919	0.32847649346729973	1.0885610607824058e-16	NOTUM
cg00888007	0.07372380939638629	0.24776261924557522	1.7487560160250983	5.183855310891933e-16	CCND2
cg00908526	0.08974276629298497	0.09495719262601396	0.08148162754185817	0.31668780337714786	CTNND2
cg00910695	0.026309234961120222	0.2792605657653579	3.4079706633065983	2.6908452767729894e-21	RSPO2
cg00919118	0.02582227173371356	0.03381637879518621	0.38910624955762096	0.1144664479264411	TCF7L2
cg00928478	0.057971237901601316	0.04912906745241618	-0.2387604381379037	7.256983032544033e-06	FRAT1
cg00937392	0.6997873742408041	0.7991739690855387	0.19159295672988713	1.482524569572597e-21	ROR2
cg00942997	0.9204875242701197	0.9017787156767954	-0.029624709271821745	0.000709242376937396	WNT5A
cg00952201	0.9549189532771943	0.9420121721234771	-0.019632591050019767	0.010740709955991464	NFATC1
cg00953256	0.5667939792052105	0.37062131471103954	-0.6128785790138607	3.0925189400701673e-31	CCND1
cg00981070	0.8427215644281613	0.90472047885192	0.10241608521131129	1.8059101038376152e-12	PRKCZ
cg01010868	0.01471100597136456	0.015140466405936364	0.04151374393032415	0.09982841283998316	PRKACA
cg01021485	0.03130729912011577	0.029149780054467733	-0.10301405476512984	0.13941916295199566	CSNK1G1
cg01024113	0.03141246808994341	0.024866210358028034	-0.3371506448040006	0.002198505052574652	TLE3
cg01043019	0.03497507991059284	0.08948463868908312	1.355312690865172	0.00019176792453488506	RSPO3
cg01044261	0.03782031766835069	0.040620316533031005	0.1030400007254964	0.025207070587533003	CAMK2B
cg01045337	0.6268983058235413	0.5696960295078892	-0.13803907954128908	0.018887551358148274	AXIN1
cg01051310	0.01720615939274486	0.08264472917796795	2.263997704238871	2.9094312590297193e-05	WNT3A
cg01053259	0.9392183916421311	0.9258657053622814	-0.020657710229466747	0.008771470927153741	WNT5B
cg01062029	0.06263764308615397	0.13451927576919823	1.1027110833646296	1.0036958214561586e-06	ROR2
cg01067626	0.015701693241554567	0.015470845313843332	-0.02136811849882161	0.6732851478833188	SKP1
cg01080781	0.9107893856959273	0.912966325153001	0.003444168790783828	0.43992453798810427	PRKCZ
cg01082091	0.8261150975818398	0.8213218431246712	-0.00839513037184735	0.2681846502589581	FZD9
cg01103590	0.013936471742867896	0.06063497572281152	2.121284850839594	0.0010947221692496976	LGR5
cg01109065	0.6182343290597369	0.6726286893576346	0.12165654906805248	4.8017361396356544e-09	WNT5A
cg01116966	0.053315669212903725	0.06882947787817127	0.36846696982123844	0.01052165475494435	TCF7
cg01166979	0.07450845092061252	0.1938310579320098	1.379323781369646	1.9598145234496542e-13	WNT7A
cg01188592	0.08898979114300629	0.2969382335379805	1.7384511200360617	1.1449849418746994e-19	RSPO4
cg01195198	0.059106091116590945	0.05440223264206798	-0.11964095328005817	0.032737317278128376	ROCK1
cg01243968	0.06865368712094574	0.06508210127566619	-0.0770763725704276	0.2192075490572641	MAPK10
cg01253725	0.891882537965069	0.8539190928813906	-0.06275433406847536	0.0001504633460271765	DAAM2
cg01277331	0.23278649334242427	0.2582288414761987	0.14964279055656884	0.024535536657243104	WNT10A
cg01277438	0.5728479736956409	0.5278299858448056	-0.11807900550831965	0.0040519640820469984	NFATC1
cg01277844	0.0641684829560024	0.06519218929752016	0.02283424889132485	0.6861321925798755	PYGO2
cg01289643	0.01990391774035915	0.047825666766552664	1.2647326540253991	0.0038508223982174606	PRICKLE1
cg01291833	0.054656704984557714	0.0545398287742149	-0.0030883176900348744	0.9562009924286152	MYC
cg01299369	0.050406683345831066	0.045323776433681476	-0.15334695783870836	0.003471625908458106	BTRC
cg01301637	0.011055494826141774	0.08806456511391653	2.9937980337098358	4.940422188848284e-07	WNT7A
cg01303059	0.9339558203986383	0.8650991500240987	-0.1104888154915447	1.90379281491328e-05	ROR2
cg01311674	0.18476457321871714	0.33141532469306884	0.8429521537800166	7.375171854522659e-17	WNT16
cg01313514	0.08482350516544467	0.12631219783188086	0.5744579595178821	5.532404513632311e-06	WNT3A
cg01320780	0.03635401993579094	0.04010713498994271	0.141744009921433	0.022136699451631176	PPP3CC
cg01372608	0.0556015242021357	0.05514918975807018	-0.011784741868990792	0.7834999916336098	VANGL1
cg01374266	0.5929237114140572	0.5759436065088227	-0.04191893505098523	0.23695821386360585	WNT7A
cg01398428	0.9272943525106957	0.9102716140467267	-0.02673027620514884	0.022742305339150934	LRP5
cg01406280	0.07856225487499283	0.060673470464099905	-0.3727705036354041	3.5764090931012204e-07	CCND1
cg01419675	0.04758431669596877	0.04435229204287721	-0.10147749213375752	0.10408790304956661	RHOB
cg01435493	0.10831999564475807	0.11119278888641744	0.03776364291360796	0.5940565804188964	PSEN1
cg01445942	0.0301509295870421	0.08574367493506203	1.5078277690154083	0.00020226916398474615	FZD9
cg01458961	0.18997526597255623	0.15600045966666745	-0.2842613175012487	1.9899116496346635e-08	PPP3CA
cg01471384	0.04129938933423122	0.14605169890128886	1.8222867851971394	2.2857108278410343e-10	DKK2
cg01475008	0.9327071109835741	0.9338010708417042	0.0016911264127747155	0.7769274343050059	LRP5
cg01480180	0.5488544104590345	0.5740583156524643	0.06477379077928874	0.27726137967640824	FZD1
cg01492989	0.038955504295690405	0.035744105155918734	-0.12412185594547084	0.17342369012646924	GSK3B
cg01495122	0.0714980638639178	0.27976661945936204	1.968247756664632	7.192525013389267e-21	SFRP1
cg01512155	0.0934108035115419	0.10029290214472662	0.10255818730787253	0.19434917718005545	MAPK8
cg01514831	0.5622140270584755	0.6662022063779863	0.2448406831020321	6.692339969232987e-06	NFATC1
cg01520463	0.05508223667249778	0.056571465114972595	0.03848739225373567	0.4208142874942926	SDC1
cg01528425	0.057426639217614595	0.0533007232482538	-0.10756502393571452	0.08809392720925534	APC
cg01533409	0.7574171739002159	0.7579212055173268	0.0009597380375906414	0.9473855514158628	GPC1
cg01568919	0.38658080965162134	0.5199214477195736	0.42752364811591964	4.6572857785740175e-17	FZD10
cg01576340	0.024663239823328808	0.025767083899906115	0.06316694631431102	0.06147361401967947	CTNNBIP1
cg01579206	0.011064139911031228	0.01257336427713851	0.18447942061061218	0.1371656375108394	CSNK1A1
cg01588388	0.04448622938545664	0.060739079698159434	0.4492662272475216	0.013016197742604338	PRKD1
cg01604628	0.8873284370156669	0.8990504906965775	0.01893393521936823	0.17492887887591346	TCF7L2
cg01609081	0.8572963506263045	0.862251558967271	0.008314830018621738	0.08487288899350386	CTBP1
cg01618834	0.07398297735612915	0.06976541834517395	-0.08468126949545843	0.16967825176817786	CSNK2B
cg01620729	0.0468223724102999	0.04890748758943949	0.06285731914790713	0.5730282921799656	LGR4
cg01622344	0.047542582190973036	0.08395804288103006	0.8204482739923393	0.0013844202619136391	LGR5
cg01623343	0.9781346883371999	0.9783612642879255	0.00033414840600032156	0.828314502043123	AXIN1
cg01657329	0.8785110425997255	0.8607316331473144	-0.029496929601378948	1.8515981194973348e-06	LRP5
cg01677987	0.9293139252687556	0.934216051961762	0.007590208120395581	0.05255731695237592	AXIN1
cg01684881	0.12583988894575276	0.3995303662525026	1.666715856483583	5.109517300198541e-42	FZD2
cg01707559	0.34862312900122044	0.4230083266259173	0.2790177754925371	2.495712661089764e-09	TBL1Y
cg01725608	0.09174303482230475	0.17931675123621363	0.9668397296831145	2.450875902698423e-07	WNT16
cg01726854	0.014908340095301661	0.014586982087441457	-0.031438202138147665	0.3568086708424746	RNF43
cg01726902	0.007935546977534682	0.009314524643462326	0.23115247681620493	0.015045195247259516	SIAH1
cg01728055	0.9031854498809092	0.9166912013851597	0.02141358143415519	1.2240453829593613e-05	PRKCZ
cg01733439	0.5315530348882277	0.5495716478494874	0.04809393647587964	0.0894111099315228	PRICKLE3
cg01749530	0.036970803814089404	0.0337433830964886	-0.13178178590554868	0.013089481692535992	PPP3CB
cg01755728	0.0572124592232074	0.06171792068761892	0.1093600989181185	0.04474718614748843	RHOA
cg01776877	0.022579073812755014	0.028855176207735374	0.35384383265277747	4.172965916237887e-08	FZD4
cg01822532	0.864910754566902	0.8773994037057509	0.020682449299234573	0.000985955598194203	LRP5
cg01830294	0.1701418219219716	0.4246162986597677	1.319421941310394	7.028366798058103e-40	WNT2
cg01869067	0.0729364436619874	0.08961297479281898	0.297067774448612	0.003583710261325055	WNT7B
cg01869661	0.04110156175809533	0.036994918073395354	-0.15186610992543867	0.0632307093344385	CSNK2A1
cg01889773	0.9235929365075549	0.9158360329349449	-0.012167811684989724	0.010983557860393782	GPC1
cg01909487	0.06573166570218787	0.06193631009207379	-0.08580310896224787	0.033993330197872026	JUN
cg01942863	0.0976162465029798	0.19951808121585146	1.0313263117781553	0.00010070466197695234	GPC2
cg01943657	0.030337273747875905	0.032417209994042816	0.09566848586182473	0.04393900044233939	PPP3CA
cg01953119	0.05157315508355393	0.04753253219948773	-0.11770504743870605	0.15041894984384255	SDC1
cg01956865	0.1425005037382618	0.12125848600566529	-0.23288130456397865	0.0010530134822692623	RAC3
cg01962428	0.02070531529700604	0.1326843250719502	2.6799248680098593	1.075540100927546e-09	DKK2
cg01984656	0.9698826240556497	0.9715101748157511	0.002418943721068481	0.41611900101402954	CSNK1D
cg02007381	0.015567897236410898	0.018603548886317992	0.257003769737561	9.114001796006029e-08	CCND3
cg02017282	0.416615669387124	0.5084467257338424	0.28737951684011737	2.1042506487440853e-10	WNT3
cg02045224	0.03646797213763282	0.030589400211037798	-0.2535981592560674	0.0005484562538401655	TP53
cg02046995	0.034449725362107025	0.03670438824598956	0.09146007524864523	0.17548897342349692	EP300
cg02067983	0.13061812521043473	0.2551955570689607	0.9662481059326355	2.4205243311756593e-14	WNT1
cg02085648	0.9143181409512716	0.8648646694296727	-0.0802218413676348	1.873408976058013e-07	CAMK2B
cg02086790	0.8524349328674476	0.7911749738729177	-0.10759292404465	3.531817075719771e-05	AXIN1
cg02096607	0.019820718717811613	0.023256672428572354	0.23063541340744015	0.004262082668077474	LGR4
cg02102829	0.017876347881953036	0.01856856658291321	0.05481042381127363	0.3948429065457567	CTBP2
cg02107564	0.08430990359582918	0.05996396600255776	-0.4916063036195816	4.6477809551687845e-10	EP300
cg02113385	0.7870368425692008	0.7385150570705616	-0.09180383699105037	0.0007995811130869992	NFATC1
cg02121118	0.05072178464993901	0.04493100774910204	-0.17489408754830094	0.001888974369192659	PRKCD
cg02125191	0.04975320665726731	0.04531942698366722	-0.1346598922606148	0.03885065199501382	PRICKLE4
cg02142074	0.4862461483367947	0.6667871982763754	0.4555395838854239	1.490115984316266e-55	SRC
cg02148787	0.3797194579919272	0.4594625521378276	0.27501335245597375	4.972081565356323e-06	TCF7
cg02166782	0.04992753609758576	0.04708994139487183	-0.08441678489285231	0.20714562987973165	TP53
cg02167865	0.03573268864015304	0.034750238651689545	-0.04022158516870112	0.5717427635128506	FRAT1
cg02169981	0.8395903444080023	0.7656437867062575	-0.1330122361694682	7.1416847860598634e-09	WNT11
cg02175741	0.05174890262455461	0.08613556492089801	0.7350807723396402	0.0003340693855832687	WNT6
cg02193650	0.07047935234054585	0.11945568940902866	0.7612029957875637	0.0001928486424758954	WNT1
cg02214745	0.06068474617442089	0.18008798467156673	1.5692961002039039	3.939438849375019e-12	FZD10
cg02221422	0.8304218991412802	0.8055028566389686	-0.04395478433557861	0.0011105651873815157	LRP5
cg02222728	0.1711482070474639	0.40929472137374073	1.2578938819107581	1.6813550911719e-50	SOX17
cg02249648	0.051060795460484046	0.0408351364081269	-0.32240496624712184	9.245615901861734e-05	WNT5B
cg02255700	0.07463483353365889	0.07135301252936224	-0.06487477991888059	0.24856739573312128	CCND1
cg02263932	0.3858813637244085	0.5996851849841586	0.6360479618607133	1.9751070719525128e-75	NFATC2
cg02273769	0.040691251851930295	0.03540130905910532	-0.20091595625167658	0.015659449088894144	FBXW11
cg02286547	0.011254016257299942	0.016087081460468708	0.5154626615694453	0.24608310545630127	WNT11
cg02291403	0.046044591348289234	0.1416249033973604	1.620971367517444	1.6308478442314159e-09	FZD10
cg02293118	0.11084598683608135	0.24564472497423173	1.1480167201166012	1.3557784461937864e-07	CAMK2B
cg02293396	0.8851312944964814	0.9192466605276683	0.05456055949595683	5.081067038114462e-15	PRKCZ
cg02305135	0.09389285908330262	0.16525056029158064	0.8155678186809144	1.3248590854620115e-07	TCF7L1
cg02339674	0.038620546135990655	0.03314933397877199	-0.22038868102838305	0.0330039587396911	JUN
cg02341811	0.014859461636490661	0.0150787377497835	0.021133817314764325	0.6618782422758508	PYGO2
cg02347356	0.39641171878289433	0.4286545750681	0.11281592917029697	0.007137673449673894	PRKCZ
cg02365397	0.6644507082307344	0.7748607404998046	0.22177487144683206	1.2976865175258587e-23	PLCB2
cg02383835	0.09078412951268584	0.09539905231552222	0.07153482084037996	0.4113624974616089	TLE2
cg02384251	0.4157092909119904	0.5990391750632631	0.5270753614051603	2.296831018694807e-21	CTBP1
cg02386310	0.3042793683034783	0.29010621385407437	-0.06881531777507158	0.19090141615796294	PORCN
cg02403294	0.06286842729183499	0.07225039580688454	0.20066981780043444	0.0102281510369957	CSNK1E
cg02424378	0.015830836494844545	0.018325562867792838	0.2111200223728398	0.09496837925066573	TCF7L1
cg02442693	0.6050798535665366	0.767853884296545	0.3437062549184377	1.2058897350554813e-38	GPC3
cg02456219	0.07666347790340027	0.05262324896529958	-0.5428391252942296	9.988740241611836e-36	PRICKLE4
cg02481000	0.7712745077178798	0.7915380170989217	0.037414216303757644	0.0049035570822623074	PRKCZ
cg02493211	0.22141540541313395	0.19399547332682934	-0.1907326148749524	0.015677942104562966	BCL9L
cg02497175	0.06565671235101984	0.05863369699725059	-0.1632124861672735	0.009339789940046297	NLK
cg02502307	0.17802307936604558	0.2780977922374086	0.6435280034823607	2.055563828871953e-08	NKD2
cg02508567	0.09926821213604634	0.09008285194816912	-0.1400793063701443	0.029783896060817428	TCF7L1
cg02526331	0.03567887963871125	0.03108156222357056	-0.19901129514393753	0.004325132543431071	DAAM1
cg02533419	0.04304528627563606	0.041138927950933955	-0.06535106344466625	0.3734727474163575	JUN
cg02557695	0.1178790822526603	0.14214142730718146	0.27001935772726815	0.07240557614827578	FZD1
cg02559423	0.012709550793180521	0.013332152202236	0.06899665214099793	0.012152818956510372	PRKCD
cg02560730	0.19262691057845457	0.3468873573332806	0.8486579948319907	2.9997762509712963e-28	CSNK1E
cg02579136	0.2329377533739737	0.145245796224895	-0.6814480741750645	3.5952870819231566e-14	WNT11
cg02591871	0.014539084525352623	0.015512226716254462	0.09346936344870747	0.016800178448311293	PRKACA
cg02614683	0.9888676035001916	0.986624896753975	-0.0032756826872654267	0.2504127009200287	LRP5
cg02627875	0.6447882975143137	0.768621459372409	0.25344769586482985	5.4118420923360685e-21	CTBP2
cg02630105	0.08741299059966082	0.08642335619962088	-0.01642643890991863	0.5770399274971918	PRKCD
cg02631622	0.030798401932339976	0.027038670840598866	-0.18783126052871124	0.020246364348358005	SIAH1
cg02640558	0.027111724235983035	0.02373383212349215	-0.19197180732551325	0.043742479455622964	PPP3CC
cg02666504	0.049201157696356836	0.07202640016408157	0.5498335386893483	0.006072678160048248	PRICKLE1
cg02675550	0.9263609351570394	0.8850462062931523	-0.0658216387850827	0.0008100037689366774	NFATC1
cg02687417	0.04712666297306829	0.039177801087137164	-0.266507101649498	3.5800666202730172e-06	SDC4
cg02690609	0.014766542909774305	0.0519344491097279	1.8143597161930547	6.908112870966001e-05	RSPO3
cg02694676	0.13325490007385354	0.13381150747939316	0.006013604734028468	0.8455641127747926	CCND1
cg02695467	0.029077741899156535	0.15036732634648953	2.3705039718059218	3.1447947043549442e-12	APC2
cg02708401	0.06002423570883623	0.06169027565633407	0.039497964134910454	0.5897685390316862	WNT5A
cg02714192	0.9560919055209829	0.9055615850040915	-0.07833654708913045	0.001536014401870964	NFATC1
cg02716123	0.023623550403904785	0.02421930074517715	0.03593140750936788	0.4248218699124009	CSNK1A1
cg02717486	0.04640825056045194	0.044523520543206484	-0.059813640335082637	0.5596813328200418	SKP1
cg02723533	0.8897016259135456	0.5640335730379128	-0.6575405500122503	2.439639945676627e-41	CCND1
cg02763290	0.9279735764250598	0.8507372955067347	-0.1253700240798043	3.1375073647136207e-07	NFATC1
cg02765328	0.04210727722022143	0.19292010168041665	2.19586198084704	4.620882025377143e-14	CCND2
cg02765363	0.7596616981207402	0.6387461575408516	-0.25011437553406485	1.7904987430111312e-07	CSNK1D
cg02771661	0.04632811512563207	0.19136378511544283	2.0463579388218784	2.948077105660725e-15	WNT1
cg02796773	0.018152246324430327	0.020653640103041892	0.18624798049412664	0.2791134015592168	MAPK10
cg02810043	0.0725905257862705	0.13191753659379807	0.8617831924320049	0.0002542895246017107	TBL1X
cg02839557	0.48336731162412183	0.509601325037514	0.07624911663987706	0.41234167818749523	TBL1Y
cg02839875	0.7574666469668058	0.8092032161052515	0.09531968903153791	9.891446989994105e-14	WNT4
cg02842899	0.035508402255105743	0.031502499069447444	-0.17269416489485273	0.0015578744137338492	TP53
cg02849693	0.29735347159196546	0.6353078426949851	1.0952769096799775	3.034385374820071e-48	PRKCG
cg02870946	0.5995976869423938	0.5585714676374681	-0.10225293657352821	0.0946482728007713	NFATC1
cg02872623	0.11451658147534978	0.11153359137355912	-0.03807822663909833	0.36749601722252667	SENP2
cg02873990	0.8207629442199005	0.8134234367651234	-0.012959038610121354	0.10692694310798947	SRC
cg02875487	0.9480982734162697	0.8758374878332603	-0.1143734050903823	4.2569342153529796e-08	NFATC1
cg02889418	0.9752990009273628	0.9481537124843943	-0.04072361442480445	0.016717560687918402	NFATC1
cg02919422	0.25848611700293095	0.529754070929553	1.0352359720221513	1.6313912433369433e-61	SOX17
cg02919794	0.9317754530468029	0.9331678793123478	0.002154324806049169	0.5308437184972223	CSNK1D
cg02921122	0.6069228425611286	0.5724722425034539	-0.08430737702857757	0.03844033735348526	CTBP2
cg02935351	0.9750043253939236	0.9710215802239707	-0.005905260265688254	0.14496457817957195	WNT5B
cg02943769	0.017129023053526413	0.017729216018104104	0.049685871724575156	0.11317273825025323	PPARD
cg02951880	0.9840510084992652	0.9053894016628952	-0.1201946811783398	2.605484089053517e-06	VANGL2
cg02973263	0.12261016369956933	0.12047577186290517	-0.025335531217146805	0.3982213604869098	PRKCI
cg02980000	0.9791355200293256	0.978506727500986	-0.0009267841401815109	0.3982032712968213	CTBP1
cg02986938	0.02183564791529972	0.024244817138287002	0.1509910326086422	0.015690452968976507	CACYBP
cg02993533	0.06860920334135161	0.06147658155710381	-0.1583651693345182	0.0027898461006107137	WNT7B
cg03000846	0.5143484425725701	0.43121658083875825	-0.254333383916923	5.98430387333273e-11	RAC3
cg03001116	0.03483812549570299	0.034469586596225725	-0.015343004057388638	0.9401713857146305	ROR2
cg03001333	0.6894160024895521	0.8492935402842553	0.3008884904466304	4.508345992020397e-51	PRKCZ
cg03003858	0.01435948921507202	0.014450547320847914	0.009119704858234762	0.8370212194142486	MYC
cg03013298	0.020057101239346876	0.0209922075575	0.0657407746507842	0.0691626985783763	CAMK2B
cg03027661	0.11070061643696595	0.05852042139840255	-0.9196511924996551	9.056600138251021e-37	ZNRF3
cg03028685	0.022267155936642004	0.023376469398199075	0.07013975052054419	0.15872022760171772	FRAT1
cg03039399	0.0186759929495127	0.019401631005778453	0.054992989186949066	0.07739029346713368	CREBBP
cg03045831	0.03096980444890297	0.03268516008762973	0.07777348981974071	0.5059397495952977	MAPK10
cg03055499	0.051278583576164195	0.0585875381985109	0.19223741813460632	0.33070728209007505	PRKCA
cg03064228	0.9280275433589207	0.9071983321183863	-0.03274963651027052	0.00038020222059690565	NKD1
cg03076047	0.029061460585137696	0.027431326298298878	-0.0832828346227584	0.11331387136778741	MYC
cg03097111	0.03176264923862318	0.03096373950883875	-0.03675153175565415	0.4293224499813051	FRAT1
cg03104704	0.05074587526447299	0.05415461062884661	0.09379360993466938	0.37695560710193643	SIAH1
cg03149699	0.017853153330384584	0.08237200416717515	2.2059751767432254	2.015788557469958e-06	PRICKLE1
cg03156893	0.11241923368752436	0.44952669723380473	1.9995179135981702	1.2041433452408238e-57	PRKCB
cg03159156	0.865512960288842	0.8616543717407261	-0.0064461337604614175	0.19039648313069232	PLCB3
cg03165176	0.5561288449995055	0.7049302244974639	0.34206129550144004	5.2521299510267947e-17	APC2
cg03186851	0.28132429587368607	0.18636184874481185	-0.5941276053671475	1.9033018275427232e-06	WNT3
cg03200095	0.9748642290650534	0.9741455291411215	-0.0010639914538908637	0.34791086065880084	PRKCD
cg03202804	0.07837259933931318	0.4135956249158398	2.399799672694992	2.814291179925742e-35	SFRP2
cg03217795	0.036636177069451444	0.45596860043974335	3.6375936055653466	1.1237888483773068e-51	PRKCB
cg03239925	0.7286926605351821	0.7214966710556455	-0.014317721580971332	0.6944066420149824	NFATC1
cg03244432	0.3302095718817124	0.33793232671027224	0.033352425072681324	0.3504083429242898	PORCN
cg03255741	0.018895942915933835	0.020194022408994393	0.09585179546353192	0.009151218241067663	SMAD4
cg03256465	0.027889283556716587	0.025998961536224528	-0.10125687413949704	0.06815877097742584	JUN
cg03285823	0.9484881628950005	0.8946069749305724	-0.08437576239294742	2.2892526828379224e-05	NFATC1
cg03306374	0.0912735491873233	0.5589815459946375	2.61453191825879	5.969483803590554e-50	PRKCB
cg03306486	0.03312137486100924	0.22851001055738557	2.78642290304659	2.4496852079238283e-12	APC2
cg03309180	0.025644439818898964	0.028717689375406138	0.16329361741610893	0.36207051605563034	PRICKLE1
cg03311339	0.025770571531584015	0.145675897664799	2.4989657623984334	5.100035501091631e-08	PRKCA
cg03330454	0.028489438401373534	0.027856206648723313	-0.03242837214443971	0.41281074871339163	AXIN1
cg03346079	0.06246744255823208	0.22565614645793375	1.8529497037217295	3.2697639683721534e-14	WNT7A
cg03364015	0.10348825138037701	0.0962104959066683	-0.10520079760155879	0.09477305561069609	CCND1
cg03423524	0.030978317329184272	0.030713526352849248	-0.012384618502045672	0.8007058297007907	FOSL1
cg03427564	0.047963871234484895	0.04354915818867886	-0.1393032738902495	0.014569861483531173	EP300
cg03432598	0.9180833886313049	0.861096237188482	-0.0924507141653281	8.90166932392029e-05	NFATC1
cg03456872	0.014231912074457755	0.015793051632675855	0.15016046204020086	0.36554668780807975	ZNRF3
cg03456968	0.03738703540278102	0.19655503551776166	2.394323341811133	2.2098285674742434e-12	WNT9B
cg03498895	0.2724307832047024	0.24998393304967925	-0.12405435622597479	0.0794696995610244	MYC
cg03500911	0.010735669136966733	0.011414040787275767	0.08839750864850458	0.0020385453534562995	SMAD4
cg03509412	0.082311380269619	0.19199762185867922	1.2219246266131758	3.0191039090573933e-09	WIF1
cg03521085	0.9322343717006211	0.9294901479292049	-0.004253132890202886	0.2072791139882948	CTBP1
cg03536785	0.023315198264320575	0.02585815701508601	0.14934875589873417	0.005192950302519696	CSNK2B
cg03562266	0.018836520583437596	0.033166375874209585	0.816188875939247	0.005176319594697287	TCF7L1
cg03577460	0.05792244147989568	0.06335626881323686	0.12936495999043165	0.04057700027193601	NFATC4
cg03578458	0.07040916237054265	0.06808634993173764	-0.04839758627302675	0.2856031515894814	TLE3
cg03586564	0.9169583472984763	0.822022768863923	-0.15767784602796117	5.527942096100347e-11	NFATC1
cg03610227	0.03569938261338811	0.051020021693013354	0.5151643879127509	0.005151029763568343	PRICKLE2
cg03614664	0.03688548967816706	0.03687375034965516	-0.0004592311733171527	0.9936111040679626	RBX1
cg03654588	0.9513887436113347	0.9318751436436421	-0.02989828632537893	0.0001676612338233988	NOTUM
cg03654735	0.10001124795228285	0.3118381221647968	1.640635043550504	2.347757017309477e-15	RSPO1
cg03674076	0.24910615317240745	0.26292494859883025	0.07789038582902136	0.057397481561551535	CSNK2A1
cg03691735	0.021976680442259405	0.02354492037388684	0.09944235866294657	0.18076138623721888	FZD7
cg03698948	0.04611656646753532	0.09130298616913268	0.9853769424592947	7.249841436351206e-05	DAAM2
cg03733026	0.9631143062104446	0.9613638723491509	-0.00262444435653939	0.6358485418249347	ZNRF3
cg03735308	0.024319949232153994	0.021461104466447504	-0.18041589282556159	0.10617315583680657	CCND1
cg03753849	0.06365604191504831	0.07549395734852686	0.24606371948088554	0.08652929316200651	PRICKLE1
cg03755177	0.15147547452478577	0.2077080500968719	0.4554729064125098	0.01760243903558552	CAMK2B
cg03778155	0.04769379946350735	0.11755384667301912	1.3014481257468256	1.4335937955804284e-06	RSPO3
cg03795608	0.013464297492798195	0.014824428798269788	0.1388375588096385	0.016418714333078677	RUVBL1
cg03801902	0.027631071851035072	0.21635839839718654	2.9690596903589173	3.641166652947318e-12	CCND2
cg03832839	0.12190432427227642	0.3199194603167162	1.3919594494144305	2.7415933634323587e-18	PRKCG
cg03848381	0.0455335068436109	0.3409652243166707	2.9046241231165846	5.829147410184882e-29	PLCB2
cg03851591	0.020790182754047707	0.02124098295033794	0.030948089899651993	0.3306576368176678	FZD5
cg03862225	0.02053605263398221	0.02286538545316966	0.15500634091371085	0.37681097172713973	CTBP2
cg03878496	0.03591534534688959	0.03455393117776096	-0.05575053353251131	0.3023573999606726	CCND3
cg03879109	0.9133616858643451	0.9142580495752275	0.0014151516960953573	0.8294336861663322	CREBBP
cg03881051	0.05572926149137384	0.05091557375568304	-0.1303280284891182	0.009069688164930288	TLE2
cg03884792	0.011222061374908316	0.054235410063421016	2.2728973802949577	7.475014017956152e-05	WNT1
cg03900646	0.021039856056902926	0.042861978132025184	1.0265735991286162	0.015314294208846025	ROR2
cg03921300	0.034601038019722266	0.02929030128827486	-0.24039228562589937	0.01105847900620863	CACYBP
cg03955568	0.6363682188682939	0.8118245167540755	0.3513061222374075	5.330021156986066e-34	CTBP1
cg03967182	0.018654683026891383	0.022118627236252606	0.24572400271453465	1.0358609293237143e-06	NFATC3
cg03983331	0.10527114639575146	0.22799229279668418	1.1148749908782463	6.360493377153503e-13	RSPO3
cg03997139	0.06716655490038942	0.18366731185141733	1.4512799486040506	2.237580796427306e-10	ROCK2
cg03999434	0.2755958659781607	0.5937937140638017	1.1074075736084175	4.642261389694921e-61	WNT5B
cg04000140	0.013590093731473568	0.014064500587859527	0.04950291886514768	0.4975942672457806	SDC4
cg04011030	0.06027396341164226	0.05939129983668199	-0.021283326886063676	0.6433790627906599	APC
cg04042030	0.5195408179539995	0.4985565648754693	-0.059479901380163444	0.634909761950035	TBL1Y
cg04050867	0.03613952496842611	0.27562812160526756	2.9310736417843812	9.990143277052394e-26	RSPO2
cg04057053	0.027037601464338187	0.022304280607459093	-0.27764655741163974	0.005389051635399296	WNT2B
cg04071758	0.8533593927781379	0.918978835783966	0.10687817508646406	4.081182200237648e-17	CREBBP
cg04075973	0.1279781834608135	0.10405604726434378	-0.2985370834685044	0.01636380762009842	BCL9L
cg04080353	0.012306618435976645	0.014775531914979878	0.2637756697237068	0.00026518114261500696	CTBP2
cg04085699	0.8387395264804602	0.8779959900588066	0.06599150458374763	9.19240785303505e-24	PLCB3
cg04119843	0.05934096456550327	0.0534095236988096	-0.1519313590182868	0.023083260772160646	DVL1
cg04131431	0.065622111059093	0.08787809069958753	0.4213215190980027	0.1106998965166448	LGR6
cg04154903	0.02841919901788167	0.09667375628004823	1.7662584055213217	3.035191601192393e-06	WNT1
cg04160905	0.03913115834922682	0.03777747586302923	-0.050791507168228674	0.402449641922468	DAAM1
cg04163119	0.07728652079112604	0.09113396015848711	0.2377719382251513	0.06704013392445657	PRICKLE4
cg04172079	0.0697099819203745	0.05427347186193538	-0.36111805293930116	2.3187451407760327e-06	SRC
cg04180460	0.058675092624020826	0.05626508211377226	-0.06050834497249145	0.3855259650833356	CTNNB1
cg04192862	0.102777063437427	0.08508249992794568	-0.272584008057772	1.6894935464143757e-10	BAMBI
cg04195548	0.5387850238257199	0.7177088898087793	0.4136890406538869	2.335248979230644e-24	CTBP1
cg04203646	0.3150325426463702	0.4185661445083864	0.409954758998176	1.5542138687723689e-06	APC2
cg04233664	0.011122727076350584	0.01327601251871591	0.2553113427336914	0.0006507463082195899	CTBP2
cg04236718	0.04480348922960969	0.05222014426167221	0.220995351580218	0.24187159310867268	LGR5
cg04261408	0.18844044296964926	0.17228506803536833	-0.12931096003338602	0.15074249876384738	SDC2
cg04264766	0.8760614259974746	0.8474912155344799	-0.04783361508171678	0.000996211224881379	NKD1
cg04266179	0.01835173658750227	0.019647017814933262	0.09839375622280117	0.013803323141331128	GSK3A
cg04271131	0.10200781400793442	0.14135676913949224	0.4706613012059419	0.0014291179397819475	TBL1X
cg04273303	0.026228039624684625	0.15019804528335493	2.517684152686309	4.3209988078045515e-09	WNT3A
cg04279973	0.10036346061156637	0.39741710066692865	1.985419830413414	2.1234849439613287e-37	PRKCB
cg04288049	0.9814188007952005	0.9578491048159408	-0.03507051076229061	0.0035105163182464977	NFATC2
cg04290666	0.08471036364465373	0.0769471128492004	-0.13867128684348615	0.021677646266776283	WNT8B
cg04317338	0.01292932643260559	0.013879513834504573	0.10230991638436207	0.0043030191133101164	PLCB3
cg04330631	0.047001121716144185	0.06231498419108603	0.40688392561983117	1.5107824652896345e-05	CCND3
cg04335449	0.03434914350425472	0.03362951722106908	-0.03054605793874771	0.6635145985597655	RUVBL1
cg04337542	0.06352838355932629	0.05442002255715738	-0.22326375653075428	0.001395800212909518	WNT5B
cg04338428	0.05676593201958858	0.05445989386676523	-0.059831187579078404	0.22627350825485176	GSK3A
cg04347016	0.05114333229801546	0.05785492784821509	0.17789368351507742	0.22118376522830804	WNT9A
cg04349178	0.841938265020537	0.8815522445514836	0.06633162054718217	8.361521996309376e-21	PRKCZ
cg04354879	0.044010344860696604	0.04536626913324978	0.04377734249103683	0.49433620930040356	FZD2
cg04377525	0.03011972435165164	0.03502305062832461	0.21759618607297324	0.03113902493655029	TLE6
cg04381122	0.06779211511723839	0.06094767984669054	-0.15354618219898697	0.043259091080864405	DAAM1
cg04397429	0.039288594143002814	0.03830147406899374	-0.036710628289902396	0.6962706989393037	MAPK10
cg04403917	0.0818585959637068	0.14289717859248946	0.8037716046416725	9.447555193584529e-05	SFRP4
cg04428185	0.014615171607152855	0.0174359917208915	0.25460165481699415	4.579910464211657e-10	FRAT1
cg04446777	0.027592402174145905	0.028202634904718547	0.03155889434453951	0.467959926768043	BTRC
cg04460362	0.9756319422370158	0.9547941365805062	-0.0311472859995289	0.008352673773440919	NOTUM
cg04488215	0.03941081179098697	0.03559863900760655	-0.14676938094573524	0.05628964390044209	CACYBP
cg04491253	0.03897271928242329	0.03574791955264195	-0.12460531484502124	0.04541721386336004	CSNK2B
cg04496615	0.017407978349695156	0.020341259417143084	0.22466033815579528	6.378002266521253e-06	PPP3R1
cg04497885	0.05406874582004031	0.04303674366582841	-0.32922597013883353	1.538687210267149e-07	GSK3A
cg04499325	0.2148431426687445	0.24560621723522083	0.1930633511919016	0.10234034999587935	SFRP4
cg04500879	0.6647301030087027	0.7102236429321775	0.09550469828530073	3.330174410610383e-09	WNT7B
cg04516518	0.8870807928962786	0.7802435657597125	-0.18514095215544668	6.976634290936498e-12	NFATC1
cg04533189	0.029256819954735905	0.03519794658476943	0.26671830035777055	0.18727466447650137	PRKCA
cg04534636	0.06654617212049917	0.059231822641843145	-0.1679832011319082	0.010601443110709687	WNT7B
cg04549288	0.6177394167039393	0.5211602511737291	-0.24527133514959565	1.0321216637603922e-11	CAMK2B
cg04552346	0.042326488991596495	0.03869023015411423	-0.12959151029983823	0.2918476358788222	TCF7
cg04557665	0.046313898801748785	0.05037198615057224	0.12117640583347741	0.5349919662538694	TCF7L2
cg04562522	0.01643683761710134	0.01777272680397261	0.11273228886456904	0.01634958365365771	WNT4
cg04593571	0.013665575827572437	0.01691761092548169	0.30797959593908636	0.13351334661682723	TCF7L1
cg04609126	0.017761140807501543	0.018007739567411026	0.019892847694255755	0.580035596453254	RHOB
cg04616222	0.01236255627040558	0.013486657686328361	0.12555577084428277	0.0007596184543407374	FRAT1
cg04624885	0.6600148073088185	0.6825310018186507	0.04839618596630075	0.1318850225772246	APC2
cg04627240	0.0789205191507248	0.07087805929529277	-0.15506134419966613	0.0017003989826660155	GSK3A
cg04635277	0.9543301736114892	0.9290595625203288	-0.03871739630021182	0.00038121985712038	TCF7L2
cg04635735	0.9850379199658333	0.9828711448588251	-0.0031769729818472577	0.4527254931676731	CAMK2B
cg04675919	0.4210721507183612	0.3697265583236563	-0.18760878087962446	0.00015966385940651006	PRICKLE3
cg04723493	0.0689532883255674	0.09286191186043485	0.42946762939822675	0.02116677216915522	FZD6
cg04724115	0.015038902674543187	0.015569756794140816	0.050047105648179165	0.20954199837160697	CBY1
cg04733424	0.9370360039714055	0.9331853607226722	-0.0059408066596038115	0.21228306504814068	LRP5
cg04735544	0.03762806065280836	0.03852519957669153	0.03399349558821628	0.4658316801255594	RUVBL1
cg04755409	0.9644795764012564	0.9559482610269452	-0.012818151362256554	0.05646525634714424	NFATC1
cg04757002	0.03461094141162314	0.03614070108754343	0.0623963099861135	0.7538706866881273	SDC1
cg04760021	0.05641847943767814	0.1900742611002445	1.7523234939386698	2.7110146973603456e-12	WNT16
cg04778012	0.18411642646150644	0.574285570966123	1.6411499676931243	2.357152138094897e-76	GPC2
cg04779211	0.057707437659230185	0.055169322413503474	-0.064891012027042	0.325976235559444	ROCK2
cg04809597	0.07153360373058254	0.07999132842478324	0.1612224873791737	0.06794791069250634	SMAD3
cg04818078	0.06549711483073048	0.060945781740432525	-0.10390498626756159	0.1882091331188662	CREBBP
cg04832318	0.09712490803826519	0.08687265723475136	-0.16093916059636643	0.0019002576673587282	SENP2
cg04859477	0.04852899006829726	0.04111704155217215	-0.2391103729728321	0.0070575804584293795	RHOC
cg04862500	0.06104965743422005	0.07544192588142641	0.30538330570919037	0.010757751503791104	RSPO1
cg04878955	0.02407719004870557	0.038222929860269796	0.6667713370435064	0.04875850689243917	RSPO1
cg04905477	0.9877061352763323	0.9858360781222625	-0.00273409200118146	0.37324929304944787	LRP5
cg04913005	0.371463674702737	0.5449903338037073	0.5530095047817558	3.6240441819540685e-34	FZD7
cg04930469	0.21805894266549913	0.3074312503231379	0.49554566512776926	3.025681563015005e-06	SOST
cg04939408	0.024601003889201268	0.027514779872938065	0.16148959810072008	0.055575156219956616	FZD7
cg04945511	0.06176160716276145	0.05758795765737149	-0.10094313683702831	0.14985543728124118	RYK
cg04953732	0.0647061357386586	0.061047615097194655	-0.0839675862058595	0.2018478086374362	TCF7L2
cg04965141	0.05010526778900802	0.20876473959140154	2.058843867551943	3.3755551624000095e-14	SFRP2
cg04969808	0.05048817436558092	0.16016860940735003	1.6655740132276275	1.973945552425303e-12	WNT7A
cg04974584	0.04919228581577388	0.09017519628480547	0.8742985640722516	0.0009322831246609159	RSPO3
cg04981430	0.927574408204534	0.9255426606177258	-0.0031635274334829424	0.3756984906197375	PRKCD
cg04996219	0.01878179156923558	0.028214332614647657	0.587093538047912	0.16343089275573044	CTNND2
cg04996852	0.01874123068956878	0.019870241409174975	0.08439370613434428	0.017301394071735806	CREBBP
cg05013695	0.04797267303702292	0.04439086672593371	-0.11194995136500316	0.16744782119655835	FRAT1
cg05038804	0.03566308915709293	0.03084326311019297	-0.2094762699858115	0.007597473789513964	GSK3B
cg05041145	0.031042671599181258	0.02788278722303678	-0.15487794101456656	0.03228694027894953	TLE3
cg05043952	0.9174958711094974	0.9260934493638717	0.013456113348079429	0.13334861781735946	RAC1
cg05048976	0.38428493780720585	0.5157686105188035	0.4245475433944268	2.4746337357807564e-13	WNT5A
cg05051118	0.9826255642277998	0.9723766253716029	-0.015126559753485059	0.038571094162987374	NKD1
cg05055720	0.05473929390206287	0.046579639907959984	-0.2328773384975815	0.0015500546909976297	RHOA
cg05063999	0.03927095649115044	0.17341963276759204	2.142732592627396	1.718567425974075e-08	PRICKLE2
cg05068533	0.05413098430097761	0.05405567319923909	-0.0020085835548078685	0.9800299230607517	CCND1
cg05090351	0.7528915597800679	0.5060338273691154	-0.5732082566231416	3.849751770281058e-63	CTBP2
cg05102651	0.04240397271554643	0.040679007179619045	-0.05991496447851194	0.3616814110098201	FZD3
cg05127937	0.05664798921929471	0.05385784701849187	-0.07286818807672109	0.17384914045839617	SDC1
cg05136476	0.022164366846372463	0.034243082229686576	0.6275704143258719	0.04806544654080743	PRKCD
cg05142373	0.09387858895682206	0.09816429300504825	0.06440218597712705	0.3631226646271527	FZD1
cg05153364	0.016628401053047363	0.10783195078491938	2.6970633600236646	1.1006201912457151e-07	CCND2
cg05164185	0.09719680675076237	0.07432527737786455	-0.387055974916097	1.1699656042300275e-07	CCND1
cg05164933	0.08419538239375689	0.5007978304365827	2.5724152947222	9.997151742038315e-50	SFRP2
cg05165553	0.881069337216771	0.8905281569655309	0.015405668679921837	0.23714389343146966	NFATC1
cg05175896	0.6734614448865941	0.763996400303305	0.1819704858302479	2.0787021723899533e-19	WNT5B
cg05191454	0.05550878538752593	0.048921972201448206	-0.18223356049444495	0.008568470183483556	CCND3
cg05195756	0.014833089429729366	0.016547220937128758	0.15776982746823626	8.85062174956977e-05	MAP3K7
cg05200606	0.07808248716814585	0.0728109924017152	-0.1008427348836642	0.03822463488274973	CCND1
cg05206910	0.05039017069439166	0.055494316579936274	0.13919768282591707	0.020648823140919665	CSNK1D
cg05214218	0.018213228534756484	0.044379749706888384	1.284914849349493	0.013772915176139133	RAC3
cg05231706	0.819272356010982	0.8836726293483741	0.10916886310194872	3.637627834966339e-24	RAC1
cg05238767	0.04882778050527178	0.09640193847402338	0.9813599558792161	0.001878036977681589	NKD1
cg05302701	0.9098125102992861	0.8344837861807239	-0.12468525377849983	9.437924487389694e-10	NFATC1
cg05311589	0.06153650310983929	0.07571063823855423	0.2990535671231353	0.007321149754397186	SIAH1
cg05325028	0.8268858472368078	0.8871961206905715	0.10156488020948613	9.242814604123586e-30	CSNK1D
cg05330668	0.07345025690771781	0.07167598169995923	-0.0352777776496719	0.6833454456412658	NFATC4
cg05336115	0.035276795354951325	0.21940345135347605	2.6367948070004577	2.159859550601775e-17	RSPO4
cg05342987	0.012187419258580306	0.016391426641193196	0.4275487649753626	0.14518479896100553	DAAM1
cg05347431	0.39731022170474845	0.37806961016071605	-0.0716140226455063	0.16514503423424337	GPC4
cg05354432	0.032389641646944065	0.04382692486331017	0.4362849485331372	0.12976724292532213	LEF1
cg05416643	0.05509480010931057	0.04974260332035649	-0.14743414835481453	0.00670663901585459	SMAD4
cg05426702	0.01702835232587344	0.03438321964934837	1.013765799614337	0.05925267900285901	PLCB2
cg05445331	0.3529109748360845	0.43121149703061395	0.28909134818259263	0.0001392198879555152	GPC3
cg05451413	0.22154837946414543	0.2051984416092169	-0.11060199977761018	0.07084652679579136	ROCK1
cg05454076	0.3129467704471833	0.49532551529944874	0.6624596512474544	9.889782635609007e-14	WNT10A
cg05457563	0.3475323655322449	0.4051020602421636	0.2211380805787768	0.001161088918891372	APC2
cg05476169	0.025976324032148265	0.02716260032010361	0.06442431152682697	0.1634324261254722	CBY1
cg05479194	0.051915669712152425	0.03860103141509874	-0.4275306564578001	4.728262725310193e-10	TP53
cg05519431	0.0326703833834081	0.03889336527512091	0.2515406856061468	0.023028155555697153	MAPK10
cg05523267	0.984750818732711	0.9845595942244446	-0.00028017792301732105	0.7684474308874114	AXIN1
cg05528533	0.021220228428899236	0.0259356730649375	0.2894976235450704	0.0003679390993802522	PPARD
cg05560165	0.027751999461751917	0.029402793728297447	0.08336152255988902	0.010900345170817383	TCF7
cg05572153	0.014077332486216438	0.015155661536460727	0.10648284277343238	0.007377310950012138	TLE3
cg05604874	0.29991589123473433	0.2853589708159665	-0.07178004868805002	0.4422245310698203	CSNK1D
cg05607472	0.060280017123028155	0.047177155592891006	-0.3535913885774805	1.9255587784888337e-06	CSNK1A1
cg05620923	0.6270308302810889	0.7202708871875894	0.20000321262106188	4.480694451799387e-08	APC2
cg05634287	0.012611331186844658	0.013318858479148873	0.0787498713619794	0.0020529839785669857	CSNK1A1
cg05641033	0.03629734967603903	0.14673125200092027	2.015240064619369	2.6157521844838187e-08	WNT5B
cg05642044	0.07468752641497665	0.0687047816085955	-0.12045680923898382	0.05858771430967944	PRKCI
cg05666820	0.5640519234763806	0.7432794377848341	0.39807672239308917	7.265919309493646e-43	FZD9
cg05667158	0.023860335686785753	0.1282530974348648	2.426307423410506	4.7049300246414063e-08	CCND2
cg05691934	0.8585246501974843	0.8494804435704565	-0.01527882328985581	0.26542724297051856	WNT5B
cg05702737	0.07805074137182412	0.14156098319427304	0.8589394460237725	2.2165400057422643e-05	WNT10A
cg05703198	0.06944534912233481	0.0640388960539948	-0.1169296396962687	0.10080118633465122	CTBP1
cg05707833	0.658153318021083	0.6183541679703061	-0.0899903100057865	0.030944149684970456	NFATC1
cg05712931	0.8606610497278374	0.824970112800832	-0.06110332533918608	0.004309510356500454	NFATC1
cg05713735	0.024682057244027427	0.025823226713983866	0.06520663452945596	0.02571737341279946	PPP3CC
cg05718035	0.9255539564454279	0.8296431782986748	-0.15782611611333358	1.841850351753386e-10	NFATC1
cg05725797	0.0865091421504615	0.12778795526160394	0.5628273528483099	2.4835563468749238e-09	RAC1
cg05750029	0.0575508982134882	0.07445279745599954	0.3714876119104599	0.03287471872083824	BAMBI
cg05753589	0.051034674639989265	0.1893097826936334	1.8911992651742258	1.9815911104875587e-11	PRKCZ
cg05774672	0.6734165810641466	0.7269262311949666	0.11030972215217101	1.6245853847939485e-06	FZD5
cg05774801	0.18903189832337616	0.3162719688923594	0.7425359922115149	3.4550016176661407e-10	SFRP2
cg05776004	0.8781540963815093	0.9248887422020714	0.0748057070556182	8.464730709516592e-25	PRKCZ
cg05786840	0.10939812635074822	0.23337782182302266	1.093079437034376	6.4361925890754595e-15	WNT3A
cg05787193	0.016036287875174443	0.026174966101342918	0.7068474474012365	0.09685958362522715	PRKACB
cg05802452	0.02281157636196633	0.046071544598084574	1.014109821145152	0.017043440368353525	WNT3A
cg05818685	0.22112160851680826	0.2796149445675823	0.3386014548809845	0.00020389195557144222	CTNND2
cg05845357	0.030757233629599607	0.02712428474750848	-0.1813406551201199	0.008744169179171478	CBY1
cg05859578	0.9105846088856154	0.8250735393656639	-0.14227036099726195	4.100860452421888e-06	NFATC1
cg05874561	0.09671378205688289	0.32464049377989923	1.747049565931874	9.411413134157606e-24	SFRP2
cg05876094	0.06027056826738609	0.06399637203281988	0.08653645330098189	0.07272417047325058	CACYBP
cg05878337	0.03641569615667189	0.07290955519646398	1.0015474747021684	2.628015790680523e-05	CTNND2
cg05882699	0.38984467237796716	0.3460118335021037	-0.17207804032969595	0.1293889242113744	CTBP2
cg05907237	0.020105748594232718	0.021290325837486187	0.08258997688474265	0.001406234937659028	CTBP2
cg05909880	0.04853345128533529	0.04452097729192903	-0.12449419390942036	0.018430542673057382	BCL9L
cg05927173	0.05104839496516639	0.045976288086363726	-0.1509756072044085	0.08726202308900012	MYC
cg05929117	0.26312753697173	0.29364447016631545	0.15830823150460566	0.012643890204647876	PRKCZ
cg05937453	0.029547802230406418	0.21614306308544076	2.8708638033442506	1.1458180198215472e-14	SFRP5
cg05939970	0.4629692907136161	0.651115983841363	0.49199805373611905	7.089307371383182e-26	RUVBL1
cg05944967	0.97611901225916	0.9374655781523442	-0.05829133893850848	0.0005825374474586607	NFATC1
cg05963712	0.026191018910352824	0.06402121866873821	1.2894779533962992	0.001144447743943301	WNT1
cg05970790	0.012423645012110155	0.026776628333332157	1.1078857979583319	0.02580221974754471	NFATC1
cg05977230	0.9834098061581271	0.9806666527878075	-0.004029920850599869	0.2776464047553603	LRP5
cg05985073	0.03046074711396138	0.03472185597932539	0.18889273849457383	0.005024314580232418	CTNNB1
cg05985303	0.4860793693397855	0.5485265453705466	0.17436953690153295	0.0003408668325698871	WNT6
cg05987650	0.008760803978648422	0.03686138769438701	2.0729752070192355	0.002350611432172542	CCND2
cg05989460	0.09778503836901159	0.19721488480539542	1.0120827961602321	3.714451197911267e-09	TLE4
cg05998639	0.03028329802600973	0.15335438568595486	2.340275189113669	8.637374697609368e-08	WNT5B
cg06020238	0.316141699910869	0.3767603322527214	0.25307573373314074	1.4112542877468441e-05	FZD8
cg06032855	0.9797821887769848	0.9706375711417015	-0.013528360875023808	0.02944997483904652	CAMK2B
cg06037943	0.12147227221443446	0.19368029525711083	0.6730501481674601	0.0018376754240759035	LEF1
cg06041469	0.10509139447134236	0.10711370499929222	0.027498544636434846	0.6114372328809579	PRKCE
cg06049736	0.018548810953786115	0.01962427089934626	0.08131234672917223	0.001693390600290203	NFATC1
cg06083734	0.013401992455666326	0.016656661284781084	0.3136517511049545	2.0400686575682763e-12	CSNK2A2
cg06084244	0.8908441341984521	0.8461918469961152	-0.07418824840376553	2.0286688092892952e-05	NFATC1
cg06093379	0.1194537698452197	0.1623674954267972	0.4428104617450654	0.018183314912535792	WNT3
cg06157219	0.3717847177750134	0.5541252690217879	0.5757446883618978	2.2127414030413997e-24	PRKCZ
cg06157334	0.0182453354293035	0.02758648212685835	0.5964338193688378	0.1227227265795555	WNT6
cg06158065	0.10364428435279471	0.09188767864632033	-0.1736972321729106	0.030332422219587343	PRICKLE1
cg06178786	0.01641120708334163	0.01702370150211834	0.05286340318598212	0.04218856749181056	MAPK8
cg06200611	0.17039591281235494	0.24056812261034075	0.4975547545195704	4.240561984306787e-15	RAC1
cg06201907	0.016794878631872817	0.01795304579466006	0.09620725290357453	0.06356261110693878	RHOC
cg06268632	0.8476715148772552	0.7984444496149904	-0.08631326950503392	1.8117471957803e-08	WNT9A
cg06311863	0.9535087563147729	0.941849130548921	-0.017750205997820904	0.023862477088332366	WNT5A
cg06317056	0.03606155283225369	0.03911538275788414	0.1172745608907665	0.0337666920713887	TP53
cg06329143	0.20156532882560418	0.18366152023096446	-0.1341981103189733	9.180253451979449e-05	SMAD4
cg06336824	0.029787094039745665	0.027642965700263363	-0.10777497959311158	0.15678744326432212	PRICKLE4
cg06340969	0.9362206783067041	0.9398164602355746	0.005530405558526655	0.06825507650790727	PRKCZ
cg06341779	0.15102189562896962	0.22094160208068406	0.5489073645871281	0.0016147646784591037	LEF1
cg06346838	0.3544963668472182	0.4100986592702465	0.21020018540369892	6.053421191426831e-05	APC2
cg06351295	0.5630357360346492	0.537489407773241	-0.06699016946902434	0.19037901840145133	NFATC1
cg06354327	0.06446614508076051	0.05760736397364362	-0.16228847262742999	0.004634370747121321	GSK3A
cg06358300	0.24409442294093694	0.29863419535854957	0.2909400390743556	1.715216536612294e-08	TLE1
cg06371632	0.01802413732650276	0.018577325226766712	0.04361258599904586	0.09139413726083725	FZD1
cg06384623	0.4228072699766093	0.3885647215635543	-0.12184526122168081	0.003983415175906198	GPC3
cg06387245	0.8600239852138455	0.8709706594497352	0.018247223601046792	0.0006089310324820242	AXIN1
cg06398244	0.9144934618368922	0.9031732129379033	-0.017970157378753626	0.014913411088831412	WNT4
cg06414596	0.05926497554595968	0.06230801825272705	0.0722380800250845	0.15376873840029484	CSNK2A2
cg06415582	0.018989615977291815	0.025182116279819505	0.4071888003104608	0.0751203378624032	MAPK10
cg06431905	0.016030928917221594	0.01831676885397718	0.19230700378559915	0.0021175927557536014	CSNK1A1
cg06437464	0.17177047917999896	0.3075669453459481	0.8404183498480343	3.693998856080743e-15	RSPO3
cg06504572	0.13409616102333283	0.10285213326374992	-0.38269621836944123	0.00010949206011720341	TCF7L1
cg06508886	0.03886284572688077	0.059549718802409536	0.6157031496569146	0.02958751285206751	APC2
cg06544113	0.028337899614129025	0.023976848282550606	-0.24109079932812408	0.0006279356780710853	CSNK2A1
cg06549216	0.07094878206111237	0.2582075844215728	1.8636815543975433	8.740990847432385e-22	SFRP2
cg06553107	0.011538654987979464	0.012869669577829451	0.15749994862977815	0.000152546420682926	SIAH1
cg06554120	0.01745425461063113	0.03542245630430275	1.0210855090949822	0.01578295655980693	CTNND2
cg06558166	0.5207627428062284	0.44249181752565214	-0.23497545932991126	1.9458205704971739e-10	GPC4
cg06576393	0.022183761972733956	0.22102783486820154	3.3166521182205533	3.3246981601786983e-16	SFRP5
cg06588483	0.019950890670133788	0.04261903784260911	1.0950448692414063	0.006800201565797913	PRICKLE1
cg06591185	0.29088235539323776	0.2753306404455858	-0.07927061615525785	0.20317454491908077	GPC1
cg06610850	0.0220105349123524	0.022112683764426138	0.006679925446082878	0.8470202726459874	PPARD
cg06615719	0.026461692588783895	0.11190775606194363	2.080332779712313	1.2889788395253233e-05	APC2
cg06626655	0.07230251278780149	0.11830214380257296	0.7103585252843164	2.1988598447134926e-05	RSPO1
cg06628693	0.05212798674103578	0.06605869266799794	0.34169027628475884	0.06261849181794048	PRKACB
cg06633814	0.01798705658803617	0.02656395013451342	0.5625105729868346	0.06014568514572419	NFATC1
cg06641299	0.014761747160325238	0.04033588399369278	1.4502003891401012	0.004414661737541994	WNT9A
cg06653203	0.5721850384213721	0.49814972459569146	-0.19990234839037604	2.26115009827899e-05	WNT7A
cg06657217	0.9819528835251997	0.9707977792236441	-0.01648299398826308	0.08044953762236644	NFATC2
cg06657944	0.07607535038353264	0.06783432753027387	-0.1654135401246161	0.011118098612390118	TBL1XR1
cg06680529	0.6700625168975174	0.6421623418815198	-0.06135764139097195	0.03560064544477822	NOTUM
cg06682330	0.7638505645227696	0.5651715888787403	-0.43460148167527657	4.529228627689794e-32	CSNK1D
cg06697294	0.02389984836832689	0.02784792287479447	0.22056825850440406	0.26860525939179164	PRKCG
cg06697829	0.11977097239702965	0.13040838988074313	0.12275838896749003	0.4231954133841488	FZD5
cg06717814	0.8506438321208434	0.8635500326085939	0.021724571137548835	8.226134727452713e-05	PRKCZ
cg06755955	0.04745903336117981	0.06113111908810509	0.36522426161096816	0.032762940486570254	FZD8
cg06784563	0.8088614285968353	0.675435800456464	-0.2600739169429488	1.809999454132558e-14	NFATC1
cg06785746	0.056694997634011604	0.10647481041720507	0.9092188084333556	0.0010455700104410521	WNT3
cg06812033	0.07067276898606474	0.07085719526622314	0.003759925070283476	0.9777909178269498	NKD1
cg06824134	0.03726809176394719	0.0314326524293598	-0.2456769323177227	0.02530034700520036	PRKCE
cg06824641	0.02919887410837296	0.042420085302818614	0.5388347813010745	2.142296249826027e-09	PPP3CC
cg06826845	0.02145890856363848	0.023119707278182626	0.10754643174034177	0.20583027740857962	CACYBP
cg06856570	0.9797295643720456	0.9525092626460716	-0.04065045366059902	0.0123328482916177	NFATC1
cg06862374	0.4654344551184959	0.6039153045316866	0.37576822015562317	4.737034086402657e-10	WNT6
cg06899802	0.02748640995245769	0.025898207017791768	-0.08586626541800363	0.1652165451166594	CSNK1A1
cg06931245	0.018318890061096955	0.027104866879192027	0.5652198279982232	0.004276152572401815	FZD3
cg06937978	0.8784625040819136	0.8270326026415963	-0.08703650484016094	2.376900947691758e-07	NFATC1
cg06962421	0.9910508660410986	0.9900801563021961	-0.0014137764970963882	0.000730898129874872	WNT4
cg06973760	0.0337812307182262	0.0352001375023449	0.05935917509437866	0.7144017157721729	NFATC1
cg06987468	0.15678734155871563	0.39942586535217495	1.3491186732495717	5.266262391775176e-35	WNT2
cg07005055	0.3106956304287501	0.4025148025632096	0.373539887823247	0.0004042572155723973	WNT2B
cg07009463	0.9039800808713181	0.9100908529227217	0.009719591131452798	0.03940428306975866	WNT7B
cg07018071	0.05724767982829244	0.057016542040491176	-0.005836679051353762	0.9177067968401058	JUN
cg07020846	0.13832693016927075	0.11809020840106464	-0.2281927080106823	0.004124773564442527	TLE3
cg07021033	0.025239082917001953	0.026253541560945847	0.05685256341744483	0.7134612647358083	WNT9A
cg07026259	0.02481857383397227	0.027057123010693924	0.12458823010067045	0.014084902515237729	NFATC3
cg07112531	0.01641921414572206	0.017143589587281523	0.06228413913960868	0.1339877525687362	CCND3
cg07117119	0.012015736979622329	0.013315481702185144	0.14817948236243905	7.202202928864959e-07	NFATC3
cg07121640	0.016533172388149022	0.018266946032185562	0.14387188070722315	0.025293838380006525	SENP2
cg07128799	0.06877515416880928	0.07365715255468534	0.09893815793030875	0.10003771736200649	TCF7L2
cg07134065	0.014012636949100493	0.10516587058358755	2.9078662055945665	6.064085593770848e-07	WNT7A
cg07136325	0.02756442830659495	0.050193025053488854	0.8646792177752591	0.012781534454455611	PRKD1
cg07140660	0.016806610363873917	0.018899435281019575	0.16931434266896037	0.00015738616576269578	FBXW11
cg07142961	0.01613758534426791	0.01702291710099644	0.0770535576977343	0.07456148428333634	ROCK1
cg07146119	0.01569882717083541	0.027685883934917218	0.8184938017566816	0.038748318142543314	SDC2
cg07149785	0.055987793355950666	0.04393338731241048	-0.3497945832141439	7.019115494596661e-07	CCND1
cg07161166	0.011234180687186486	0.02092438073701691	0.8972900143491703	0.0692027374340436	PRKACB
cg07175507	0.012849354610008249	0.04827051037131142	1.9094461823108715	0.0014552539414741895	NFATC1
cg07195011	0.026038792059699136	0.03698662899067655	0.506341293964875	0.1379411813162121	CTNND2
cg07201089	0.049301518384131694	0.050601420459198125	0.037545804851152956	0.6648646899436912	APC2
cg07221204	0.03963845804200945	0.033231422057612585	-0.25435281101454343	0.00022423049376255259	CSNK1G1
cg07234958	0.06237799226530435	0.13545402407674006	1.1186942307103156	1.4068752158566204e-07	GPC6
cg07277828	0.9296966067488691	0.8680773888966132	-0.09893632570823872	2.857768687878599e-07	NFATC1
cg07279933	0.04974225414097618	0.10506489807918849	1.0787369570532659	0.00010421234828403169	RSPO3
cg07288587	0.03552484654309058	0.03337441443759833	-0.0900858928834664	0.08785099208038266	CSNK1G1
cg07301537	0.015758488850610944	0.017777956523101653	0.17396030876902513	0.3076923410711395	FRAT2
cg07312966	0.2560784919266071	0.29214465830270436	0.1900968248367671	0.007386463325816253	GPC4
cg07313814	0.8637788785488942	0.8982521420632291	0.056458430982588	4.1436983685813903e-17	DVL1
cg07318231	0.023623603207899267	0.02557532198225618	0.11452337332465043	0.11664041182068163	FBXW11
cg07335234	0.06875458718045083	0.06123553632489758	-0.16708684719357844	0.011161710828576471	SENP2
cg07346851	0.01686624453653236	0.028382048833970313	0.750839961223175	0.04675987555602915	VANGL2
cg07381000	0.05986470224224519	0.07647714748252869	0.35332310946220596	0.022907794629429337	PRKCD
cg07390122	0.048929534735313196	0.2282662417350517	2.221940045808846	2.0129467173389698e-20	RSPO2
cg07401901	0.05694747925661591	0.05428531534915635	-0.06906999415812096	0.08290264555952945	DAAM1
cg07431748	0.0701544788093572	0.07720859154438403	0.13822618380728163	0.033290574212125924	FRAT2
cg07440414	0.07215376278627517	0.1401243268875421	0.9575609051133018	3.0012329499123502e-05	TCF7
cg07443287	0.04694590841908594	0.051318785391891504	0.12848760030696263	0.2490584924380459	WNT5B
cg07471157	0.08314843577907349	0.2092187565630513	1.3312511673567762	2.6416460594232063e-12	WNT1
cg07475692	0.08425394847287339	0.09245709504072634	0.1340397362054872	0.2005474257495506	ROCK2
cg07492770	0.04386872264230149	0.057264433134048595	0.38444666213615836	0.062126930887660685	NFATC1
cg07507271	0.06802440256245684	0.07080872832636294	0.057874826095542245	0.44050347927318534	CTBP1
cg07576142	0.11857456023711353	0.20623917265614572	0.7985238635064539	1.2847325025729657e-05	GPC6
cg07584845	0.028476477532949775	0.03094640661999115	0.12000119918453289	0.0029225490365469013	CTNNBIP1
cg07602998	0.018780817187721364	0.048553724091389465	1.3703221165560362	0.009010849284743465	ROR1
cg07618979	0.9222199030781464	0.9015973557345646	-0.032627517621823796	0.004380876483356809	NFATC2
cg07637243	0.898224037693837	0.871347975560716	-0.04382635240098505	0.007136491757525861	NFATC1
cg07639650	0.06243614650599151	0.07026077189865715	0.17033792795234523	0.12757874534261404	WNT2B
cg07657743	0.0780251155302199	0.16172491838652958	1.0515314912769098	3.221982587105958e-07	WNT7A
cg07663571	0.01848624300530919	0.017917242827967573	-0.045103405655110465	0.26176383704333867	CCND1
cg07682072	0.43595501536259296	0.38393694241753684	-0.1833098931463311	2.7210982584370234e-05	PORCN
cg07683820	0.04246742492362299	0.08679414199880234	1.031241042722652	1.053383154838609e-05	WNT2
cg07684796	0.10881460907965372	0.2586149134295395	1.2489332118657315	1.4161988649257915e-13	DKK1
cg07690219	0.08279428349001426	0.07348877288211715	-0.17200729906697296	0.060878055195503655	RHOA
cg07694848	0.01981322608793653	0.02175288630157043	0.13474303284022884	0.020228746526053037	SDC1
cg07697895	0.03195039992086257	0.3410554708272014	3.4161005103686533	2.2713030096489163e-25	WNT2
cg07700962	0.03392321801415744	0.03588728721803619	0.08119983857009287	0.15389657607729354	CACYBP
cg07714657	0.020643351260651175	0.02916319399716881	0.4984715362482477	0.16627234365011093	WNT6
cg07740306	0.8379151654018464	0.7865307057670969	-0.09130109703389343	0.03892554741880281	NFATC1
cg07742404	0.5168796717716334	0.5172337792979442	0.000988033163264886	0.9814122816646852	FZD10
cg07751222	0.025581691117220865	0.033945963313251906	0.408128387524706	0.002104066123111705	PPP3CA
cg07752194	0.7475185701516018	0.8191523952885795	0.13202245637696264	5.109728904373905e-21	CTBP2
cg07755173	0.010891597332966216	0.020900000224722402	0.9402874063937553	0.07134896846034035	FZD8
cg07759042	0.9905594241358128	0.9514697658965228	-0.05808571183312986	0.00031759563534536394	NFATC1
cg07781399	0.09736846300872858	0.07552561873982401	-0.3664884705225216	2.583593709047474e-08	CCND1
cg07797073	0.1285892995781579	0.16752492151445833	0.38160513589064843	6.737828101807311e-05	PRKCZ
cg07813252	0.0780978005337381	0.08378596836375542	0.10142673765517739	0.2930170065494247	PRKCG
cg07830110	0.0745555822993892	0.07491039315943841	0.006849516462868856	0.9414602544054455	CSNK1E
cg07834955	0.06572407013979499	0.39394404176992137	2.5834969840374225	3.9076972434799396e-23	SFRP5
cg07835844	0.026560972302121982	0.05487794916472695	1.0469186082340551	0.0013937697347972866	PRKCE
cg07843262	0.057943185475819	0.05415408963118389	-0.09756870817836912	0.07990942272833482	CSNK2B
cg07847030	0.21861938838450032	0.5652589195363423	1.3704904993356954	2.30721810737249e-33	TCF7L1
cg07849302	0.0859622702495579	0.09347504486761692	0.12087767396107515	0.03372686607838255	TCF7L2
cg07852945	0.1044634999530931	0.15727073378468737	0.5902512815232318	4.125862646111666e-12	TLE1
cg07871324	0.016033922301905115	0.01553639358498363	-0.045475734002135636	0.3267084545998813	MYC
cg07879727	0.05317163087514673	0.12069146668376211	1.182595053609283	1.6358432014951848e-06	WNT3
cg07882171	0.013824198025640461	0.014674366382769567	0.08610242251962119	0.4587464986171308	SDC4
cg07897048	0.0912671252934542	0.07224204841472508	-0.3372564896269855	9.319064069902452e-13	PRICKLE4
cg07912144	0.9871123282521499	0.9551038357732585	-0.047556678446826664	0.007877126902427256	NFATC1
cg07914282	0.9074905322211145	0.8946340616256899	-0.020584904184380016	0.07401920716560637	CTBP2
cg07952877	0.9432254893136586	0.9277780526142198	-0.023822987202616393	0.01899725169838246	NFATC1
cg07956897	0.07932841531782091	0.08249085156615908	0.05639640020393697	0.530163083481634	RHOB
cg07967643	0.05294850617088956	0.04861350595321789	-0.12323279875289472	0.06663223545256147	PRICKLE4
cg07974622	0.07126222525735333	0.10026391608806592	0.4925930494785335	0.007307990142704023	WNT2B
cg07981599	0.013499443473698346	0.018352283171876996	0.4430596249759016	0.007295804607329662	NFATC3
cg07985503	0.039489059124283375	0.057805440343588296	0.5497522837619203	0.01659222522109024	FZD8
cg07991600	0.05708074461788882	0.039994852878565405	-0.5131898099918415	6.701302313793762e-10	TP53
cg07993743	0.32692074963346385	0.5458011378401527	0.739434454475629	2.9488696764525012e-58	WNT9B
cg08004976	0.055281331494577084	0.0685656878885864	0.31069442904824657	0.044059416190859665	VANGL2
cg08037440	0.047564235803703094	0.10857766738057512	1.1907782910570213	4.0844398753789915e-06	WNT3A
cg08044097	0.191543079303021	0.5451353580705529	1.5089455978106638	2.9564144616378127e-77	SOX17
cg08067721	0.014676755822139094	0.04038466009909095	1.4602742895179532	0.01189978826757452	WNT9B
cg08069899	0.061675539142957654	0.19593898962904976	1.6676341789089904	1.6729236690135067e-15	CCND2
cg08077337	0.07823957820735167	0.33880452253462623	2.1144826348259116	3.526467832856348e-22	FZD7
cg08080669	0.05600863680718637	0.06935410815210924	0.3083320273261461	0.10496776753391844	PRKCG
cg08084454	0.026283125609880137	0.025886063161002254	-0.02196128024924519	0.5924845462349024	TBL1XR1
cg08111021	0.0653559036422809	0.07623307648188625	0.22209953755364134	0.174669626324493	ROR1
cg08113034	0.061125644648568046	0.053162101028247415	-0.20137965248874568	0.0008194384168970086	DAAM1
cg08115172	0.9643259325096136	0.9699828235973214	0.008438355004243146	0.00011907699814330397	PRKCZ
cg08135965	0.017304699223508323	0.0179239334342186	0.05072340779625543	0.1575961264388152	PRICKLE4
cg08157446	0.9051298865486872	0.855080200675947	-0.0820650931686451	4.292331085273127e-05	NFATC1
cg08170622	0.03331702231722212	0.03131198645881474	-0.08954442955618025	0.22847499394327042	CCND1
cg08170637	0.7012928095339837	0.7414710199370913	0.0803733707854337	0.002555024871483386	RAC3
cg08174718	0.04245842454900523	0.03457071075620874	-0.29650057499783833	0.0002595472179102637	WNT5A
cg08193910	0.06064423934956189	0.10558277144543203	0.7999319268879643	0.00045309720496595747	PRKCG
cg08208505	0.014938860611916224	0.01634361761056877	0.12965723717818622	1.5451714102499705e-06	NFATC3
cg08209473	0.047702998103424626	0.05740457679251298	0.2670858241363957	0.09776321335007604	SIAH1
cg08217388	0.5186603648404845	0.6460017402174446	0.3167479257301899	3.740195642962705e-15	WNT5A
cg08221093	0.012227757932075985	0.014796586119888488	0.2751044573241175	1.3430873578719476e-09	NFATC3
cg08227385	0.019753347366582248	0.020794655749878634	0.07411565123716057	0.01830359892498164	CCND3
cg08227698	0.02992443824741819	0.02695995915326624	-0.15050585390980026	0.012625303340670333	GSK3B
cg08243612	0.4112853622249342	0.5718143560602115	0.47540711416702236	6.746293688523296e-13	WNT10A
cg08261094	0.1189191824786887	0.3379897666939234	1.5069981162869857	2.202927428738047e-27	SFRP4
cg08263099	0.030732457371987848	0.06406604712836687	1.0597968493832863	0.005263210224210221	PRKCG
cg08275638	0.10194242824794224	0.19070061763404214	0.9035548927369232	1.5594269703379075e-08	PRICKLE2
cg08293536	0.8544272258698992	0.8565266543050521	0.0035405238531796895	0.7206776987145409	CTBP2
cg08341316	0.03629977740802351	0.1416101456663869	1.9638920244008076	2.475180898600332e-09	DKK2
cg08342270	0.05666687273142335	0.04765412627440708	-0.2499044471997436	1.289246486233824e-05	TLE3
cg08347423	0.06194924116249584	0.06418278851206072	0.05109986050102722	0.5372418767795166	INVS
cg08359347	0.019699185575732636	0.021746885764561907	0.14267283091099797	0.05079778515057651	FZD4
cg08361671	0.033474376245630925	0.030765181338841017	-0.12175867670501392	0.10389917116161661	FBXW11
cg08385906	0.03968020981471104	0.03738116239850298	-0.08610822260937608	0.11235364835078107	CSNK2B
cg08410028	0.04194478695313704	0.03624166713652771	-0.2108421968785303	0.0011997237926611984	CCND3
cg08421900	0.013937370859450501	0.013840199911314752	-0.010093655632771948	0.786012562134863	FRAT2
cg08428512	0.041689617187441706	0.04089289990600058	-0.027837750024221408	0.740293137274324	MYC
cg08430409	0.04424232371957134	0.050279595065223996	0.1845458692473579	0.22361452052430073	WNT1
cg08444830	0.06427446549787104	0.05766468143149362	-0.15655774286286117	0.02238362918289146	JUN
cg08473199	0.07484632385815888	0.07295648032536209	-0.036895328261401066	0.8644983328360745	WNT10A
cg08493338	0.9817658880855412	0.984087507546728	0.0034075688940545614	0.006232321931470147	AXIN1
cg08495456	0.023975193304063412	0.03068184091389002	0.3558426000379713	0.2552779214945517	FZD8
cg08499107	0.019145910366864895	0.021000833147161793	0.13341030339652887	0.29466751835225347	PRKACA
cg08504468	0.08176943810647598	0.07601289306809005	-0.10531758194018405	0.05506786191619987	WNT4
cg08506924	0.09506056090213287	0.09531272598726293	0.003821938849824829	0.9517975989817933	CREBBP
cg08512345	0.015936584699518887	0.02066493909103124	0.3748426267168487	2.5120779395510056e-12	APC
cg08553284	0.12157190421565046	0.30729220074521796	1.3378012966167419	4.307396224967702e-25	CCND2
cg08561895	0.9883678118825824	0.9855984142667895	-0.004048092388824589	0.10211942603152017	WNT11
cg08584618	0.07547416879889027	0.06928007361393558	-0.12354250033848872	0.04307853912068952	SKP1
cg08594148	0.06016889790176297	0.0552557087806139	-0.12289440632539277	0.039761491564924485	CSNK1E
cg08595102	0.017978463304261814	0.019009359855383802	0.08044023687347307	0.1934985249145363	RAC1
cg08608193	0.04903610785487896	0.13746200404930614	1.4871165199941887	6.4525454597323145e-06	SFRP4
cg08608974	0.06116481556403184	0.0952492338896155	0.6390054928201168	0.002082678392871524	PRKD1
cg08641561	0.8547998687113224	0.7979272216206931	-0.0993295211635335	5.854735471066721e-09	VANGL2
cg08645889	0.030373748402844247	0.029211764599884723	-0.05627545155181658	0.45187419306615517	SDC1
cg08649099	0.010756134142828748	0.04347593189264967	2.015057298869994	0.0028152312606773804	FZD9
cg08655686	0.047212442837062316	0.11245932664282504	1.2521642767697305	1.4890435894260041e-08	RSPO1
cg08668199	0.338117471491887	0.5122431490776891	0.5993042179328003	3.7241238300150025e-24	RUVBL1
cg08693705	0.012899118727312472	0.013679434556853273	0.08473609372190474	0.001449488983955389	MAPK9
cg08714590	0.4622873750405353	0.6062434023147946	0.3911071781197081	1.174361202972734e-08	FZD1
cg08738600	0.07846971342893325	0.07809220592222041	-0.006957365693939984	0.8963478105746154	RUVBL1
cg08739433	0.25156156294334203	0.40578924970244934	0.6898191411221899	1.98010565759622e-17	WNT2B
cg08748373	0.012804571139447996	0.013552797115204157	0.08193170128736892	0.0014913645022957152	GPC1
cg08764167	0.0641288671575501	0.060620141870366316	-0.08117669356732084	0.0443470629892219	BTRC
cg08785133	0.45014234376418966	0.4600663401623098	0.031460626571996594	0.3107745930749313	PORCN
cg08797625	0.06232550740340294	0.05235128257090165	-0.25159784037122884	0.006788871668656367	CAMK2G
cg08798116	0.43250270453541645	0.423244546815234	-0.031217674059914692	0.4051130762556612	GPC4
cg08798921	0.02492276805467966	0.04147779942369225	0.7348750443653707	0.08505007784709617	FZD6
cg08805054	0.3938479061512781	0.32542862250919613	-0.27529745948649476	7.072216893138133e-10	BCL9L
cg08812555	0.06373276119971896	0.318422357086923	2.3208345625384963	8.67397520333256e-25	DKK1
cg08812593	0.8352199442365615	0.8443552048071683	0.015693879603426875	0.05984873237284838	WNT7B
cg08823186	0.7950093275062904	0.8589049836516748	0.11152675505441079	4.4450954660097087e-17	AXIN1
cg08825837	0.1067704315909894	0.25993818396599505	1.2836564055850497	4.490793732033786e-18	WNT2
cg08832220	0.440631583929009	0.5711992815734297	0.3744212554687136	1.0682330171447669e-12	WNT5A
cg08837462	0.02219427363347656	0.02431819031627097	0.13184837850899522	0.007174353552661926	FZD1
cg08847724	0.03122660921703492	0.028909036930038157	-0.11125537294306401	0.16681106329643794	LRP6
cg08851840	0.06664644940113472	0.06583063666235228	-0.01776886714225408	0.7670086409922006	TCF7L2
cg08852968	0.7750832523470779	0.7409136487553167	-0.06504586921780646	0.026049106752626863	WNT5A
cg08877293	0.027834163105677507	0.02674666357267181	-0.05749776776754766	0.16814486668106116	FOSL1
cg08893449	0.03151625249178443	0.031949726679767886	0.019707591189891183	0.8039791843615736	PPARD
cg08893650	0.00893422786091612	0.011349585643292968	0.345224672700168	0.29863191457292904	TLE6
cg08893875	0.021341200254926855	0.022348900472760513	0.0665625376954256	0.013774454354565646	CTNNBIP1
cg08900073	0.055554138415349265	0.0467111884552512	-0.25012623528839556	0.00049582764810519	BCL9L
cg08934600	0.04692539454757738	0.04355909615889366	-0.10739485647289908	0.11738502606861527	APC
cg08943089	0.08660698425786341	0.08686402806024462	0.004275481942929246	0.9512206770220557	FZD3
cg08948841	0.40387541883171274	0.41723931794801944	0.046964772946991765	0.36022188912031694	CTBP1
cg08958549	0.09658263149149596	0.19456191968445266	1.0103936917616945	2.6062699746396427e-08	APC2
cg08962243	0.038921000832635964	0.040722777605620514	0.0652871589071465	0.6695783649574505	PRICKLE1
cg08979737	0.02704828143547632	0.04306911301937811	0.6711166799482431	0.0019758720771581918	SDC2
cg08995883	0.9470246457893553	0.9439134188186469	-0.004747438169551376	0.05847483580543552	PRKCD
cg09024340	0.01353888961554048	0.01899038728880305	0.4881599060845125	0.007921552785578613	WNT5A
cg09030189	0.15041058856025483	0.27189037496098695	0.8541189472162214	9.441854152754475e-16	LGR6
cg09042026	0.01689317412386554	0.02786325893533072	0.7219235807708818	0.1258682315569376	FZD6
cg09048530	0.04295506213282408	0.16039765500559328	1.9007529858856806	1.0076693824839844e-07	FZD10
cg09049717	0.02152447030667977	0.02451692484668685	0.18780029847089144	1.6514279050278823e-05	NFATC3
cg09050541	0.02354225428349969	0.026821599569917885	0.18814280641559472	1.767941098999225e-05	SDC1
cg09075558	0.3891168436881978	0.6111831847200063	0.6514014199742127	1.6670619026763229e-52	WNT3A
cg09097668	0.04606835592897787	0.04162977559272664	-0.1461603308925268	0.01870823050668053	RHOA
cg09101235	0.7925258699762094	0.8527038068678504	0.10558666839546599	1.170176063641866e-09	CUL1
cg09123773	0.012401435973155104	0.013213314467530273	0.09148522073369778	0.0005112269484837264	SIAH1
cg09146695	0.03287880661336019	0.03571076695564638	0.11920118369257338	0.5462246845512508	LEF1
cg09158990	0.026250686085738002	0.1391380477360534	2.406089948777793	1.8024355517782843e-10	WNT1
cg09190696	0.013905157198374664	0.016627220218499217	0.2579269408082721	9.435595691529311e-07	MAP3K7
cg09202269	0.024151763904233337	0.026441946497416453	0.13069982434986163	1.135506132014592e-06	RBX1
cg09214456	0.9777183281505322	0.9678670382583836	-0.014610028200927948	0.1063068557836496	CAMK2B
cg09227621	0.03208207477602211	0.19315401364954954	2.589912306124656	1.4900095092258381e-12	WNT3A
cg09233429	0.28665772703437176	0.4117346338390825	0.5223856405032161	3.09609137552278e-14	PLCB2
cg09236098	0.017863354792681654	0.01986395865037764	0.15315011501124243	0.00776333313898555	DVL1
cg09265563	0.85548626463177	0.7378035572068029	-0.2135079467448344	1.1464760634893e-11	FZD9
cg09275667	0.12221641591934196	0.2630771546395022	1.1060478929983069	1.2343406472576934e-16	PYGO1
cg09281601	0.009783037593701931	0.010727388219616612	0.13294447731056636	0.0010677683859003908	FBXW11
cg09316122	0.17377676125557992	0.32879131699233427	0.9199370326290641	2.562536053133863e-14	WNT3A
cg09320190	0.28963955467913494	0.42061385187366196	0.5382377246443639	3.118286466503859e-30	WNT3
cg09331127	0.01392613956036589	0.017662493099571314	0.3428936104122517	2.4419657984775134e-06	EP300
cg09339219	0.5166669825027311	0.6157766158792356	0.253172390491342	4.242470114708439e-13	FZD2
cg09363587	0.1083726846112091	0.18620518023370056	0.7808920387624886	5.6073620365812984e-05	LGR6
cg09378679	0.8630805799496419	0.8834988075776415	0.033732927338785496	2.2426703595829507e-10	CSNK1D
cg09392386	0.038685498790528294	0.03788248981817856	-0.030261720589601408	0.574541567302707	AXIN2
cg09396181	0.06534000234714521	0.18721493285042448	1.518657101680613	3.5494412800922965e-11	WNT7A
cg09414137	0.05825827960162664	0.05761816295050784	-0.015939435001127197	0.8013876104470243	JUN
cg09423426	0.0678618808941667	0.062191883555454186	-0.12587510549534492	0.015241823905351205	CSNK2B
cg09445939	0.07166495920744434	0.22795284945820898	1.6693956568477342	2.745325304658041e-18	DKK1
cg09465142	0.36195000980093456	0.5793088355532992	0.6785422136599338	1.1390715582096353e-72	NFATC2
cg09465786	0.04025915228462086	0.25631415232202814	2.6705244392398404	4.382705924787593e-21	DKK1
cg09507526	0.03464095309958453	0.2857221829786697	3.0440625194316002	3.95564178628026e-26	PRKCB
cg09511896	0.24337481395300137	0.5725089530998982	1.2341183786843848	3.5908096115480686e-45	WNT3A
cg09524087	0.057666598070865396	0.12541960276808936	1.1209550343439922	7.053892875496616e-06	TBL1X
cg09542745	0.03559372167212319	0.16318601507553587	2.19682273093643	6.70598249728366e-13	SFRP5
cg09548897	0.9461433501948672	0.9509703873444033	0.007341634239775077	0.027486848415141523	AXIN1
cg09551996	0.08625493319785213	0.0771873053230497	-0.16024337860587576	0.0020563217059049303	CCND1
cg09560452	0.887565482062038	0.8626489202180615	-0.041080028755494775	0.007187048967711407	ZNRF3
cg09561351	0.06759936599982393	0.05700842972854493	-0.24583445220404168	0.08031603695419308	PRICKLE1
cg09655100	0.04474736675505055	0.04624876498612297	0.047612054117472956	0.31294617271599584	TCF7L2
cg09664975	0.11230995824605233	0.11777836338186769	0.06858867784549727	0.5976570596828435	PRKACB
cg09678212	0.3621741016275886	0.4632980560609457	0.35525724338815295	2.376199332311879e-05	CTNNB1
cg09679202	0.9638079112412842	0.9620380840167166	-0.002651636408303167	0.6868515935310493	TCF7L2
cg09699036	0.029471503726581673	0.02500606493076636	-0.23704262680711777	0.005479994315187093	TBL1XR1
cg09710605	0.02786380977321431	0.02954979155264882	0.08475542475243822	0.0632673914923758	CCND3
cg09718810	0.05908763310041275	0.05553654686824259	-0.08941873282920527	0.14840150366532515	MAPK9
cg09728865	0.3710518214296363	0.3554297845016499	-0.06205610680942325	0.02147191362719529	TBL1Y
cg09732150	0.0151658173683455	0.015876627181641435	0.06608120527969476	0.019601836474543576	TLE3
cg09744036	0.6196008166068054	0.70312667266314	0.18244557770052897	2.997848902973188e-09	NOTUM
cg09760728	0.5474596299938581	0.6663941566135251	0.28362316682465444	1.0858353509023987e-23	GPC3
cg09796293	0.05409719930542906	0.04746322682080852	-0.18874371895967315	0.0023060154714622653	RHOC
cg09801353	0.00801208383836355	0.010061957516775012	0.3286615807668207	0.19512400028298665	CCND1
cg09805055	0.051380036465182174	0.04805241300309003	-0.09659903485551162	0.11874284708982796	FZD5
cg09806900	0.8716668335132007	0.9152845541926762	0.07044351797861667	2.5150353228502357e-05	CUL1
cg09827499	0.034299214562631165	0.03412615031518798	-0.007297862843496548	0.8615200752253714	SDC1
cg09835320	0.05575481014032328	0.05348625225789707	-0.05992815752420452	0.2882755435201598	CSNK1E
cg09836344	0.06482727463181183	0.07012407984608753	0.11330901245871942	0.27842436283226507	CTBP1
cg09854088	0.14835848179982253	0.21255351937688235	0.5187387372816158	0.00018627605214066408	LGR6
cg09865339	0.012782529311020549	0.02251215514556712	0.8165308420444531	0.11850871445994751	GPC2
cg09874752	0.07203345395620893	0.20145779426548865	1.4837386361310523	7.067023769245754e-12	SFRP5
cg09875150	0.7302862202653416	0.7404885687589859	0.02001545549332662	0.495539906252472	FZD9
cg09886755	0.060386531948765115	0.05592248810889441	-0.11079826945180547	0.3047373046370992	NFATC2
cg09891066	0.8728356089988931	0.8863157892343694	0.02211085397887229	0.0005866607039567211	PRKCZ
cg09894605	0.03398300711660907	0.03348574075404743	-0.021266637621590066	0.6908242695619589	CSNK1G1
cg09930155	0.9486922200626253	0.9256596734926993	-0.03545824401786386	0.0006720050932678272	NKD1
cg09979256	0.0376773878996757	0.057223642909472405	0.6029123947062994	0.015933262741444215	RSPO3
cg09982005	0.08548594700697441	0.07967895100019606	-0.10148862158519523	0.003541774315407787	SMAD3
cg09983243	0.034656667684786195	0.0315587866412439	-0.13509120455451032	0.02572399500328955	TLE3
cg10000424	0.019878330358396413	0.027120072360667644	0.44816444218765816	0.244248852798022	WNT6
cg10019916	0.38746625448451516	0.439823325466263	0.18285345017592164	0.04266453610259256	WNT3A
cg10057528	0.9645839066398517	0.9711251530766865	0.009750493928873439	0.04153852647567369	PRKCZ
cg10075733	0.9678168882002532	0.9548804791820207	-0.019413949472977737	0.05133281772242136	ROR2
cg10084644	0.11345105590719527	0.44696203614929575	1.9780822611940088	4.5620523725347885e-52	GPC2
cg10085474	0.7653276141832093	0.7882346528331633	0.04254772024387158	0.002597018380550325	CTBP1
cg10090761	0.1235237680977312	0.27404733765245454	1.1496364512272366	4.275494831470835e-18	APC2
cg10091994	0.01880659939347579	0.18165889139029295	3.271921071299815	2.408027735810772e-12	CCND2
cg10092374	0.04169339711067156	0.06499146779648232	0.6404314054254425	0.025665106697573485	RAC3
cg10094078	0.15932780808063138	0.3527537795811598	1.1466634528421935	1.0485256391620192e-26	APC2
cg10104683	0.024466127501653855	0.026881750058959625	0.1358412939474987	0.002533937540873694	SDC1
cg10122766	0.015358132922781775	0.01761605533059164	0.19788806609301668	0.31714985684801705	TLE6
cg10140087	0.029481329976223134	0.026279866710845885	-0.16584365101016865	0.03240405604606018	GSK3A
cg10164137	0.03273618104474305	0.028632945692724194	-0.1932099297467954	0.021787580089978918	DVL1
cg10168709	0.8951410633102639	0.8965822724590237	0.0023209227660527473	0.7290538035373264	CAMK2G
cg10169241	0.3293495739437461	0.44248107053709307	0.42599605380912753	2.0047139465918613e-06	APC2
cg10203440	0.6591241668927105	0.7770971100045527	0.2375446283077704	8.353922651868675e-37	CREBBP
cg10226546	0.418121471672833	0.21262874222423953	-0.9755855043294612	5.206461566317875e-51	NFATC2
cg10248584	0.027093649008794105	0.02783766886032907	0.03908369355531786	0.182433936681078	FZD4
cg10250321	0.05254077837274142	0.053900416703357906	0.03685885283762014	0.5864851185458819	WNT5A
cg10279254	0.9833902829578176	0.9818996603347828	-0.0021884956831068666	0.041111837742189926	ZNRF3
cg10280299	0.013010193187655603	0.020253564858828038	0.6385334764429044	0.14451435935655152	FZD8
cg10292139	0.11086545467703622	0.12471688676965764	0.1698469241580231	0.23951149557096757	SDC2
cg10302505	0.040226049040493726	0.038599816846198294	-0.05953604294957195	0.10409787173209473	MYC
cg10315128	0.05157522339333968	0.047149697340848305	-0.12942965491610367	0.06808156277264936	SMAD4
cg10316525	0.5494166828841154	0.6764635225024592	0.30011142256005374	3.695878503183966e-10	PLCB2
cg10318510	0.1544889087805136	0.17681045838253548	0.1947003465553166	0.018198632777475538	PRKD1
cg10349065	0.02817654055233951	0.20599209477865446	2.870022576107513	2.618938986024665e-13	WNT2
cg10357989	0.8536153010795038	0.8310594667096479	-0.03863432357936689	0.01396079169751572	NFATC1
cg10381071	0.12460660905649089	0.060914863699265784	-1.0325143850513017	3.0308495171349093e-26	TLE3
cg10399696	0.049134333802643336	0.044056285373542454	-0.157383636282825	0.016180831417228075	CSNK1D
cg10406295	0.12365040743456489	0.3338910596204171	1.4331104703380306	1.8843353881531893e-15	SFRP1
cg10418630	0.19457862922190525	0.19909755668201964	0.03312225037900017	0.6052728405303229	GPC4
cg10423830	0.07073116394256006	0.07017802389883017	-0.011326677973073556	0.7971522725109093	CBY1
cg10451401	0.05124418244487197	0.05325756765679455	0.055598309982133054	0.12520010801927298	RAC1
cg10453502	0.9041352357897907	0.8195470367715929	-0.14171182631869583	9.766301528118992e-15	NKD2
cg10458187	0.059022664767494876	0.05161181794376707	-0.19356760919177554	0.008814883355090487	INVS
cg10477603	0.07407817301619991	0.07354092048344714	-0.010501283655730782	0.8556950573307538	CTBP2
cg10501704	0.05975705254357121	0.10676499758421581	0.8372578480601779	1.2261598068237336e-05	PRKD1
cg10501880	0.03747583023878648	0.03333061628367366	-0.16911244681285634	0.2059813442842382	GPC2
cg10518262	0.020129351892252702	0.020353386980305015	0.01596816911024392	0.84997976108844	CCND1
cg10539418	0.08354020167619929	0.08631546674461434	0.047148470676309125	0.333584791190463	CCND1
cg10555307	0.054132513629015756	0.05239135397063974	-0.04716663414064158	0.666568090735877	CTNND2
cg10559432	0.06341541023030378	0.07447191704680729	0.23186303134342381	0.0003808510031753518	NFATC2
cg10565187	0.049975141095179455	0.06664655634975494	0.4153196925493124	0.1280672078699626	APC2
cg10573018	0.15382138558336914	0.38189841980194394	1.3119328572460354	2.797835856660446e-17	RSPO1
cg10606730	0.5415171149946466	0.6362766703443595	0.23264728899646658	2.635696443197826e-16	WNT4
cg10607059	0.07733893274153152	0.07896521086291805	0.030022339725982238	0.6595753135845759	TCF7L2
cg10608283	0.05897877487284623	0.09948229877882835	0.7542439903347111	5.293970561160065e-05	NFATC2
cg10624665	0.40205187732575154	0.5151619807841994	0.3576444593457406	2.4149342529639957e-23	FZD2
cg10628818	0.07025067384264386	0.09052795891814755	0.36585136345432834	0.0020396705399366444	RSPO1
cg10675453	0.044849178302208095	0.03636541246568248	-0.3025146134526174	3.372502349905577e-06	PRICKLE4
cg10701252	0.9520540206955176	0.9475109846476273	-0.006900767338667158	0.40857446314374113	WNT5A
cg10705379	0.4922034300925948	0.5774666525037259	0.23048292454224867	2.4748222165116566e-05	FRAT1
cg10708221	0.015083660322651463	0.01774097693828991	0.23409888927707748	0.00047707663702332764	RHOB
cg10711871	0.6756063000600088	0.4725333175990778	-0.5157667262666342	6.849379057557876e-36	WNT7A
cg10749912	0.07060705813879316	0.2568146441596856	1.8628431577133533	3.898334389362473e-15	SFRP5
cg10781403	0.012217032394702372	0.013194458715936316	0.11103828066877884	0.0004803386680802836	RBX1
cg10784785	0.0662418942265421	0.06276873546624406	-0.07769778335502325	0.13294962620345177	SIAH1
cg10785051	0.19003681250744342	0.26430099719031647	0.4759029544817663	0.00023235609196998298	TCF7
cg10800003	0.05882454110192067	0.054054996440032275	-0.12199018476261543	0.11532007052426473	PRKCI
cg10806140	0.049393263992758354	0.1547092994562202	1.647173705899754	2.8266914927837474e-09	SFRP4
cg10808783	0.03779373761264065	0.20667925486186284	2.4511744814257557	3.0646412758449748e-15	APC2
cg10813233	0.028858766703159382	0.028487276159725725	-0.018691963219024083	0.8929259925732926	CSNK2B
cg10820926	0.11716978293496588	0.20939581397506635	0.83763204242743	1.4973652354346453e-08	PRKD1
cg10832291	0.031546642661124245	0.026953426194720406	-0.22701780178525557	4.080422431246104e-12	MYC
cg10835795	0.9136876755258362	0.918772088104495	0.00800593364450758	0.0758080739507319	WNT4
cg10836034	0.054567645063431716	0.05318913801282684	-0.03691412698007696	0.5557790817210485	MYC
cg10839723	0.16544001163198951	0.20187054669955184	0.2871222418458529	0.03335433434492104	TBL1X
cg10849092	0.0533959527324817	0.06363377761099974	0.2530623758274639	0.26875532089384185	PLCB2
cg10876076	0.09317743981738288	0.1830071410716632	0.9738473486103562	5.0752966004999216e-05	SFRP4
cg10881514	0.027262491906747784	0.037125758046749564	0.44550304708563193	0.11287546114394405	ROR1
cg10888337	0.13074429351488295	0.39039587973887513	1.5781898469312583	8.372394558770737e-24	WNT7B
cg10892866	0.012047792540587823	0.012473161418346578	0.050058341073302606	0.13439379085559636	PYGO2
cg10903826	0.015317645359688414	0.017671499858949738	0.20622995093671664	2.799417909928059e-07	CTBP1
cg10914555	0.036255357086107665	0.2604910975534332	2.8449679799457175	1.8812168953676045e-23	SFRP5
cg10942078	0.18285078660447243	0.45731870197064656	1.3225330861079918	7.363815550332716e-41	SFRP2
cg10956762	0.12350536873928608	0.21240284443001495	0.7822293297057514	1.888906118113691e-09	APC2
cg10962125	0.07519143341695896	0.07074737284946246	-0.08789172903468807	0.03555720634500866	FRAT2
cg10963021	0.8721903042878763	0.8701201847946852	-0.0034282667193385645	0.5026987293996263	CREBBP
cg10965669	0.8538092333979909	0.8426966754508299	-0.018900330914255782	0.005893057563026789	AXIN2
cg10981736	0.016142688489795824	0.017873011204815055	0.14690184409471735	0.3225390797394114	CTBP1
cg10996014	0.01634499178452195	0.02013936581196607	0.3011696016717954	0.00031447225543363436	RHOA
cg11002986	0.05625860930761684	0.09206222487254037	0.7105354184725086	0.002028236670502289	PLCB4
cg11006812	0.10785113305203277	0.12125069395517935	0.16895167120838947	0.07603787747992524	WNT2B
cg11014070	0.01853491235464778	0.019265976109092062	0.055809988719849546	0.37411073925725546	NLK
cg11035174	0.04098573859714859	0.08564419096066138	1.0632333983981732	8.12582281618632e-06	NOTUM
cg11086066	0.22468535698782863	0.15956093262786106	-0.49379864436579435	8.867805200291514e-12	NFATC2
cg11086642	0.8751460611339125	0.8953585330397621	0.03294168228101423	1.2354270169599525e-08	LRP5
cg11090131	0.871408269817909	0.879435710709368	0.013229311629354664	0.014015361298791818	AXIN1
cg11100798	0.0705802445581006	0.14020697012455033	0.9902217378615786	2.2361053711193118e-05	LEF1
cg11117633	0.04645348470715006	0.057810412519642355	0.3155425426728794	0.011373474721138763	MAPK10
cg11135021	0.011711868511372577	0.058180349303698385	2.312560696377145	4.299415896285436e-05	CCND2
cg11142826	0.05478816582958961	0.08107658130402401	0.5654209503973306	0.06047591654593838	WNT3
cg11143091	0.04974988165341864	0.04700502781802562	-0.08187801310812964	0.1111509921146378	PSEN1
cg11175192	0.14847323034623805	0.23458109443071842	0.6598839098491213	1.1437600830729457e-08	WNT6
cg11188741	0.01791722444474877	0.04768900172938395	1.4123094162363874	0.0008967506940339531	PRICKLE1
cg11190277	0.10850565425153576	0.08578151017460901	-0.33903160395172194	1.4206161217927595e-06	CCND1
cg11214140	0.2515495922544396	0.5284356581355947	1.0708849699022822	6.640854362917487e-38	SOX17
cg11236526	0.03764396224522706	0.07893370383287464	1.0682229588062868	9.670536234897081e-09	PRICKLE2
cg11271713	0.07381242101916304	0.06961149491004796	-0.08453805356721487	0.21668183985292302	CSNK1E
cg11298786	0.2438591638760308	0.3350122010863892	0.45816545143747534	2.552392178845738e-06	WNT3A
cg11315544	0.927463770052936	0.9250125637174909	-0.003817965416099725	0.2530442690083156	CTBP1
cg11316592	0.013547808882995017	0.015194745198661765	0.16551294225225877	0.3686924667860536	AXIN2
cg11334692	0.012265748552237585	0.012712856320979998	0.05165292992257854	0.04952641028096963	CSNK2B
cg11339519	0.9318905022899758	0.92126783826097	-0.016539798285363318	0.013660926793354927	DVL1
cg11345323	0.01629264663392023	0.019096532904421145	0.22908975240604534	0.43728880319752106	PRKCZ
cg11354906	0.07057701949041044	0.3564504607975779	2.336431175342513	3.3648615580425424e-31	SFRP2
cg11356950	0.8220877075274611	0.9034394983984876	0.13613566833955798	5.658115050459258e-87	CTBP1
cg11390398	0.026083992560206503	0.026303505700558494	0.012090379688803336	0.7574930318720207	LRP6
cg11398323	0.2914191309349206	0.1858693687687015	-0.6488065558024388	1.586583333171094e-23	CCND1
cg11407514	0.0555737677809583	0.052868076764962746	-0.07200720989052557	0.24159215898669265	FRAT2
cg11439535	0.650874873429646	0.7654180746882369	0.23386774834245352	8.108609269945909e-43	CSNK1D
cg11442732	0.6113274822514886	0.8045224128834162	0.39618718802606634	4.2985213185718796e-41	GPC3
cg11475332	0.04111743111033046	0.041474568380718814	0.012476835127652222	0.7714602241182057	SDC1
cg11476211	0.031812080486620216	0.05545466785919578	0.8017341772231675	0.007741133186242448	PRKCE
cg11480800	0.11193846645115954	0.32111613635086406	1.5203892753371224	2.0616743042522844e-19	PYGO1
cg11485451	0.024501210474083226	0.09851758649602792	2.007528257978728	3.941298821788984e-05	TCF7
cg11490446	0.05127779027377142	0.07934698584059452	0.6298413274560964	0.015959996849760526	PSEN1
cg11507178	0.11291088654126984	0.11386652094219014	0.012159034598970298	0.8296512939509378	BCL9L
cg11556521	0.871476279538475	0.8910612383752506	0.03206318809624762	1.543923659504235e-05	CSNK1D
cg11610350	0.04696971016219497	0.18676177316850523	1.9913965948661705	6.719639979933395e-09	PRICKLE2
cg11638200	0.03402906871570815	0.22953407424306485	2.7538687627846272	1.963440684306923e-16	PRKCQ
cg11640610	0.014337415942421243	0.017361365090525764	0.27609536054465567	0.08191856260605979	ZNRF3
cg11647690	0.1379396672082052	0.2578070720610181	0.9022544484155326	2.87042555799347e-10	WNT9A
cg11648441	0.9220997199262798	0.8646747047455132	-0.09276529327342856	1.4292606364642347e-05	ROR2
cg11662224	0.03602914021235961	0.038487230503901015	0.09521563606375444	0.4796911763830426	PRKCG
cg11662638	0.10311999111721352	0.12000297351721406	0.218746109840676	0.00047694367514910895	PRKCE
cg11688275	0.03385201711641695	0.026684413551697178	-0.3432444959214484	0.00024073791659270927	MYC
cg11701621	0.2563472377061349	0.4649988940455514	0.859127932993188	4.4889870182579956e-24	WNT1
cg11710000	0.06231710891840572	0.0731935245212294	0.2320877140760204	0.09021529044188342	FZD3
cg11753239	0.019345357488513924	0.05111253189184397	1.401689668915874	0.00024147321483515053	WNT10B
cg11769841	0.12683638339929798	0.22411331244726587	0.8212597019588324	3.2632489772869525e-44	CSNK1E
cg11781622	0.8244447614248929	0.8805012666687226	0.09490224451064162	8.21705801074356e-24	PRKCZ
cg11789444	0.06171909740147731	0.06271111004745226	0.023004093250764236	0.5718092495108025	GSK3B
cg11806528	0.2388556324047309	0.4190705917347005	0.8110543868421252	5.24916175048342e-19	WNT2B
cg11810906	0.03772524990698628	0.03206515421698747	-0.23452411194908787	0.0035188829435311457	CHD8
cg11837690	0.9102991547841512	0.9096256742364424	-0.0010677661793213019	0.8745919205914214	WNT4
cg11837766	0.018076609221791502	0.031119420695976514	0.7836911191027611	0.03544871645151021	ROR1
cg11844358	0.9909145343460116	0.9681219933368806	-0.033571778004315524	0.010897904334928668	NFATC1
cg11845142	0.02814168083063707	0.027008067049121738	-0.05931810889581036	0.03799674432381681	AXIN2
cg11858416	0.01730026830618328	0.01914352923153656	0.1460624118765292	0.13010643110212472	ZNRF3
cg11874426	0.38437434819416416	0.3369337264495347	-0.19004721205809572	1.0058600734845123e-05	BCL9L
cg11878069	0.015357471029066254	0.0997374312604557	2.69919438509369	1.1220786451792846e-06	SFRP4
cg11916758	0.030013778949161424	0.03345040540669102	0.1563987199260604	0.012222251237435295	SKP1
cg11928275	0.4220261814490712	0.47747364288710553	0.1780885939626375	0.0031678720428654243	NFATC1
cg11931116	0.14530193905921673	0.25893027345509045	0.8335096953440642	9.471278231756587e-10	DKK1
cg11931776	0.8886129981884023	0.7407721235308633	-0.2625254358861652	7.251907546876084e-16	WNT7A
cg11947509	0.03357574516114712	0.035731604553635166	0.08978128227781178	0.05295105894844427	FZD7
cg11961999	0.7135163961169178	0.7376808338751006	0.04805017039985652	1.901685990662832e-06	PRKCZ
cg11977716	0.9547846118709378	0.8425034389747943	-0.1804927397194406	1.178282235609843e-09	NFATC1
cg11993720	0.014161953792467048	0.01564403383929529	0.14359224754237668	0.46618411565064244	SRC
cg12001630	0.9133290619064157	0.9328993464020291	0.03058669211126295	0.0002450934186919847	RAC1
cg12057615	0.03604123449805079	0.02995698347434305	-0.26675606915005873	0.024730428601324413	MYC
cg12069553	0.028863461619443	0.023995629488647825	-0.2664726733968636	0.001093126408150132	RHOA
cg12072393	0.8619687050942139	0.9098209250017986	0.07794712427532667	8.473722417795625e-38	DVL1
cg12074985	0.5141718633471664	0.5521863866923283	0.10290465615255527	0.0023023650273262335	FRAT1
cg12116020	0.01632141459028673	0.018073020005172708	0.1470714986878888	0.031250264196213656	PRKACA
cg12132563	0.0485560152023626	0.07093516747025266	0.546851018318382	0.006219659566729563	NOTUM
cg12134716	0.021207421178371256	0.02111617397224713	-0.006220742602949251	0.9033922014856073	RHOC
cg12154045	0.6266761059963178	0.6526802096464001	0.05865630816820851	0.08977661953187166	APC2
cg12158737	0.26299363896096345	0.55972150382618	1.0896812699951484	2.8604164730344673e-46	RUVBL1
cg12177793	0.12424657109869307	0.1365159140453456	0.13586310249624353	0.5463750597976544	NFATC4
cg12198729	0.025306135205069802	0.026948389542035822	0.09071186541680211	0.03441864954768313	BTRC
cg12215609	0.9886837016501636	0.9884873855556614	-0.00028649443515383575	0.8537963632083645	SRC
cg12217778	0.5138800089114649	0.44952345014779316	-0.19303515083247297	5.315934396655967e-11	PORCN
cg12229666	0.03513425095018784	0.03245567434504853	-0.11440740917893831	0.1510838212309222	JUN
cg12255061	0.7922490017040046	0.841919795748306	0.08772886691578247	0.00012298213578841163	AXIN2
cg12263469	0.791605490806526	0.5186454931594674	-0.6100328611635863	8.211686883598416e-38	CCND1
cg12266049	0.951514230798595	0.876395945754721	-0.118642423160177	1.800671187965765e-05	CCND1
cg12271199	0.013032884850886934	0.015795362512667298	0.2773445859287947	0.11109696068806808	JUN
cg12273770	0.04022006348222645	0.04213627761703886	0.06714751115184771	0.4674347827205724	FZD4
cg12289926	0.8569314309348427	0.838809085742572	-0.03083728047246917	0.0006072519138455967	LRP5
cg12345778	0.36499890483042063	0.3839527942792711	0.07303681205532547	0.2670593893655335	WNT10B
cg12352896	0.9741671532621144	0.9341784573421628	-0.060471163350086406	0.001776835252341328	NFATC1
cg12359809	0.3741457941967788	0.6183378821440149	0.7247948365009974	2.091082864009154e-45	WNT3A
cg12376770	0.01528864595700747	0.015183732091259628	-0.0099341975642226	0.781569983444968	SKP1
cg12379948	0.028489054346552592	0.08968558824313802	1.654468439956221	0.0003673971766890789	WNT3
cg12382902	0.02776944630238646	0.27785867278912135	3.3227809552372696	4.781034053373333e-25	CCND2
cg12391690	0.040806384138211485	0.19274783786724062	2.2398478930414747	2.326490661637137e-12	RSPO1
cg12400102	0.03017805278622571	0.027373672445734753	-0.1407107208397957	0.018413314789632186	CSNK1G1
cg12400781	0.039179945945483886	0.036666688151530916	-0.09564544393193715	0.65959912926803	APC2
cg12418739	0.8893365654558756	0.8691865417246539	-0.03306366754649271	0.002045037963733851	LRP5
cg12424293	0.9224117054166816	0.8414179424847051	-0.13258823830939537	1.908355495361756e-07	NFATC1
cg12463346	0.016377221329858874	0.017942283629852635	0.13167292267827868	5.767910787411954e-06	PPP3CA
cg12467960	0.980759239588251	0.9774264533842262	-0.0049108711077037225	0.11933453422239436	LRP5
cg12473285	0.11399828532051665	0.23687584768631995	1.0551189815548079	5.969684610758595e-08	SOST
cg12515638	0.1118097854519755	0.3062672511363719	1.4537446526216617	2.4661145641731543e-20	SFRP4
cg12524531	0.8932633762853098	0.8516969357361454	-0.06874545357540304	3.128691500723925e-05	NFATC1
cg12561497	0.31268165538299225	0.27087436569008544	-0.20707071080002068	0.0012625798375106435	GPC1
cg12584528	0.6927994723147346	0.7301679808154389	0.0757905741709195	0.003349428183601202	NOTUM
cg12594569	0.03510575976120601	0.11411237624106421	1.7006756135593768	1.5192115022145181e-05	NFATC1
cg12600766	0.38470114203855	0.3564528965298981	-0.11002666816085464	0.08154377807034557	GPC4
cg12608682	0.02501843990194259	0.024295302305252266	-0.042314444885702546	0.43398004788126654	BCL9
cg12618251	0.05741819796892081	0.05462489109337166	-0.07194955496421934	0.31182627580260275	FZD7
cg12622139	0.011674946924771492	0.014045988598875687	0.2667421779045766	0.03996139511122958	WNT5A
cg12625874	0.06426871064477832	0.06294542744425087	-0.030014949597652735	0.5247352495660972	DVL1
cg12627700	0.013697952696618488	0.015404426422231863	0.16938468187326672	1.196050457544083e-05	RHOC
cg12638871	0.04678971455963654	0.04860272561128818	0.05484579398711436	0.249723236228277	RUVBL1
cg12647643	0.07956171189757903	0.08285840735144435	0.05857377167163081	0.7208603853143154	MAPK10
cg12670756	0.08219359033764354	0.08198359467961312	-0.0036906450751422555	0.9372392875626196	PRKCI
cg12685995	0.13629790630872557	0.15972897486743812	0.22886264078043947	0.00010635022730843815	CTBP2
cg12686317	0.013397421177088616	0.07338019124344113	2.453435336477125	3.1725097100374106e-05	PYGO1
cg12692199	0.03693278019140754	0.028810939875074496	-0.3582851433909838	2.502051389063629e-05	DVL2
cg12698784	0.012050644114737226	0.012921562272900061	0.10067024716143427	0.00023083650152868224	GSK3B
cg12711627	0.8355101223135503	0.8583427357576267	0.03889652323201973	2.1081626197882446e-06	PRKCZ
cg12712415	0.011505156785444169	0.012382939578127429	0.10607319177747385	0.023988690750294993	MAP3K7
cg12733004	0.012672845352215724	0.015053448516808406	0.24835354454734573	0.0006119997258074611	GSK3B
cg12759909	0.31142949541446574	0.2859433306128485	-0.12317633190883888	0.03945699914159883	NFATC1
cg12764620	0.9079516656295925	0.9170842839863618	0.014438831403484073	0.01537358159322843	PRKCZ
cg12777782	0.04868828670195466	0.048335485522908145	-0.01049200094110555	0.813245100376227	PRICKLE4
cg12799077	0.045989126379580775	0.08668506252170392	0.914490618981677	2.4061972557769774e-05	PRICKLE1
cg12825880	0.03283388943228699	0.0340914300221025	0.054223458404313606	0.4237416326550908	CCND1
cg12843130	0.49319994240899506	0.4267844570644109	-0.2086649952375859	3.106598722910671e-06	CAMK2B
cg12843872	0.07808064065324317	0.0787440860937929	0.012206686750819283	0.8074817560652676	FZD1
cg12883523	0.28732568444012313	0.5268902240607533	0.8748154490075727	4.929096653775201e-44	SOX17
cg12884141	0.9289019875568806	0.9576657466336553	0.043995821354109454	3.126891325575971e-18	LRP5
cg12913879	0.41662687356921685	0.65283279600491	0.6479576348700382	3.1410300632479126e-30	TCF7L1
cg12914362	0.05781087690590345	0.07161219522580957	0.30886433662691515	0.036274736624892286	FZD8
cg12918009	0.05505400172771709	0.08232739179357629	0.5805250876906743	0.014956841691311605	LEF1
cg12936639	0.016827636007519232	0.017582429288441122	0.0633018980614147	0.4611439255400803	CSNK1D
cg12964741	0.2229342355819925	0.2550662590048315	0.19425388164992552	0.0011107498694091806	NFATC1
cg12982277	0.09699547812467997	0.08570923814229453	-0.17846677809255798	0.025884960511076572	SDC1
cg12989574	0.0839543655833245	0.25224377926109887	1.5871414389641683	3.8803004764448595e-16	GPC6
cg12994233	0.0410481765611758	0.03769873671027684	-0.12280195674284093	0.02456032181701265	CCND1
cg13003011	0.13663115166124395	0.22099627934115929	0.6937356277800901	4.2214419643225736e-10	SDC1
cg13046271	0.08056561437466694	0.12843048465823947	0.6727515566519574	0.0008866780564620237	TCF7
cg13076329	0.03508347043367413	0.05994544358436395	0.7728586341799358	0.012789221232012002	CAMK2D
cg13077545	0.22423593988129353	0.3134153737679163	0.48305842154007456	6.505596665414968e-05	SOST
cg13080151	0.014685250724022485	0.13060408159559253	3.1527601818304936	5.499562020113623e-09	CCND2
cg13096260	0.03056205142685982	0.050636728529775785	0.7284428149314606	0.012704771898154889	SDC2
cg13108601	0.04780818393938756	0.047268179356003276	-0.01638830693342025	0.8217959142813536	PRICKLE4
cg13139972	0.03305572801303949	0.26478379083499676	3.001842614165404	1.9654233894588962e-22	DKK2
cg13149330	0.016079257267804462	0.014020485516231463	-0.19766445777699151	1.3308938397375596e-08	CACYBP
cg13161961	0.02896312393332196	0.1914584937580911	2.7247425409703534	4.1327652312460464e-13	WNT16
cg13163919	0.16171468840665462	0.13671624331941198	-0.24226606313297527	0.0015660214838921372	TLE3
cg13169780	0.08777355856449873	0.07113533888088105	-0.3032199536746108	0.01681316108582107	TP53
cg13173405	0.08783964032145658	0.08783391093880252	-9.410354473961788e-05	0.9996022575104385	PSEN1
cg13180375	0.1327510128174924	0.2135403791323767	0.6857860320868207	3.537069873405658e-07	PPP3CC
cg13207250	0.8973159207326777	0.8572092764383176	-0.06596854611838031	3.6259914892890925e-05	NFATC1
cg13209613	0.18422549558826315	0.09656765396745486	-0.9318608007099256	2.1202450824625615e-41	WNT3
cg13210467	0.3955607092294392	0.6618042068693608	0.7425053310954035	4.7180366768380995e-52	GPC2
cg13216910	0.07983895419082722	0.08025986899916153	0.007585978380875713	0.8061854350838805	CTBP1
cg13225368	0.03496408785291025	0.07222797241520308	1.0466838031022414	1.3005982626855158e-05	TBL1X
cg13244804	0.14305619109508497	0.09106690676113842	-0.6515831485298876	1.7514451387290886e-12	MYC
cg13246654	0.016896851233070415	0.026165466113726766	0.6309095374381888	0.1435928221084538	CAMK2D
cg13248847	0.12482780800978112	0.13559435247456136	0.1193577307041076	0.07583955776024623	DVL2
cg13271751	0.1435802773142611	0.11238946498582104	-0.3533507806995897	5.011907681783602e-08	CCND1
cg13298682	0.15370664277624638	0.08780299289109736	-0.8078374936243917	9.778323867209327e-36	ZNRF3
cg13303069	0.12581533814591633	0.32330312933632416	1.361579659888912	2.637510546509024e-21	TCF7L1
cg13324547	0.0512542049339957	0.05856734805032585	0.19242620092537557	3.351003806748334e-05	BAMBI
cg13331626	0.11803454423360886	0.11670794276311686	-0.016306393974907313	0.8835892017764028	FRAT1
cg13368085	0.0629864875558187	0.06776761250257227	0.10555358373960749	0.25288366915980126	APC2
cg13368756	0.02282270279713194	0.031944731344820246	0.4851083525415617	0.10876804687762853	CTNND2
cg13387826	0.5759435539886674	0.6927542024025883	0.26641613183862534	6.187784442103014e-36	PRKCZ
cg13389229	0.05895561572958697	0.05828280015064699	-0.016559049323064755	0.7908985389615228	RHOA
cg13391820	0.09788414575771348	0.43040689720973446	2.1365540857380982	8.186913868350543e-43	CCND2
cg13398291	0.07951809913668544	0.2517459073956105	1.6626131495889134	1.6905421886701974e-20	SFRP1
cg13404421	0.016282960381245954	0.2298634241594271	3.8193420000139024	1.7531457340023731e-16	CCND2
cg13410446	0.029698523005993245	0.030615830940945724	0.04388665626692252	0.33415458478709203	TLE1
cg13428480	0.022155417417131458	0.09650059835810684	2.122878379886028	9.494128139178989e-05	VANGL2
cg13448605	0.03194453328612397	0.10690161315027195	1.7426426566245683	7.747458304159622e-08	RSPO1
cg13458651	0.09924081664227756	0.28789018875928896	1.536513110799289	1.4936164829327217e-16	WNT7B
cg13469346	0.027593828257534897	0.04098305734916202	0.5706819895492137	1.3659498188954614e-06	PRKCD
cg13469874	0.8824065247454485	0.8779772578611382	-0.007259888345295578	0.3842267817214674	CTBP1
cg13474011	0.0362704634153048	0.03390396781473353	-0.09734105498382585	0.11696609620628413	MAPK8
cg13479780	0.01471298220188498	0.015391549293335532	0.06504875999289257	0.01494977252938562	CCND3
cg13493559	0.014397245836028687	0.01525876102586849	0.08384497019170355	0.004222953640506671	PLCB3
cg13494355	0.9591371508502295	0.9621009181347442	0.004451104550231168	0.2166674982527437	DVL1
cg13496324	0.12134198417966012	0.11987570749113209	-0.017539477701960456	0.5663995755778075	FZD1
cg13522162	0.031905942010192236	0.03125831096490713	-0.029585304868954047	0.7096115099750169	CUL1
cg13529291	0.7921982533112814	0.7885655297070571	-0.00663087250749051	0.7835969402995613	WNT11
cg13534424	0.030401581860906593	0.03206481973651145	0.0768449043832767	0.05062746777576976	CAMK2B
cg13536141	0.4794414536110929	0.44180568432141054	-0.11794267242373124	0.006291310131017214	GPC4
cg13541429	0.10111109986846413	0.14024419286857093	0.4719996505301146	0.0003677784629717868	ROR2
cg13543375	0.03706751472085024	0.037263863790279184	0.007621881721785809	0.9062176779359952	WNT4
cg13547577	0.016513736009977884	0.017263076286494893	0.06402302874270333	0.03289001227989445	PRKCE
cg13570585	0.055320827549672685	0.17098551026087902	1.627979429531898	1.2286915376934417e-08	PLCB1
cg13575161	0.11454722024873121	0.3667598440155059	1.6788932403061971	1.2147488716349719e-18	CCND2
cg13591058	0.17348917544073156	0.11019210051141452	-0.6548248479253816	1.55366400504661e-07	APC2
cg13591369	0.6133036900285932	0.710378972817639	0.2119872474344192	2.4386921605319843e-41	PRKCZ
cg13602813	0.1283197965353235	0.199570848624036	0.6371572417901965	8.760273989929446e-07	WNT7A
cg13608094	0.9016454008399216	0.8270206234860864	-0.1246368553666785	2.0892728380966378e-07	CCND1
cg13608166	0.9016729771371557	0.7932168804642926	-0.1848889052188678	3.1796365013908436e-08	NFATC1
cg13637733	0.062084941867630826	0.05695011448721494	-0.12454465624634696	0.07364166423025291	TLE3
cg13639345	0.05769340514625123	0.0480971461108205	-0.2624551229363007	0.008556105534553864	CBY1
cg13657659	0.9085462585302161	0.903560721768397	-0.007938413557719112	0.38444458291192485	FZD5
cg13678349	0.9197524926598145	0.8560835277284368	-0.1034941144380633	5.636552344969596e-06	ROR2
cg13686412	0.8040048890099056	0.8080850117528815	0.007302800437607276	0.7605890226264497	NOTUM
cg13691622	0.9251117848296919	0.8710201926961141	-0.08692153763781901	3.1232714278563614e-06	NFATC1
cg13703364	0.013962964691626854	0.01607487310112138	0.2032020537912151	3.1378674772263533e-05	RUVBL1
cg13703859	0.8963640187867206	0.8290606792644714	-0.11260704138144018	1.1787839931358002e-05	ROR2
cg13710037	0.05510175643001206	0.055140454797079984	0.0010128596647532029	0.9850873359157689	GPC1
cg13719885	0.5169616818787918	0.7094563997700851	0.45665667561749684	1.2323913104903272e-31	RUVBL1
cg13720316	0.1965675469411375	0.17512188054304895	-0.16666580210329845	3.2962447461678305e-06	CCND1
cg13728104	0.17021371281743247	0.20739933147161418	0.2850639751787968	0.010470488650843698	TBL1X
cg13730859	0.9768151367533284	0.977207189912965	0.0005789218977117244	0.5704556825541013	DVL3
cg13749379	0.2969902735424454	0.353465312558264	0.2511529591897815	0.004507600656509237	SOST
cg13758659	0.029691259015932798	0.03228591302637772	0.1208665561494048	0.07406426350619882	SDC1
cg13781843	0.01405317490163706	0.019645982920495294	0.4833382481912768	0.0746761130266356	MAPK10
cg13801381	0.07034668616227524	0.33114546926239147	2.234910750585602	6.661560787436016e-31	CCND2
cg13804196	0.9371771757173872	0.9086105313864211	-0.04465979155426223	4.5370743210933105e-05	PRKACG
cg13807509	0.13639324942197728	0.3096890433127222	1.1830480997669313	1.8153662306184994e-16	FOSL1
cg13828808	0.7457717191683975	0.6201062411394771	-0.2662186791449451	9.32435954250663e-12	ROR2
cg13830646	0.029280433443918303	0.03229968487969688	0.1415831795768879	0.006153721532094178	FOSL1
cg13874466	0.048681735225446304	0.05895478755518773	0.27622838243961234	0.06272444476510486	WNT5A
cg13880617	0.8925781903620653	0.855887488876603	-0.06055739670845343	0.0001007292422399895	NFATC1
cg13885343	0.017062363494322275	0.05844455837717725	1.7762512014316416	0.001211264015849426	TLE4
cg13894813	0.777002405440927	0.6494028155914955	-0.25880542525293065	2.0039122772318655e-07	LRP5
cg13903421	0.6169787055131714	0.6527401948901005	0.08128818445546573	0.02055782328288048	WNT6
cg13908523	0.021796303129027333	0.018186516843106192	-0.26121420171804155	0.0034949807510391566	PRKCD
cg13948548	0.03751709889139896	0.031173996458509597	-0.26720515385815313	0.0076247577106991985	MAPK9
cg13962355	0.05308083445912874	0.04925789243222917	-0.10783614939086486	0.04225535186263488	BTRC
cg13977323	0.019238896863986905	0.02123589455248908	0.14247880382333347	0.00022681343183450853	WNT5B
cg13998093	0.41148888671494815	0.43150083390828486	0.06850987993473603	0.28336818345211284	WNT3
cg14024356	0.04625496422692677	0.04189680472789351	-0.14276798790711107	0.08154991659536455	PYGO2
cg14032529	0.024674850902373688	0.03809403259151341	0.6265236508297116	0.014898014866583618	TCF7L2
cg14048698	0.016786451531365983	0.016987742932181887	0.017196889449880477	0.6727253150705228	CSNK2B
cg14063488	0.1494847992060419	0.3570687795201845	1.2562032094402649	1.847812496899531e-17	SFRP2
cg14070647	0.06853439666960899	0.19719231491455563	1.5247031793943124	5.991047724518056e-14	RSPO2
cg14081218	0.058515948457119736	0.05960136897547608	0.026515584898375674	0.8188055813333706	CTNND2
cg14088589	0.013753096570017703	0.019589658387274608	0.5103357551725808	0.131201071271206	TLE4
cg14095100	0.2412880125230968	0.303455067110696	0.33072666850599386	5.996347348277977e-27	TLE1
cg14105781	0.09234465987897608	0.13489892999725225	0.5467784646965007	0.0016439894301598101	TBL1X
cg14117044	0.05737874567698231	0.067984249293035	0.24468410848237426	0.22971553608461368	TLE4
cg14117219	0.06754129383313574	0.08835005816412062	0.38746126842187045	0.09731546687652062	ROR2
cg14135551	0.06643529346965842	0.07766196014079185	0.22525824956948426	0.1548684594611507	DAAM2
cg14145355	0.04849368310046403	0.09302642801220953	0.9398438010272337	0.0006936248986765289	ROR2
cg14186963	0.0787069256542039	0.17756944584078058	1.173820866839994	2.341582285417213e-08	WNT2B
cg14205937	0.15792980150772926	0.16551680676706165	0.06769428253559037	0.13753840469574283	WNT7B
cg14215077	0.8832691946277349	0.870175086264969	-0.021547484081520376	3.975392036625306e-05	SRC
cg14224545	0.015245226915974242	0.018085917869440207	0.2465091932016999	0.12102043614181665	TLE6
cg14239329	0.052727097357465384	0.04803247592121168	-0.13453440128045108	0.2447651518479163	FZD7
cg14240733	0.02187979280264694	0.04822834073933783	1.1402820999340642	0.002731123303380194	TLE4
cg14241138	0.022223875000376023	0.07693749070614328	1.7915763874000592	3.690595327428077e-05	TLE4
cg14253951	0.055230674920169635	0.057533506967500994	0.05893265540959101	0.13938421261184816	MYC
cg14270220	0.06187045421259134	0.23508348977900165	1.9258506897581422	2.077251595660694e-14	WNT1
cg14277917	0.016828142649836755	0.019401404213944	0.2052851212221609	0.00010325381605076995	DAAM1
cg14289246	0.0598422955163195	0.29178159527080266	2.2856514627858258	1.73633550374664e-21	SFRP2
cg14330641	0.0641059741121449	0.2846403210873457	2.150609328452568	5.212321532699847e-21	SFRP2
cg14332129	0.054247024741458004	0.049030511851103215	-0.14586419034631976	0.018566491883936234	TLE2
cg14347670	0.05863352057300979	0.05624239567769514	-0.06006763591358317	0.40683356106854773	CCND3
cg14383716	0.0141994357583694	0.01502620949417897	0.08164751882087022	0.011754486660569533	FZD1
cg14400292	0.09727528589374605	0.2795242773233501	1.5228283694542861	2.0771006487665955e-17	WNT7B
cg14418633	0.5937698660735187	0.7885782698213304	0.40935007772488746	1.8727666972451538e-43	PRKCZ
cg14426347	0.03918719598658447	0.036704929313195106	-0.09440852178003431	0.07962218620428972	CSNK2B
cg14438174	0.024201625887039915	0.02732479404108336	0.17510664940622514	0.002109679729269361	DVL2
cg14449845	0.03894547268849634	0.03519178515827025	-0.14621692952556317	0.020427525492653278	GSK3B
cg14472315	0.03271652873080676	0.031608121535874105	-0.04972438572751508	0.5001023695202491	GSK3B
cg14513281	0.016249713621891083	0.018039298975918532	0.1507289822845378	0.1415168883740943	CCND1
cg14538332	0.07618371754344781	0.09552405640284369	0.32638141261904813	0.002318230679676218	SDC2
cg14540150	0.057630929553340746	0.05662999319831391	-0.025276933196298285	0.5933088970172837	CTBP2
cg14556189	0.049741340694721706	0.04230126514496385	-0.23374458144268656	0.0021367196382015043	SMAD3
cg14559388	0.16901067199841885	0.25658918083822246	0.6023459932080553	0.0005978258799690572	APC2
cg14562081	0.055987301270335806	0.05724679963301207	0.032095401810968906	0.5611445805203208	TCF7L2
cg14567489	0.016858819420689584	0.017480146182774412	0.05221373821035309	0.09180709091923982	SDC4
cg14586363	0.981650189621318	0.9788987033726101	-0.00404943552943448	4.922130137790756e-06	CTBP1
cg14600040	0.382799849745906	0.3226419556070501	-0.24665620815766046	1.7373952250516562e-05	GPC4
cg14608422	0.03706178113633912	0.03949451537095822	0.09172010230365946	0.414338950258755	CAMK2G
cg14625631	0.061397403359414016	0.0652784733932494	0.08842967682170684	0.33041090210120017	SDC2
cg14630905	0.01862717414577251	0.05046618651428372	1.4379082478918748	0.005329702229960918	WNT9B
cg14632281	0.8425824735530839	0.8599137269011567	0.02937401801020285	0.000355491616760737	CAMK2G
cg14633757	0.027606344133612896	0.030260024723908586	0.1324133196531973	0.021552964904826517	CSNK1D
cg14639163	0.4318542488000681	0.4966056703683402	0.20155625100901725	1.886881593622546e-10	WNT6
cg14663065	0.03576536740196504	0.03447562740543497	-0.052986454881952236	0.5277621543165818	CTNNB1
cg14664030	0.9824015420742506	0.9778414654710617	-0.0067122410267034015	0.03972254184427075	CSNK1D
cg14694901	0.01764394441020201	0.018559776467350502	0.07300621472136166	0.1261929507482003	PPP3CB
cg14715383	0.9188436912248386	0.853449239362776	-0.10651411025207201	5.557499605486299e-07	NFATC1
cg14727059	0.019723649100455244	0.024448371904232248	0.30981190319295737	5.499188254318984e-06	PRKCD
cg14733048	0.053935911999211356	0.3186227922041001	2.562531387906909	1.4581638164183278e-29	RSPO2
cg14737332	0.058825162860908504	0.07097535550499012	0.2708847605716459	0.0002680103765934078	TCF7L2
cg14772800	0.47067816283146746	0.6325687778291964	0.4264814288589299	7.677995512658135e-41	RUVBL1
cg14778311	0.07003129551600275	0.10149744377962956	0.5353717120919887	0.008925592987440022	GPC6
cg14782437	0.03937137650469255	0.08069630552057312	1.0353554718356237	0.0001623405988677021	CCND2
cg14787483	0.07570977986269317	0.06109713507785535	-0.3093749415391918	8.240797079272615e-06	CBY1
cg14788049	0.12665972865990252	0.16010068642450484	0.3380215994864386	0.005300074287050337	PLCB3
cg14789928	0.03557900987023182	0.0343689703080446	-0.04991973302770881	0.2561115569284578	RBX1
cg14805932	0.9159675511752582	0.8984634766956356	-0.02783663254673659	3.3297401571382134e-05	GPC1
cg14831946	0.061418018177466	0.052470242751651124	-0.22716249594013496	0.001660671078655524	FZD1
cg14839323	0.15890070840975642	0.2259993335485175	0.5081929617590027	0.0027738997312572265	GPC2
cg14846293	0.047466825433115825	0.04689423211648285	-0.017509080531620088	0.7722834123902828	AXIN2
cg14846368	0.0854609199622169	0.17445419731489478	1.0295115563411663	7.6251039755211825e-06	SFRP4
cg14860397	0.06795552604994673	0.06644494444187866	-0.03243143956748325	0.7363720135587777	WNT11
cg14862445	0.020205000515345965	0.023082569583375664	0.1920914473998685	0.28887199746250214	CSNK2B
cg14871712	0.08046509615095034	0.06482579593989261	-0.311795097256325	9.300711927625724e-08	INVS
cg14872731	0.03521288994241361	0.036668135807723407	0.058423287034286044	0.5506478725939528	CCND1
cg14878988	0.16446664355262344	0.19428450910243442	0.24037586286357723	0.022923975295580587	GPC1
cg14903685	0.01960001028984765	0.02373579468781398	0.27620994107690516	0.018135740761116736	TLE3
cg14907738	0.16894508540421918	0.2154842883094576	0.3510282981025649	5.797771096178926e-08	APC2
cg14914982	0.04977375039125819	0.12619392766021142	1.3421854892545866	1.545737266142704e-06	CCND2
cg14934978	0.01666359153292376	0.019778441801758955	0.2472293904280264	0.004411048598181054	FZD3
cg14935343	0.06502611733280082	0.0648386530639818	-0.004165162853627137	0.9228426191782837	CCND3
cg14943749	0.0954466398207052	0.08825703232788898	-0.11298317171330462	0.03656545229900955	GPC1
cg14955300	0.013187246617962806	0.023941968991179563	0.8603984307264569	0.0693421317916288	NOTUM
cg14962120	0.02232910440596197	0.034400860057021886	0.6235192467194	0.00021951771418184888	CSNK1E
cg14966992	0.05587098525920179	0.05412633731059572	-0.045768496537594454	0.3424843481452672	RUVBL1
cg14972967	0.01750968777521398	0.020243422064949584	0.20929983362857532	4.4630819599199e-06	GPC1
cg15001381	0.047399243388786975	0.09113718521478678	0.9431757831394911	8.389064010200334e-06	AXIN1
cg15008401	0.05661205224611928	0.053288208167198155	-0.08729290097412692	0.17417148963146467	PPP3CA
cg15043720	0.06371276699612641	0.05422347655759459	-0.2326648788833401	0.026004588084827505	TLE2
cg15051960	0.09856157000665769	0.09184443725825468	-0.10183289291262308	0.236535819797446	WNT5A
cg15093402	0.041092082138753316	0.03990089282803637	-0.042439405061373676	0.516618142192176	BCL9
cg15096815	0.0334981983581892	0.034945591919369114	0.06102697888635121	0.23534303667538944	JUN
cg15138382	0.9637071689237732	0.9436233333832036	-0.0303837440379996	0.030250380321536197	NFATC1
cg15140703	0.0465921812684655	0.42233836839055194	3.180239539723094	1.712567503998267e-49	GPC2
cg15144453	0.21597387327478598	0.20920676583832884	-0.0459272879537304	0.5519079114314831	GPC1
cg15156614	0.03698025163983464	0.034929138379787	-0.08232398663811054	0.38493795656577956	JUN
cg15166332	0.03546962872894506	0.04921152683581362	0.4724120489508835	0.08168688544151945	FZD8
cg15186181	0.08880763768594226	0.3765084139793611	2.083926443203299	1.4720016011495333e-30	SOX17
cg15197499	0.3630701309062407	0.37161011029723184	0.03354150604952023	0.42188766813773204	TBL1Y
cg15206330	0.036564633259240496	0.03589744733489867	-0.026567634219262042	0.6745575795797054	TP53
cg15233880	0.24076247489247413	0.1483939784864572	-0.6981780003242438	1.4390624761914746e-31	CCND1
cg15237742	0.5526297442255684	0.6177421544147155	0.1606915683300403	7.610388049728451e-06	WNT3
cg15249639	0.04241883150622029	0.25807134772939067	2.604993190456717	4.0357109942999574e-17	CCND2
cg15262317	0.4457829969786693	0.5985131320510526	0.42504131138532925	8.777100478637216e-15	FZD5
cg15264083	0.01610681030632395	0.11451806574556818	2.829832482990682	1.0905673320531971e-08	CCND2
cg15310857	0.19157655477002652	0.3219464775541881	0.7488998512333186	6.537402090803739e-09	PRICKLE2
cg15328326	0.03483643688355408	0.1363433287657672	1.9685751355316161	1.1912334687814586e-08	WNT7A
cg15330584	0.07201230980235339	0.07682117952904295	0.09326057320266971	0.11653399413319462	CCND1
cg15339720	0.13727274732114036	0.2736054034129235	0.9950514856798747	1.5086236960739722e-12	SDC1
cg15340874	0.016251796151996456	0.015365944596343193	-0.08086271694026946	0.00026684063699317057	CACYBP
cg15346168	0.020143602652821422	0.0232523259392992	0.20705330654702675	7.031414509840457e-05	NFATC4
cg15348972	0.07368123444741359	0.1070797962473471	0.5393171614167579	0.00838966863954976	CCND2
cg15361065	0.013051612034986003	0.014138955727584519	0.11544756135117108	0.0015006532081784177	WNT5A
cg15377283	0.32775764211296143	0.6425697302882696	0.9712236017454392	2.757423332922209e-57	SOX17
cg15385197	0.9723296367227197	0.9774029781460452	0.007508004918707595	9.331972438373384e-06	LRP5
cg15409004	0.03467072686659941	0.04373585687684743	0.3350984767753961	0.004873383956254472	CTBP2
cg15421087	0.05821559345747633	0.06455777475064725	0.1491852101076936	0.01314622128463818	CTNNB1
cg15432938	0.06413930971352805	0.05386297141096603	-0.25191500722883015	0.00026092881536292237	FRAT1
cg15485440	0.07242122206083972	0.06275069353042068	-0.20678111751498746	0.0006409343440200797	CSNK2B
cg15500320	0.01783600747539941	0.01760472691200599	-0.018829861419890768	0.5978226140768221	JUN
cg15502607	0.7979076098053725	0.8267531142306176	0.05123486919472369	5.0086231886149466e-11	PRKCZ
cg15507817	0.04135740056895096	0.04082825866980982	-0.018577473231552497	0.8043840239768756	WNT7B
cg15508020	0.07835485776864533	0.07956416541079166	0.022096087063854238	0.6854406406905352	CSNK2A2
cg15517343	0.9758231138215836	0.9488865442770662	-0.040384057518325085	0.006876855367054238	NFATC1
cg15540553	0.024024400991136965	0.029865324591199796	0.31397094156875927	2.29883116881518e-05	PLCB3
cg15543566	0.03562046739378448	0.045614963627316686	0.35680071982759914	0.03354326809151395	MAPK10
cg15560586	0.018472364231301462	0.017957327148252572	-0.0407958963901186	0.20184448981462907	CSNK1G1
cg15585318	0.0544406187669218	0.07139947937412584	0.3912300900765956	0.12584090233776532	WNT5A
cg15586393	0.34788540995800116	0.40647747795888295	0.2245632431665745	0.002592857010888154	CTBP1
cg15618137	0.06823553160452328	0.07298265539774469	0.09703046779030088	0.1997064171226654	WNT7B
cg15643428	0.9505293480825414	0.9508693127861686	0.000515899592569076	0.9732918942789591	NFATC1
cg15644404	0.943873748769949	0.9181254813551385	-0.039902557578974	0.0282586953733815	NFATC1
cg15647515	0.06199935644352469	0.24530322082084957	1.9842410311024388	3.4568317865701287e-19	WNT2
cg15664899	0.04842841291339801	0.05556850727556278	0.19841376202251076	0.2968330897184342	TCF7
cg15676226	0.017752256798696367	0.017875303364057068	0.009965283878622954	0.8607142517664658	CTBP2
cg15680707	0.04311141986601639	0.03500663780946877	-0.3004415724909281	0.00018646215603171305	SENP2
cg15684811	0.03951026034713939	0.0433743585856875	0.13461507068707199	0.01868291580306612	JUN
cg15694989	0.06654992798941596	0.06574595522676084	-0.01753496432962583	0.7131086638122321	FOSL1
cg15702661	0.6962305825093916	0.7149527479189368	0.038282708566166675	0.21168327926084946	NFATC1
cg15704369	0.04757718413469135	0.05894574969442943	0.30911790279317625	0.08958138260534534	PRKACB
cg15709766	0.5902827180299881	0.6939617969365499	0.23345013967909217	1.577129764923753e-11	APC2
cg15714846	0.7363161608743735	0.7627551507452801	0.05089465055627027	0.10762102577098771	FZD5
cg15729095	0.02492506767731814	0.023181608870707717	-0.10461672485129365	0.2503507969273259	PPARD
cg15750611	0.9413676567980164	0.919960290581882	-0.03318669660497825	0.0004201654478882139	LRP5
cg15757271	0.03655433866835541	0.03571753189988507	-0.03341025823055594	0.7472975614292408	WNT5A
cg15775872	0.021871599624529427	0.036772546460954555	0.749570346424857	0.020971277553248395	NFATC2
cg15784814	0.9172119904439333	0.8812680486862543	-0.057674315357929905	0.0003705176924721429	NFATC1
cg15798890	0.8633748947100842	0.811899636278699	-0.08868574424183884	0.001619256998498327	NFATC1
cg15801573	0.09959434367301674	0.08562167537046791	-0.2180877434801414	6.486365854545277e-05	MYC
cg15814923	0.016924989618529715	0.017860480821503835	0.077615970856171	0.46723344247035115	PRKACA
cg15838288	0.05732975630439163	0.16007845435132956	1.4814230907836523	3.7689746381914074e-08	WNT3A
cg15839448	0.0265244661404217	0.20487930718756842	2.9493786601589123	2.45965710243123e-18	SFRP1
cg15841434	0.5553927695706553	0.5014415229111834	-0.1474269289370796	8.307632531348679e-09	PORCN
cg15844381	0.02252525360503222	0.024434424395874607	0.11737177027838487	0.0058743787900258	PRKACA
cg15852446	0.3049941565927853	0.3388712946014237	0.15195583072431465	0.00354468003919462	PLCB2
cg15866977	0.028856544762173926	0.30966299144928744	3.423728504224497	3.861678009919366e-20	NOTUM
cg15916804	0.04508842693112675	0.04342338838772138	-0.05428487148914839	0.3756063904244652	PPP3CB
cg15918649	0.04485262530230539	0.038871659652978965	-0.20647372519387305	0.012538292834324147	CSNK2B
cg15928093	0.029151637926944616	0.21245984585591166	2.865541352133944	4.217817470745588e-16	FZD10
cg15954335	0.02737646105410087	0.03098094795028987	0.17844532621728104	0.22032271696121136	CCND1
cg15968297	0.986160054166275	0.9824930829640588	-0.005374565165539825	0.004407250515205546	CTBP1
cg15991700	0.017254057536805395	0.018626576881386817	0.11042689382337682	0.0027829480200070047	MAPK9
cg15993083	0.07538695471306202	0.22538515551530183	1.580005698813772	2.5182774373093184e-11	CCND2
cg15995771	0.016338633805827566	0.018573298256481154	0.18494267848919485	0.00042297880715637344	JUN
cg16013485	0.009767553394754179	0.010613572060297276	0.11984114340776933	0.0009828989636809584	PRICKLE4
cg16024933	0.04410342868337485	0.046639229221272255	0.08065312821019036	0.09589999029407137	TBL1XR1
cg16028555	0.725515926509984	0.6841925332200576	-0.08460492498328519	0.0007032016929793298	WNT11
cg16041660	0.011777709378865145	0.03468369682017053	1.5581986990103052	0.010011293229763527	PRICKLE1
cg16048517	0.014578042790532751	0.02254321672091085	0.6288963499846951	0.09685228401144537	CTNND2
cg16049468	0.9764543532471655	0.9578532551097472	-0.02774795402970335	0.034087494395985456	WNT5A
cg16071091	0.9125223925420329	0.8244917460339809	-0.1463549109016638	2.696715858170944e-10	NFATC1
cg16087447	0.019890832765086706	0.07528862002325099	1.9203281376396089	5.0398182417894135e-06	PRICKLE1
cg16093752	0.017127174486234985	0.02183987442509151	0.35067739511137347	0.06172054696011763	RAC3
cg16100135	0.05787260745808276	0.05853553879505609	0.016432150542928986	0.7697686026154816	MYC
cg16102063	0.11995696571977	0.1545239322551215	0.36531336101513506	1.1979848148943554e-05	PPP3CC
cg16104283	0.018870533699393767	0.030253145410198037	0.6809499207010039	0.002996995305431924	SDC3
cg16133943	0.7755900512645436	0.8401366640924496	0.1153297309073202	8.298386783066851e-21	LRP5
cg16139749	0.2089515770057515	0.21196623805529974	0.02066584382394868	0.8079830227492593	WNT2B
cg16155498	0.023130939566248294	0.0250815089040144	0.11680027465348483	0.01056761903594266	SDC4
cg16182267	0.6042605957999837	0.6389819343151236	0.08060427691335065	0.0597649247299275	NFATC1
cg16208433	0.05896348775816267	0.0658096575586323	0.15847745077597805	0.43587788550758966	NKD1
cg16211328	0.015922562479918054	0.018339984426735168	0.20391988078822942	1.0207981398231548e-05	CSNK1E
cg16216305	0.01660416872519712	0.01700560848791246	0.03446513166633662	0.32732568194035083	RUVBL1
cg16235062	0.012458316757050307	0.014362822572945686	0.20523013552569533	2.43329513001073e-08	GPC1
cg16246200	0.9872916054539508	0.9173174686559223	-0.10605514704863625	1.888601235162795e-06	NFATC1
cg16253132	0.032987068728287425	0.03386087054286088	0.03771848060917109	0.452576475308088	RHOC
cg16253249	0.8614339797636867	0.8230209048277816	-0.06581115691002895	4.0963216703905194e-05	NFATC1
cg16256065	0.973790099244178	0.9796611220560588	0.008671955466632693	4.591943266748903e-06	LRP5
cg16256504	0.05803043504539134	0.068176704185359	0.23246911345446478	0.03063891563480742	WNT6
cg16264813	0.017534073924578043	0.018794679499563212	0.10016307814450048	6.993216122030274e-05	DVL2
cg16271424	0.4368903565667929	0.517121717052363	0.24323263185562405	0.0002753551114101989	FRAT1
cg16294486	0.048076119771001576	0.045463880683548154	-0.08059962640497038	0.15674053716619538	CSNK2B
cg16310717	0.14619881179087066	0.19170770979084023	0.3909767721019642	8.952155189624229e-05	CCND2
cg16320413	0.016509113857819033	0.018335583734061377	0.15138351229124258	0.011651825759516541	SENP2
cg16321116	0.1569721406581196	0.16296239794907727	0.05403058145603219	0.03832517502716608	DAAM1
cg16352624	0.03930145933871586	0.03647342811251356	-0.10773707955292776	0.06377165196113525	AXIN2
cg16371477	0.5734418445579386	0.8271530412826248	0.5285071008676462	4.732032048140621e-78	NFATC4
cg16374471	0.016829530164325982	0.02641576223687793	0.6504041389800118	0.14709382454482936	PRKACB
cg16399632	0.30550320740478765	0.3549102574339921	0.2162667444003767	0.042841017322509896	CTBP1
cg16403102	0.06944246037816587	0.13551862869898543	0.9646012122067076	2.0098865276488603e-07	WNT5B
cg16423505	0.020539193165220328	0.20836122246225017	3.342635391627797	1.5878166434328364e-14	GPC5
cg16428322	0.9439218408399341	0.9068752924841629	-0.05776323119120823	3.3024343667090355e-06	VANGL2
cg16440629	0.0659052803184866	0.09617982499542059	0.5453402428360664	0.029776466823988275	WNT3
cg16452086	0.024923077809881414	0.06277964366384073	1.3328145990417957	0.00019809964840779043	NFATC1
cg16481008	0.051176343229289836	0.04751215288146985	-0.10718048431429965	0.11470918119868904	APC
cg16483867	0.10866490138487758	0.07821468364028723	-0.47437464452471456	1.1427404893334948e-08	ZNRF3
cg16498194	0.30493078145162406	0.5550843612372575	0.8642252560987574	1.6776799951816587e-42	FZD10
cg16501237	0.5509467469112512	0.6092430408842274	0.1451049884096905	3.456737859488242e-07	FRAT1
cg16536399	0.7444035730948096	0.844961939820099	0.18280137832293467	1.2823695269242559e-06	NFATC1
cg16541852	0.04097869207207561	0.14617509546991997	1.8347516902592567	7.941636764914811e-09	WNT10A
cg16560077	0.9445927057614356	0.9574270044429314	0.019470103270757506	0.0005204785030523153	CREBBP
cg16570890	0.01265510242473055	0.015665103190147123	0.30783508912794044	0.29284694377702297	CSNK2A2
cg16573542	0.04902952622713396	0.05101993690664462	0.05741029393291135	0.6635719838593981	SIAH1
cg16584595	0.024675108957852812	0.044954800779196905	0.8654187359653733	0.016474591220377737	WNT11
cg16592150	0.013345065539158171	0.014214465416077073	0.09105345178115293	0.03732615086405524	MAP3K7
cg16594957	0.8947175180152692	0.8990985548674976	0.00704700197880371	0.33878637937857337	CREBBP
cg16608617	0.06666620171313448	0.06003724024258285	-0.1510978708340175	0.012290080874089513	FZD7
cg16613938	0.5045063505367094	0.6507642372482542	0.36726254032607486	3.5537849730085967e-10	APC2
cg16638385	0.10405012896825179	0.28227340311998045	1.4398144456761692	6.116201359294934e-13	SOST
cg16645344	0.05789017748897069	0.20375461553233454	1.8154422552965355	1.814561870052173e-11	LGR5
cg16645584	0.01744335322991226	0.023200550940584166	0.41148166143103465	0.00043638985132689486	JUN
cg16653138	0.5399237569047941	0.7204843343591115	0.41621136446346463	2.237380470659164e-48	PRKCZ
cg16672449	0.051502055159763374	0.04742147894990911	-0.119089346010818	0.1105901136102809	RUVBL1
cg16673702	0.07395138667542796	0.09249048888458264	0.3227278161523686	0.005627598764802325	SDC2
cg16677019	0.4561341610685089	0.6258771452978366	0.4564212739849117	8.533367945145859e-37	WNT3
cg16688437	0.1547904750382955	0.30667389306819937	0.9863886575945888	1.172203108720553e-10	FZD5
cg16697024	0.9612302085428559	0.9560599887592327	-0.007780844582599958	0.25643016223153636	CTBP2
cg16743781	0.01332447334197305	0.01589469779621501	0.25446707626675774	0.033214900874808426	RHOC
cg16750777	0.7481416016638897	0.8130974048185686	0.12011683338810616	9.294411405967358e-10	NKD1
cg16754766	0.04797804786966903	0.04839093753235448	0.012362431983792992	0.9087054243795963	PRICKLE1
cg16771716	0.046154299655206954	0.08671369582897737	0.9097948220336481	6.375418901335966e-05	FOSL1
cg16774013	0.10666137411585083	0.1114050900402127	0.06277733070671279	0.36971181908431616	NFATC1
cg16792800	0.10757639335881831	0.30187865577390666	1.4886072286155987	7.229789886204605e-17	GPC6
cg16830930	0.36207617684639964	0.6191531435135421	0.7740030384216676	4.955907262618319e-69	SOX17
cg16844403	0.021132582370908266	0.10347616637597937	2.291757532216699	1.873190129324643e-07	WNT1
cg16848717	0.7027844150044513	0.7111000888747777	0.01697043818609732	0.6823108601772381	NFATC1
cg16872172	0.03053521316259854	0.03230762398324758	0.08140073712242554	0.2438828209055153	RHOA
cg16876876	0.03195089150506963	0.036225573796845004	0.18115235528480186	0.001964434656410836	GPC2
cg16880597	0.05574052164304469	0.05198339568337242	-0.10067562656690142	0.07290498423734691	LRP6
cg16887890	0.024361346517597176	0.04580270851836302	0.9108390367246176	0.003616943193088182	WNT10A
cg16890681	0.04122732222321553	0.036767243716998646	-0.16517973113094075	0.028899912227378505	PPP3R1
cg16900964	0.5855270363629246	0.6308675102610554	0.10760126591659128	0.00128315617222887	NFATC1
cg16904899	0.9809827421475691	0.8560404611120086	-0.1965487683572632	6.030314337846396e-12	WNT7A
cg16935295	0.025068232850757727	0.03813609432381331	0.6052967997792134	0.06645938663988826	SDC2
cg16951854	0.04139858425997171	0.04284105190741772	0.049412472472385546	0.7096263619299708	RHOA
cg16969182	0.008694720153614619	0.00964675625433904	0.14990432013669364	0.2666682566659576	CCND1
cg16973520	0.1473346523138795	0.32254725901196196	1.1304137726028023	1.4926787935802478e-11	WNT10A
cg16980426	0.8972600132239512	0.9145008654080841	0.02745841693225021	3.04813794583556e-13	LRP5
cg16988129	0.04485260793628387	0.036373009177156426	-0.3023235860848645	0.0007844145841405358	CCND3
cg16994506	0.03362604137285984	0.27235301517251714	3.017826986451773	1.727173074066928e-23	CCND2
cg17035091	0.015606964895636396	0.02277965815736249	0.5455560953908505	0.12883359139122513	CAMK2B
cg17035892	0.019093762807834595	0.020181203033828997	0.07991073569751878	0.004768414092195527	CSNK1E
cg17049621	0.330808572864503	0.36508920537164685	0.14225239083493404	4.8307206298160456e-05	FZD2
cg17073733	0.12988127469488364	0.20648597746203035	0.6688503621652108	2.4347291695914164e-09	WNT1
cg17076921	0.05159413005268544	0.05391746019284818	0.0635456020510535	0.19700544581135448	CAMK2G
cg17080181	0.012558635102137578	0.013387568877526243	0.09221431976281623	0.002285146508156105	SDC1
cg17102627	0.6479059150450815	0.7072287555713027	0.1263926062649835	0.0015872777540659768	NFATC1
cg17119568	0.06697439261908447	0.06903481083340873	0.043714432432855284	0.2831460945555091	PRKACA
cg17124278	0.013188235480797006	0.013200035242878704	0.0012902292500950173	0.9706510451206257	CSNK2B
cg17125623	0.09488743061727964	0.0978015158906369	0.0436398351475495	0.6390209252167738	NFATC3
cg17147728	0.02217526907798118	0.031321292568293226	0.4981921405446393	0.07994871119453793	PYGO1
cg17155859	0.8618696325547471	0.8735345858159806	0.019395162816800756	0.0018506543543801665	PLCB3
cg17178966	0.02304900988069371	0.02664770196392239	0.20930634572325907	0.000395034444260398	LRP6
cg17179568	0.06127267501611402	0.07434158236132507	0.2789255590546189	0.029726530359331975	WNT7B
cg17180977	0.04987807794723231	0.0452495120887289	-0.1405036358030197	0.033143411022027884	WNT9A
cg17223593	0.4013737439372063	0.39050921700633745	-0.03958964514944139	0.4389931730915856	GPC4
cg17234415	0.040291849649808906	0.03339722254026664	-0.270759908969562	0.011778170439625191	GPC1
cg17235610	0.05482481747699235	0.07017877679386576	0.35620569810850405	0.09684385180038263	TLE4
cg17237111	0.10723011902574547	0.12714238968125158	0.2457349197130243	0.01943066011007685	CAMK2D
cg17244462	0.027130933515016834	0.04402792273662791	0.6984800902791521	0.048265311771176905	CAMK2D
cg17246714	0.07589659040941452	0.08979826924007772	0.24265256368827545	0.061531010914903074	WNT5A
cg17249210	0.056306935706918984	0.05043069542096596	-0.15901052010500588	0.012626427830045644	BTRC
cg17260383	0.04979800699247954	0.05978959265156442	0.26380637765474485	2.6146475450977335e-05	PPP3CC
cg17270843	0.15044424378990914	0.2093973465209726	0.47701425241228673	2.289034621484333e-12	FRAT1
cg17282161	0.015186881877844218	0.015225840384249853	0.0036961686133023058	0.9022362996335933	SDC4
cg17296482	0.07706549442701506	0.3248723212859841	2.0757158805793607	1.6848457447379637e-22	CCND2
cg17304786	0.021007985639956005	0.020153714280876193	-0.059892086717575586	0.06766685485244504	CSNK2B
cg17318344	0.07447106556209875	0.06578092731523268	-0.17901065433994426	0.0015668486874408707	VANGL1
cg17318529	0.33320799456672495	0.3401239257490488	0.029637479559587804	0.7442875138191367	WNT3A
cg17332708	0.8673539250652317	0.902491513744831	0.057292558742567175	6.63187153622306e-23	CTBP1
cg17338133	0.9817406865179896	0.9862069447327293	0.006548405595819454	2.7377876321384237e-06	DVL3
cg17339147	0.11217893169707248	0.304860489440463	1.4423474370388096	3.870744998808334e-27	WNT2
cg17339258	0.01956789293609832	0.019604391510589396	0.002688448141302324	0.9462801877308097	DAAM1
cg17349081	0.04778778779770535	0.10786614108066732	1.1745281887208363	3.313244379644046e-05	TLE4
cg17356328	0.01288665623424559	0.013863036256632398	0.10536529959795914	0.04465976457392263	WNT5B
cg17367832	0.37467789995784057	0.3045303814477381	-0.29906471843440785	3.806187648509456e-06	GPC1
cg17400609	0.9840582609734622	0.9822909336354051	-0.0025933492177283956	0.5101074408142514	LRP5
cg17415581	0.018602331274195687	0.018658749949427886	0.0043689019481516255	0.8824738077767001	CSNK1D
cg17426766	0.5988563052506722	0.6936489780424924	0.2119958979462521	6.584369693955735e-18	PRKCZ
cg17435831	0.7081369744161328	0.72454044895496	0.033037786691221746	0.06366661480989168	PRKCZ
cg17461511	0.02700062288111976	0.028039914212702428	0.05448924607970081	0.2349499651456398	TP53
cg17461735	0.0768806065356922	0.29028390832900086	1.9167729763105643	6.372559821191258e-20	TLE4
cg17484733	0.2769910142506362	0.5505919962434738	0.991144462981752	2.5056966469665414e-31	TCF7L1
cg17487170	0.14980325864254576	0.2156806304431119	0.5258276118778209	0.00016054374763836986	TCF7
cg17498662	0.03905553109858801	0.03548387892551213	-0.1383631526300227	0.021932848445213683	PRICKLE4
cg17499041	0.0906100087821827	0.08249245597493442	-0.1354082298215552	0.0011390830135845813	PPARD
cg17505251	0.03792734806624337	0.03172600602480076	-0.25757258754334905	0.0001317265794432563	MYC
cg17510056	0.060112318417585256	0.14150473421773108	1.2351177527861579	0.0005110385494360357	PLCB1
cg17537177	0.08800287728397012	0.22399709982223984	1.3478574542305892	9.413067020180178e-13	FZD10
cg17547226	0.8568957635357144	0.8382574532030337	-0.03172631389967523	0.07943741386333311	PRICKLE3
cg17553300	0.9592821195723886	0.9553935267792854	-0.005860064353621624	0.4624011177828591	WNT5A
cg17560006	0.038861691761900845	0.04209935056437536	0.11544927109085179	0.026288486351910268	RYK
cg17582391	0.025166837846033917	0.030830758059636736	0.2928464058889247	0.00011097957274173912	GSK3B
cg17583449	0.05559083492107133	0.07639076741846708	0.4585512346531914	0.010662939732577223	WNT11
cg17613214	0.9711361528065919	0.8862643315853782	-0.1319365229085136	1.1231959960660023e-06	WNT7A
cg17642145	0.017678619326072148	0.02013356064022469	0.1875967300882281	8.665448762493864e-07	PPP3CC
cg17651317	0.05318038186276839	0.061123105401042176	0.200823705808196	0.0009250265189335115	LRP5
cg17726978	0.020694821362779576	0.022110664989494256	0.09547262028204291	0.003380937224636885	TLE2
cg17733746	0.018908936791300568	0.019543506344256847	0.0476210817375356	0.0954420037631938	LRP6
cg17765294	0.07178950808308053	0.06047119524690028	-0.24752491703596102	0.0006742521863949735	CSNK2B
cg17787710	0.14391345204878098	0.14722628865754855	0.03283384966929985	0.5771307342757777	RAC3
cg17804302	0.0749903347180534	0.09430994770596186	0.33070528985445713	0.009673032535098833	NKD1
cg17816908	0.05074948424373019	0.2692374171289783	2.4074138559884384	2.8432894682986104e-21	SFRP1
cg17820890	0.02938962087500523	0.25284122474588866	3.104853054813089	1.6598525979837798e-18	SFRP5
cg17825384	0.020716210312173872	0.03087840210954862	0.5758379882130892	0.04188588211483778	SDC3
cg17831791	0.6194991467433772	0.49678457619162425	-0.3184819127946816	9.133554768261218e-09	CTBP2
cg17838127	0.052866057085391306	0.04197893056192954	-0.332676316468406	0.01751699908115358	PPP3CC
cg17841803	0.10836217654103977	0.26311686683208235	1.279842457299655	1.117722041284953e-15	PYGO1
cg17851496	0.1821914133572553	0.32574457268749746	0.8382861750573211	1.881485260961511e-18	WNT7B
cg17870408	0.021833754154930655	0.08356805179034567	1.9363912903598015	4.195221360100941e-06	RSPO4
cg17873420	0.015087635111079512	0.01595000098769881	0.08018982283136428	0.0018879038772263309	DVL1
cg17886028	0.023740988091428005	0.16834547224456353	2.825973033720004	1.1104746716531673e-13	CCND2
cg17900356	0.031450796015066444	0.063465933052619	1.012885864570951	0.00328884042893684	PRKCD
cg17921248	0.054162612465324854	0.06409634495115064	0.2429447633551892	0.1404797543667581	PRKCA
cg17933911	0.02037551591167443	0.02275277329300437	0.15920581433039022	0.0006810076657558829	JUN
cg17938607	0.9307734365553575	0.8696543966102526	-0.09798785478888004	1.5318778806244892e-05	NFATC1
cg17959324	0.041275804028640145	0.031447371790770895	-0.39235686914398704	2.756890257260189e-05	GSK3A
cg17963935	0.025428405109968088	0.02874071637208036	0.17665504403381743	3.949807154577625e-05	ROCK2
cg17966020	0.048678066980269184	0.05054426185745488	0.05427543710356455	0.3480827519365721	WNT8B
cg17972631	0.032576998627586326	0.03531973581298105	0.1166208597346375	0.008933519899314638	CTNNBIP1
cg17973407	0.034767277818805405	0.0360530531560911	0.05239132692383253	0.2676156631596911	CTNNBIP1
cg18001524	0.3288481327428241	0.4270530703889157	0.3769938879805972	2.306557852211344e-08	WNT11
cg18004316	0.009897876571277563	0.01148997731239521	0.2151849926028785	0.0001538400403398822	FZD5
cg18024631	0.8769393002059598	0.8822125665448233	0.008649324856148471	0.11610338625685679	DVL1
cg18044572	0.18794940596592064	0.31382829030498927	0.7396310554821621	1.511146069784698e-07	CAMK2B
cg18044763	0.01866913696791787	0.02058698420755885	0.1410772681239254	0.0003031096278337492	RUVBL1
cg18058689	0.0417053256276402	0.18461731922910254	2.146234372954169	2.4771969003301447e-11	GPC6
cg18092314	0.051318589837093365	0.07546706852099933	0.5563657068232923	0.04026369358217296	ROR1
cg18092363	0.9807480358775742	0.9548014365902058	-0.03868180395759287	0.0021417903173848256	NFATC1
cg18097224	0.02252233978573579	0.08519246320299373	1.919369090978968	5.1893377707467244e-05	TCF7
cg18167088	0.9427721510401695	0.9354655655018184	-0.011224593993823275	0.17077414573817917	CTBP2
cg18169385	0.059874205628152134	0.05802176820268125	-0.04534034816936732	0.6759145140925805	PRICKLE1
cg18188585	0.013051941416508313	0.012428610531156983	-0.07059939915436178	0.013785850366298268	PYGO2
cg18197146	0.058101042143989576	0.059769689658755384	0.040850010774405365	0.5330096670642497	PRICKLE4
cg18204079	0.022337865416690434	0.02739535845010207	0.2944401505132463	0.004120937066591383	PRKCE
cg18209212	0.03173002280037428	0.14050219700961916	2.146672226754421	1.9961313362623227e-07	FZD10
cg18234145	0.026903028532174005	0.08498112374237078	1.6593738319330895	3.0708032894629184e-05	LGR5
cg18256429	0.09547862236596591	0.10010482122865673	0.06826180319733925	0.147626585461863	CSNK2B
cg18269141	0.545794646935928	0.7113045495708579	0.38210914621796205	1.1416973089583526e-23	PRKCZ
cg18311066	0.02023364009951002	0.021227719061483945	0.06919347171534637	0.02981989334239844	TP53
cg18315896	0.05031921621658756	0.04756434520362357	-0.08122893326706992	0.1202259393069907	APC
cg18333807	0.04418419506529603	0.03535456258627493	-0.3216339916676763	8.060841982861673e-07	GSK3A
cg18337337	0.12052699061066321	0.1044424272922031	-0.2066483652461642	0.13257210259860266	MAPK10
cg18338288	0.816709357593304	0.8519829277599174	0.061001763933434795	8.997660369902379e-06	WNT7B
cg18350895	0.07018831596557511	0.13804610901289077	0.9758474298971407	2.313954239584235e-07	PRKD1
cg18375707	0.5659651635039117	0.609378677427444	0.10662576553740946	0.0021392133958481664	PLCB3
cg18386163	0.023348241759989275	0.023809332994861293	0.028213293045965912	0.619762372483813	WNT8B
cg18392085	0.01364586079382031	0.017529475567745593	0.3613194313422239	0.32514722117478445	AXIN2
cg18398058	0.03167015164510708	0.042089529412303726	0.41033760413131776	0.10443656217509707	VANGL2
cg18406718	0.013647433583379739	0.014327400442658645	0.0701471953001408	0.5611350174731357	PPP3CA
cg18411891	0.013992851989868056	0.015607984835179363	0.15759424217787874	9.053481157572154e-05	FZD4
cg18463920	0.09691705652926011	0.09413097488469319	-0.04208105277274891	0.7253527178082657	TLE2
cg18472228	0.05305356503483551	0.049375168682573266	-0.10366402209604006	0.13116173698225753	BAMBI
cg18486850	0.9858648322269296	0.9762768881130601	-0.014099480561416263	0.032695353944220185	NFATC1
cg18488430	0.016883196755184633	0.04071750897694381	1.2700612051174425	0.027527781699751126	NKD2
cg18512161	0.01346002027918605	0.01547727939552634	0.2014713125119185	1.178374312161128e-06	MAP3K7
cg18536802	0.07291110002414937	0.06387086067408243	-0.19098057664365942	0.00036635820694898974	APC
cg18538821	0.027613340076713285	0.02948894099971941	0.09480860843295569	0.20291993160931845	LRP6
cg18551892	0.04280951236811813	0.051230987182396576	0.2590852894340615	0.0001237477176591905	FZD4
cg18562578	0.7439762555240277	0.7052586125409579	-0.07710419858479595	0.03733486765712953	WNT5A
cg18572219	0.04584512876444992	0.044313704940013174	-0.04901549821335417	0.7266531533876308	FZD7
cg18582965	0.989045271941674	0.9854454615565578	-0.005260530481921575	0.24155448405358818	GPC1
cg18590092	0.901465857768116	0.8689784100107597	-0.05295251851758695	0.0014584948641730953	NFATC1
cg18642177	0.28457975443044325	0.43302506100871474	0.6056174929671881	4.637468914751717e-11	WNT3A
cg18643176	0.022255815103347346	0.0279883346250626	0.3306433061174558	0.0001945532804624537	CSNK2B
cg18654873	0.01232458655429223	0.013143224346400896	0.09277999641596898	0.002311073745019577	MAP3K7
cg18689253	0.05291095428597265	0.07765256334021457	0.5534671113111307	0.021810928508980514	TLE4
cg18691434	0.1781890257330869	0.44308769880758736	1.3141837874480409	2.834980606078012e-40	GPC2
cg18711066	0.07618237702166722	0.26537044752048583	1.8004785083486878	1.0962857809311064e-14	NFATC3
cg18719750	0.05495502841529729	0.08138950264297037	0.5665912377073178	0.0009373360787498472	SDC2
cg18723937	0.03706787092692216	0.21203180795599263	2.5160395486001197	1.641323893540157e-13	SFRP4
cg18724581	0.1206316762276105	0.16788812958824875	0.4768914401833389	7.842354100370847e-05	WNT1
cg18730387	0.06089018806708084	0.05415151257985475	-0.16920813261431975	5.745448943732826e-06	CSNK2B
cg18731976	0.01744943822639076	0.03634526707258647	1.0585869162430763	0.015030839956756385	ROCK2
cg18768157	0.013282033000963122	0.04068181718054328	1.6149081348731864	0.005109606896994674	FZD8
cg18773522	0.7798737607771659	0.7277056479608057	-0.0998856038953686	0.000484046662252242	NFATC1
cg18802567	0.10213863049174288	0.11130517398455442	0.12399203728067675	0.01739660204765803	FBXW11
cg18865127	0.01603664898799431	0.018509368584466546	0.20688297268324732	0.2331212030467565	TCF7
cg18868357	0.020715490104139866	0.02565768738160562	0.3086811878756225	7.2162147334242394e-06	SDC1
cg18885865	0.012036421224340876	0.013436379128368483	0.15873790819484945	0.007394197863071762	DAAM1
cg18888652	0.8865550958700621	0.9006488066299988	0.02275436853334138	1.1769140222115754e-05	WNT4
cg18918423	0.08841571363161355	0.08156153169889965	-0.1164139255962296	0.04405133057944482	FZD4
cg18956393	0.10741175895006595	0.21123506825425503	0.975697422386496	1.4353145520508376e-10	DKK1
cg18974966	0.8347877398619085	0.789176547257067	-0.08106132976659948	1.5820527454325905e-07	NFATC1
cg18975376	0.10194674242940045	0.0876393727517495	-0.21816461282654606	8.447674009175878e-06	BAMBI
cg19006947	0.6057345472305607	0.629675980279507	0.055923939275814676	0.18013388681103545	PLCB3
cg19103535	0.9472145770529474	0.9337277831460066	-0.020689272098201615	0.01771179055155273	NKD2
cg19105245	0.05031120442500504	0.04636642001699789	-0.11779938789098002	0.058563100511261096	FRAT2
cg19155557	0.11120200677571733	0.12007630005382347	0.11076860508523477	0.06802260608203191	CTNNB1
cg19163496	0.027598549664611352	0.024026915230790823	-0.1999410181898838	0.0018584104209502087	CBY1
cg19168631	0.032982913011774494	0.02784304527680274	-0.24440180984743168	0.01033439365117642	DAAM1
cg19204693	0.824351432907987	0.879051808571695	0.092688685565464	1.0256801693555454e-21	LRP5
cg19209049	0.08332103406009332	0.05967662825891322	-0.4815147187868597	1.7971839846060356e-06	CCND1
cg19259802	0.07913571572641502	0.07537457519988537	-0.07025099614258383	0.5730249877778658	TBL1X
cg19260500	0.012240199024281903	0.013389990000400523	0.1295278669797963	0.001102997275844172	RYK
cg19267760	0.06547113005480185	0.10155408263328619	0.633317453722335	0.0009014340419234929	PRICKLE1
cg19287139	0.09229570625046854	0.08778553073625038	-0.07228036594179309	0.06169058919299309	CAMK2G
cg19292062	0.07530955664821742	0.141882240049524	0.9137891559136936	9.324415032411583e-21	CSNK2A1
cg19296153	0.9866350071205571	0.9868193677888585	0.0002695539618740406	0.7202703068289599	CTBP1
cg19302295	0.013340490814360262	0.015368402546515676	0.20415546714105026	0.10542849680457703	PRKACA
cg19305488	0.0855880769600697	0.26942701971650834	1.654412802094768	3.21020056990369e-21	APC2
cg19316407	0.6820769899312282	0.738752121104706	0.1151557738793344	9.759868790422594e-05	NFATC1
cg19333963	0.028043575658721596	0.21798069664871728	2.9584581672347197	5.3645658100301294e-14	APC2
cg19334452	0.778202179828262	0.7920938741435486	0.025526398409373426	0.12664584293458306	TLE2
cg19337854	0.22880878169721375	0.2451328823978312	0.09942159798859676	0.2985805603246936	GPC2
cg19370684	0.06194029422335643	0.07151019612176918	0.20727072401856445	0.004019375041438619	PRKCZ
cg19427610	0.0854314471680869	0.15578254010108952	0.8666944208539203	1.880578028981424e-06	WIF1
cg19429466	0.027377621838970603	0.03847643148746723	0.4909778698370745	0.001155596225203909	MAPK10
cg19434433	0.019952341570972098	0.021487262704858248	0.10692363886891168	0.0048082663355607244	WNT3
cg19442201	0.5389127655100341	0.714021140604188	0.4059150289228687	7.723941249367946e-36	PLCB2
cg19464106	0.050197220386849144	0.04396851081729743	-0.19113680850855724	0.004724025179719105	CSNK2B
cg19466590	0.020685594896215215	0.020733739916966788	0.00335392223354546	0.8886471783856811	CUL1
cg19468504	0.16237017542755705	0.2421584863533793	0.5766649036191498	0.00017063001789167104	SFRP4
cg19472759	0.019509215982316128	0.020407369234641485	0.06493441144096118	0.3722500670329554	CCND1
cg19476788	0.833298602221363	0.8627665032287755	0.050136605064965	0.04383772330641534	NFATC1
cg19483126	0.9853047683673235	0.9786353197147296	-0.009798687387357502	0.03395972430149649	WNT5A
cg19496744	0.018708935325852678	0.018013332793685576	-0.05466233037869602	0.12887355061255049	CSNK1D
cg19510038	0.023163659073534747	0.025139977650327435	0.11812019891118547	0.11343080257071822	WNT2B
cg19523029	0.12580549662678006	0.11886110793120282	-0.08191822324806858	0.4335156163590056	TLE4
cg19538885	0.017625008142100405	0.022834196483832406	0.3735720994012749	0.0006300183545692983	PRKCE
cg19554389	0.03374753618520248	0.06593819011161306	0.9663321092763684	8.159540974446634e-05	WNT5A
cg19556079	0.013677915242661584	0.014558615695951155	0.09002482897169542	0.0351397491199439	CSNK2B
cg19560692	0.015481536245656234	0.016433242619271475	0.08606854359361148	0.005862198491614795	RHOB
cg19582614	0.023937641801492198	0.0961324877000121	2.0057430347943157	5.480835801429344e-06	CCND2
cg19590834	0.03262502492218416	0.044128524255628354	0.43573249781534124	0.0727381515777979	LEF1
cg19594691	0.05609120580132764	0.047332811103945195	-0.24493399065953733	8.419152754162286e-05	RHOB
cg19617932	0.018511369360466382	0.019114761927034683	0.04627561051055379	0.15149913596434994	WNT5B
cg19630841	0.05546005405302726	0.051341567389108764	-0.11132168234388201	0.0807632504053135	TLE3
cg19649259	0.012270659829593753	0.013458001762997475	0.1332513861940581	8.305820506037644e-06	FRAT2
cg19653440	0.03591924850078952	0.03169810299777671	-0.18036066292983124	0.04033932420285463	SDC3
cg19668945	0.014590993063498077	0.015253228647380537	0.06403657345280662	0.018085163285651715	CSNK1A1
cg19669439	0.041211856921456236	0.037809845174176085	-0.12429752824172365	0.021255858174057188	BTRC
cg19677624	0.06462894051259768	0.06746235097579835	0.06190225414309978	0.06302473119145949	CSNK2B
cg19693151	0.9177846764319753	0.8295229944253641	-0.1458737460199817	2.5502100414143816e-18	WNT11
cg19694010	0.03066645711047599	0.24823537740977122	3.016975329565501	6.4289387667536995e-22	FZD10
cg19711530	0.4404622819098127	0.6074591936523129	0.4637690160933717	2.309396941106905e-22	WNT3
cg19711839	0.015596390184970721	0.01947225171945139	0.32020756999242384	0.0014577782666820988	RUVBL1
cg19722720	0.019176650082342542	0.033859179561295666	0.820196294012594	0.037265332589511015	WNT2B
cg19729649	0.055080912692161525	0.3205441893278079	2.5408988861901856	1.2733627263913642e-31	NOTUM
cg19737633	0.1693369512999269	0.2088923576615045	0.3028628918032836	0.05459471129615062	LEF1
cg19803229	0.5741156728339624	0.6764537530174298	0.23664986471626223	2.538815610267561e-47	PRKCZ
cg19809667	0.2193014670783645	0.39870155761994996	0.862393778213593	5.957088254367599e-32	PRKCG
cg19824907	0.05332308868472254	0.17758930814546225	1.7357124715376293	6.984955664260526e-10	GPC6
cg19839035	0.016846746681763863	0.02015915579277894	0.25896520841717097	8.61917704687223e-05	SDC1
cg19841276	0.040387336224684454	0.1054204556271961	1.3841799322013144	1.3654950431066428e-07	FZD8
cg19850348	0.019623835273770818	0.12831605889491585	2.709022802673597	6.372945706850836e-08	PYGO1
cg19850545	0.0666130937542035	0.05465131717881137	-0.2855495200369306	2.800548096569276e-06	RBX1
cg19870717	0.2960111154317619	0.3597469421578301	0.2813310730222597	2.9191742389897198e-08	APC2
cg19873382	0.064239390154754	0.14981577705240673	1.2216594594948744	1.1260874484826643e-09	RSPO3
cg19880977	0.015778408704522337	0.017383895252798705	0.13979967368919655	0.33006367956774096	ROCK1
cg19910780	0.024890441275648694	0.20048922148364506	3.009860965132824	1.7415675215370682e-13	PRKCQ
cg19918230	0.28484938300697177	0.4757709409147645	0.7400678763972264	3.7036767375360593e-26	WNT10A
cg19935481	0.06651602378517832	0.06090662233840966	-0.1271028293692293	0.05501162679746142	TLE3
cg19936016	0.5914614689975815	0.8004373130869864	0.4365042346449881	6.6420092911853246e-31	CTBP1
cg19937938	0.021066633989029422	0.2016808904804927	3.259042668295969	1.7492577583406172e-14	RSPO4
cg19963025	0.0586603269069894	0.04687621296417252	-0.3235290890736013	1.508499016680454e-11	ZNRF3
cg19964454	0.24812546956016482	0.2199081357770306	-0.17416885296705237	0.0012776183106323912	CCND1
cg19972619	0.05911109837980753	0.051927743685633576	-0.18692348825452404	0.019775165594899866	MYC
cg19978955	0.7828042832434136	0.8005855390158005	0.03240390661516254	0.0015634940745351494	CSNK1D
cg20013286	0.019995485577419876	0.0204600526419365	0.03313554052856746	0.485069753944252	WNT2B
cg20019546	0.3244581202302158	0.44826609122852346	0.4663230989932855	1.1277161303730206e-14	SFRP4
cg20039443	0.5296166625959197	0.7595663106166188	0.5202274060336145	5.806810838696593e-76	NFATC2
cg20058043	0.03590690828876924	0.19627037878586207	2.4505091147057954	4.67192927785448e-12	FZD10
cg20061155	0.08167289313579572	0.3513998133263846	2.105184185985371	1.8517236448151018e-26	RSPO2
cg20064455	0.09933120242035844	0.2635878913650594	1.4079652169700028	1.7349823797463187e-21	WNT2
cg20079298	0.4251989878178426	0.6992446862387994	0.7176592227379075	3.390970623879884e-50	PLCB2
cg20089095	0.020880654301304664	0.019606502813662705	-0.09083469303559506	0.06475484793549115	SENP2
cg20098478	0.7797286236237174	0.8066668596599632	0.04900089038549865	0.008284501899455118	WIF1
cg20160197	0.9866299287966055	0.9861437321130868	-0.0007111140748778002	0.3196123045116485	CTBP1
cg20189904	0.022981004295199323	0.02957437253176849	0.36390571305295416	0.0014772865748347264	SRC
cg20218041	0.03822070301043024	0.03012053039349487	-0.3436071399905047	1.6709683375944546e-05	PRICKLE4
cg20250605	0.9041005782827267	0.9218634034370914	0.028069719255334042	2.3160492705020292e-05	PRKCZ
cg20261922	0.0459658363683312	0.04107149533180137	-0.16242451736348143	0.02553120660439138	SKP1
cg20305024	0.20804796506172554	0.44945821796520463	1.1112708304567869	4.2467245273249706e-39	PLCB2
cg20316284	0.11010793791420524	0.16846388389736738	0.613520853022646	8.235326986760232e-10	CSNK1E
cg20349305	0.09281423361727732	0.11423379380651714	0.2995715332741228	0.005628862910575248	WNT11
cg20469419	0.976476711779079	0.9744945767012869	-0.002931480794093538	0.027789924496837967	CTBP1
cg20493718	0.9853239797150352	0.985665594221112	0.0005000996101300786	0.4538698653752804	CSNK1D
cg20513080	0.9824865833275841	0.938601736636674	-0.06592457660569334	0.0010033947513844726	NFATC1
cg20523092	0.04927848406978314	0.055220139264836286	0.16423665061385478	0.29473219854526495	NFATC1
cg20531781	0.02959695636450657	0.03346508001697434	0.177207641521912	0.3450593488435372	GPC2
cg20542619	0.8018584733918609	0.7412903885720598	-0.1133088202111972	0.02983946580172805	NFATC1
cg20597820	0.927650110785173	0.9353291303723632	0.011893365180535766	0.0029060423218015955	LRP5
cg20669266	0.010795278586541746	0.011359244292017592	0.07346638388899397	0.023951359020642802	LRP5
cg20674897	0.029520557644462514	0.03335445175443343	0.17615935376910913	0.032505345289703134	PRICKLE4
cg20679084	0.020145796194081918	0.021320435181877855	0.08175806172657604	0.04679455674534898	BAMBI
cg20692569	0.36080759414630414	0.4937398445219344	0.4525213702078061	1.2192225145934964e-16	FZD9
cg20695805	0.07277273447547467	0.07528004962649744	0.048869557343875894	0.440194573131359	PRKCI
cg20702327	0.051728543086060765	0.04388681927148637	-0.23717284554429816	0.0007000190706344041	CSNK2A1
cg20718643	0.01384352600174364	0.015244758394588914	0.13910183607657228	0.003185532065976499	RHOB
cg20743744	0.16184673591950763	0.22693611301372107	0.48765793763731136	8.318780544753468e-05	CTBP1
cg20746035	0.4262462024957436	0.3773552010474213	-0.17576382210348152	1.2335828826682115e-07	PRICKLE3
cg20769177	0.046836992134711104	0.20622470919117583	2.1384968679642316	6.419783540317913e-13	WNT9B
cg20792107	0.013897098917897758	0.015388002262263967	0.14702220156424656	8.066680721203129e-06	CTBP1
cg20792512	0.010873417104264042	0.013144385818968941	0.2736413363749198	1.649255725633909e-06	WNT4
cg20808578	0.02610697330893488	0.0361016788468981	0.4676307190905701	0.0002589965102168453	CSNK1E
cg20815084	0.018404692791981994	0.01892981193197594	0.040586409210048996	0.29235251279472324	CSNK2B
cg20873420	0.022252585509845768	0.02451364176470903	0.1396118565829589	0.00483533993121248	FZD5
cg20881942	0.1753885217891678	0.47426505710377526	1.4351392430185521	3.558543899669084e-26	SFRP2
cg20886263	0.05694550496457632	0.057588050453294924	0.0161875166127764	0.7917490051721188	PRKCD
cg20908919	0.059392525666295	0.06145097872493413	0.04915460395533728	0.668365447148698	PRICKLE1
cg20926353	0.4767179311871705	0.47737381499875076	0.001983541887258427	0.9364724079961735	TLE1
cg20975074	0.5842340548634731	0.593725410333748	0.023249404101833793	0.5710317222931506	PRKCZ
cg21009935	0.9728219160539424	0.9691843192603522	-0.005404667500039543	0.23592152232303262	LRP5
cg21050342	0.028370592956603644	0.0266746288308937	-0.08892810728413603	0.19902135590047612	TP53
cg21057429	0.0575223218610688	0.10353396417958934	0.8479103038022381	1.3274537764480485e-05	CCND2
cg21089065	0.9632663937508328	0.9422682999547819	-0.031796925210624806	0.020805896594381	NFATC1
cg21104276	0.7496837359415576	0.7892663070681867	0.07423005958427804	0.07419245802587687	FZD1
cg21104946	0.10359721496219121	0.10648689531492864	0.03969067869585997	0.7002848932882055	WNT7B
cg21112943	0.08938129536966358	0.08081899351381538	-0.14527856841544892	0.08363730325454032	CSNK2B
cg21123656	0.030172733689265544	0.03067880292403358	0.023996778022227962	0.8899244379069962	GPC2
cg21135832	0.04814177609974406	0.04531687235468267	-0.08724107452935617	0.35742717757645703	PPP3CA
cg21137823	0.1421577942382846	0.15796575403817645	0.1521186238965061	0.22927755755366602	PRKCZ
cg21142038	0.09217765231496998	0.1302104084577724	0.4983558468636731	0.003383971497903691	LGR6
cg21153658	0.2547713647027558	0.3199762851298312	0.3287618510384159	0.00010972781482835486	APC2
cg21155521	0.060126024312247124	0.05466287751863363	-0.13742815993557514	0.02067123263254419	CSNK2B
cg21164765	0.03226711407160699	0.05579725471322162	0.7901295907643685	0.03928710448322194	FZD6
cg21196927	0.23153585300640395	0.24168683368703978	0.0619032717943373	0.17142338448133815	FZD6
cg21205032	0.028054138328996562	0.03141650066374955	0.16330889284570002	0.11409260031005207	CSNK2B
cg21210962	0.03566564480236761	0.12299189161517339	1.7859562458136582	1.5898429000263967e-06	NKD2
cg21238457	0.3587392744861809	0.33529434640414474	-0.09750754182612548	0.1666694716737934	WNT11
cg21242663	0.959013211530432	0.9295846321698581	-0.0449644717916092	0.0003405549088294576	NFATC1
cg21297673	0.01799672898480331	0.02055901869552482	0.19203669299707352	2.0989272895732326e-06	WNT4
cg21322636	0.04885763978779461	0.03574239565540743	-0.45094783653835585	2.743249165417304e-07	RHOA
cg21345510	0.023138812315336207	0.02508994475015627	0.11679447911789358	0.06834673134789288	SMAD3
cg21369801	0.9765641411846958	0.9803862211003807	0.0056354037973930845	0.007905699918748042	CSNK1D
cg21370856	0.11187881176923802	0.41378897060988423	1.8869583546303688	1.5468163147216853e-46	PRKCB
cg21383810	0.03944609141553999	0.36054596570339686	3.1922289386846803	2.7363098616410007e-28	WIF1
cg21446345	0.0895243680200398	0.06581728337572221	-0.44381394905048127	1.4243937166261542e-11	TLE3
cg21454231	0.04386733471681686	0.06037052402014417	0.4606972698645541	0.0721401630827256	WNT2B
cg21454656	0.014485836783799291	0.018050856126757133	0.31742423850054946	1.9208276996598766e-10	RBX1
cg21456897	0.18969629482823605	0.28441896229841906	0.5843261529548981	9.089196929593605e-10	PRICKLE2
cg21462428	0.15247350440130697	0.45182749937830696	1.5672135148075181	5.685021607697924e-37	CCND2
cg21515898	0.07048627047766291	0.18069397629569936	1.358134234983863	7.28190768676091e-07	LEF1
cg21517947	0.028601403800310784	0.2612417071152021	3.1912273773376665	2.0584929129380435e-17	SFRP1
cg21532618	0.02476791282088885	0.028074061775423077	0.18076551055933365	0.001846135212999826	MAP3K7
cg21572997	0.019036313233934826	0.01974194433681055	0.05250998566911534	0.05852382991716518	LRP5
cg21587460	0.06928683165215802	0.12925336953270097	0.8995487996359335	1.5372501588278082e-05	CAMK2B
cg21599792	0.039165945659762794	0.03440748023101669	-0.18687754978417298	0.03511449731339346	FZD4
cg21605452	0.04242737319544644	0.04284203973875563	0.014031809555765364	0.7884145428227923	TBL1XR1
cg21624739	0.060056516274561676	0.06437268852215798	0.1001279339330748	0.4481875640137417	TCF7L1
cg21656578	0.13467985201487961	0.12945192689432578	-0.057117601117337075	0.12852602218398043	CSNK2B
cg21701125	0.03568342999585917	0.03278377067613805	-0.12227250021438808	0.15069544030714324	PRKCE
cg21706701	0.2533962439530624	0.3134956954478749	0.3070504939530912	0.001019259391351407	CAMK2B
cg21716804	0.025694328616558303	0.031925703060094276	0.3132684354183416	0.06483588299696873	LGR4
cg21742931	0.030512651441891563	0.029479722749374427	-0.049684594227420636	0.3695844806107653	CCND1
cg21749312	0.0676206349947321	0.06394795965609111	-0.08056523523498058	0.4084709166038799	JUN
cg21788473	0.015321544405178274	0.014450602280175778	-0.08443210422189082	0.027564174394836754	BCL9
cg21803052	0.020928956674087493	0.01925552487021336	-0.12022794495163268	1.4708090904450937e-06	MYC
cg21806109	0.03163682480661553	0.09486120427708343	1.5842133711069428	6.659123549229483e-06	TLE4
cg21806238	0.951475514980544	0.9200978417132725	-0.04837924786449095	0.00017608513092711115	NFATC1
cg21813591	0.01709160571600069	0.018300947104926066	0.09863037117283552	0.06299269359060876	BCL9
cg21815083	0.010548771366203356	0.013025316965767952	0.30424350481549467	0.0004043857876571789	CCND1
cg21844450	0.05490608728241323	0.11754646682019763	1.0981931647826129	0.0005915465511896694	PLCB1
cg21879648	0.8679014597104892	0.8811573000634142	0.021868334842195025	0.017564541535036546	GPC1
cg21885046	0.03714142539730058	0.21009946886536335	2.4999714262960198	4.992542279613194e-14	FZD10
cg21903826	0.042369366788744825	0.03537914128428725	-0.26012253611238023	0.0053323373888840946	PRKCD
cg21906830	0.04731227287693896	0.04068784311758119	-0.21761666497186719	0.04839806366697778	GPC2
cg21918728	0.9628636740461956	0.9506015717456454	-0.018490763171447964	0.13503947432733238	ZNRF3
cg21948783	0.1288170232090771	0.19134825035383768	0.5708774507391035	8.00550780897475e-08	WNT1
cg21949625	0.014155148460177637	0.015378624666569257	0.11959960628249773	0.005341604038252338	FBXW11
cg21950287	0.0997089019214143	0.11205641743499017	0.16843105588872975	0.006406181540257087	PRKCG
cg21959223	0.012217992381934642	0.019156492606957322	0.6488261939037285	0.0928257634196475	WNT11
cg21975377	0.09908437288216533	0.09397341736740174	-0.07640482668400929	0.6780946711193756	FZD6
cg21998473	0.07762240232212246	0.09104057108188805	0.230036523921211	0.061551181416955696	WNT2B
cg22063989	0.0652945351695266	0.11339415210689172	0.796312084942463	2.9921611799897476e-06	RSPO1
cg22112133	0.8624520345141542	0.7222914715743132	-0.2558630872437377	4.909667741811733e-17	WNT7A
cg22117850	0.09737550346257468	0.27457456934272617	1.4955672240640343	1.0524210117169557e-18	PLCB2
cg22124479	0.026279382404893664	0.037260044203601	0.503698014728443	0.028732430166608695	NFATC1
cg22125838	0.10948599870869502	0.15441176515855154	0.49603629378727554	0.000683297235794483	WNT10A
cg22151768	0.04510413537831884	0.03763753175429442	-0.26108769308742186	0.00027639768105370345	WNT5B
cg22162010	0.03358777555606241	0.042756891148655524	0.3482207063490293	0.0019698329605529748	RHOC
cg22178613	0.07684531086257619	0.4588682327737013	2.5780507993489983	1.7198204156769777e-56	SFRP2
cg22178761	0.01440737542920804	0.035728869000040187	1.3102827002548445	0.014610970067635698	NKD2
cg22188058	0.014780020630186104	0.014498471031193522	-0.027747517603934575	0.40789350680540803	SDC4
cg22201734	0.0146591904241558	0.016181915193291128	0.14257693583617145	0.028927308741784095	CBY1
cg22271212	0.0395772737986972	0.03820573798516334	-0.05088291082927181	0.5404283250368431	TLE2
cg22284043	0.1297571183947415	0.27632299923520853	1.0905419611028802	3.2912099423445464e-13	GPC5
cg22306173	0.11978813336477527	0.26977820542916403	1.1712888052519572	8.871010438356344e-13	WNT7B
cg22312494	0.10196987083987517	0.13190818688419645	0.3713911679391212	0.012442379310008803	WNT11
cg22321985	0.8408641570268356	0.8864395703009702	0.07614953457013825	1.0490634949460122e-13	CREBBP
cg22331096	0.015651521726572436	0.019733089471940517	0.3343139157451846	0.00027567401869736847	MYC
cg22337291	0.05424959120525371	0.043617294660841605	-0.3147119758782629	0.0032598591101301575	PRICKLE4
cg22344703	0.4934168297308726	0.5325158789575717	0.1100176206337051	0.006973246391137863	WNT6
cg22345522	0.013957323105698622	0.014800341347012826	0.08460817816965151	0.45166794039651637	FOSL1
cg22345911	0.0306341158440623	0.036426726924100095	0.2498581562981409	0.00033519994545066643	CSNK1D
cg22347212	0.42753334344992483	0.4727922584415529	0.145169472250635	0.0022084622649345717	FZD10
cg22372815	0.017523630391782032	0.0936707034532899	2.4182962088423583	8.007973577864684e-06	LGR5
cg22376366	0.9751420273954411	0.9716690243985459	-0.005147381417652382	0.0007485226041647496	DVL1
cg22376688	0.2047860366284681	0.36517564428764754	0.8344731984307996	1.2336494797486394e-16	WNT1
cg22413388	0.05461863164683973	0.28981712140212895	2.407677750864708	5.155174744790973e-16	WNT7B
cg22418909	0.10716304589216344	0.32661852705418487	1.6077991358553838	8.228233458462725e-27	SFRP1
cg22456975	0.012786860805170911	0.014557439564129141	0.18709450562808433	0.039392691103152085	CACYBP
cg22475339	0.9441129870062777	0.9400488422991784	-0.0062238077606462106	0.029392482540902667	DVL1
cg22497460	0.03774132834567521	0.05323387794492397	0.49619946554898664	0.00874875181570934	NFATC2
cg22500428	0.025757995511067888	0.20438860722342075	2.9882225492878214	1.536085650734754e-11	CCND2
cg22506302	0.07366949751799744	0.06381443112596913	-0.20718468748800367	0.0004557933055592518	CBY1
cg22507733	0.05272587590592479	0.052581521134245406	-0.003955278537492907	0.963235377545699	FZD3
cg22510098	0.87671411146529	0.8961603828049073	0.03165048009515442	0.0009445473118438536	CTBP1
cg22525281	0.04615659635188419	0.050694769466131016	0.13530006029508382	0.014952635535222055	WNT9A
cg22535359	0.03444279981625449	0.045083846337130806	0.38840818201899413	0.1322226017590471	VANGL2
cg22549986	0.02408784614425048	0.11946674708635419	2.310231804408454	1.869557956586259e-08	WNT5B
cg22555262	0.07409720659441366	0.10682255729937122	0.5277252672177997	0.0009839642340776882	CCND2
cg22560193	0.31815397085801317	0.3068764257356301	-0.05206730573391015	0.4843303498643934	APC2
cg22587479	0.31808165122188914	0.386565833032959	0.28131697795741817	4.792859659190205e-06	WNT6
cg22615158	0.015058347936810513	0.020244634230331404	0.4269760778911047	0.21235481684208862	WNT5A
cg22626579	0.8255697571323592	0.88878634725544	0.10644653361807678	6.462928168200311e-26	PRKCZ
cg22678952	0.013162803637785072	0.04137298469410894	1.6522222274561582	0.00023029354638498618	CCND2
cg22681806	0.011422917652453887	0.012144957846137837	0.0884262902366361	0.041216908497198876	CSNK2B
cg22683035	0.011915352970405454	0.011663786534114715	-0.030785467946741682	0.6350678477712375	TLE2
cg22709307	0.14503909558914954	0.2638372707902106	0.8632065462031574	2.580496352597004e-13	RSPO4
cg22712840	0.9547884363360342	0.9606990808032079	0.00890351354373247	9.683237550621743e-06	PRKCZ
cg22792432	0.014355803504892302	0.014811427372668908	0.04507659789207626	0.06169879177185404	ROCK1
cg22795583	0.9613544395660006	0.9552746240160894	-0.00915289174165631	0.07201824066668694	CTBP1
cg22799110	0.8096978660103556	0.6519185366549355	-0.3126919778314777	1.2150374808424694e-12	LRP5
cg22813950	0.10840378820684057	0.3403735371216511	1.6507037037426513	5.2601031388547015e-31	FZD10
cg22831607	0.05356656990169051	0.4036023456235727	2.9135297368600757	2.171221183841099e-25	SFRP5
cg22841359	0.011816704512621751	0.012790794472325447	0.11427812951807416	0.007323843785975121	RUVBL1
cg22846506	0.03123029986273887	0.027391552615299665	-0.18921537810655206	0.003154819125929572	TLE2
cg22865368	0.0309252035095927	0.05008216257394932	0.6955137707601969	0.02994832247173281	TBL1X
cg22865720	0.016450418326009502	0.01713563196313216	0.058875128068667675	0.7984633878785408	PRKCZ
cg22866835	0.01539849656074492	0.021731833567393968	0.49702040372089795	0.21215869936862633	FZD8
cg22869239	0.050819737209476364	0.04861900940310343	-0.06386841597510667	0.34483938387975543	LRP6
cg22873562	0.05186205366866358	0.05136253398447991	-0.01396295617062077	0.7913677474448735	RYK
cg22884159	0.01373879479948871	0.0154389412200305	0.16831836509908218	0.08742340901804672	CBY1
cg22884792	0.01434334244437395	0.046828811077500115	1.707015154374259	0.003478608992623077	WNT1
cg22906113	0.938380070906913	0.9149896445047757	-0.03641695844672824	1.047860787581697e-06	LRP5
cg22907065	0.020521397532350043	0.022112723208277913	0.10774772211988858	0.007003029464370473	RHOA
cg22947532	0.05117846965775814	0.10235422007855063	0.9999616725370793	4.6453485435250696e-05	WNT11
cg23000734	0.3534146995477714	0.2706396277108529	-0.38498894934142125	5.32338485855258e-11	CTBP2
cg23030278	0.04915649031176447	0.2056391689354601	2.0646612681701138	1.2890202935268676e-18	PYGO1
cg23039837	0.05452770636382378	0.05018418849331123	-0.11975658508891081	0.14772608819657007	RUVBL1
cg23054883	0.07969225122534702	0.2363152179957445	1.5682011800331093	4.4645009024475306e-18	FZD10
cg23085343	0.15449848490488402	0.08171089348825272	-0.9189923576218172	7.331334771751619e-18	NFATC2
cg23098305	0.8344371333631411	0.7607850152766417	-0.13331453020544282	5.543973594633419e-17	WNT9A
cg23109424	0.9767589080825304	0.9744317778229228	-0.003441325239191098	0.22154123736597764	WNT4
cg23120601	0.24860097656582258	0.3665824386160893	0.5603057105720448	1.0057761943656492e-11	PLCB2
cg23121156	0.09346269332803557	0.4849497173811873	2.3753726501447874	1.275235075963632e-52	SFRP2
cg23128651	0.03120232547949504	0.031270038575348415	0.0031274432246811918	0.9375168838363167	MAP3K7
cg23154059	0.51150523822279	0.5813261615883003	0.18459882165280536	3.2368413164120306e-11	WNT6
cg23161024	0.03909853128927688	0.08295676705174043	1.0852452566249622	7.5780029585057355e-06	TBL1X
cg23165545	0.04093696334695239	0.03948145787404748	-0.052228825938270884	0.6228826318989829	RHOA
cg23170347	0.2753759689795792	0.3981401246174848	0.5318736073440682	1.017753407174468e-11	PRICKLE2
cg23187103	0.01416579729018884	0.01307819796041606	-0.11524803669526283	0.002033444158675793	MYC
cg23191380	0.06345742520018045	0.06419747460759345	0.01672756114716514	0.6710943543461836	FZD1
cg23202575	0.9274741564008776	0.940683246517659	0.020401927974571157	1.0206931400736606e-10	DVL3
cg23207990	0.05475999830809055	0.413281645808092	2.9159309866787906	2.174768191522467e-49	SFRP2
cg23231910	0.06063017190834566	0.06062016969399357	-0.00023802234097976564	0.998400704655292	FZD7
cg23235334	0.013159882074610465	0.06494321959571012	2.3030323476191965	3.2586924190695885e-05	CCND2
cg23246885	0.031143954135148016	0.10161949004149468	1.7061530990753777	3.477275293242837e-05	FZD7
cg23276047	0.024682913581981554	0.026493505129249466	0.10212602608986066	0.24526937295993528	TCF7L2
cg23282561	0.9834826337301166	0.9796004992057906	-0.005706068615686914	0.08778219701553168	CTBP1
cg23291200	0.5226821328244238	0.5432334611830225	0.05563850344835181	0.1084298543391788	APC2
cg23292160	0.15772853759065358	0.4269295235739442	1.4365542246982304	2.722157368555882e-38	SFRP2
cg23360087	0.02207890329166839	0.02458253467269272	0.15496516574289906	0.05378517883040183	ROCK1
cg23385838	0.9877575559758227	0.9864751744764724	-0.0018742326183775354	0.5078392018643736	WNT5B
cg23400002	0.056529188348899875	0.06755667935813353	0.257102433687414	0.12307887521611098	WNT11
cg23419606	0.7706913796624248	0.8213906546015982	0.09191527888455281	1.1975262594384183e-05	NOTUM
cg23422659	0.027125403714230216	0.07523072494284487	1.4716773829058447	1.3052953853005878e-05	WNT9B
cg23439917	0.7742247940619822	0.7883012146686222	0.025994487770801007	0.13853641573235323	NFATC1
cg23460210	0.047340762085180926	0.044277032328489806	-0.0965244019555978	0.39410271566949884	PRKCG
cg23483656	0.11381224891695822	0.14735052243335506	0.37259634111381407	7.43037147167536e-05	PRICKLE2
cg23601523	0.04505129217887972	0.03823285520904837	-0.23675554269393542	0.014772190716602691	NFATC3
cg23633010	0.10747573866471569	0.2621057755752495	1.2861381184287528	2.335875021535431e-18	WNT3A
cg23635789	0.29304891930688526	0.5721680916394407	0.965297527429829	5.494532738880776e-32	SRC
cg23644017	0.024723598540393025	0.02747360326717475	0.15215739375211706	0.11741564425740243	CSNK1E
cg23655615	0.9086650411526479	0.7436377820071067	-0.28914850433856887	5.81249040742925e-13	WNT7A
cg23663760	0.15870087103482247	0.3739956675522651	1.2367115112414981	6.097954754600177e-29	WNT3A
cg23665973	0.035659563828849106	0.03829710731077895	0.10294636871590204	0.6357624297450106	WNT10A
cg23672346	0.04525608785869836	0.03849668440988216	-0.23337768021813174	0.01136292338793337	CCND3
cg23697417	0.024236624792748785	0.2185186248783472	3.1724955420888232	3.925738432123608e-15	RSPO4
cg23698058	0.013251102811598798	0.027381212459393192	1.0470738998414493	0.060955405016337484	PRKACB
cg23722428	0.05425501845575621	0.05867158957665407	0.11290548969079178	0.36882534409969514	FZD8
cg23753457	0.03357773978537511	0.03193364955451876	-0.0724276800557828	0.30775851446539143	CCND1
cg23774448	0.06078215308958574	0.056382987891687275	-0.10838784806632806	0.05284946372349916	PRICKLE4
cg23797439	0.1059116412096644	0.18404908950071458	0.7972294417215183	5.672791516272645e-07	PLCB1
cg23822052	0.042213716528331294	0.08465654373913659	1.0039097382730002	0.00023538834502935714	PRICKLE1
cg23835219	0.346652610698673	0.3857997848701877	0.15436171316634684	0.005919089622949404	CTBP1
cg23844174	0.04537840707875105	0.2228098878407617	2.2957353859211502	1.0240979521090997e-11	PRKCZ
cg23861889	0.020699571746371936	0.02341599099269843	0.17789317580323336	0.0001962489087111362	PRKCE
cg23861930	0.022525822737650886	0.024709068073066043	0.133460798739738	0.005790908288152562	GSK3A
cg23882285	0.028043752639747017	0.028522893604273965	0.02444093372701429	0.6091820315318783	ROCK1
cg23885062	0.06439322997649151	0.061063820574495005	-0.07659116030717388	0.2341625051309594	SMAD4
cg23898175	0.023986270798789882	0.026911892167979592	0.16603495413083105	0.09326576919719164	BCL9L
cg23921743	0.009680257377078609	0.012497782325224832	0.3685548066486458	0.2821440852378762	TLE6
cg23923856	0.06472206582976796	0.2621641867203891	2.018141055543869	1.1221165903004872e-15	WNT2B
cg23937586	0.018074046847522066	0.029644981075072817	0.713868308479139	0.09306737426120025	PLCB2
cg23937893	0.06937134580658821	0.0752248516152646	0.1168694825853353	0.4381501520348007	WNT10A
cg23956119	0.037479182770968456	0.03763827687092195	0.0061110855804239386	0.9243866035676919	WNT9A
cg23989878	0.018646171245992972	0.019315778879066353	0.05090043137937761	0.10207427460512478	CCND3
cg24018760	0.03879503879785656	0.05548660622141761	0.516267395873736	0.03131630346661554	CCND2
cg24020398	0.08095116175973643	0.07952602020384156	-0.02562481074603375	0.6729088949950177	CCND1
cg24033032	0.8869051142533995	0.9141257414709603	0.04361286139770495	0.0009662211710563035	CUL1
cg24035370	0.04886142594727454	0.04141878890041982	-0.238410597828037	0.014015941361241726	PRKCZ
cg24044763	0.10775478829638835	0.1159735513777674	0.1060438459024834	0.04883610765372503	VANGL2
cg24049183	0.34653872006623054	0.34726383627931406	0.003015618596415736	0.938476623281289	WNT5A
cg24059741	0.09631839890380423	0.09713616056919723	0.012197052679161564	0.8000327991421889	JUN
cg24081764	0.04990209159236514	0.13237923166823254	1.4075046115622243	1.8684222492690862e-07	PRKCG
cg24082630	0.03214045901379143	0.042953510652996206	0.4183855167483441	0.10604584611648311	ROR1
cg24090202	0.07927976041158598	0.21005670712015	1.4057543441491007	6.37255214245537e-11	PRKCG
cg24093411	0.13737707795649132	0.28941171130522014	1.0749819995551564	1.107678808812319e-11	TCF7
cg24126144	0.05075171696076561	0.044988911905826476	-0.17388715579262892	0.02609114419847319	PRICKLE4
cg24138964	0.7150077236938321	0.7507916544325274	0.0704537873756829	1.1083824550825844e-05	PRKCZ
cg24150172	0.03982460756578255	0.3086361724254457	2.9541751063957262	4.142533281383653e-24	SOX17
cg24158075	0.931195885226108	0.8862653137182059	-0.07134603247367136	5.112277913833198e-07	NKD2
cg24163668	0.7848422890804511	0.8205917685786602	0.06426190318577854	0.007468346861280275	NFATC1
cg24166864	0.08699346864136318	0.29710769368993034	1.772006970226847	1.0319682786982741e-16	WIF1
cg24202485	0.07977233189385513	0.16493068103305458	1.0478994430542123	2.3740284840630898e-08	NKD2
cg24203315	0.052867608394590385	0.04904100013769685	-0.1083956625675837	0.25801039840984635	CCND1
cg24220749	0.8617870329877664	0.8497482172517709	-0.02029596084107292	0.06134625565821655	DAAM2
cg24277128	0.10122885437588658	0.10052422924003883	-0.01007730146367675	0.7477526603901046	CSNK2B
cg24283186	0.017385859929309883	0.018019701652684638	0.05166069846365789	0.0454629324316064	MAPK8
cg24295479	0.08471274937456752	0.08264712645466768	-0.03561445375754761	0.46590821883469213	PRKCI
cg24307225	0.012305255342587744	0.014433229481317358	0.23011954855464195	2.359573567735533e-06	CSNK2A2
cg24319902	0.05608162354629151	0.31370573592189877	2.4838118875819895	1.3346531869693038e-28	SFRP1
cg24325204	0.015895686673379802	0.025030222236884066	0.6550357599932849	0.06018136941589512	APC2
cg24334335	0.10069735697471817	0.11377316316453993	0.17613447747850924	0.062022815321627435	WNT2B
cg24339897	0.014667219561509534	0.028921794666960685	0.9795616699452848	0.054912488410184195	WNT11
cg24349919	0.08014004588727976	0.07708870164648425	-0.05600390595913468	0.14766168920106396	EP300
cg24352805	0.014255595358923534	0.015468646129326732	0.11781864047533265	0.004724170855517454	FRAT1
cg24373760	0.03447538209763989	0.06304428005825484	0.8707989407663264	0.0007798743712219246	LGR5
cg24387864	0.17780349138326848	0.1119730679254302	-0.667131880508435	4.0112882693199154e-21	CCND1
cg24389488	0.2652484993044017	0.14659385488364218	-0.855519960903952	1.5232991520673688e-42	WNT3
cg24391931	0.9865640043011943	0.986632806682967	0.00010060917843842185	0.9092182731788374	CTBP1
cg24398023	0.01719619188970887	0.019996052358812945	0.21762609543484004	0.00010810184392505516	RHOA
cg24399111	0.9860462748194172	0.985556289040443	-0.0007170817090049469	0.376195781515283	DVL1
cg24400921	0.01889108970544526	0.05207665747594668	1.462930928619787	0.003934114752976375	PRICKLE1
cg24419164	0.04519758910705049	0.04213017018842954	-0.10139207582807935	0.28918580383216413	CCND1
cg24425829	0.022857986886864357	0.027684618081144946	0.2763862691807341	0.0005424501346907717	JUN
cg24488506	0.13049863483532884	0.13944618920795263	0.09567379422940583	0.05571841136703959	FOSL1
cg24493548	0.030111091674960882	0.029621743867148317	-0.023638437498811435	0.8152452903744972	TLE3
cg24494412	0.04760894721388766	0.045383196099096586	-0.06907451265550293	0.22386373507991625	DVL2
cg24522804	0.03602651766609531	0.041490104886491616	0.2037080971575243	0.0031989061837130453	FZD4
cg24523535	0.021756972270786545	0.023360144540042538	0.10257139767372388	0.0014377242489380172	CTNNBIP1
cg24525509	0.0707539351340138	0.07536933818094789	0.09116733560927638	0.47968774507535117	WNT2B
cg24535130	0.1172856504226784	0.2473716320300602	1.0766535506974206	4.774143339142712e-12	NOTUM
cg24537383	0.015294051481902392	0.02775746431976434	0.8599051463651106	0.017447087590172643	ROR1
cg24538512	0.9589672903507799	0.9180016164130088	-0.06298491291348826	0.0005008552967635722	NFATC1
cg24557048	0.41823959049435655	0.6336678832639986	0.5993972623484299	9.314510849640501e-34	PRKCZ
cg24562565	0.03488777210577398	0.033708659421869486	-0.04960221844301583	0.6035907465256672	LGR4
cg24567591	0.14136432633143134	0.14032589905527704	-0.010636795550910301	0.8795147760193164	CREBBP
cg24588482	0.02724596952242491	0.07544001204181584	1.4692870775116595	0.0027779910236547492	VANGL2
cg24591182	0.012586733195760588	0.014134724586261645	0.16733988308697628	3.2998366017288936e-07	PLCB3
cg24599249	0.02710353382243112	0.04739696782376673	0.8063138012110876	0.027275308988594375	FZD1
cg24610866	0.04509008693298508	0.04781578791207175	0.08467675731461663	0.26097821830208423	WNT9A
cg24616138	0.06505996316306441	0.070279846554856	0.11134103592319052	0.00801763413974885	CTBP2
cg24626079	0.025402515712782205	0.23203826989080972	3.191319482495961	2.1044564385234883e-18	CCND2
cg24635156	0.07031312340902603	0.06670423253437871	-0.07601567589544722	0.18540098432729876	GPC1
cg24666276	0.1034360775261105	0.12367105405588097	0.2577683966673622	2.615775994052456e-05	MYC
cg24668093	0.037514940510138664	0.033272101218408325	-0.17315229148258654	0.007511032684405631	CSNK2B
cg24680163	0.05250664735943185	0.05511401472928183	0.0699191427557519	0.34979204464946423	RUVBL1
cg24682634	0.06585747875117029	0.06118616187252322	-0.10614187805722829	0.015164219048109414	CSNK2B
cg24683561	0.020179912142026	0.018991565244438586	-0.08756107910094905	0.08599648629638308	PYGO2
cg24732574	0.051017749351365736	0.06207351124464772	0.28297849975016404	0.048104449403279015	SDC2
cg24776480	0.8059899401396237	0.7616565486495064	-0.08162123756099322	0.0036056313046776444	PRKCZ
cg24813176	0.5462828826963596	0.6166211327002826	0.1747361158736266	1.2363344375474992e-06	WNT6
cg24836175	0.03198658556600897	0.028249146839825233	-0.17925970206148958	0.007566044507505948	CSNK2B
cg24847541	0.08916367646879649	0.20647605894016302	1.2114465004235622	5.541384627111069e-09	GPC5
cg24861253	0.971338942043195	0.9687319306275448	-0.00387730650228297	0.4696170422678837	TCF7L2
cg24879426	0.016025554172746405	0.018576888748317828	0.21313465290583208	1.93622522051155e-06	RHOA
cg24895834	0.021524391758429986	0.14175680808982696	2.7193736492122014	2.4819977422667812e-08	PRKCQ
cg24930197	0.01748439282705156	0.01901035188872312	0.12071753999965792	0.010506287557651211	CTNNB1
cg24942186	0.14209375178162206	0.12606363561846992	-0.17269094193895268	0.007335440086102143	WNT5A
cg24946133	0.07679711244737891	0.0764811226361964	-0.005948366761107331	0.901068098307165	JUN
cg25008704	0.04156021721813727	0.03787523025010203	-0.13394853562864453	0.00805140585074288	WNT2B
cg25009629	0.020154406737163903	0.02340729963280342	0.21586319171168342	0.0005890093191934418	PRICKLE4
cg25023245	0.03593974756572343	0.029303815700176705	-0.2944917429763612	0.0005105080483792459	AXIN1
cg25028035	0.012226396458887805	0.013668475501818357	0.16085308805070755	0.17272280727258596	CCND3
cg25052320	0.025794452615458624	0.02811763947370465	0.12441465129822414	0.02630761102957634	CAMK2B
cg25053252	0.02333901303005513	0.0235995263360312	0.016014350631496192	0.5793401946750789	TP53
cg25060573	0.04318323098282304	0.042675659749670594	-0.01705773334325099	0.7630955590725956	CCND1
cg25070637	0.061411227673891934	0.06891174076831663	0.1662473572477047	0.12236152160453308	SDC2
cg25076767	0.01740739594758626	0.020630627431136726	0.24508729826276895	0.002111449997939622	NFATC4
cg25078081	0.10534286117072163	0.09154537897589947	-0.2025335808679665	0.014094351563673193	PRICKLE1
cg25079799	0.03160586342149052	0.03322109392068682	0.07190735233252553	0.30052162229362883	CHD8
cg25080152	0.05836798136421631	0.07448694900629811	0.35181049650669705	1.591748763179604e-07	MYC
cg25100296	0.9173666365304106	0.8546364680520775	-0.10218756003655703	9.691267187189945e-07	VANGL2
cg25103043	0.28097336052523336	0.2642547737647845	-0.08850381886663744	0.01740466897955244	PRKCG
cg25105415	0.9867961172968092	0.9729483473599257	-0.020388823019846795	0.02555842996346547	NOTUM
cg25116237	0.9327933137156049	0.9270233362875009	-0.008951790521219463	0.22938833347575693	NOTUM
cg25123211	0.029972611070690654	0.026937098044492385	-0.15405033356608444	0.007743125636431297	BTRC
cg25126456	0.013548515553754267	0.04022952337838175	1.570119854629837	0.0004981345396365469	CCND2
cg25132878	0.058898279396928495	0.05074176845232251	-0.21505168794251198	0.026340625987337794	LGR4
cg25145459	0.02426904549574046	0.030582017448443143	0.33356621395262115	0.1618287349380286	NFATC1
cg25156443	0.055731085698208865	0.2857468575352226	2.3581834687029546	2.856644167905379e-16	SFRP5
cg25198579	0.054876417685241506	0.05837334690261267	0.08912348324201959	0.0811675333775289	SMAD3
cg25203539	0.8963281621522948	0.9019706550657173	0.00905347118164162	0.1203056624030323	DVL1
cg25228126	0.14372124964308355	0.34405966530874454	1.2593853878216847	2.1302777103064964e-28	FZD2
cg25235326	0.8232070640804227	0.7820424705506815	-0.07400840388377668	2.300002540055086e-08	NFATC1
cg25242471	0.42727590181506575	0.3943021793633072	-0.11586626746211022	0.11433660849292872	WNT6
cg25245506	0.013437957628942388	0.013745254713047321	0.032619755209619294	0.3498232269877941	CBY1
cg25256661	0.10271742460286411	0.10430563404449136	0.022136150947310997	0.848452670807925	DVL2
cg25302419	0.078613273433794	0.07714943135632897	-0.027117401254323954	0.7717552108378258	CTNND2
cg25319031	0.01701506337769464	0.01814547007175418	0.09279690631568957	0.0015048411137869135	GSK3B
cg25319188	0.9704695726135466	0.975260545492641	0.007104712743291593	0.006439393307849752	PRKCZ
cg25333258	0.014323449448201016	0.02501819088971587	0.8045984975785782	0.08238739802541543	CAMK2B
cg25395653	0.029681448030600688	0.03175099372967874	0.09724026889199136	0.39046977730808974	CCND1
cg25425078	0.1101340559067113	0.15698935725172725	0.5114061067163047	0.007884674418794207	CCND2
cg25431463	0.19286157026574038	0.5151301290022334	1.4173712234962481	5.7166204545694465e-49	SRC
cg25432997	0.08257919633651584	0.06973733870221248	-0.24384706880597445	1.4767934700757015e-06	DVL2
cg25433855	0.12071015332072914	0.10742491586397522	-0.16821838375227385	0.11934103453307077	PPP3CA
cg25454116	0.020555493387974983	0.23289460616067725	3.502081321066205	2.500885491654318e-16	CCND2
cg25466090	0.0342362451520154	0.18088562975024605	2.4014814108083793	3.598547773747025e-11	PRKCZ
cg25595641	0.9718547143669929	0.9411519101452089	-0.0463130515690559	0.007143882947881315	NFATC1
cg25613251	0.012543114428486298	0.012995973172322874	0.05116905990494644	0.7061208740874627	JUN
cg25615024	0.029841467006290298	0.03145321584438564	0.0758890686735114	0.13981427022430157	ROCK1
cg25622597	0.020132174745036698	0.02177340577926823	0.11306406498383566	0.0017385677865937978	RHOA
cg25622896	0.02136887397822378	0.04145481135470815	0.9560286664983919	0.001984177689250318	WNT11
cg25645268	0.044484621647782406	0.26789882593075937	2.590309671465831	1.3273535731266287e-23	SFRP2
cg25741578	0.07162881471009876	0.23611122264072623	1.7208546420470727	1.994516771324698e-18	PRKCQ
cg25745452	0.04343739638885418	0.04108182528033396	-0.08043734892781847	0.22349801775741346	CTBP2
cg25749165	0.2907255105444228	0.25613162653326405	-0.18277226590744874	0.00031633273307678705	CAMK2G
cg25766046	0.10301296187300384	0.16802270964216798	0.7058303585318765	1.930674080508132e-07	ROR2
cg25775322	0.11671338607055431	0.4356491036888599	1.9001965390826951	2.2743288440507438e-38	SFRP2
cg25778220	0.020460056055245424	0.02255061445953014	0.140356646896714	0.00707876484213599	SMAD4
cg25783719	0.026431452234495775	0.14117873087458307	2.4171951584796414	3.2479821556360175e-10	SFRP4
cg25789679	0.018849250181125942	0.019589140524466107	0.055546966046705	0.5482030488678964	ROCK1
cg25826331	0.037184015886000225	0.03595162536579785	-0.048625594119416304	0.45013886016647997	MYC
cg25836567	0.12803277193696233	0.3720401885338019	1.5389453353360882	1.7999439999606325e-26	WNT9B
cg25840926	0.25034460752823423	0.2819857554081806	0.17170690648510784	0.008159042248885336	RHOB
cg25845463	0.4730293923704733	0.6883672724210118	0.5412486775314614	1.3241114161204682e-28	PRKCZ
cg25890936	0.7989861054745271	0.8104918410062053	0.02062724798904679	0.2939624544197485	LRP5
cg25896967	0.017831794491656318	0.019301825852195118	0.11428543038973604	0.0004007336862445795	FZD4
cg25897951	0.4022488753012301	0.406331150573729	0.014567583029779119	0.7867016418524417	CTBP1
[truncated: 130 more rows]
