# Supplementary material for: Regulation of Canonical Oncogenic Signaling Pathways in Cancer via DNA Methylation
Source: Cancers (Basel). 2020 Oct 30;12(11):3199. doi: 10.3390/cancers12113199 (PMC7692324; doi:10.3390/cancers12113199)
Supplement: Supplementary file 1 [file cancers-12-03199-s001.zip › cancers-933492_Supplementary_Files/Supplemetnary_methylation_data/CpGs_Wnt_TCGA-COAD_data.txt]

ProbeID	mBeta1	mBeta2	log2FC	p-val	GeneName
cg00011225	0.035260058085132905	0.25788112490559634	2.8705994254314184	1.004364310782902e-18	WNT6
cg00026186	0.21358808123026626	0.21272805600101338	-0.005820825007923374	0.981737911517055	PORCN
cg00034019	0.018353877311891878	0.0195142371376099	0.08844219622976893	0.027650730977875654	CCND3
cg00039463	0.4573122988888634	0.394518378801984	-0.21308720894228264	0.002252499144207674	CREBBP
cg00048759	0.7093499147614208	0.7578781318769294	0.09546841001573352	0.00024423806750246415	GPC2
cg00050312	0.04199478475139334	0.04772061009319421	0.1844023139652429	0.004088044641888289	PRKCA
cg00052422	0.011817429450157808	0.013315815404292794	0.1722245239455805	0.013476847087483524	CTNNB1
cg00078968	0.043567119532678895	0.1176207480121695	1.4328309336628287	0.005820095658778916	WNT3A
cg00082491	0.03096636789788312	0.027228048667886428	-0.18560858304233724	0.10419156296111216	CSNK2B
cg00082664	0.13818702131588945	0.5710513537627431	2.0469983682400392	1.8810454460258315e-31	SFRP2
cg00083833	0.23130747101440008	0.30473993582990877	0.39776671157194166	0.04652956041569597	NKD1
cg00087005	0.04615949916397594	0.04881850061406085	0.08080041496074473	0.14969065699277648	CTBP2
cg00101115	0.016319612053089586	0.03568989424858287	1.1289088643689504	0.085123509566097	RNF43
cg00113208	0.06288941994418568	0.07540724983926726	0.2618859053656156	0.06981520342514798	CUL1
cg00123055	0.3457381724790168	0.5729366000536668	0.7286956038662963	7.405132337449968e-44	SOX17
cg00126034	0.04940056356651035	0.22029962620252463	2.1568676416972656	5.550649873438748e-07	WNT3
cg00129556	0.06616970652238625	0.07877349153027902	0.2515393417881648	0.0002785724064503276	PRICKLE4
cg00140494	0.9102276498895477	0.9090202244609777	-0.0019150187925145803	0.8123385544907777	NFATC1
cg00148286	0.9187500459428736	0.9157702804600805	-0.004686671064603004	0.7436056654790326	CTBP1
cg00151768	0.5047584441306396	0.7407756866701786	0.553443607356535	6.056199556460456e-11	NFATC1
cg00190674	0.04895374193323053	0.044298252108764306	-0.14416936598353808	0.18377058328079354	RYK
cg00222601	0.022016302497706513	0.02456070813751531	0.15777995977133968	0.01301653615458454	MAPK9
cg00238994	0.09139176211419231	0.09356424044563388	0.03389311861401333	0.4462996220329696	TLE6
cg00255837	0.03831118745775182	0.044692892747668	0.22227968331589615	0.017876534271641317	WNT2B
cg00260655	0.020409350676140862	0.021471969594170328	0.07322424996175945	0.23529789127474357	FRAT2
cg00281967	0.05075089658126939	0.05399584594760172	0.08941511132898987	0.18094990015618811	CSNK2B
cg00285314	0.07205894464856115	0.07685318314856873	0.09292749282635865	0.2592322155085696	NFATC3
cg00302793	0.10804597350760119	0.09426441811755466	-0.19686010272850202	0.05943576454723732	PPP3CA
cg00336800	0.37773798047388313	0.5265067376895827	0.47906614355808314	1.6522217430706915e-09	APC2
cg00341980	0.09617861560071225	0.2185621908824229	1.1842557852285014	1.6523425197734336e-05	PRKACB
cg00347938	0.9757957768044591	0.8405485273940305	-0.2152481263763627	1.0154202221337538e-05	CCND1
cg00356361	0.3805172099431345	0.4420664458328462	0.21630152849601442	0.003251495854229582	NFATC1
cg00363811	0.02869445920380122	0.0302415363351787	0.07575924883207966	0.47959814243148147	BTRC
cg00393435	0.024367280179465305	0.02838108882492635	0.21998470896526634	0.007253908812294473	CBY1
cg00394793	0.015059715176007378	0.018030800238154697	0.2597689428817643	0.39212527042387757	TLE3
cg00402172	0.04680845179356469	0.07494791156473037	0.6791192296305568	0.09467067718137635	NFATC3
cg00433081	0.05493329941614324	0.06254781844549231	0.1872786207494894	0.20355147821068595	MAPK9
cg00436663	0.05492006849522077	0.06443208948012846	0.23044595615507854	0.12255799208044593	CSNK1E
cg00441027	0.9550378644430085	0.911513227598222	-0.06729434053754518	0.009357584135670251	GPC1
cg00445548	0.9638274246316157	0.9246085291265376	-0.059932181043182944	0.01106254016700272	NFATC1
cg00468144	0.018170946032907732	0.019713539025886326	0.11755326352902887	0.025216839996520548	WNT2B
cg00470766	0.082140892069083	0.24154692850870593	1.5561309871761955	7.878815670346484e-07	PRICKLE1
cg00487870	0.027940395560418062	0.0326791941194625	0.22601996099896132	0.5030185711881696	FZD6
cg00500400	0.06444819131847314	0.07334632771237334	0.18658486397850801	0.0021820907348729414	EP300
cg00503804	0.03842235163730052	0.043600907386319554	0.18241233774723598	0.22383782712321681	NKD1
cg00504690	0.021059611542759413	0.02525955238019701	0.26235024839439586	0.5287804115042658	ROR1
cg00542041	0.9804114146383377	0.9681013569651395	-0.0182291804320713	0.08680057589019323	DVL1
cg00543485	0.014178851206025344	0.0196707600497599	0.47231205457201875	0.43291715758808647	JUN
cg00553149	0.4992088236611733	0.6170117372856551	0.3056544992427059	8.064238013955889e-12	GPC2
cg00569244	0.022764753345072542	0.048825835907899295	1.100842915630424	0.0880258784785426	JUN
cg00576108	0.9272277138451117	0.909323726683365	-0.028129690502021187	0.13748246089281757	LRP5
cg00581422	0.10507448901111947	0.40294167816051185	1.9391585974440786	2.917491455963805e-13	RUVBL1
cg00585572	0.06895779185856324	0.07892677124022879	0.1948011545268403	0.09244846468725289	RBX1
cg00593962	0.019553121681568152	0.05670043216914347	1.535960777311982	0.06518249304537746	FZD8
cg00594011	0.3140031648205588	0.6456751699775488	1.040029447975957	9.780740768023781e-30	DKK2
cg00594185	0.03866482016068663	0.04263168528733294	0.14090458534259656	0.003968229440738101	RAC1
cg00611675	0.08524536038358353	0.08675630907794422	0.025347361669907482	0.7849065531295742	MYC
cg00613753	0.040358782322371646	0.05614951540962766	0.4763909246151069	0.1559685884356459	PRKCQ
cg00625653	0.12994170365012475	0.36062786812480063	1.4726463623399175	1.8706860293539233e-09	WNT7A
cg00645593	0.12224949749724826	0.1383388439683198	0.1783777706348977	0.2189709985881194	FZD8
cg00653281	0.9515758412156082	0.9478088666124024	-0.005722487584697215	0.13246429855856912	PRKCZ
cg00685723	0.0364561800790379	0.0775304100002572	1.088598892243753	0.013767598695662553	WNT10A
cg00690311	0.05159813269574418	0.26631266354495664	2.3677302709037984	2.191848619540459e-06	PYGO1
cg00727673	0.2974182117835788	0.3056788464829945	0.03952372811434154	0.5410846477872788	PRKCD
cg00730653	0.029168448444401824	0.21782726640510935	2.900704001700162	3.9702278005035735e-06	WNT7A
cg00735196	0.036672240857108095	0.04213114933248511	0.2001988483604212	0.04928372513590735	SMAD4
cg00735962	0.031387689959470715	0.21296805582764247	2.7623662895607923	3.798461184579718e-05	PRKCB
cg00747661	0.045568560506524684	0.04518950234953649	-0.01205112771082937	0.7986662984344199	CREBBP
cg00767644	0.041797178150831955	0.046957497966812985	0.16794999442156963	0.3259625479623487	CACYBP
cg00795626	0.01629191629507716	0.016864596325032098	0.04984147891296986	0.2049866145721373	CSNK2B
cg00809614	0.06478856902411069	0.08139719593022077	0.3292398020731934	0.07859896650981307	WNT11
cg00814733	0.07143317897181195	0.10480588404232455	0.5530534836069667	0.05237015716493175	CCND2
cg00820581	0.1005025926004305	0.11095621313097481	0.14275773714181308	0.20823999838931695	CACYBP
cg00828602	0.0468859062037563	0.25875611732418313	2.4643667479748657	5.378230487723641e-07	WNT5A
cg00836119	0.053714947586485484	0.05736849507038774	0.09493506108332678	0.09180791372453806	CAMK2G
cg00850756	0.014561816608554374	0.01858424004841776	0.3518893492015452	0.5991327451330264	CCND3
cg00854995	0.05452823313781169	0.05461529907555909	0.0023017327864586078	0.968999905850456	SKP1
cg00857137	0.8697246141221363	0.7592743796050784	-0.1959373367334436	4.074268954274229e-05	TLE2
cg00858899	0.08853028567690752	0.08986129483661638	0.021528773301614745	0.7379110021792297	CCND1
cg00862894	0.33013423137455555	0.5404598242362035	0.7111346390879039	6.264328698705919e-16	RSPO4
cg00863353	0.08121596706252039	0.07607248827147986	-0.09438859395541528	0.3522516830709618	PLCB4
cg00866690	0.9129363978216359	0.7416684690006248	-0.2997399183130469	1.1657162980594664e-05	PRKCZ
cg00871787	0.41486010803617357	0.5775389069235215	0.47729320174330375	3.22699236362843e-08	NOTUM
cg00888007	0.035537036903083845	0.06068997095021771	0.7721347363525326	0.08056453710141975	CCND2
cg00908526	0.10960988451499842	0.38299602695705776	1.8049515212742577	1.3337216417493941e-14	CTNND2
cg00910695	0.08478508113328084	0.5935083978054806	2.807386109136986	1.1191532644262989e-52	RSPO2
cg00919118	0.02340364641062369	0.038245940158703896	0.7085732857825561	0.19650979128668272	TCF7L2
cg00928478	0.04995219275190987	0.053670920719987816	0.103592628224989	0.20844060508620219	FRAT1
cg00937392	0.7571669604287165	0.8144430153983153	0.10520230111943536	3.735734967382643e-09	ROR2
cg00942997	0.9044378591954076	0.8730973097522279	-0.05087892742360264	0.0038287422550155026	WNT5A
cg00952201	0.9502763710833575	0.9219872670954018	-0.043600330051720586	0.01740981413359325	NFATC1
cg00953256	0.5846002114463711	0.425554743551733	-0.45810561817620293	6.083721818186289e-15	CCND1
cg00981070	0.9245435343880056	0.9247089315637834	0.0002580693445610896	0.988949664240412	PRKCZ
cg01010868	0.014507483830976574	0.015936753051018146	0.13556040407451395	0.0340143140058558	PRKACA
cg01021485	0.03071390539898188	0.03163912122727851	0.042817561122545714	0.37524888362532505	CSNK1G1
cg01024113	0.021443932654094125	0.023826911503251624	0.1520224489849642	0.00903325538794415	TLE3
cg01043019	0.06694247749369761	0.5333874952434254	2.994190152441121	2.665614506500851e-21	RSPO3
cg01044261	0.040739114104562234	0.16743483866468573	2.039113231444188	0.0002797015012801403	CAMK2B
cg01045337	0.32775961689288363	0.2749097436792684	-0.25368007013775973	0.1333928738846598	AXIN1
cg01051310	0.03634567867777002	0.38446034887861125	3.4029790641272872	2.793671561258841e-13	WNT3A
cg01053259	0.93242975410604	0.9208603019499053	-0.018012731493108423	0.11919917996666578	WNT5B
cg01062029	0.04318505398582075	0.14577813253647398	1.755170326023508	5.491614885658474e-05	ROR2
cg01067626	0.016075646083924897	0.01670615449324956	0.05550296384105768	0.6005352065881571	SKP1
cg01080781	0.90758458970515	0.9131958355237051	0.008892167371410112	0.13386532075733065	PRKCZ
cg01082091	0.8140231712249788	0.7926362944568285	-0.03841083231784874	0.04335631098633535	FZD9
cg01103590	0.01762609087353138	0.017660714484514683	0.0028311618117252343	0.9899280542525679	LGR5
cg01109065	0.5307701734594892	0.5715150247283838	0.10670412539604056	0.04995369367516583	WNT5A
cg01116966	0.041979737684697094	0.07599796898353102	0.8562677117922771	0.00032359154272272123	TCF7
cg01166979	0.09689185630259427	0.3339964013591324	1.7853852402097377	6.6619252478837e-12	WNT7A
cg01188592	0.14704448979506937	0.4722150582678297	1.6831913247365802	1.2629067581138075e-19	RSPO4
cg01195198	0.0577126243553567	0.058427842507180694	0.017769081745406333	0.7970796473865946	ROCK1
cg01243968	0.07506444934911068	0.09234071518226139	0.29883709949666615	0.3374744181085656	MAPK10
cg01253725	0.6623406330047775	0.6592308334292643	-0.006789645237461786	0.8932373056627899	DAAM2
cg01277331	0.18264364338621117	0.19777223872635652	0.11480838539076159	0.3565816232196495	WNT10A
cg01277438	0.2753870906476479	0.3527701316789968	0.35726748436993466	0.0003478936026769585	NFATC1
cg01277844	0.06271047511539635	0.0783328896121321	0.3209117287881609	2.225633162111884e-06	PYGO2
cg01289643	0.019550460594598675	0.0666302469760884	1.768974644428592	0.0469104428762084	PRICKLE1
cg01291833	0.053054809161307274	0.057267878594068324	0.11024263151622203	0.11462786482201369	MYC
cg01299369	0.04299763191300569	0.04496466176385073	0.06453441057941046	0.171322225167915	BTRC
cg01301637	0.027811362157975066	0.1542652302189234	2.4716666175420468	4.964807713665715e-05	WNT7A
cg01303059	0.93212977409185	0.8448275131129178	-0.141874006432061	2.978315520539776e-05	ROR2
cg01311674	0.13449434988703154	0.16282922088501767	0.27581405855065233	0.07811461600475547	WNT16
cg01313514	0.12372599522449146	0.3740594958466767	1.596119108533574	2.1095930701577679e-13	WNT3A
cg01320780	0.03760649541747024	0.05127070512763008	0.44715287268514486	0.012575519802373704	PPP3CC
cg01372608	0.060053999083206834	0.0593608333183006	-0.016748975373093073	0.7714843868492431	VANGL1
cg01374266	0.7665623768186588	0.7486295097696172	-0.034151273765202085	0.12282461174971229	WNT7A
cg01398428	0.8358758121222117	0.8127383836313957	-0.04049758310168994	0.3839723707233119	LRP5
cg01406280	0.06102663026390369	0.057618168916998475	-0.08291511770221995	0.2663828643442175	CCND1
cg01419675	0.04989750314921742	0.050356879921769876	0.01322127192174164	0.811606043027719	RHOB
cg01435493	0.095222723398565	0.11213112447836836	0.23580898959920765	0.019350670573889447	PSEN1
cg01445942	0.029822529122171725	0.08044372510427993	1.4315772783549006	0.026611355495433902	FZD9
cg01458961	0.1655374866952933	0.1706520846436913	0.04390007945396943	0.5590603234090337	PPP3CA
cg01471384	0.13949017684865536	0.5029000001137025	1.8501080253136621	3.7392516128676064e-29	DKK2
cg01475008	0.9384346907984973	0.9405550860883802	0.0032560954887647193	0.43700258149767857	LRP5
cg01480180	0.7297385983222137	0.8061656132412715	0.1436964820078472	5.786709115592236e-09	FZD1
cg01492989	0.03464169382309406	0.03701030574285242	0.09541758072798656	0.16131292003607178	GSK3B
cg01495122	0.3212862368427379	0.5902007898797467	0.8773466711409372	7.250751971451484e-43	SFRP1
cg01512155	0.09817325530490187	0.09940288626187271	0.01795768835314039	0.864779656300469	MAPK8
cg01514831	0.9011262931161048	0.874731953108117	-0.042888319303963765	0.054772882956147774	NFATC1
cg01520463	0.06247499986993757	0.06117219038706608	-0.030403057857661994	0.5272263644248338	SDC1
cg01528425	0.057675445083549014	0.057742959911495514	0.0016878299189583606	0.9862371354856656	APC
cg01533409	0.7496223792902142	0.66794406478263	-0.16643673092104072	0.0001842600747868073	GPC1
cg01568919	0.4750818891480352	0.5927260808143506	0.31918932954957047	2.0501124354662045e-07	FZD10
cg01576340	0.022075044556512647	0.02466953622792515	0.16031424428726068	0.00032098120852207864	CTNNBIP1
cg01579206	0.014258988491283694	0.01529852514612036	0.10152093360110345	0.6525967631785139	CSNK1A1
cg01588388	0.08701331479866334	0.12780021815040818	0.5545822144024994	0.09103618045160065	PRKD1
cg01604628	0.9283347464549562	0.9259804131080867	-0.003663440760571237	0.6240889284727462	TCF7L2
cg01609081	0.8582124893072274	0.8633368849883175	0.00858873080448748	0.2911425382107629	CTBP1
cg01618834	0.07374683370305615	0.07771281818816277	0.07557147172328435	0.07803242977090785	CSNK2B
cg01620729	0.04421822336800908	0.046524118077732754	0.07333774180643424	0.19911770784365912	LGR4
cg01622344	0.04732028220560633	0.04772581876510213	0.012311270588191864	0.8716764747702515	LGR5
cg01623343	0.9748583307041552	0.9709607023158158	-0.005779670742481661	0.16804260114812083	AXIN1
cg01657329	0.8671051961111944	0.8643172717657404	-0.004646038939971109	0.5583221167974131	LRP5
cg01677987	0.9345913450235185	0.9388333985241331	0.006533489032950328	0.22300227724757776	AXIN1
cg01684881	0.12215133758786989	0.4743956440236211	1.9574211013238076	3.692048011976914e-45	FZD2
cg01707559	0.15715346774278785	0.28853438445192087	0.8765691471853295	0.005012683423489968	TBL1Y
cg01725608	0.0711425482933137	0.18097922357809446	1.347039528257781	0.0010661855870396774	WNT16
cg01726854	0.016663214704208385	0.04424114751636302	1.408722050868257	0.0843700771714096	RNF43
cg01726902	0.013247702320092182	0.010649832422750428	-0.3149114309830834	0.04641803163691177	SIAH1
cg01728055	0.9138754182948017	0.9165605867439288	0.0042327423342380256	0.5375949069839792	PRKCZ
cg01733439	0.28089063744554893	0.281397415803187	0.0026005419006707837	0.9906476637644371	PRICKLE3
cg01749530	0.042328328209886655	0.03889882390268279	-0.12189697311714796	0.30146471364733424	PPP3CB
cg01755728	0.08946275327903035	0.0769851416839373	-0.21670712988985052	0.0012853242962422445	RHOA
cg01776877	0.04291921726709318	0.04167017189466288	-0.04260871404597674	0.7208488530793044	FZD4
cg01822532	0.8839359007768909	0.8779482067054404	-0.009805922833804786	0.22243764013834935	LRP5
cg01830294	0.31092702021313096	0.5726610532106123	0.8811054934641182	9.111253982017121e-29	WNT2
cg01869067	0.07209375494511745	0.0810891019668398	0.1696337425900627	0.2551923962884606	WNT7B
cg01869661	0.03638250255945164	0.03756291826733049	0.04606436874001243	0.4607494194981895	CSNK2A1
cg01889773	0.9159690425670638	0.8937014306763933	-0.0355059058691512	0.017138843708570894	GPC1
cg01909487	0.06824572756713237	0.0678432800513271	-0.008532808607605618	0.8434634262007604	JUN
cg01942863	0.03976533169187555	0.0975222686601671	1.294220482926558	0.03217281067421755	GPC2
cg01943657	0.031040373956829185	0.036309684949521095	0.22620847386979037	0.18818081771974787	PPP3CA
cg01953119	0.040328466968525496	0.041781518278287716	0.051066354042780475	0.46500058979170145	SDC1
cg01956865	0.12199768258197102	0.14292188000367442	0.22837305326059834	0.15787780179884517	RAC3
cg01962428	0.10115638711869242	0.5160834739276116	2.3510170172224067	2.028316222667829e-39	DKK2
cg01984656	0.9607439247419689	0.9701789803486061	0.014098974362865209	0.007939038102612908	CSNK1D
cg02007381	0.0201260350893692	0.022599974583737557	0.1672581666947569	0.3722580417931063	CCND3
cg02017282	0.2600835712073844	0.5270305744515794	1.0189113879619347	3.559615237929138e-29	WNT3
cg02045224	0.03755625957845359	0.029246200043794936	-0.3608041970756023	0.010865451546193792	TP53
cg02046995	0.05573627759136722	0.04979605228438019	-0.16258528037573533	0.05725092489399875	EP300
cg02067983	0.1111743382765559	0.2464174846019542	1.148280808764937	8.508082333278276e-06	WNT1
cg02085648	0.9010506064189862	0.8179619453537649	-0.13957441037474888	7.210088543151807e-06	CAMK2B
cg02086790	0.642185755580352	0.5348336803309444	-0.26390034498097936	0.001989908401801452	AXIN1
cg02096607	0.021994340585636003	0.039954179055603126	0.8612140631528113	8.015869837233585e-06	LGR4
cg02102829	0.017989374189483685	0.018097360121200327	0.008634266090236304	0.9319072127802552	CTBP2
cg02107564	0.05804924296240401	0.06275200556505504	0.11238431599107047	0.36170106783381295	EP300
cg02113385	0.708553538499148	0.6559451257285188	-0.11130173905570391	0.03816825816691638	NFATC1
cg02121118	0.04021610379777682	0.04554453981114928	0.17950478656441618	0.008615143344962307	PRKCD
cg02125191	0.04208358972975228	0.04948906326433438	0.2338519631863914	0.006280541781947933	PRICKLE4
cg02142074	0.6425040107747527	0.7171355471996584	0.15854037109547586	2.9402002584459956e-06	SRC
cg02148787	0.28676115314016476	0.5676379334713602	0.9851214046585964	2.53530441667845e-32	TCF7
cg02166782	0.049025953137086555	0.05031719567650293	0.037505840054941626	0.43152257820842577	TP53
cg02167865	0.041740178017897436	0.03992911061789241	-0.06399581576844593	0.2853843664202143	FRAT1
cg02169981	0.7613157591780704	0.6164272957518253	-0.30456419556296976	3.3829662724880844e-10	WNT11
cg02175741	0.0927408075117601	0.18764271373471855	1.016712077006682	0.0029655227405378623	WNT6
cg02193650	0.04440266488834304	0.09188523019320848	1.0491867140592241	0.019045731920254966	WNT1
cg02214745	0.19061916202503976	0.3817309065529607	1.0018628442782935	1.3797926760477693e-06	FZD10
cg02221422	0.8097430186638855	0.821068818847968	0.02003902361596961	0.15745517727461283	LRP5
cg02222728	0.38585855978146427	0.562151656243402	0.5428872801233682	1.47381697908631e-23	SOX17
cg02249648	0.03603865219523698	0.04050656841857653	0.16861081288703839	0.06478650703964267	WNT5B
cg02255700	0.07251043240949011	0.07639760965520108	0.07533892238188225	0.18385228476463722	CCND1
cg02263932	0.39594334163254696	0.4494559135413433	0.1828856113675719	0.056831020570881394	NFATC2
cg02273769	0.03466724798645359	0.037978920876411144	0.13162559904051743	0.0367019642122156	FBXW11
cg02286547	0.014677428297368874	0.028803628493749435	0.9726513556481184	0.28317151898093357	WNT11
cg02291403	0.07481508590005093	0.18566568447246867	1.311306081654432	6.0379271254372465e-05	FZD10
cg02293118	0.05689246922125058	0.39930613484922484	2.811185634679194	2.0949198592266415e-15	CAMK2B
cg02293396	0.9377205971885847	0.9347519527219974	-0.004574542082003256	0.5394462879148012	PRKCZ
cg02305135	0.23659907871356967	0.5423823182288634	1.1968656910770197	5.687109427626468e-22	TCF7L1
cg02339674	0.02720809786371877	0.07350450723866826	1.4337966172487149	0.031288015450616956	JUN
cg02341811	0.021894553062905723	0.02012402414859251	-0.12165317416701721	0.562477837034413	PYGO2
cg02347356	0.4210518383538751	0.5035541142577379	0.2581489617210961	0.00025319811378704657	PRKCZ
cg02365397	0.46400345979924207	0.6160431289883195	0.4088957943718986	3.008953620324992e-08	PLCB2
cg02383835	0.0747578662207611	0.09270484025259516	0.3104192745007056	0.03372113720867535	TLE2
cg02384251	0.6989886857549567	0.7201569994744478	0.043042355404010295	0.17079617817827344	CTBP1
cg02386310	0.13977081162949362	0.14028726785625512	0.005320965445222346	0.9821776409480526	PORCN
cg02403294	0.06093642951289103	0.07078353145281814	0.2161087711373472	0.011259971241335789	CSNK1E
cg02424378	0.01859077599897014	0.10922011368592219	2.554579667341381	0.003557509922216833	TCF7L1
cg02442693	0.7552527136419568	0.8456685021719639	0.16313278230799455	1.5673071824937475e-11	GPC3
cg02456219	0.05220825243104152	0.053519956242406	0.03579906833684473	0.5374816793652958	PRICKLE4
cg02481000	0.740891872901226	0.6708991316701298	-0.14316713192928027	4.609515803782021e-07	PRKCZ
cg02493211	0.2714988772002607	0.21342756866210466	-0.3471996890654918	0.013465752741767912	BCL9L
cg02497175	0.059707628046360955	0.05865963849325488	-0.025547077043059856	0.6255376488336707	NLK
cg02502307	0.16572193356923637	0.2520921705875692	0.6051867538015233	0.007872572009865322	NKD2
cg02508567	0.10167792586277379	0.31817996528802817	1.6458364908322998	6.291187644109195e-09	TCF7L1
cg02526331	0.029975984309156625	0.03327000435888543	0.1504149276309048	0.24604284180859132	DAAM1
cg02533419	0.04782549860803298	0.04757193376225159	-0.00766933863838113	0.9717682485751756	JUN
cg02557695	0.11255129344578226	0.508936158990979	2.1769020594026736	1.0642051688598744e-38	FZD1
cg02559423	0.013361502695417275	0.014799283970654668	0.14744510707042666	0.022588481575454313	PRKCD
cg02560730	0.3002789590257864	0.30519953488387075	0.02344937680350434	0.6583685000999483	CSNK1E
cg02579136	0.017748420889527893	0.026256316274295054	0.564973851233794	0.25754785407532477	WNT11
cg02591871	0.02064936526661274	0.019064831260642658	-0.11518367375516932	0.4950051539427436	PRKACA
cg02614683	0.9858206275635977	0.984082961866082	-0.00254522337865008	0.08959774201487114	LRP5
cg02627875	0.7992549304385901	0.8495477940556853	0.08803937444191955	5.709848276260909e-08	CTBP2
cg02630105	0.10183670292394112	0.09705175626979402	-0.0694313906454445	0.5739344895485757	PRKCD
cg02631622	0.02664362752244446	0.027437222676273115	0.042343934267835705	0.40008948495855046	SIAH1
cg02640558	0.02788687510284002	0.02742325706426277	-0.024186350108950667	0.8573242931719598	PPP3CC
cg02666504	0.0498539788855526	0.19278254576183135	1.951193881102778	9.195461189925145e-07	PRICKLE1
cg02675550	0.8806309701247278	0.835581527032825	-0.0757569842463032	0.05074107362314712	NFATC1
cg02687417	0.03594732090828159	0.035725252228352024	-0.008940055992346383	0.9240882105899888	SDC4
cg02690609	0.024329818053126423	0.26928469540693734	3.4683348012302075	3.278708917123063e-18	RSPO3
cg02694676	0.133741343865309	0.13287153088211937	-0.009413493858499298	0.7727048400446779	CCND1
cg02695467	0.15787287772812184	0.398704770357965	1.3365575266468679	3.101251957459722e-11	APC2
cg02708401	0.0531863716308096	0.16334216995925538	1.6187687738719465	0.0013744980062607754	WNT5A
cg02714192	0.9500948667620326	0.913608375558833	-0.05649569666268848	0.02705682240485494	NFATC1
cg02716123	0.027068444051162387	0.02854186698389146	0.07646774672319474	0.3306714154318432	CSNK1A1
cg02717486	0.04857557817384345	0.04795395720961819	-0.018581294853485295	0.8793055727171293	SKP1
cg02723533	0.9781972260340397	0.7757453637514705	-0.334542203994348	3.7780461778208506e-08	CCND1
cg02763290	0.8496112213172617	0.7538172680460183	-0.17258797692015881	6.752670816033334e-05	NFATC1
cg02765328	0.029895135638050307	0.04100816385340987	0.4560003916231075	0.2460998583359546	CCND2
cg02765363	0.8631732789356525	0.9313159238122531	0.10962044187144367	4.0688539986155956e-05	CSNK1D
cg02771661	0.04267809689316861	0.18262143975261033	2.097288397749515	2.2066500210051597e-05	WNT1
cg02796773	0.028825604139441418	0.047563011712153755	0.7224892252821902	0.2832869528251066	MAPK10
cg02810043	0.05866265739419299	0.11558430682863811	0.9784312016308125	0.02576767637757329	TBL1X
cg02839557	0.03506956556587538	0.21116048284399752	2.5900484059990023	0.002562603225261059	TBL1Y
cg02839875	0.7940400722655716	0.7720604224332895	-0.04049805762262404	0.051321551990405875	WNT4
cg02842899	0.028494881349246978	0.03219049952893971	0.17593217917836831	0.23266843651118135	TP53
cg02849693	0.6753194235548411	0.6596025043746728	-0.0339731765409903	0.6675077197371959	PRKCG
cg02870946	0.30579924011895054	0.3344272580511615	0.12910761972768517	0.37311675910501196	NFATC1
cg02872623	0.11748535826280387	0.11998620759305745	0.030387607065543974	0.4913505590455509	SENP2
cg02873990	0.7906883145965536	0.7738961709978854	-0.030969081922171942	0.050725988756205334	SRC
cg02875487	0.854915886003348	0.7845803208620017	-0.12386133255225382	0.0030691351542969933	NFATC1
cg02889418	0.9676378207233791	0.9546571570152408	-0.019484443364911883	0.06618432228723499	NFATC1
cg02919422	0.4628440111293561	0.6396796266491627	0.4668234805286032	4.3873644371072803e-23	SOX17
cg02919794	0.938662751925474	0.923678779674626	-0.02321568688836807	0.08064332401028572	CSNK1D
cg02921122	0.49139535274980434	0.7847874622784001	0.675417779491619	6.1034100572099276e-33	CTBP2
cg02935351	0.9312222677865428	0.9537483240194421	0.03448305976229434	0.14786880670750258	WNT5B
cg02943769	0.016413895756879668	0.018403311893367375	0.1650477236440007	0.00933161608420766	PPARD
cg02951880	0.9680368152036158	0.93600868859141	-0.048539993546092196	0.026283858683852763	VANGL2
cg02973263	0.12725872448815903	0.12179974549755132	-0.06325344795519323	0.12719055189070894	PRKCI
cg02980000	0.9721433385639037	0.9748678261901254	0.004037580702118468	0.2982177841719964	CTBP1
cg02986938	0.038019889596823495	0.0325968251514917	-0.22202288621332952	0.08783212172300074	CACYBP
cg02993533	0.09776694371853167	0.07987943824037892	-0.2915225666448559	0.12901858683246883	WNT7B
cg03000846	0.4204200411974407	0.651645321459127	0.6322555023091249	5.258273418501412e-25	RAC3
cg03001116	0.027837120724641815	0.06489543784364399	1.2211070634630423	0.05008066839810741	ROR2
cg03001333	0.7745526817027423	0.8617662253852308	0.15393318880497528	2.1933328123249792e-11	PRKCZ
cg03003858	0.02056112036868365	0.017779735068067497	-0.20968505160625023	0.34922488217015	MYC
cg03013298	0.02249650167558559	0.13902171707296798	2.627537691711749	0.00032053860141380123	CAMK2B
cg03027661	0.13072979228176423	0.04526598742386689	-1.530088626812794	1.7180514138767365e-24	ZNRF3
cg03028685	0.023994193513049294	0.026338539531040685	0.13449002818277064	0.033252361820248544	FRAT1
cg03039399	0.01809515629134515	0.020612506159236856	0.18791635615667554	0.015336056417829185	CREBBP
cg03045831	0.03081277763947566	0.055717194066375555	0.8545938642420426	0.13349700825024097	MAPK10
cg03055499	0.03500369559336079	0.03664561001996379	0.06613313445198377	0.47337631542364134	PRKCA
cg03064228	0.9242776765674968	0.9225393772514937	-0.002715847287835273	0.7673904556177534	NKD1
cg03076047	0.03692418567691686	0.03104371227075279	-0.25026501598654216	0.13745589567480376	MYC
cg03097111	0.027817391392822917	0.03141707061730656	0.17556153161801857	0.21289805524411978	FRAT1
cg03104704	0.05592975805793523	0.05856227111493086	0.06635541464847117	0.43853770486213084	SIAH1
cg03149699	0.06964457652180989	0.2992023667469353	2.1030386728916275	7.369181589076547e-10	PRICKLE1
cg03156893	0.13265192062054795	0.5074227336858731	1.9355425928575292	3.1658592514924994e-38	PRKCB
cg03159156	0.8548921727496959	0.8508644262617651	-0.0068131885722108555	0.3982604430803325	PLCB3
cg03165176	0.6552628825330303	0.7857678964798249	0.2620294135491444	1.7560541805104028e-10	APC2
cg03186851	0.03927297711012928	0.24592359814509884	2.6466013070117915	2.7894833902859707e-08	WNT3
cg03200095	0.9698693321219367	0.9719529819320769	0.0030961353982021577	0.44964263900043966	PRKCD
cg03202804	0.11327578905724263	0.5806880060994387	2.357923695583523	2.8397579482133864e-32	SFRP2
cg03217795	0.02334169467991907	0.4327271305275341	4.212476361569792	7.487706123457365e-25	PRKCB
cg03239925	0.7441077420289369	0.7290387643909761	-0.029516001990333062	0.5605286236229823	NFATC1
cg03244432	0.15929248615861788	0.16254632567442007	0.02917272816924743	0.9100612255410473	PORCN
cg03255741	0.018865209216969606	0.022554556471206723	0.25769081629546836	0.0021495660277060726	SMAD4
cg03256465	0.02580579427141591	0.029006336508916163	0.16867305938694535	0.23233297722604446	JUN
cg03285823	0.9017582710665736	0.8489965389429651	-0.08698207826040708	0.009609826390159941	NFATC1
cg03306374	0.021487859998288887	0.421362045250626	4.293466652018155	2.84981326659316e-13	PRKCB
cg03306486	0.03139523497557406	0.5164293241524267	4.039953407590151	1.5019251012112266e-24	APC2
cg03309180	0.02462716096048782	0.02779081277506733	0.17435770612854803	0.10638136888749733	PRICKLE1
cg03311339	0.03238336739741099	0.037887661544531104	0.22647508569054114	0.04946393204049442	PRKCA
cg03330454	0.027494476121667562	0.03129918412321258	0.18698325304858013	0.02238984533347553	AXIN1
cg03346079	0.08364651946502372	0.2908421180954811	1.7978587912201411	5.176280742083614e-08	WNT7A
cg03364015	0.10127894086650584	0.10426201429758429	0.041879414721186635	0.589321526999188	CCND1
cg03423524	0.03263446713100544	0.03381326779739353	0.051192965990691564	0.39664927325274024	FOSL1
cg03427564	0.04163596727376056	0.045690332037024946	0.13405858622933373	0.04390699643705321	EP300
cg03432598	0.9043051415830702	0.8319975136115145	-0.12023044946810126	0.00015211050339130968	NFATC1
cg03456872	0.021492024462312576	0.01966319633863297	-0.12830352810502668	0.6799741569730278	ZNRF3
cg03456968	0.05088779414054425	0.31451666723922794	2.627744911595165	1.235940881945259e-08	WNT9B
cg03498895	0.1510248207815017	0.17936669795478227	0.2481263831756998	0.009814933543257387	MYC
cg03500911	0.011299323545516821	0.0127020611462882	0.16882621449474622	0.0010857887435628704	SMAD4
cg03509412	0.1983990925554693	0.539698604720404	1.44374853043232	4.1789223895436237e-20	WIF1
cg03521085	0.93262469109775	0.9241777028833119	-0.013126342485723324	0.08619012169926521	CTBP1
cg03536785	0.03527256168538038	0.02988622784733803	-0.23906554019482887	0.09761674144634633	CSNK2B
cg03562266	0.06070493671199245	0.25244574538649606	2.0560876122652907	2.5127819780097954e-07	TCF7L1
cg03577460	0.05333349006637316	0.06438802435706707	0.2717506448942999	0.004242541447469903	NFATC4
cg03578458	0.0713012598280024	0.07220211670016519	0.018113564242740795	0.7017780489915791	TLE3
cg03586564	0.41635465737836935	0.6128441145189998	0.5577071887373565	6.710904471137234e-10	NFATC1
cg03610227	0.05443109425681182	0.15359604114866143	1.4966380871655944	0.00035881972495595987	PRICKLE2
cg03614664	0.03789986090800492	0.043146419232017445	0.18704827981684147	0.004794305382587718	RBX1
cg03654588	0.9108894638405113	0.8234430323625173	-0.1456071495218632	4.753103710818156e-06	NOTUM
cg03654735	0.20583200328459403	0.6067182868513379	1.559559482140956	1.9280161134790906e-21	RSPO1
cg03674076	0.2974457326685926	0.29418082493104103	-0.01592326766949217	0.7496174730223125	CSNK2A1
cg03691735	0.0229984071929878	0.025600355412238988	0.15462989193846413	0.4806161550404756	FZD7
cg03698948	0.09682117811068569	0.46832284606810004	2.274108864368593	1.5354001166839803e-19	DAAM2
cg03733026	0.9522814060608991	0.9589781492190811	0.010109979730511188	0.1334076224151882	ZNRF3
cg03735308	0.025809549611854575	0.022361921240451617	-0.2068608222980209	0.016884678384105487	CCND1
cg03753849	0.055156957812715825	0.08675206812322515	0.6533552641211076	0.04167499663399859	PRICKLE1
cg03755177	0.05509870267725331	0.40570414775306146	2.8803377967116015	2.076375478576183e-14	CAMK2B
cg03778155	0.07312293905113286	0.4951983700348186	2.7596106025447322	1.2074566047637535e-31	RSPO3
cg03795608	0.014782975208855666	0.01605255639481669	0.11886641282724715	0.5767254107628714	RUVBL1
cg03801902	0.019695503502409298	0.04294050208073508	1.1244727610108294	0.14729936818695633	CCND2
cg03832839	0.10818581491437725	0.2929175198107244	1.4369831368559904	2.985490021559953e-07	PRKCG
cg03848381	0.040149237065757876	0.3346153773952851	3.059059268216217	6.705614254255985e-13	PLCB2
cg03851591	0.02039966939613092	0.02263084548940646	0.14974471317576424	0.015649379690186243	FZD5
cg03862225	0.02515433850334419	0.024363966738573297	-0.04605821084050665	0.8776343593142678	CTBP2
cg03878496	0.035002191332314886	0.035183617380987825	0.007458574560562838	0.8651537492282486	CCND3
cg03879109	0.9178895101292699	0.9189440779354366	0.001656568043273649	0.7959291540396097	CREBBP
cg03881051	0.05708889552046061	0.06000719133793009	0.07192525421528986	0.13882258414754867	TLE2
cg03884792	0.013468519682853371	0.10378819013207756	2.9459790925552625	0.003741740066256257	WNT1
cg03900646	0.024089036985483432	0.12462981536415882	2.3712006227967715	0.0018558913931574252	ROR2
cg03921300	0.026638880275386582	0.029622776957659584	0.15317344877015868	0.00783069042472454	CACYBP
cg03955568	0.7207802074154522	0.7635024813884772	0.08307345042934834	0.009230645850972682	CTBP1
cg03967182	0.019814966381065065	0.022294352098869385	0.1700877542104604	0.1039750936789761	NFATC3
cg03983331	0.23174828573109515	0.5156533069020592	1.1538427463742584	9.838663469558622e-28	RSPO3
cg03997139	0.09392641480315769	0.07269622168033783	-0.36965055884837666	0.001164841481493911	ROCK2
cg03999434	0.5782690903125056	0.6768347342318274	0.22706261836477343	5.723295302257544e-08	WNT5B
cg04000140	0.014309151047418148	0.015498695820100213	0.11520874066065331	0.10007388011276767	SDC4
cg04011030	0.06094536425714521	0.06935928270831103	0.18657249075323637	0.06954052063043578	APC
cg04042030	0.018916896326196024	0.16720372838882355	3.143859705822138	0.002669986612878845	TBL1Y
cg04050867	0.12945758035076588	0.5203390525522983	2.006972544410805	3.4528705636273654e-54	RSPO2
cg04057053	0.02360138507492856	0.02371129945448066	0.00670320093454836	0.9593383077453612	WNT2B
cg04071758	0.9265042693443288	0.9320001971692445	0.0085326358625357	0.37793574199646396	CREBBP
cg04075973	0.10938301356436836	0.1102153210869891	0.010936072780834001	0.9560210395114855	BCL9L
cg04080353	0.01594045997298275	0.01727222090861022	0.11576034051117978	0.15879199068835076	CTBP2
cg04085699	0.8550583906468363	0.8631735344865178	0.013627688620430123	0.2730460196749458	PLCB3
cg04119843	0.05554922813471143	0.05726172050232879	0.04380415334536465	0.5137770658495464	DVL1
cg04131431	0.03732948005781481	0.033107282779076576	-0.1731668052774464	0.47758849780920454	LGR6
cg04154903	0.017424912998045085	0.07959537380464274	2.1915331289476216	0.007135802061497026	WNT1
cg04160905	0.041700368673628384	0.042617867209279334	0.03139825732955639	0.6683005966440365	DAAM1
cg04163119	0.06331179147771564	0.0905774225369592	0.5166772679676449	0.003960098428145032	PRICKLE4
cg04172079	0.04479790802016912	0.05747958797346672	0.35961835761831806	1.0043269727067923e-05	SRC
cg04180460	0.04901881874164219	0.05710221220071146	0.2202109197438615	0.00396060216702488	CTNNB1
cg04192862	0.08340488286265045	0.08543628820374806	0.03471712281352477	0.7558541629000706	BAMBI
cg04195548	0.7715810617738205	0.8271313396289778	0.10029869885786837	1.384116501803094e-07	CTBP1
cg04203646	0.30530739210462843	0.6602340202178357	1.1127149584553335	7.599314047933996e-49	APC2
cg04233664	0.02538185883089075	0.017198291639128477	-0.5615324637080326	0.032060181452282586	CTBP2
cg04236718	0.04098550254052008	0.04191616047713679	0.03239288447642821	0.7357775925905479	LGR5
cg04261408	0.13952238536123812	0.7258828294159739	2.3792400793600343	2.337686169647536e-53	SDC2
cg04264766	0.8826977810933184	0.8780362259854881	-0.007639107466425175	0.5313016907642752	NKD1
cg04266179	0.023179031164542997	0.022955162915771626	-0.014001594861679753	0.9128619538642638	GSK3A
cg04271131	0.10667563918783006	0.1673028951368261	0.6492316560637741	0.026361446271157402	TBL1X
cg04273303	0.016123802361391337	0.06313360416720196	1.9692161094581262	0.018899806798215003	WNT3A
cg04279973	0.05635373530376477	0.36166802160269784	2.682082896622241	7.181253485861889e-13	PRKCB
cg04288049	0.9672398578698433	0.9241496009054974	-0.06574728281990935	0.005243026223861929	NFATC2
cg04290666	0.08553795514603466	0.09230515916672698	0.10984656713156288	0.3648589636587358	WNT8B
cg04317338	0.01407071582576871	0.01553226929532625	0.14257290042278178	0.05484467564201069	PLCB3
cg04330631	0.05309752913963669	0.10048267582155193	0.920230155570527	1.391963640616957e-06	CCND3
cg04335449	0.03578738779440715	0.03912591661528449	0.12867330902275625	0.012272820018891201	RUVBL1
cg04337542	0.051652327526265994	0.06010260204239432	0.21859409096018348	0.03375132886004518	WNT5B
cg04338428	0.06685808767097294	0.06207880874139992	-0.10700121715965316	0.19272339374881842	GSK3A
cg04347016	0.12455218095385996	0.19742923732822817	0.6645853706481033	0.008924141495657626	WNT9A
cg04349178	0.8528980930351645	0.8675613406927779	0.024592392595447547	0.23758660327745695	PRKCZ
cg04354879	0.047772639405619766	0.06197989343706306	0.3756156875551492	0.11280781377201207	FZD2
cg04377525	0.038280580778945084	0.044257969613582825	0.20932454929446653	0.12993152532388522	TLE6
cg04381122	0.06264813787078059	0.06442619329766995	0.04037572576359414	0.4625585980659912	DAAM1
cg04397429	0.04007978191164408	0.06658966970237354	0.7324237257893216	0.1461738832879589	MAPK10
cg04403917	0.05255095973014646	0.14558415949036238	1.4700643721509532	0.006306168543521111	SFRP4
cg04428185	0.015584996760083505	0.019655148376640088	0.3347493996565451	0.00012737562245904535	FRAT1
cg04446777	0.028686788223759724	0.02916372945795243	0.023788770476711532	0.8157984820333344	BTRC
cg04460362	0.940704627950802	0.8887499809700452	-0.08196417808815501	0.010869211210165753	NOTUM
cg04488215	0.03570838383456058	0.036718695716172	0.04025197486616163	0.5529740209006961	CACYBP
cg04491253	0.037399578810140624	0.03704234402195159	-0.01384662819042526	0.8790014419537844	CSNK2B
cg04496615	0.02315670870753812	0.02312109615091288	-0.0022204194488314125	0.9833141215031286	PPP3R1
cg04497885	0.04491157264468892	0.04585492502077314	0.02998945285135895	0.7548779431357502	GSK3A
cg04499325	0.07903030859426717	0.19050651420383827	1.2693623835908758	0.007219956524832325	SFRP4
cg04500879	0.6045171425624769	0.5488816482389981	-0.13928814733693345	0.01722376888157801	WNT7B
cg04516518	0.8255988974661544	0.6731313360441051	-0.2945530246300511	2.3757327115085205e-09	NFATC1
cg04533189	0.02671936168351118	0.040691525059006056	0.6068428088022807	9.735189770898738e-05	PRKCA
cg04534636	0.06737607291840055	0.07100160002688806	0.07561519424386196	0.660021942531434	WNT7B
cg04549288	0.48040632729203	0.2996183829358662	-0.6811290101414383	1.214302208522699e-24	CAMK2B
cg04552346	0.03700566876799839	0.03821956557644284	0.046565090942642676	0.44059964519706096	TCF7
cg04557665	0.04347189316314062	0.039264325124155564	-0.14686382484946855	0.3141640760910699	TCF7L2
cg04562522	0.018783859281974968	0.02312751792349361	0.30011693655097177	0.29357422887224577	WNT4
cg04593571	0.020336175009459223	0.19960058375373435	3.294995683805518	2.953561531745558e-05	TCF7L1
cg04609126	0.024746468257288868	0.020626612653433195	-0.2627157245143309	0.0690251637376334	RHOB
cg04616222	0.012184220080507657	0.01405782339110181	0.20635932931195064	8.333723622330511e-05	FRAT1
cg04624885	0.5605373686239999	0.7289550361645102	0.3790192735962488	3.3033422691705227e-14	APC2
cg04627240	0.06934606044026947	0.07729801706621561	0.1566174798614635	0.036649320870450905	GSK3A
cg04635277	0.9337065410321364	0.9409191544463813	0.011101579345255321	0.005972262745301091	TCF7L2
cg04635735	0.9838348961356372	0.969153375992633	-0.021691226325836026	0.10148552986512105	CAMK2B
cg04675919	0.24122941666022985	0.20832403900707094	-0.2115765220462453	0.3601245942140915	PRICKLE3
cg04723493	0.07575416437163703	0.06692609446806769	-0.1787563718547002	0.23060843190358093	FZD6
cg04724115	0.0166392452791512	0.017345133346312006	0.05994093447268717	0.5144561132550427	CBY1
cg04733424	0.9337148044187418	0.9353428162153417	0.002513272050605556	0.5902422135434898	LRP5
cg04735544	0.0449551551331151	0.04256581026535006	-0.07879146984625406	0.7122292221216386	RUVBL1
cg04755409	0.9619894166845736	0.9589080471243746	-0.0046285452300191	0.40398492975367906	NFATC1
cg04757002	0.037575460935580215	0.03330024431538396	-0.17425803967020664	0.12195377857023902	SDC1
cg04760021	0.03317412072203289	0.06281656170920304	0.9210867510724333	0.07344743737765931	WNT16
cg04778012	0.6160101997322931	0.7261256715324611	0.23726502009662215	7.181568447305712e-13	GPC2
cg04779211	0.058040169759670995	0.061613450648697464	0.0861935966564966	0.15551357599395452	ROCK2
cg04809597	0.06341257278516141	0.07375960706945967	0.21806205900722817	0.128753234236054	SMAD3
cg04818078	0.060634578906836344	0.06271186876123794	0.04859773759996211	0.3493160342296975	CREBBP
cg04832318	0.08328224176886385	0.08946167109985713	0.10326080419044968	0.1042312695676779	SENP2
cg04859477	0.03550328902948804	0.04080552807771339	0.20081193046554635	0.001657588866669372	RHOC
cg04862500	0.11120680801244032	0.13072332969296774	0.23327152471170412	0.15187067992220338	RSPO1
cg04878955	0.03941786032339565	0.09933177482152339	1.3334058229306784	0.018231249651981356	RSPO1
cg04905477	0.9867085951298273	0.9855853537087343	-0.0016432591136674509	0.043553842939039696	LRP5
cg04913005	0.4814804482651432	0.5351330721955734	0.15242047790105517	3.2440144099698205e-05	FZD7
cg04930469	0.08459419279368362	0.3821127364024471	2.1753678117331754	4.606383402717805e-21	SOST
cg04939408	0.027103171497370782	0.030287363394853228	0.16025431323236994	0.20195033006714277	FZD7
cg04945511	0.053065578370315544	0.058406047429324946	0.1383414123285981	0.06304285251616411	RYK
cg04953732	0.05866835667333378	0.0591431519453193	0.011628549721292965	0.8566589911060896	TCF7L2
cg04965141	0.06730633426735022	0.4639857597894195	2.7852663383749734	7.840848963808093e-21	SFRP2
cg04969808	0.048175414040558584	0.23922540268508657	2.3120016226354023	4.621149151663609e-08	WNT7A
cg04974584	0.07210796409033358	0.4514807848193531	2.646434073047235	6.126534590295296e-22	RSPO3
cg04981430	0.919591265908641	0.9195749004693523	-2.5675046155300228e-05	0.997858761261927	PRKCD
cg04996219	0.028790838226347603	0.4772010847191419	4.05091562466276	9.768414726611012e-18	CTNND2
cg04996852	0.020250323686463637	0.022484629152894533	0.15099412071707624	0.03417107262486647	CREBBP
cg05013695	0.043205266260072095	0.053912231168540097	0.3194054448201609	0.10824827189414299	FRAT1
cg05038804	0.028426706436396897	0.03144491775213866	0.1455799063093007	0.4171538665134251	GSK3B
cg05041145	0.030716099238618656	0.03129657213764323	0.027009635755651854	0.6290208454515767	TLE3
cg05043952	0.9211319821955646	0.9558108962201818	0.05331733012562976	2.962232814563121e-11	RAC1
cg05048976	0.29699732493910924	0.4179682484321401	0.492943413333666	0.0002263774081321627	WNT5A
cg05051118	0.9748409198814073	0.9755472280775751	0.0010449072689057877	0.722153587716126	NKD1
cg05055720	0.03829138206702217	0.04160215046993861	0.11963837217110672	0.24403321406555986	RHOA
cg05063999	0.18944987336270583	0.5184406925508399	1.4523627847115403	5.959480916553136e-23	PRICKLE2
cg05068533	0.08791586980040815	0.06705932833847078	-0.3906855782379921	0.003477976413705285	CCND1
cg05090351	0.49396502534794307	0.5818513035715713	0.23624161180263545	0.007545633814424946	CTBP2
cg05102651	0.037402418279493393	0.0443053578671184	0.24434962351437617	0.08883547390737026	FZD3
cg05127937	0.054409316014861625	0.05571929149441487	0.03432322104426181	0.4902016375012668	SDC1
cg05136476	0.01922109998131535	0.02040143963232616	0.0859800591583167	0.5588870071740322	PRKCD
cg05142373	0.1039296398073233	0.1213823674464341	0.22395170768934852	0.19449899658990924	FZD1
cg05153364	0.02394626015359749	0.03175498075949044	0.40718253763739765	0.4823672010079517	CCND2
cg05164185	0.06412484237638505	0.06883445477848532	0.10224750579602786	0.1959898316700402	CCND1
cg05164933	0.2104085839523327	0.628340105882982	1.578352104933712	2.233198127828507e-39	SFRP2
cg05165553	0.8820104871912426	0.832212380022293	-0.08384405954303302	0.00011013941768850894	NFATC1
cg05175896	0.7932680975503407	0.7758971800952652	-0.03194304720794378	0.3234827698960965	WNT5B
cg05191454	0.047627727869520846	0.05321960368832026	0.16015604197835792	0.020652125042928217	CCND3
cg05195756	0.017874817190695863	0.01940233796380517	0.11830201906935198	0.11139315541622409	MAP3K7
cg05200606	0.0718984888614022	0.07826629893495639	0.1224297752762038	0.03552059124433802	CCND1
cg05206910	0.07009425677929955	0.06836028747706316	-0.03613777685205883	0.7238127547667044	CSNK1D
cg05214218	0.02395969580625766	0.14531559673099823	2.60050805900686	0.0008350794304396205	RAC3
cg05231706	0.849601713891729	0.8512797068719811	0.0028465628550894883	0.8926675787342456	RAC1
cg05238767	0.034872234191387984	0.0411917757306971	0.24027752295136892	0.22587069128616302	NKD1
cg05302701	0.7834345266882626	0.826026571839972	0.07637548078258988	0.009696047343874735	NFATC1
cg05311589	0.08041316887184796	0.07018052105371407	-0.19636112483441612	0.026031649315556012	SIAH1
cg05325028	0.8872420979987699	0.8776216235494669	-0.015728747875480266	0.15984869003432722	CSNK1D
cg05330668	0.05362274906644532	0.0552979033852248	0.04437959828461732	0.6344466192544387	NFATC4
cg05336115	0.07316125256068351	0.3660753655827383	2.3229890130677164	4.253898705541137e-14	RSPO4
cg05342987	0.028575217980252404	0.020687240645067512	-0.46602327875263816	0.03356350483096409	DAAM1
cg05347431	0.23838295455090128	0.380171769455496	0.6733703249370877	9.168620815396812e-06	GPC4
cg05354432	0.030138689622504867	0.06201907336950972	1.0410952782801737	0.09021319296451331	LEF1
cg05416643	0.05309733587268073	0.05593288078605434	0.07505716081380008	0.327962601845175	SMAD4
cg05426702	0.024477369400097763	0.058092223042943425	1.24689652029477	0.10658764092634153	PLCB2
cg05445331	0.19185424973502466	0.5142876829529339	1.4225648797403956	1.102100736108942e-19	GPC3
cg05451413	0.170409425117327	0.1900559558615416	0.157419104932145	0.02485069130623423	ROCK1
cg05454076	0.13799028687192377	0.21222567791230154	0.6210325040729857	0.0008767363572275852	WNT10A
cg05457563	0.3190863076424436	0.620778883864996	0.9601327820396831	4.591242756737387e-46	APC2
cg05476169	0.021448305505616702	0.024877405503653506	0.2139723587527091	0.019576036461303216	CBY1
cg05479194	0.03836455507978036	0.04043992509864616	0.07600630131654754	0.398018468767104	TP53
cg05519431	0.041348632178496915	0.07311936008963714	0.8224138390529786	0.11817841921963629	MAPK10
cg05523267	0.9787265731163688	0.9792999900848623	0.0008449996093052005	0.8843139515485257	AXIN1
cg05528533	0.025943914105407598	0.03991112551154129	0.6213948115981562	0.009470864490238038	PPARD
cg05560165	0.025832367574549424	0.02963208280182337	0.197980160440967	0.008048334324256742	TCF7
cg05572153	0.01915237698250467	0.01924723977907664	0.007128110962229876	0.975670876432337	TLE3
cg05604874	0.5000071936523891	0.4360651218879139	-0.19740524831836198	0.006692040160261736	CSNK1D
cg05607472	0.05300304814038371	0.051416146132708285	-0.04385385182912537	0.6603320818737839	CSNK1A1
cg05620923	0.761849778654282	0.8505710973314652	0.15892527705427203	1.9995658489213716e-13	APC2
cg05634287	0.013157175182942715	0.014003860229275111	0.08997478878376082	0.026664798159369035	CSNK1A1
cg05641033	0.034180963444457806	0.16905584148188835	2.3062349000095512	0.00015269103155250135	WNT5B
cg05642044	0.059419150185436434	0.06320463876901906	0.08910247394822744	0.1337754462552026	PRKCI
cg05666820	0.7487107967131879	0.811398008010615	0.1160012018738396	7.885351399291319e-05	FZD9
cg05667158	0.0266733999318747	0.038989610098372526	0.54768799754351	0.2985428966645447	CCND2
cg05691934	0.8680398029371925	0.8039964126824408	-0.11057213294044958	0.00031754067856273345	WNT5B
cg05702737	0.06936486553794673	0.16945305002514263	1.2886086006555222	0.0009971243268756794	WNT10A
cg05703198	0.07082866315191728	0.06872921861563046	-0.0434097551327733	0.4568030920742172	CTBP1
cg05707833	0.7041722814979634	0.6481175946418356	-0.1196728393075553	0.034703116775544884	NFATC1
cg05712931	0.7359340639882312	0.7048879449911434	-0.06218258120002632	0.2547591472547851	NFATC1
cg05713735	0.02346992500188589	0.02626604747586964	0.16238588780506993	0.04137331391107095	PPP3CC
cg05718035	0.7849495583039497	0.6445428505447395	-0.2843236727283215	2.681449952705572e-07	NFATC1
cg05725797	0.16567482995999164	0.2010812742975038	0.2794242981514585	0.0002912656046187322	RAC1
cg05750029	0.06378914416181729	0.10269987113574079	0.6870515438231524	0.0222015068443299	BAMBI
cg05753589	0.08017283937441384	0.10891120084021125	0.44196685964893356	0.00698396915393941	PRKCZ
cg05774672	0.31958315475377136	0.3268509880068363	0.03244169243503351	0.7332555020631356	FZD5
cg05774801	0.14763877572105477	0.5055928081614492	1.7759042625997405	4.291740213770573e-25	SFRP2
cg05776004	0.925204451939775	0.9380114848314375	0.019833378913480908	0.010700644881796277	PRKCZ
cg05786840	0.17437701235676717	0.38114231368263074	1.1281199161353705	2.7512652759293984e-11	WNT3A
cg05787193	0.014029776761269597	0.12109759469911605	3.1096062513816087	0.0006740984648976787	PRKACB
cg05802452	0.02838069815353543	0.26079475085812015	3.1999328473875264	4.777530470229174e-07	WNT3A
cg05818685	0.2628183739495606	0.5451329243427623	1.0525419175067507	1.9821798447641505e-21	CTNND2
cg05845357	0.02736543685491354	0.028009369996332543	0.03355464626109335	0.5788977739248233	CBY1
cg05859578	0.8951603632602612	0.7676577209624457	-0.22168296342639535	6.883587054975093e-05	NFATC1
cg05874561	0.08749208418615725	0.5123268615472105	2.549840134316483	5.8953032821172784e-27	SFRP2
cg05876094	0.07084363210426185	0.07088988078708834	0.0009415239397997381	0.9933013917732424	CACYBP
cg05878337	0.12271250412115829	0.551717393993607	2.168647201244239	4.66037405113988e-38	CTNND2
cg05882699	0.1253789246092522	0.09020466490291987	-0.47502091176761935	7.565658247723979e-05	CTBP2
cg05907237	0.02102105280771995	0.02206487921010785	0.06991692326756521	0.08547136624067747	CTBP2
cg05909880	0.05445352350872762	0.05429000640918182	-0.004338749838180009	0.9391246909033291	BCL9L
cg05927173	0.04304771881604491	0.04808174876773337	0.15955258048049564	0.011729293412593201	MYC
cg05929117	0.28883167507005764	0.374945130201072	0.37645052002548446	0.00020310740167575866	PRKCZ
cg05937453	0.022782442264887168	0.3192169477874451	3.8085429322640603	1.7540101860711912e-11	SFRP5
cg05939970	0.13012533082381944	0.459007579255583	1.8186161446395044	9.295006369726592e-15	RUVBL1
cg05944967	0.9673340704462527	0.9465523637182371	-0.03133189421222063	0.046969130329374734	NFATC1
cg05963712	0.019889670066230054	0.11218921031693774	2.495842683118944	0.0003324689251558211	WNT1
cg05970790	0.018001120748274823	0.1123273184409705	2.641550202923382	0.0006433648230386613	NFATC1
cg05977230	0.9705413366617256	0.9779310611704888	0.010943106024766615	0.030324479192029016	LRP5
cg05985073	0.031090841738053612	0.03508356569862641	0.17430570672108683	0.11177054625538713	CTNNB1
cg05985303	0.29630414000305544	0.42676178681206883	0.5263522158845082	1.1507005568117053e-06	WNT6
cg05987650	0.010994577337058121	0.019507590971727853	0.8272434839411851	0.35641389104382515	CCND2
cg05989460	0.09296198817023137	0.11009428479845992	0.24402674884849415	0.14142745164947118	TLE4
cg05998639	0.029248014059887018	0.18476568421636805	2.6592862615721415	0.00021700403140141592	WNT5B
cg06020238	0.411372297626499	0.4897329963125602	0.2515507584502514	3.4049447279541896e-07	FZD8
cg06032855	0.9715077488639994	0.9109332303391774	-0.09288019184792794	3.080747630701193e-05	CAMK2B
cg06037943	0.04202561417487787	0.15858475083657259	1.9159132426013732	0.000776141215489389	LEF1
cg06041469	0.1030654282237586	0.1135806969932104	0.1401571869675006	0.23596381885435078	PRKCE
cg06049736	0.01830655712379429	0.022769282141740625	0.3147283156580333	0.05743070175879572	NFATC1
cg06083734	0.017022871244336393	0.019199027754576544	0.17355885758279416	0.5164135871461302	CSNK2A2
cg06084244	0.8559495663632766	0.7983702289286463	-0.10046786984526648	0.00037264799794033555	NFATC1
cg06093379	0.048391728482262523	0.1791319067153518	1.8881899547406154	0.00017444650821953463	WNT3
cg06157219	0.4883808253593243	0.3609728812585392	-0.43611610273296225	2.1571132840147106e-07	PRKCZ
cg06157334	0.03621277187867308	0.13452766044973888	1.8933323220097344	0.00818612221846747	WNT6
cg06158065	0.06859486461479596	0.07883251815071075	0.20069028691426072	0.005586381143627941	PRICKLE1
cg06178786	0.01693433520695746	0.019180176439051885	0.17966463990726686	0.0037757183896153985	MAPK8
cg06200611	0.2821041465031714	0.3076679516266738	0.12514630099834198	0.020021856491837256	RAC1
cg06201907	0.018774805271740733	0.023437983313407254	0.32005049604715774	0.1173819501071174	RHOC
cg06268632	0.6922934580424621	0.4992077765150161	-0.4717433069370952	8.449380638261887e-13	WNT9A
cg06311863	0.5998505936957254	0.8223927138483713	0.45522427298315526	2.1758830467833597e-08	WNT5A
cg06317056	0.03163211761080307	0.03668145620971118	0.21366077308046866	0.01217356727982456	TP53
cg06329143	0.16404005616355521	0.18926362322286602	0.20634900662191116	0.001464375498740528	SMAD4
cg06336824	0.02694018254101945	0.028334459075016735	0.072798034403584	0.1934019153045191	PRICKLE4
cg06340969	0.9421640178244934	0.9424308656536928	0.00040855469343116724	0.9634398725278083	PRKCZ
cg06341779	0.06364816217541414	0.18513689871142217	1.540401697829111	0.0002288696823124172	LEF1
cg06346838	0.41569795652517705	0.48351765374021205	0.21803290895818606	0.0012583515466676072	APC2
cg06351295	0.7783531823649035	0.7122524158028041	-0.12803632533423387	0.015515212761572373	NFATC1
cg06354327	0.06070760869529755	0.06649378383907932	0.13134213100881573	0.011595127287811166	GSK3A
cg06358300	0.19132309730420297	0.25586933569901	0.41939620775272346	0.0004171531397768934	TLE1
cg06371632	0.018015401077446237	0.019141818521844763	0.08749712517549278	0.06953265774171077	FZD1
cg06384623	0.24686798383498312	0.40559528302790837	0.716301127922132	1.3068115443399927e-05	GPC3
cg06387245	0.8752623580539389	0.8679355729188738	-0.012127571559441875	0.34496925512112175	AXIN1
cg06398244	0.9129433117699257	0.895996334407701	-0.02703245028369981	0.020285293131039033	WNT4
cg06414596	0.06632628982181626	0.06267586123854396	-0.08167091077420358	0.27096336689134404	CSNK2A2
cg06415582	0.040025273064150546	0.0486748880558135	0.28226641572581085	0.6060733198863546	MAPK10
cg06431905	0.021572075719925147	0.021704412633301855	0.008823377821384471	0.894079289939096	CSNK1A1
cg06437464	0.3470527278021901	0.5816720960676729	0.7450512285109135	1.126475162593115e-25	RSPO3
cg06504572	0.07588234965481322	0.20175011520243488	1.4107332405001058	0.0006600677129445329	TCF7L1
cg06508886	0.0326870611668625	0.0690215729759875	1.078327679735326	0.023817183955821025	APC2
cg06544113	0.023799703032823832	0.025635566075947153	0.1072031831622462	0.029642852316741224	CSNK2A1
cg06549216	0.07350639430464329	0.373791299463855	2.346291328412115	3.288865485745362e-22	SFRP2
cg06553107	0.013956535244967582	0.015211202355729436	0.12419336180925714	0.2571802683030993	SIAH1
cg06554120	0.0266603067846465	0.3971265472169361	3.8968335187626657	5.90566678541394e-26	CTNND2
cg06558166	0.2224803144354964	0.21396219739737202	-0.056321763397312465	0.8193059406846597	GPC4
cg06576393	0.02566084453336145	0.36975240829644646	3.848918986632737	3.477169262124807e-15	SFRP5
cg06588483	0.02030848061001811	0.057207315215053775	1.4941173314709746	0.06742088114425354	PRICKLE1
cg06591185	0.3279891763701413	0.33680836576616646	0.03827976627313797	0.6802459062701154	GPC1
cg06610850	0.022866924317080435	0.024210466743038107	0.08236856152664342	0.35420915260417696	PPARD
cg06615719	0.038251017942384155	0.03086223225698497	-0.30965572612585857	0.3351326780103664	APC2
cg06626655	0.1297274714547018	0.2740508784991545	1.0789597382991374	1.0349998929491153e-06	RSPO1
cg06628693	0.04846923156436426	0.13637600235031044	1.4924486850766616	0.0007913483692860387	PRKACB
cg06633814	0.02541168681799331	0.10172876000303145	2.001163555714121	0.005577863755768209	NFATC1
cg06641299	0.01833173782757381	0.12283133400628932	2.7442631727293354	0.0005510671412857185	WNT9A
cg06653203	0.6748131621793833	0.5602106800072015	-0.2685186259557154	5.987569702433479e-06	WNT7A
cg06657217	0.9773029650682318	0.9773622769097049	8.755350813822183e-05	0.9924482555506824	NFATC2
cg06657944	0.05517958963298294	0.057245853935908475	0.05303648146822608	0.4319857623608172	TBL1XR1
cg06680529	0.6320772624390741	0.6623862635887182	0.06757183678181	0.13170190670997634	NOTUM
cg06682330	0.7497593391365432	0.7427454172423984	-0.013559789049572453	0.6837310007203345	CSNK1D
cg06697294	0.02486401720493793	0.034913622959906326	0.48973066487006284	0.31023220916822336	PRKCG
cg06697829	0.059157217967652276	0.06855811813645703	0.21277330191608265	0.3035918941664765	FZD5
cg06717814	0.8698433362354921	0.8630966093591332	-0.011233532482595013	0.190391772713087	PRKCZ
cg06755955	0.06434405927407622	0.09333686448473362	0.5366400487161653	0.13947310287356288	FZD8
cg06784563	0.5896449428255573	0.6779498780873484	0.20133212551025162	5.424438013388319e-06	NFATC1
cg06785746	0.014593287845750967	0.19398370617954389	3.7325586151417145	1.5724159296973237e-06	WNT3
cg06812033	0.06412962523785697	0.07516908532533863	0.22914847255161744	0.06610295846314519	NKD1
cg06824134	0.03111715427260518	0.03349402013812108	0.10619341775532029	0.056024483833478904	PRKCE
cg06824641	0.03362250017369436	0.06428687756652131	0.9350972727312621	5.6087815051909396e-06	PPP3CC
cg06826845	0.021965747728477984	0.025333897285685587	0.20581342315841775	0.07567534595531897	CACYBP
cg06856570	0.9740669333075836	0.9511641527886331	-0.03432656672865139	0.08111729919150919	NFATC1
cg06862374	0.02652037712037675	0.3775496294073813	3.8314931052439856	4.77095172953968e-15	WNT6
cg06899802	0.025885946471462914	0.028326651600399273	0.12999100697257546	0.06496409598290777	CSNK1A1
cg06931245	0.03391056200753928	0.03679867667585347	0.1179191915088517	0.45763260585117704	FZD3
cg06937978	0.8374147939821852	0.7806099867122286	-0.10134048534597322	0.004067042560846522	NFATC1
cg06962421	0.9814852706708737	0.9879303477705268	0.009442713744333978	0.026660675586292634	WNT4
cg06973760	0.023377138141453334	0.046103352189802244	0.9797733291515871	0.008160387375046459	NFATC1
cg06987468	0.2884358312291807	0.5628443769869722	0.9644856851805564	2.9049535762067766e-26	WNT2
cg07005055	0.05541084856734599	0.1797317438033794	1.697604870900008	7.963502067007918e-05	WNT2B
cg07009463	0.8938329801515104	0.870982795930394	-0.03736105517144719	0.12168631270238305	WNT7B
cg07018071	0.05731598215638141	0.056618236453230886	-0.017670667562710116	0.9241555378914051	JUN
cg07020846	0.07628007736282015	0.08948069757612621	0.23027019661873702	0.00014868582771344554	TLE3
cg07021033	0.04085675437266249	0.10278373345094631	1.330965454529342	0.04112876751746524	WNT9A
cg07026259	0.02453881392913518	0.025764376479323663	0.07031215965042105	0.49592662764981843	NFATC3
cg07112531	0.02748839757688103	0.02006375704124755	-0.4542310247968837	0.043542006406424826	CCND3
cg07117119	0.013106028867575394	0.013600778035842915	0.053458569009593525	0.25250357405057444	NFATC3
cg07121640	0.021404135648751238	0.02182147828580654	0.027859262507203886	0.7401766226776127	SENP2
cg07128799	0.0671637902972863	0.0713643109602759	0.08751911880140074	0.32867075956804126	TCF7L2
cg07134065	0.02305700588203351	0.2797945565297607	3.6010908088545386	2.5184672336802725e-08	WNT7A
cg07136325	0.06009635448794324	0.15098384838711687	1.3290448411880356	0.010966127010494773	PRKD1
cg07140660	0.023424567312134412	0.023264344872780774	-0.009901838157175522	0.9208339642462118	FBXW11
cg07142961	0.029967821669277736	0.022210237882835177	-0.4321893746574813	0.281634657832961	ROCK1
cg07146119	0.017086987328885455	0.32826959172566245	4.263911158798938	2.5124775676863087e-20	SDC2
cg07149785	0.04537864580457017	0.043215672736110745	-0.07045893680845612	0.31317714280308884	CCND1
cg07161166	0.013779194320491994	0.10032904576076432	2.8641758936601507	0.0018693008800689409	PRKACB
cg07175507	0.01781851274138401	0.21702382142205306	3.6064045779633522	3.789787143073509e-07	NFATC1
cg07195011	0.03595530579058257	0.5204088016003827	3.855368777737568	4.1802844231702494e-19	CTNND2
cg07201089	0.04932425013890247	0.06132627005687349	0.3142080887915487	0.13532092003560636	APC2
cg07221204	0.02985254852174276	0.032039633969867976	0.10200356598058875	0.13550228635204636	CSNK1G1
cg07234958	0.09389339195878162	0.46726057807060484	2.3151317923799115	2.0776733798437236e-42	GPC6
cg07277828	0.8596223617276112	0.6961412777935937	-0.3043228904093914	5.866522809059087e-08	NFATC1
cg07279933	0.06533156767965574	0.49497407360420576	2.921500796004284	2.556529457181043e-23	RSPO3
cg07288587	0.03779455189507876	0.03816625705440758	0.014119424944830778	0.8077536708782194	CSNK1G1
cg07301537	0.016353085929713847	0.03425160830291901	1.066608825193076	0.1808062689803493	FRAT2
cg07312966	0.16784754771117172	0.15960954326494656	-0.07260454432706857	0.7766617374409048	GPC4
cg07313814	0.7731204267099899	0.7557808483588366	-0.03272519517170049	0.2494687821252639	DVL1
cg07318231	0.03676258293934287	0.028588320190272225	-0.3628122822363073	0.029998419229797305	FBXW11
cg07335234	0.06358758451441875	0.06945948860153733	0.12742668227622622	0.03632245030060643	SENP2
cg07346851	0.01970904342673795	0.10582068669828662	2.4246920225489337	0.005899238671051314	VANGL2
cg07381000	0.052887935272582266	0.05680842547087389	0.10316626297357386	0.30035403178942094	PRKCD
cg07390122	0.1534291511210106	0.5023919776523641	1.7112408100068708	2.4791395250934346e-43	RSPO2
cg07401901	0.06982909246217728	0.058937519310406444	-0.24464188429949513	0.0003874673251314654	DAAM1
cg07431748	0.08485548380903801	0.09190417466372004	0.11512249877003067	0.08060666321984278	FRAT2
cg07440414	0.06379538845299841	0.0679735556402705	0.0915214506217993	0.21042046476587917	TCF7
cg07443287	0.0661443535947867	0.05420156875886735	-0.2872833980801341	0.0029324282402884176	WNT5B
cg07471157	0.06372518198551147	0.16926459286781873	1.4093447253416922	7.998078468643671e-05	WNT1
cg07475692	0.08704156554056033	0.09514377090619376	0.12840470055851633	0.019575627466342085	ROCK2
cg07492770	0.04873149766766429	0.2037700238716133	2.0640153688960488	4.806061973184164e-05	NFATC1
cg07507271	0.06784833391809154	0.07690478310601631	0.18075994034258536	0.11709760130168281	CTBP1
cg07576142	0.12809410774862515	0.7307486691875064	2.512171182543036	1.192348300492126e-67	GPC6
cg07584845	0.03012552860959216	0.035313727662878915	0.229242561421348	0.0656462544345107	CTNNBIP1
cg07602998	0.034093541097552714	0.06639842667340419	0.9616506053815087	0.0996300470894973	ROR1
cg07618979	0.8996294459128957	0.8306149661954672	-0.11515101618673428	0.0011262780488786035	NFATC2
cg07637243	0.8748570343975051	0.8444649208544094	-0.051009782215576185	0.05268419472921705	NFATC1
cg07639650	0.06431178351022407	0.08212473782968774	0.35273376065949197	0.04904583176311451	WNT2B
cg07657743	0.09495479711006727	0.27896635298070527	1.554778332322445	4.44176575706329e-06	WNT7A
cg07663571	0.017194631612177106	0.018840466363762288	0.13187646980413223	0.5315044114384398	CCND1
cg07682072	0.18628779890738417	0.18454073046146163	-0.013593914339642592	0.9492902139649871	PORCN
cg07683820	0.0576361739367733	0.12831087135492367	1.154596937024381	0.0012822939875934596	WNT2
cg07684796	0.1058003713280976	0.2519823428442945	1.2519779524197108	4.896234624239338e-05	DKK1
cg07690219	0.05445049126083988	0.06366528655326534	0.22556189331608506	0.00313977186022785	RHOA
cg07694848	0.02680294359507816	0.024702726556751965	-0.11772116363781032	0.5355786560914324	SDC1
cg07697895	0.15218248982525484	0.6312724838581804	2.0524604963843953	1.095753313862738e-50	WNT2
cg07700962	0.05241011261966246	0.04713671741237919	-0.15299391585153568	0.039236076415765556	CACYBP
cg07714657	0.026037331847792323	0.12376736508457552	2.2489774332957797	0.00619623246659037	WNT6
cg07740306	0.8436971733332317	0.6188172536870302	-0.4472118458155646	1.9469077195291573e-06	NFATC1
cg07742404	0.42109826643982756	0.5873045688311105	0.4799519247765544	1.4156025929517256e-16	FZD10
cg07751222	0.027663986228208905	0.035722423564689174	0.36882090660508854	0.029538303817794993	PPP3CA
cg07752194	0.8105062584513275	0.816344459369895	0.010354705048422353	0.4849860934672653	CTBP2
cg07755173	0.013423275915431214	0.03427060116915252	1.352234699129183	0.17106224636689285	FZD8
cg07759042	0.9827018949500178	0.9359132921442707	-0.07037896056698169	0.00813413942494723	NFATC1
cg07781399	0.09117077874821619	0.08327473421105386	-0.1306926543792611	0.09014292222540318	CCND1
cg07797073	0.2160300822265462	0.26570298464469844	0.29858221181658356	0.041120962548226135	PRKCZ
cg07813252	0.08518848844342958	0.10291593528276508	0.2727359865929236	0.19540065725889233	PRKCG
cg07830110	0.07487273278664684	0.09313056168478373	0.3148142671958554	1.3612345401690234e-05	CSNK1E
cg07834955	0.028435437772203937	0.37026556197694693	3.702798451849719	8.25017030760185e-11	SFRP5
cg07835844	0.02702396269609949	0.10333021633139886	1.9349510490286332	0.003451857196307666	PRKCE
cg07843262	0.056824343036000174	0.06126492206253854	0.10855217893303747	0.07853174650119864	CSNK2B
cg07847030	0.43070874355080224	0.6804491434904055	0.6597747281477382	1.1217413951689308e-14	TCF7L1
cg07849302	0.09004289509754479	0.09468514636588118	0.0725256784720225	0.2878236455554308	TCF7L2
cg07852945	0.09510232648953867	0.13944135887288767	0.5521059945831382	0.0003092404183457084	TLE1
cg07871324	0.015868659050476325	0.01632388359799896	0.040804106962288214	0.38485850042308656	MYC
cg07879727	0.03167114057571721	0.08225697853055884	1.3769692554184925	0.009843058298283901	WNT3
cg07882171	0.017083943334085555	0.016091086277482215	-0.08637929496572692	0.6224858110459546	SDC4
cg07897048	0.07673635483736647	0.07839620968888673	0.030873669340113662	0.5086629173460444	PRICKLE4
cg07912144	0.9824285502462636	0.975864904454461	-0.009671047688014429	0.26434064857079864	NFATC1
cg07914282	0.5607295755293464	0.5480223271415249	-0.03307049471636066	0.6079597875280103	CTBP2
cg07952877	0.9422761743381458	0.9381058481680176	-0.006399251510557643	0.5237412086779141	NFATC1
cg07956897	0.09241574117586891	0.07703297594342934	-0.26266244617018103	0.10393061501511985	RHOB
cg07967643	0.04853608977655873	0.05069564064862179	0.06280380925002646	0.2260069879633065	PRICKLE4
cg07974622	0.08348898516668128	0.07979719443117975	-0.06524784911285803	0.7564931560808446	WNT2B
cg07981599	0.01590880583094036	0.016050218631614627	0.012767403334157079	0.9317009855765068	NFATC3
cg07985503	0.03866885406927169	0.06663851677092351	0.78518427823212	0.09679226960755473	FZD8
cg07991600	0.04236602478955386	0.04671759720752759	0.14105830827220428	0.3435091815541407	TP53
cg07993743	0.414388404209226	0.5576415252122768	0.42835436382796394	7.746581036418237e-11	WNT9B
cg08004976	0.054321861387283434	0.1404771938838788	1.3707311107945248	0.0024380830782623824	VANGL2
cg08037440	0.0606081526125104	0.3334208572438056	2.4597605816067825	3.885512461439953e-12	WNT3A
cg08044097	0.41906572810228876	0.6729574558638659	0.6833387607661221	4.3330398348149705e-39	SOX17
cg08067721	0.030366334672625717	0.07782850308329156	1.3578258288147327	0.08141641590317472	WNT9B
cg08069899	0.07128578514860404	0.067578823807334	-0.07704318155852334	0.7047665021173324	CCND2
cg08077337	0.4416709425699545	0.6419925003032184	0.539584523092326	5.738968876661686e-18	FZD7
cg08080669	0.07528240261853167	0.09328749068569903	0.3093709649222709	0.35049332185231596	PRKCG
cg08084454	0.031242114492133304	0.0309117419519071	-0.015337143712779111	0.9437040819682183	TBL1XR1
cg08111021	0.05855420274341243	0.06199843157517734	0.08245899466805223	0.51904815458565	ROR1
cg08113034	0.05317960914147584	0.0565404047382119	0.08840903683760568	0.24613669458680165	DAAM1
cg08115172	0.9683592326095956	0.9687295101505344	0.0005515468308489837	0.8408194497811219	PRKCZ
cg08135965	0.019800048474738395	0.019639051482916576	-0.011778709562257537	0.9044990402114736	PRICKLE4
cg08157446	0.8698989650498774	0.8615975655113892	-0.013833674510722994	0.5283933842989474	NFATC1
cg08170622	0.030226307886252014	0.03327938755520442	0.13882411767451497	0.14418435301229868	CCND1
cg08170637	0.8358922863644294	0.8252752379270427	-0.018441694138470858	0.3467511645145436	RAC3
cg08174718	0.03649516429415311	0.12316122171223064	1.7547708626914766	0.0015759855240384977	WNT5A
cg08193910	0.05641367352404438	0.09326398773201586	0.7252752321180991	0.05207011143178359	PRKCG
cg08208505	0.015014442766185547	0.015727550455093196	0.06694305755220954	0.09694088974219679	NFATC3
cg08209473	0.05696906296833292	0.05265727105946606	-0.11354592057292322	0.4044344822197392	SIAH1
cg08217388	0.4609346422139733	0.5697209436156513	0.3056932427641919	0.0008057075471502647	WNT5A
cg08221093	0.014430907465418748	0.015357267444825382	0.08975951238910695	0.5372216358389512	NFATC3
cg08227385	0.020137838670450957	0.022581292384059537	0.16521920570527457	0.011391863830902734	CCND3
cg08227698	0.025722146076926057	0.030323713318464583	0.23743541476210753	0.09324728596318065	GSK3B
cg08243612	0.1804206205842182	0.3020159759297482	0.7432606305955697	0.00012134496635893774	WNT10A
cg08261094	0.15113875547349068	0.2817596208083752	0.8985912243798533	0.00035606754597349846	SFRP4
cg08263099	0.029327401417337712	0.06481997703124878	1.1441892640679023	0.05799947578749779	PRKCG
cg08275638	0.19206316842366553	0.3551162782557682	0.8867106111654192	7.671658342420992e-12	PRICKLE2
cg08293536	0.8478689863420252	0.8583574486615384	0.017737204002375526	0.24895725870974733	CTBP2
cg08341316	0.12595173718259906	0.5156783822754922	2.0336005471633922	6.224178695468432e-29	DKK2
cg08342270	0.05627730605808019	0.053574879907833724	-0.07099655877241366	0.28619582422511824	TLE3
cg08347423	0.04951079202214178	0.051287024615849594	0.05085084848768586	0.47333718398430913	INVS
cg08359347	0.02454392435497861	0.022592906515611084	-0.11949606009588144	0.28536867789507436	FZD4
cg08361671	0.032571142892724746	0.035445861892120095	0.12202286712643247	0.33072024738526495	FBXW11
cg08385906	0.035240185290465846	0.03754017402363662	0.0912138281645039	0.11601165490891693	CSNK2B
cg08410028	0.038087176891406886	0.03856202358713575	0.01787540464748258	0.7773821087027567	CCND3
cg08421900	0.013099691665958608	0.015181463712679658	0.21277803940524306	0.008154129356415149	FRAT2
cg08428512	0.036849028500480545	0.045087102250568556	0.2910882067504796	0.0002477492557599635	MYC
cg08430409	0.05094278224701497	0.08589181465661942	0.7536428967880203	0.08984383094372661	WNT1
cg08444830	0.05328649671908992	0.06251619566785642	0.2304600005924964	0.00017140887626871165	JUN
cg08473199	0.02253753639078318	0.06213907742061503	1.463171000771567	0.04134624981307445	WNT10A
cg08493338	0.9805379474041609	0.9789725055279276	-0.0023051223929277747	0.44909225822609466	AXIN1
cg08495456	0.02468314181468823	0.04752313894558065	0.9451040897359817	0.1428052953372345	FZD8
cg08499107	0.024001803764681	0.024017478282916123	0.0009418529209531353	0.9964302856893629	PRKACA
cg08504468	0.08495794794844436	0.08667835513375649	0.02892285605593101	0.7664102964852744	WNT4
cg08506924	0.10450214267218741	0.09432807259044539	-0.1477734286163876	0.03893667134964582	CREBBP
cg08512345	0.017782011174163857	0.02384904432964275	0.4235129516969471	0.01353588827879409	APC
cg08553284	0.16363420361680206	0.18721210353977152	0.19419937137537788	0.09670854656045871	CCND2
cg08561895	0.9868601359606229	0.9850476855797485	-0.0026520650550924054	0.05913737161309158	WNT11
cg08584618	0.05584837856034647	0.06167445873284089	0.14315775349123913	0.0022322241606091155	SKP1
cg08594148	0.054550299427248414	0.05940279329912592	0.12294365696729327	0.053624774517653365	CSNK1E
cg08595102	0.019069631792838337	0.021124937192376677	0.14767006449790537	0.3007476266470783	RAC1
cg08608193	0.02044021553079543	0.11899327110213043	2.541397679624282	0.004435257635978872	SFRP4
cg08608974	0.07850838891069462	0.19268679110494094	1.2953389520287644	0.0029577072585805493	PRKD1
cg08641561	0.853748727966941	0.835088147770918	-0.03188303450639551	0.003695303790159813	VANGL2
cg08645889	0.03840183390991966	0.03078154043413038	-0.3191097778022658	0.03886783229468245	SDC1
cg08649099	0.034228962299711875	0.046064553885444504	0.4284394856150227	0.5036417341268334	FZD9
cg08655686	0.1277866579918633	0.31123456349303524	1.284265070072047	1.4713169923324853e-08	RSPO1
cg08668199	0.06303291131886116	0.33794186129672316	2.4225978665306096	4.451307153544332e-16	RUVBL1
cg08693705	0.013293788028018718	0.01548769430027881	0.2203701266105608	0.023649008790327178	MAPK9
cg08714590	0.5989118853035518	0.7267592581009396	0.27913378216566087	6.744036738624236e-16	FZD1
cg08738600	0.09157573646920546	0.08453676137386988	-0.11538655501268716	0.06994076004854909	RUVBL1
cg08739433	0.14332534678812056	0.2862537924641446	0.9980010372698911	1.0727502419909801e-05	WNT2B
cg08748373	0.013649973205995033	0.021773550492837117	0.6736785598034536	0.3226774866159723	GPC1
cg08764167	0.06296708353026093	0.0665370722853457	0.07956054016771089	0.13526147795991367	BTRC
cg08785133	0.23511212262234818	0.22908046196638898	-0.03749450981115344	0.8734088793535293	PORCN
cg08797625	0.045021465953617765	0.048480559694313405	0.1067933209523153	0.09786738458300308	CAMK2G
cg08798116	0.20075914338844114	0.2008915778730462	0.0009513867198164126	0.9970502504637941	GPC4
cg08798921	0.024377987076044307	0.029754476869900865	0.2875277476363624	0.43643386415857555	FZD6
cg08805054	0.3621948284476314	0.357521837191455	-0.018734583681812866	0.8185420868064892	BCL9L
cg08812555	0.0632926239073857	0.29055246492290215	2.198689410361124	2.5593851501524327e-08	DKK1
cg08812593	0.6793304099951698	0.635499112523013	-0.09622332688312336	0.09199792529590335	WNT7B
cg08823186	0.8498130396809082	0.8572099811176391	0.012503167669404375	0.38343457712507645	AXIN1
cg08825837	0.1494051103246793	0.23268947843569626	0.6391764819923408	0.0017058775758558927	WNT2
cg08832220	0.3502680954028806	0.4599155505624187	0.3929093941415424	0.001756507919998968	WNT5A
cg08837462	0.027219050194493298	0.03010419216229913	0.14534767856822442	0.13986836427120952	FZD1
cg08847724	0.031927610899656414	0.03059743642426454	-0.061393818795766754	0.2730741986380511	LRP6
cg08851840	0.06039667723004139	0.060834490267147066	0.010420314453267337	0.9439029442993364	TCF7L2
cg08852968	0.674495421604693	0.7289090262101744	0.11193011532012777	0.00803867957026463	WNT5A
cg08877293	0.026046374532149166	0.030037255737599588	0.2056704377205403	0.36691434104171017	FOSL1
cg08893449	0.03544177666195738	0.03834982771140716	0.11376916974877437	0.5014604267700666	PPARD
cg08893650	0.011436823901953413	0.012376866718192802	0.11395967371964855	0.1936921868674252	TLE6
cg08893875	0.020084202869973363	0.022423512197762716	0.15895106254790323	0.0018349556198261816	CTNNBIP1
cg08900073	0.043014509277132934	0.0470631467406619	0.12977440625286193	0.06117941640511466	BCL9L
cg08934600	0.04495005362624753	0.047078944223708875	0.0667591304511912	0.6049420691353588	APC
cg08943089	0.08519135229407791	0.08464968065943539	-0.009202365495441742	0.9351972281525304	FZD3
cg08948841	0.6464981790640264	0.60855484334047	-0.08725902115474372	0.15754521866160212	CTBP1
cg08958549	0.1376783587906758	0.2336503779507239	0.7630495660993386	0.0034164581659049628	APC2
cg08962243	0.039023230484865244	0.039903152852837	0.032169527642671586	0.759786426279667	PRICKLE1
cg08979737	0.06035790616163454	0.4565958221129398	2.919302994637765	4.179023325792757e-19	SDC2
cg08995883	0.94685380125106	0.9457061006850971	-0.0017497804071828005	0.6275806312966414	PRKCD
cg09024340	0.017035340469347723	0.1219283422703685	2.839430833099382	4.601492344379609e-05	WNT5A
cg09030189	0.18421520860762236	0.3411938368456425	0.8891994130894084	2.3960955642288316e-08	LGR6
cg09042026	0.01577836729667777	0.020506953852455396	0.3781652798285142	0.5309272386505554	FZD6
cg09048530	0.04760154060370512	0.2994425371705668	2.6531990057126698	5.073562226801576e-08	FZD10
cg09049717	0.022460532992570673	0.025535193066541576	0.18509480346041018	0.15850054826156254	NFATC3
cg09050541	0.02748956496605707	0.030886291175331475	0.1680825668254797	0.057771128841719345	SDC1
cg09075558	0.3358808072409724	0.5006262451894677	0.5757845658309667	1.196350745622973e-08	WNT3A
cg09097668	0.044848981868446734	0.047517783620527804	0.08339231143620135	0.3067955717058158	RHOA
cg09101235	0.736906684875474	0.8551831465091145	0.21475148030027102	1.5260531372661706e-16	CUL1
cg09123773	0.012375729980146077	0.013486418307826212	0.1239936266983262	0.01521386998321604	SIAH1
cg09146695	0.025763201825965115	0.048461240929024464	0.911519446470985	0.05913906014179612	LEF1
cg09158990	0.020192511864752575	0.1499040484387633	2.892147054259006	0.0001610322911481029	WNT1
cg09190696	0.01659946124715193	0.01960220031237705	0.23987918524311788	0.18679739378119806	MAP3K7
cg09202269	0.02307680182702238	0.025409041587195914	0.1388986615894184	0.001587554108894347	RBX1
cg09214456	0.9792210719538328	0.9466780605999907	-0.04876071601436602	0.017401517815662546	CAMK2B
cg09227621	0.01406347356672437	0.07422100321777789	2.3998745288546335	0.007410490311057876	WNT3A
cg09233429	0.3427739612245288	0.3880398869404003	0.17894743636102595	0.037835427196990845	PLCB2
cg09236098	0.021515676914456633	0.02196152641195273	0.02959010049169711	0.7606729181095657	DVL1
cg09265563	0.5714174669682541	0.5286159260006702	-0.11232524617664945	0.1119029641165913	FZD9
cg09275667	0.2602560576073657	0.4537303005584049	0.8019032640471628	1.2585853662501002e-10	PYGO1
cg09281601	0.012942336462045175	0.012874155280887938	-0.007620313527544279	0.9421596233627033	FBXW11
cg09316122	0.16164647344617675	0.5215421955218402	1.6899419458169629	1.026488937605684e-33	WNT3A
cg09320190	0.30687587409691475	0.42134903400908635	0.4573605888790596	1.1837269760981412e-10	WNT3
cg09331127	0.0206747977066087	0.022729303267815592	0.13668024785585137	0.2400426818754411	EP300
cg09339219	0.4346255894201344	0.6332734563638874	0.543055491684394	2.4347957897746183e-27	FZD2
cg09363587	0.11489812975126384	0.095288792979572	-0.26997686251238756	0.13728912628439804	LGR6
cg09378679	0.8884690911323267	0.8850622259868175	-0.005542697158587091	0.6087657203489182	CSNK1D
cg09392386	0.045686437011800994	0.043859170978854646	-0.058887391602144804	0.6453922075127514	AXIN2
cg09396181	0.08819948669099348	0.3393215832974278	1.9438110341352537	4.094726539032237e-10	WNT7A
cg09414137	0.054346267861371075	0.0943092519596455	0.795218345626606	0.035767920616619805	JUN
cg09423426	0.06349757924983875	0.06945013784708222	0.12927596537721422	0.25445040084606607	CSNK2B
cg09445939	0.12564180334470407	0.20718170825894056	0.7215800800696003	0.008044376966588251	DKK1
cg09465142	0.38739973081357054	0.44119382463409423	0.18758964626836097	0.05885672961193959	NFATC2
cg09465786	0.04961137731206521	0.2825899867736203	2.509967431436325	1.1474420114526998e-08	DKK1
cg09507526	0.04694131643696906	0.4662481958967095	3.312167936074386	3.096578300825873e-24	PRKCB
cg09511896	0.1695122364872477	0.32073583018866686	0.9199961096350128	0.00028549456952151335	WNT3A
cg09524087	0.059159342295015196	0.10690139954659365	0.8536028224050537	0.029921691596436924	TBL1X
cg09542745	0.03607143590148015	0.23357080325038546	2.6949311871665356	4.91793206616029e-08	SFRP5
cg09548897	0.9555139956258089	0.9517916071412613	-0.005631271902594046	0.21745672314100828	AXIN1
cg09551996	0.0839951860245463	0.08090399510777214	-0.05409569986113108	0.4385972925528049	CCND1
cg09560452	0.8076632270263197	0.8545088769369287	0.0813416243168125	0.00046890961236552037	ZNRF3
cg09561351	0.04665571831721112	0.08952330044908886	0.9402093104624258	0.06274992145067798	PRICKLE1
cg09655100	0.044410428139337606	0.04531259837672935	0.029013742514009157	0.766731852534567	TCF7L2
cg09664975	0.08544825208486594	0.21944059407845293	1.3607075472387373	0.0007132558109423957	PRKACB
cg09678212	0.5763045744399544	0.2986566677610212	-0.9483435397000124	6.953034778516538e-15	CTNNB1
cg09679202	0.9641748683866604	0.9690404738668852	0.007262098086809929	0.04574513835690133	TCF7L2
cg09699036	0.025361094579682397	0.026284202090499153	0.05157892643686989	0.39489743165448	TBL1XR1
cg09710605	0.039957096387485735	0.03852061134985383	-0.05282114883387042	0.48575262739683167	CCND3
cg09718810	0.05895630830843443	0.06138445392379889	0.058227139019293446	0.3225054333786519	MAPK9
cg09728865	0.655139056556711	0.6641230121984553	0.01964933111709929	0.8219450282465268	TBL1Y
cg09732150	0.014784352652903404	0.016715481245961224	0.17711381631813963	0.24484732775042678	TLE3
cg09744036	0.4437851298898822	0.5745974460398099	0.3726902531140982	5.85500971357419e-08	NOTUM
cg09760728	0.5998596561535963	0.7251959312204656	0.273745825099671	2.027769784448223e-12	GPC3
cg09796293	0.059038302571960966	0.0529170776908484	-0.1579178506575416	0.16531418012917026	RHOC
cg09801353	0.010234512464048105	0.011083054226566986	0.11491312956061335	0.20503064888654793	CCND1
cg09805055	0.058809403271727914	0.05441456844161013	-0.11205389510278786	0.3758707799701825	FZD5
cg09806900	0.8030116616029597	0.9115615959776001	0.1829192060555973	1.1117943084474753e-11	CUL1
cg09827499	0.02888014893898933	0.03036033453164564	0.07210950505014668	0.40353421156464686	SDC1
cg09835320	0.050357685994815174	0.05796092541009942	0.20286863854479226	0.0004327882060316667	CSNK1E
cg09836344	0.0672100453885226	0.0800088743557687	0.2514831504073378	0.12506983894630713	CTBP1
cg09854088	0.14995973180425295	0.1322281626110311	-0.18154566862035884	0.16438518108117953	LGR6
cg09865339	0.014009264632289391	0.016093019376524124	0.2000538017909169	0.3389336112459178	GPC2
cg09874752	0.07017635108011548	0.31260216410030567	2.155270926136699	8.266145041467322e-10	SFRP5
cg09875150	0.4606042502486309	0.4680980479628106	0.023283025081063977	0.7829739309149534	FZD9
cg09886755	0.04936990829414739	0.058086678326490546	0.23457536678998692	0.21904554178580474	NFATC2
cg09891066	0.8877948258734039	0.8931668409329485	0.00870339113448862	0.3338264440155483	PRKCZ
cg09894605	0.03038139059534098	0.035471036944917864	0.22345360065132527	0.12359329009864696	CSNK1G1
cg09930155	0.9453620883006408	0.9442300098231704	-0.0017286738258223476	0.6882275310385895	NKD1
cg09979256	0.043101022712050505	0.4224848658752708	3.293105655067496	1.534746583282964e-17	RSPO3
cg09982005	0.08649520349677635	0.0856482995883719	-0.014195527622982138	0.6563726879827632	SMAD3
cg09983243	0.029720422481606616	0.03408864493338242	0.19783662745686775	0.07172901861599583	TLE3
cg10000424	0.023010638076688135	0.12052952874668767	2.389013743576985	0.004117730211765891	WNT6
cg10019916	0.08528148475871314	0.22218294966223737	1.3814436475537324	0.00019176270065311942	WNT3A
cg10057528	0.9711438519281399	0.9706820409216491	-0.0006862123570466026	0.8794365953273616	PRKCZ
cg10075733	0.9631976660364052	0.9615869714638331	-0.002414547133611559	0.6203959640599374	ROR2
cg10084644	0.5036170510425443	0.6558239921247978	0.38098155162444236	7.34874079901217e-18	GPC2
cg10085474	0.7679363093352587	0.7753281134334817	0.013820315571993237	0.5589624614914441	CTBP1
cg10090761	0.16938524307815642	0.3916819041024099	1.2093742847282543	9.836220415552771e-15	APC2
cg10091994	0.02143580505749981	0.0351677033118724	0.7142285193299289	0.3240736777222647	CCND2
cg10092374	0.043281928396734115	0.18265604324880497	2.0772928026357	6.40523589795778e-05	RAC3
cg10094078	0.17679933378956844	0.5264919691373662	1.5742986868069393	1.1524443141831017e-41	APC2
cg10104683	0.027693541344206745	0.02937382945414787	0.08498180965862816	0.4292254898437976	SDC1
cg10122766	0.01554029027944407	0.016705687286754863	0.10432588532696231	0.08026876001257598	TLE6
cg10140087	0.02551871974560831	0.027888288683080496	0.1281034565535997	0.033719711888540733	GSK3A
cg10164137	0.02781262435926149	0.02964436464485588	0.09201799464759597	0.1446578050076986	DVL1
cg10168709	0.908129446129442	0.9059126440453772	-0.003526016273406584	0.5734165186271221	CAMK2G
cg10169241	0.35598978804343123	0.6977996054466431	0.9709769252971332	4.770077320174608e-48	APC2
cg10203440	0.797130316278864	0.818087865525651	0.037440204188089715	0.031752479659611046	CREBBP
cg10226546	0.1882572192442365	0.20619939135413468	0.1313348841662677	0.5283712417812486	NFATC2
cg10248584	0.02490224525027681	0.027360443351843178	0.1358157827719458	0.10655511099436232	FZD4
cg10250321	0.05499489793956932	0.15044193144456527	1.4518370472911943	0.0018388353318627784	WNT5A
cg10279254	0.9745025442563325	0.9787026726675985	0.0062046872673868604	0.3508310342632004	ZNRF3
cg10280299	0.016180271004538775	0.036620914721124706	1.178432055601664	0.07576137369218888	FZD8
cg10292139	0.08141385713896686	0.5714824740758374	2.811362979236065	1.5374267879742803e-25	SDC2
cg10302505	0.03364933870097181	0.03593266377983577	0.09471773764201705	0.06787312593704285	MYC
cg10315128	0.05171441264139737	0.05152657609282776	-0.005249681535494318	0.9712294992919859	SMAD4
cg10316525	0.33514479730325236	0.33462671511713354	-0.0022319096464926717	0.9852473562236356	PLCB2
cg10318510	0.1884208408540747	0.29115050198840353	0.6278065588012234	0.00236024739041444	PRKD1
cg10349065	0.057405823330837706	0.37337906319011643	2.701372033798733	3.232211777455309e-11	WNT2
cg10357989	0.8024306216663547	0.7713691896046322	-0.05695513958095314	0.12881042901031184	NFATC1
cg10381071	0.0429799553183364	0.04405003934786286	0.035479324888308184	0.8642457932776412	TLE3
cg10399696	0.04555665892735415	0.0491596873606495	0.10981379533559917	0.05144078709253305	CSNK1D
cg10406295	0.32706769548176196	0.7036940598250846	1.1053590633937247	1.0583389459225924e-41	SFRP1
cg10418630	0.15924834884186864	0.20830063662018514	0.38738883458001483	0.08252143413352613	GPC4
cg10423830	0.05820987765698786	0.07575794824032116	0.38013327329436636	2.0719269478209686e-09	CBY1
cg10451401	0.05377936652321102	0.059328492607720794	0.14167236635405614	0.065418952568711	RAC1
cg10453502	0.9004333061371484	0.8995878479109767	-0.0013552490504125428	0.9288846690839605	NKD2
cg10458187	0.04819587292113488	0.05541145806527199	0.20127471800500965	0.12363621385814186	INVS
cg10477603	0.07140884581904898	0.07833344732889118	0.1335256503068933	0.019774272375824183	CTBP2
cg10501704	0.15980131223029104	0.17425847091141988	0.12494953371745378	0.6099224956086777	PRKD1
cg10501880	0.03190332924855796	0.031701308622557586	-0.009164587524813306	0.8681472731392781	GPC2
cg10518262	0.019578315561884028	0.02063581496332159	0.07589376863556775	0.09411129732714708	CCND1
cg10539418	0.08847545434278921	0.08759808935884522	-0.014377862354373374	0.8100255846514183	CCND1
cg10555307	0.052348361943886236	0.41260205008889284	2.978534690580594	1.7840428550108698e-23	CTNND2
cg10559432	0.07601251634010942	0.08969970614280745	0.2388662643241611	0.060775921856671564	NFATC2
cg10565187	0.04734275585624159	0.053311344667736744	0.17129888268283588	0.5645941505224394	APC2
cg10573018	0.26148472740129375	0.6317786381345084	1.2726924720139106	2.1584982101606146e-22	RSPO1
cg10606730	0.559041728063216	0.5081148404997764	-0.13780137139732493	0.004030496536621223	WNT4
cg10607059	0.06639973818980274	0.07123903908357315	0.10149050348044197	0.2705807642195709	TCF7L2
cg10608283	0.06136878772715665	0.16194367739056478	1.399915153476572	0.0008575215267561564	NFATC2
cg10624665	0.4697340707318792	0.5005454353553499	0.09165679198604783	0.06226914108548951	FZD2
cg10628818	0.1170695136667159	0.12443660315531588	0.08804548881764837	0.6473435255893161	RSPO1
cg10675453	0.03347737990942578	0.04301542220904309	0.36166737782159675	0.011890252854280513	PRICKLE4
cg10701252	0.6975538063183085	0.8520873077173986	0.2886967568259288	2.566192211493671e-10	WNT5A
cg10705379	0.3448428515657353	0.49621580656837505	0.5250286312099258	5.090752061216055e-06	FRAT1
cg10708221	0.0281649548594723	0.022186735504373657	-0.3442037503989191	0.16881932819669535	RHOB
cg10711871	0.6770156233441013	0.49562705487272307	-0.44993418469670476	6.020900055676322e-15	WNT7A
cg10749912	0.07346161831873385	0.13143857326497574	0.839326142063406	0.00924316050140231	SFRP5
cg10781403	0.012824840444047067	0.014410528556815317	0.16818237526028823	0.017474001390464688	RBX1
cg10784785	0.05465993443692822	0.0587936868993846	0.10517752145571235	0.3220212368760141	SIAH1
cg10785051	0.09289481731770056	0.35974426001703536	1.953301653133787	3.541819021339874e-14	TCF7
cg10800003	0.04727218275620604	0.04900288452376129	0.05187519350328349	0.2585147757788693	PRKCI
cg10806140	0.055185348551354006	0.15748437319255051	1.512851486193366	0.0025435274950614717	SFRP4
cg10808783	0.0457480327521342	0.46940043400211573	3.3590375644044994	4.4500267312153155e-38	APC2
cg10813233	0.023354848175811894	0.023260939955689813	-0.005812670435171289	0.9598020015420801	CSNK2B
cg10820926	0.1535830464547318	0.27715766410981646	0.8516879320206988	4.897503591206286e-05	PRKD1
cg10832291	0.02630020406937294	0.02568921212140446	-0.03391134976976675	0.4779309666560356	MYC
cg10835795	0.9184761451219318	0.9118764018860152	-0.010403960829157389	0.25743461563532394	WNT4
cg10836034	0.05210061457791277	0.06346824891027017	0.2847346485878067	0.06708043734256645	MYC
cg10839723	0.15866482004094073	0.2645753419295031	0.7376963285638948	0.005645236364631329	TBL1X
cg10849092	0.038794904090020774	0.04761804600597841	0.295641261759029	0.29784481228080356	PLCB2
cg10876076	0.030999298647692276	0.1454783268759411	2.230496758462172	0.0046400343096345345	SFRP4
cg10881514	0.02419974189764269	0.026943225715057022	0.1549309239326993	0.38976528987415315	ROR1
cg10888337	0.026438858239933187	0.1848147528410142	2.8053481438799017	1.0446387639432868e-05	WNT7B
cg10892866	0.013133618512282166	0.014011162175255018	0.09331217157794232	0.07978945850666967	PYGO2
cg10903826	0.018181677434629964	0.02113218944472477	0.21695694028947565	0.10440154812152061	CTBP1
cg10914555	0.04437514793184098	0.4116488947019317	3.2135905182977123	1.3428921208544634e-22	SFRP5
cg10942078	0.2616977582450992	0.5514349373552885	1.0752891092870884	3.4430382926355016e-29	SFRP2
cg10956762	0.18198664778887685	0.3866671924777954	1.0872597564211068	1.4970356227991085e-10	APC2
cg10962125	0.0720603228700444	0.07918894292803776	0.1360938864688426	0.010327648473738293	FRAT2
cg10963021	0.8761022646348092	0.8767066519094439	0.0009949134217863997	0.8894737074920583	CREBBP
cg10965669	0.7509317565992338	0.6735951393046938	-0.15680007614104283	0.010694039962079007	AXIN2
cg10981736	0.018416089100659755	0.02226191514354117	0.27361099125448946	0.11790520758988422	CTBP1
cg10996014	0.020568876316519116	0.022464215520900117	0.127165700806429	0.11265507134191702	RHOA
cg11002986	0.09904677950604086	0.06463089374658618	-0.6158861248004212	0.000179912039345073	PLCB4
cg11006812	0.11640466093457306	0.17013699110407743	0.5475480191264057	0.0008113089627749716	WNT2B
cg11014070	0.018949409356551636	0.019499353040027388	0.041273377233865115	0.3415465248712686	NLK
cg11035174	0.05024976545361136	0.06830921851383853	0.4429634248854953	0.06564874759350761	NOTUM
cg11086066	0.1010357948506562	0.14458600742813543	0.5170614396726134	0.040911533603982364	NFATC2
cg11086642	0.8753053299359845	0.8838606892041594	0.014032639973277203	0.09907555680704432	LRP5
cg11090131	0.8834133947899835	0.877639696020515	-0.009459926530211145	0.27526341016854317	AXIN1
cg11100798	0.037775672106676914	0.09791726471531936	1.3741058332881422	0.006128396125983697	LEF1
cg11117633	0.07528607901231583	0.10276531115224032	0.44889833012158176	0.16456574566315707	MAPK10
cg11135021	0.011773848903927644	0.025415451996484973	1.1101198698635895	0.21999901245111084	CCND2
cg11142826	0.023145279369443775	0.18440666429671906	2.994100912909603	4.585940626369184e-05	WNT3
cg11143091	0.05379051763583415	0.05215789126861345	-0.04446632938450394	0.3667764550976076	PSEN1
cg11175192	0.2263416600273446	0.36952908933002465	0.7071857889695266	0.0001154945499739477	WNT6
cg11188741	0.017972594473205317	0.0737580756573569	2.037002329172013	0.013862051492414129	PRICKLE1
cg11190277	0.08638763577012076	0.08834005876230691	0.03224295059019705	0.7177925259028921	CCND1
cg11214140	0.43605596250032336	0.7310695009434988	0.7454952667802686	1.3880100308018125e-41	SOX17
cg11236526	0.10547485906652947	0.13410178872645295	0.3464293210060708	0.23806450779575034	PRICKLE2
cg11271713	0.07519936127006552	0.06974213751099832	-0.10868982633489782	0.38196360566271836	CSNK1E
cg11298786	0.15173719219898796	0.35829384790929003	1.239568525020786	4.4226564778729587e-11	WNT3A
cg11315544	0.9179656110868835	0.9181689996282171	0.00031961452002869103	0.9557569393207447	CTBP1
cg11316592	0.01381554362516231	0.015179951762391005	0.13587487468606177	0.17461813510222954	AXIN2
cg11334692	0.011859581285151096	0.013297504011184798	0.1651023972114624	0.00029644863918141493	CSNK2B
cg11339519	0.8100557829206947	0.7133043252875033	-0.1835035381081189	2.5954650286045903e-05	DVL1
cg11345323	0.01819965941964957	0.02032448464464311	0.15930731851856444	0.1779144287288071	PRKCZ
cg11354906	0.1312242079385544	0.5487914451610664	2.064224102670924	5.9649498427718545e-31	SFRP2
cg11356950	0.9180523168167299	0.9151267450648577	-0.004604799966570782	0.5372542307519534	CTBP1
cg11390398	0.028429865092851624	0.03207492482495789	0.17403863096149758	0.3278471516828779	LRP6
cg11398323	0.18007288001586155	0.17781528364194155	-0.018201587122049254	0.8897328151114284	CCND1
cg11407514	0.06760215785702493	0.06029504563977946	-0.16502983523978706	0.2356959649844491	FRAT2
cg11439535	0.7805968769158979	0.7772430095269539	-0.006211954601425641	0.792365838177063	CSNK1D
cg11442732	0.7439351591301812	0.8457800549723608	0.18510565688332953	2.5158154969282365e-07	GPC3
cg11475332	0.04913777575017714	0.04360662316761832	-0.17228528017756245	0.32030630319008924	SDC1
cg11476211	0.03226021459931327	0.1085693616096985	1.7507890898489553	0.002713462310984086	PRKCE
cg11480800	0.3097670702330804	0.5473396449776317	0.8212525711258943	1.5632036454137445e-10	PYGO1
cg11485451	0.022897165694990985	0.0249832756056877	0.12579361722082358	0.7773326506643212	TCF7
cg11490446	0.04797247292464214	0.041138584224793245	-0.2217146660024964	0.15495682242333914	PSEN1
cg11507178	0.14373112348163286	0.13092732234052118	-0.13460630124090475	0.19446644739729582	BCL9L
cg11556521	0.8863990916229124	0.8828738273169188	-0.005749127800485736	0.5817667685781851	CSNK1D
cg11610350	0.1904401216563555	0.5056533397527969	1.408811201200748	5.11893181005371e-18	PRICKLE2
cg11638200	0.029517825689659806	0.06823861944086815	1.209002004227572	0.036414196430663154	PRKCQ
cg11640610	0.01584014914574625	0.018230286047346923	0.20275127912667706	0.02216193820164964	ZNRF3
cg11647690	0.17854740349220843	0.38759863945938805	1.1182563528161036	1.8867804234778876e-08	WNT9A
cg11648441	0.9179236199878744	0.9020816295267412	-0.025116123508919928	0.0573793365172947	ROR2
cg11662224	0.03829882507211962	0.04605924860070973	0.2661907415879669	0.45899875006466373	PRKCG
cg11662638	0.13743355987659023	0.14762206128035085	0.10317400148506375	0.0373271486278887	PRKCE
cg11688275	0.02324933202051502	0.028872047105103004	0.31248413556127574	0.3048911408369429	MYC
cg11701621	0.34646039785595006	0.5503332267429445	0.6676149804125694	6.133155989196869e-13	WNT1
cg11710000	0.04340955026581004	0.06085542921504954	0.4873735026960902	0.10413487357134639	FZD3
cg11753239	0.019081805435657236	0.02715188840763561	0.5088548614327321	0.2141114584968724	WNT10B
cg11769841	0.2347170015292692	0.2675030444916704	0.18863296508062158	0.0017951532704829636	CSNK1E
cg11781622	0.9188913742195038	0.8731164409160681	-0.07372025693378281	1.0605632681726693e-05	PRKCZ
cg11789444	0.08263115479766668	0.0714432294659704	-0.20988853360997684	0.003570259605993281	GSK3B
cg11806528	0.10159764645879499	0.26422032254461214	1.3788744539356612	4.4685627418455964e-07	WNT2B
cg11810906	0.029516334771425526	0.032865615439651025	0.15506541710698765	0.17371681820431745	CHD8
cg11837690	0.91504798686098	0.9018745599276625	-0.02092061742229432	0.0414657239698428	WNT4
cg11837766	0.0184325448676765	0.021504845477499767	0.22240649615486763	0.3916887870203952	ROR1
cg11844358	0.9884484413296577	0.9761705073124964	-0.018032550427737135	0.1372524624909743	NFATC1
cg11845142	0.02406677992612169	0.0262345562945198	0.12442526406082555	0.0024921783606766034	AXIN2
cg11858416	0.01921855738084291	0.020548143537881113	0.09650801078323684	0.059647163632359064	ZNRF3
cg11874426	0.3737475607969363	0.3738886692742251	0.0005445870455205137	0.994429956515563	BCL9L
cg11878069	0.01900594753344752	0.16554051624798408	3.122661504608216	0.0002062420994482169	SFRP4
cg11916758	0.03406834434917199	0.0373775123406739	0.1337387165955187	0.21388498269743356	SKP1
cg11928275	0.20572928045784733	0.46943012284146224	1.1901632807534104	8.215938862763656e-20	NFATC1
cg11931116	0.14820196029497731	0.2336878450857003	0.6570181659393347	0.008079360793911108	DKK1
cg11931776	0.8706098180130123	0.8678393501298785	-0.004598286487593245	0.7847575780244851	WNT7A
cg11947509	0.033887885692203155	0.04004080204605921	0.24070124461027737	0.17845920526783438	FZD7
cg11961999	0.7121824103755244	0.721859355549647	0.019470970871011378	0.29111878748688247	PRKCZ
cg11977716	0.8298623563240323	0.8209793435359264	-0.015526143042752127	0.6960089080217866	NFATC1
cg11993720	0.0169156543966781	0.016926736180504554	0.0009448289479191853	0.9949954945608211	SRC
cg12001630	0.9258686181799487	0.8827749214117067	-0.0687618429812387	0.002156101514682151	RAC1
cg12057615	0.028945645889281817	0.03258067429444915	0.17067011337145283	0.03393739372268957	MYC
cg12069553	0.03106374997291151	0.02730232766589459	-0.1862080467186246	0.035074880260716534	RHOA
cg12072393	0.9020082524212428	0.8937978603178631	-0.013192041636359475	0.24809522833880562	DVL1
cg12074985	0.3678520569765509	0.4744078975904426	0.3670023682733173	2.012823963863458e-06	FRAT1
cg12116020	0.019486966198479942	0.02143815143641404	0.13767100672470287	0.26205618800534924	PRKACA
cg12132563	0.04098003835260687	0.06070262645971196	0.5668376053021953	0.022782106930189675	NOTUM
cg12134716	0.021922779441144843	0.023881625782501317	0.12347033442212091	0.2348249530413082	RHOC
cg12154045	0.553777605045395	0.7034593116570301	0.3451602680613974	7.328691488592178e-09	APC2
cg12158737	0.06699849379971148	0.2813502681589572	2.070166770782918	1.4616153414088428e-07	RUVBL1
cg12177793	0.02032151227016298	0.11606188437202548	2.513814585130634	0.0007885195422074909	NFATC4
cg12198729	0.025815010823004428	0.027698187842679457	0.10158138791015588	0.15418619726129412	BTRC
cg12215609	0.9867466886712513	0.9847602206397024	-0.0029072873488891413	0.4344527696628435	SRC
cg12217778	0.22672732222328662	0.2177000923546846	-0.05861623680789762	0.7907097620946308	PORCN
cg12229666	0.03271118307624197	0.07000811124181243	1.097738145696097	0.04827028930712872	JUN
cg12255061	0.5193612088816401	0.5427217804016572	0.06347454472497352	0.5095903926020233	AXIN2
cg12263469	0.8462250894160915	0.6276848958311757	-0.43100096692473316	3.0268957231609948e-15	CCND1
cg12266049	0.970853277752758	0.965192648270172	-0.008436354989565433	0.5276974919711175	CCND1
cg12271199	0.019718580794037033	0.06569634722284086	1.7362574372880204	0.06620359025468416	JUN
cg12273770	0.039192155905898175	0.04808367827682853	0.29498232693653725	0.11066301917097693	FZD4
cg12289926	0.86527167551133	0.8354048680647771	-0.05067762672766968	0.00125632733515986	LRP5
cg12345778	0.19600231772258625	0.32515100881613646	0.7302391856276325	4.276847553648095e-09	WNT10B
cg12352896	0.9677513351897555	0.9545516185983312	-0.019813177664080864	0.14300919672348572	NFATC1
cg12359809	0.33067308081421504	0.518342377473977	0.6484997426960042	3.2314323832084633e-09	WNT3A
cg12376770	0.0156716280569812	0.016968044058150045	0.1146652091149502	0.07730159569056946	SKP1
cg12379948	0.018844030559592283	0.25704524323256595	3.7698428325795343	3.9084282633584815e-07	WNT3
cg12382902	0.018400550198137786	0.03095173861735099	0.7502715453992346	0.29079372032206985	CCND2
cg12391690	0.12865463956222845	0.5207858866559558	2.0171868671816826	8.687994526959637e-20	RSPO1
cg12400102	0.026677386932359326	0.028357789708859132	0.08812772847072273	0.1052619161608611	CSNK1G1
cg12400781	0.032864132562593185	0.0346923894937937	0.07810530585863389	0.6272772677743621	APC2
cg12418739	0.8388888525423226	0.8432639440193198	0.007504594140133998	0.6775720294525461	LRP5
cg12424293	0.8765217028885686	0.8109820703745261	-0.11211979398255192	0.0015698639066738663	NFATC1
cg12463346	0.017877572000382976	0.019217212758002113	0.1042482908339053	0.01780828235828312	PPP3CA
cg12467960	0.9751205324066433	0.9741709572469066	-0.001405585044145092	0.6400093245915262	LRP5
cg12473285	0.025621329061665997	0.35527638111077076	3.7935245610050017	2.0438613065653155e-18	SOST
cg12515638	0.1395626708829366	0.24151397289040077	0.7911935466821527	0.0033716716834158145	SFRP4
cg12524531	0.8532403071462644	0.7789808970375849	-0.13136417084287677	0.0009722927633812092	NFATC1
cg12561497	0.27901461780401493	0.30337692370121666	0.12077064347071909	0.27959894663432383	GPC1
cg12584528	0.531152168817998	0.6554858174189474	0.3034393302347215	5.161082449640337e-09	NOTUM
cg12594569	0.024259325916689802	0.23000606618773328	3.2450605427689716	9.263259583319204e-07	NFATC1
cg12600766	0.22719039749731434	0.23238804764511892	0.03263401016952462	0.8887368345396521	GPC4
cg12608682	0.026493988822471184	0.035309262813647616	0.414381634742644	0.0026100577009152237	BCL9
cg12618251	0.05684850529036498	0.06675665300156765	0.23178920663622343	0.21476485319304944	FZD7
cg12622139	0.013870641191215278	0.145871249775659	3.3945891809009687	7.461707940567398e-06	WNT5A
cg12625874	0.08669866696877368	0.07145834548031163	-0.2789073008378756	0.0036892116049240865	DVL1
cg12627700	0.020576173347472783	0.01821408575027994	-0.1759201207388738	0.24079056713185695	RHOC
cg12638871	0.04841309558902756	0.05253335011751434	0.11783624516674468	0.02879083159829573	RUVBL1
cg12647643	0.1442113628680267	0.12634193415013123	-0.19085128004222152	0.4981806750691494	MAPK10
cg12670756	0.07671938753483977	0.0837231644230494	0.12603563801183856	0.09603207355437043	PRKCI
cg12685995	0.16385690125950592	0.1756205466303397	0.10002520505564114	0.2716384054085505	CTBP2
cg12686317	0.022901968692839766	0.31350054625023477	3.7749244314865367	4.410950560415987e-14	PYGO1
cg12692199	0.027042119123147246	0.031919611066634636	0.23923486163688662	0.2918175667317321	DVL2
cg12698784	0.012381420734002321	0.013841514113574765	0.16082489766927158	0.0009811535367967399	GSK3B
cg12711627	0.8574520550840666	0.8561972594409352	-0.00211278674098729	0.9255297009440865	PRKCZ
cg12712415	0.013653385665250834	0.01464216914600354	0.10087055140575196	0.4025402703157347	MAP3K7
cg12733004	0.016265212595457195	0.018565101243963582	0.1908035035519434	0.08874062627807543	GSK3B
cg12759909	0.23370262916945714	0.22348559121451872	-0.06449214508680932	0.44102883175950125	NFATC1
cg12764620	0.9157891466160094	0.8997718197124722	-0.025456283832838773	0.2172933489249862	PRKCZ
cg12777782	0.05018151863944219	0.0519177280133084	0.04907111894713926	0.39092128947168536	PRICKLE4
cg12799077	0.05253503463416595	0.2164368243599969	2.0425942236025576	5.120498202141842e-06	PRICKLE1
cg12825880	0.02964199939724287	0.0322804830291713	0.12301940368526583	0.00756880429851713	CCND1
cg12843130	0.5583243776493323	0.32910286516026377	-0.7625649620984977	5.357174159284156e-24	CAMK2B
cg12843872	0.08018376901043581	0.08797815052773732	0.1338350408382691	0.21976755007923787	FZD1
cg12883523	0.4303562649618128	0.6335644873614098	0.5579600003718606	5.406398072653908e-24	SOX17
cg12884141	0.9588252133194266	0.9608901559777844	0.0031036722730211743	0.5868045379816855	LRP5
cg12913879	0.6164230083067106	0.6705337555035819	0.12138924882716562	0.026793820037982943	TCF7L1
cg12914362	0.06085374964910769	0.08435626709362051	0.47114909408946715	0.15462365975241454	FZD8
cg12918009	0.04763602267751536	0.08639345023515382	0.8588689793531006	0.039003019162332835	LEF1
cg12936639	0.023297533789466886	0.021187424715636193	-0.136969001384682	0.6389409652234663	CSNK1D
cg12964741	0.23974953781738573	0.3753315347594912	0.6466374742054734	3.7072905851393286e-09	NFATC1
cg12982277	0.09106998582719651	0.09781844326993547	0.1031308455177134	0.571160714734924	SDC1
cg12989574	0.16609177912541623	0.5913074998263061	1.8319279081171447	1.1138102702147097e-59	GPC6
cg12994233	0.03739600747146648	0.03884283796520547	0.05476436073223833	0.3454245873705478	CCND1
cg13003011	0.10221545767522859	0.08761485667139478	-0.2223659558256952	0.0010616391372247891	SDC1
cg13046271	0.057829115865006574	0.05824069259564108	0.010231466818023833	0.9495682594506559	TCF7
cg13076329	0.039499826991373964	0.05002725649682451	0.34086800253901794	0.01712854899318213	CAMK2D
cg13077545	0.07095662284975952	0.41609791094792037	2.551913793308019	2.0999527272871635e-19	SOST
cg13080151	0.019646726684992556	0.018236274066439007	-0.10747797077693666	0.742246553717512	CCND2
cg13096260	0.05810215025117258	0.5488600796008094	3.239774950014662	1.3391439001677378e-34	SDC2
cg13108601	0.044613046538907464	0.052793897194331446	0.24290549795199093	0.025675177663120722	PRICKLE4
cg13139972	0.2644789722051309	0.5647666294323218	1.094501822810495	1.2946139304468122e-57	DKK2
cg13149330	0.01609590491172197	0.016377683180100848	0.025037597473630647	0.8570024868498931	CACYBP
cg13161961	0.024623418415112612	0.0717682455474222	1.5433145909852564	0.039456090931283695	WNT16
cg13163919	0.11276924972667791	0.17824362305140654	0.6604767401399065	0.00885364898047278	TLE3
cg13169780	0.03667377963017494	0.04249349715309301	0.2124931211829613	5.008498087461179e-05	TP53
cg13173405	0.045539433880860396	0.045745541303184936	0.0065147777224914116	0.9060850410571054	PSEN1
cg13180375	0.30180689009661194	0.3639697452012474	0.27019278989232426	0.06828167810579858	PPP3CC
cg13207250	0.8629826335836582	0.866246362148047	0.005445861267994801	0.7010030725378786	NFATC1
cg13209613	0.0549507106321735	0.06284525406460013	0.19366566112312758	0.24469435381773366	WNT3
cg13210467	0.6998555454886998	0.7670732154928155	0.13230711483723906	1.993251718462282e-06	GPC2
cg13216910	0.08134153549296161	0.08779418075616095	0.11013309210010334	0.20272947165963728	CTBP1
cg13225368	0.031759414556966736	0.06766581760793966	1.0912429004671702	0.01276365631974805	TBL1X
cg13244804	0.07208641660105106	0.06819638754216156	-0.0800321152341319	0.5224991275892084	MYC
cg13246654	0.01744262775590909	0.019010637228195078	0.12418949081577967	0.1160726983707071	CAMK2D
cg13248847	0.17941129968268654	0.17123995283252944	-0.0672514136774247	0.34424129511782886	DVL2
cg13271751	0.10545883928527135	0.11970872073091207	0.18284823270744435	0.03249832185363367	CCND1
cg13298682	0.09478500129474743	0.0712888891649516	-0.41098154541247583	1.973565998090274e-08	ZNRF3
cg13303069	0.38155064180325954	0.5409530546111808	0.5036288451175784	2.812597259990114e-10	TCF7L1
cg13324547	0.061345502753944646	0.07214965189251904	0.23403485040055308	0.2216443759354065	BAMBI
cg13331626	0.06789821829086733	0.10296468118978351	0.6007039284098912	0.002664975189948254	FRAT1
cg13368085	0.05793927604192981	0.0678679262875622	0.22818827400542133	0.08339332807742696	APC2
cg13368756	0.0362686158098116	0.4334692858456387	3.579136181544967	7.835056539739815e-20	CTNND2
cg13387826	0.6540000284606747	0.7243426895359327	0.1473817053285024	2.5236369440697564e-07	PRKCZ
cg13389229	0.07070848749803331	0.06762028097148681	-0.06442738858651863	0.48441514874300373	RHOA
cg13391820	0.0474553558131734	0.07583208246891014	0.6762374230988706	0.06421801146637104	CCND2
cg13398291	0.3492353067185747	0.5472997218821427	0.6481317046221414	2.7577256237908825e-20	SFRP1
cg13404421	0.012313915179824168	0.03728430634168216	1.5982789648689772	0.11124464272227014	CCND2
cg13410446	0.028356190911000195	0.03169851995639144	0.16075173242591878	0.16038505351073262	TLE1
cg13428480	0.027365926029430093	0.16240411734415672	2.569135627339639	0.0005452568302126602	VANGL2
cg13448605	0.10613184439365102	0.29584365506948535	1.4789773585618085	9.173670779053828e-07	RSPO1
cg13458651	0.22778920938988598	0.5036805194546612	1.144809527125254	1.2112032262846146e-24	WNT7B
cg13469346	0.042593081168766415	0.09487947969486026	1.1554770006540214	8.725602155285201e-07	PRKCD
cg13469874	0.8605249868607999	0.8659788500886617	0.0091147061893829	0.4143785191514545	CTBP1
cg13474011	0.028453339326685215	0.03166588637155787	0.15433148365536292	0.04052840678110119	MAPK8
cg13479780	0.014334828950203727	0.017022833223670906	0.24794648458834376	0.3086352255595906	CCND3
cg13493559	0.015127815346881308	0.01625454394449434	0.10363942005899958	0.04160641803309974	PLCB3
cg13494355	0.8794428976885047	0.8745490829976516	-0.008050550497371039	0.784360099589097	DVL1
cg13496324	0.12566646489172673	0.12919119650032762	0.03990805721777307	0.26045051698488847	FZD1
cg13522162	0.02898787829337932	0.03285130911064903	0.18050112023241854	0.003977243769078363	CUL1
cg13529291	0.40438774275756567	0.41952928010972246	0.05303223493404989	0.41097506820437624	WNT11
cg13534424	0.0367773053840002	0.145644407252777	1.9855626183211517	0.0008368477983327267	CAMK2B
cg13536141	0.23473581432362683	0.26640241105634294	0.18256916465953463	0.3517053893049198	GPC4
cg13541429	0.13244162439356227	0.3790454665173074	1.5170142995193803	2.5820064356532363e-07	ROR2
cg13543375	0.038141289487329255	0.040839722111373926	0.09861943025731738	0.4338857678281449	WNT4
cg13547577	0.016942512205645188	0.018673367604774317	0.14033431969595747	0.042994845828889974	PRKCE
cg13570585	0.3947169670865755	0.6186908394194012	0.6484001375379537	1.2922627464993005e-15	PLCB1
cg13575161	0.0406986545105926	0.0796566159861857	0.9688130916130462	0.06018049630675388	CCND2
cg13591058	0.03915101880707901	0.1356426471891571	1.7926890896137901	7.902131913033532e-05	APC2
cg13591369	0.6797518959682184	0.7249121048396976	0.09279780958877162	2.4317873738342276e-07	PRKCZ
cg13602813	0.1733582651214873	0.2867944252169809	0.7262603599571974	0.000718667283341859	WNT7A
cg13608094	0.8633988918645508	0.8738327364036079	0.017329913328408757	0.38013599946644927	CCND1
cg13608166	0.35451078479924675	0.5672012534559875	0.6780312035068318	4.475228506991497e-08	NFATC1
cg13637733	0.05095669347686347	0.059596452529649895	0.22595479127080365	0.02680528269611549	TLE3
cg13639345	0.032571006605338494	0.0350807213198889	0.10709010553454432	0.12021069227907245	CBY1
cg13657659	0.5104806561106873	0.5942916802145496	0.21931489068199042	0.0010451338613042514	FZD5
cg13678349	0.8956315726977992	0.8293922520156098	-0.11085081680691987	0.0001888722122437264	ROR2
cg13686412	0.9133232356052362	0.8976931597190546	-0.02490313497863815	0.09704482931004806	NOTUM
cg13691622	0.8945103738197829	0.8598629645518312	-0.05699145624746886	0.04542755828039556	NFATC1
cg13703364	0.020551782740593515	0.019438486345878435	-0.08034766204655848	0.4704798387159226	RUVBL1
cg13703859	0.8975550404775282	0.8694386126759972	-0.04591624293899438	0.034218194780836396	ROR2
cg13710037	0.061849301997514525	0.15794773016038366	1.3526179856916571	0.0002578799076530122	GPC1
cg13719885	0.1981597739141713	0.5410170239224653	1.449009863669081	2.873390943487103e-17	RUVBL1
cg13720316	0.20423473065501263	0.20102199325172174	-0.022874869925536924	0.615037940712222	CCND1
cg13728104	0.13529390799660473	0.17335834632090935	0.3576604174081323	0.1347610074803263	TBL1X
cg13730859	0.9725218192132538	0.9740846153203537	0.002316481275347125	0.30551724470830366	DVL3
cg13749379	0.17856338040515454	0.43808181456359635	1.2947640830840528	1.66739620471336e-16	SOST
cg13758659	0.03470754708668839	0.03623885930939695	0.0622881363186792	0.5767926932794464	SDC1
cg13781843	0.016812747246820442	0.0427873597990878	1.347629176003583	0.12113853918777183	MAPK10
cg13801381	0.035233253431593926	0.05792595147797984	0.7172721374960482	0.09309524960013184	CCND2
cg13804196	0.934524996283213	0.926412324237319	-0.012578807191085084	0.10662919023873385	PRKACG
cg13807509	0.12162170954434175	0.12235806457914983	0.008708418445442075	0.9597992249988491	FOSL1
cg13828808	0.7299707301156466	0.49889836870621745	-0.5490926648775606	4.743984962791342e-19	ROR2
cg13830646	0.03187073047834382	0.041395798113253265	0.3772522480586556	0.0007123931225699507	FOSL1
cg13874466	0.05157956395997356	0.1890250781799795	1.8737061690683194	8.373799279748243e-06	WNT5A
cg13880617	0.887053990111727	0.8649045086171269	-0.036481058008141894	0.058725081421464376	NFATC1
cg13885343	0.01724605666547683	0.029071994040526083	0.7533635035490931	0.24511302838806218	TLE4
cg13894813	0.9099977002881294	0.9257773382231628	0.02480234844768524	0.0008261201351391297	LRP5
cg13903421	0.24380589749760614	0.4502941058266743	0.8851345693060935	1.7179383594344441e-12	WNT6
cg13908523	0.017795006608610515	0.02003487804899093	0.1710412595760227	0.05480069481269506	PRKCD
cg13948548	0.03035551539791088	0.034412559775920414	0.1809765423217678	0.017842377206417	MAPK9
cg13962355	0.045228361324204554	0.04859652984495818	0.10362557190455018	0.10387441691000635	BTRC
cg13977323	0.02482318341426037	0.025772493723931558	0.05414399413044887	0.6566738400083125	WNT5B
cg13998093	0.09987669575420681	0.3235313720913575	1.6956856156871918	1.8611555515328472e-12	WNT3
cg14024356	0.0399471637265761	0.04441503915537974	0.1529551885413636	0.048475819575793784	PYGO2
cg14032529	0.03374662031042443	0.03587999836584112	0.08843679958712829	0.21670234999016078	TCF7L2
cg14048698	0.017564896700742356	0.019618650451620947	0.15953071125775073	0.04409342292897234	CSNK2B
cg14063488	0.05845804225000922	0.49017981692476276	3.067837663239409	3.905234900460293e-24	SFRP2
cg14070647	0.12650517940516223	0.5073451451670958	2.003771088431894	1.5150140125783164e-43	RSPO2
cg14081218	0.06861908414923341	0.31607603320781846	2.2035898698884515	6.386586258530841e-14	CTNND2
cg14088589	0.01272626122004727	0.021666598568060164	0.7676640431477503	0.20357038806542432	TLE4
cg14095100	0.16557964347593213	0.23120966876212704	0.4816764125539624	7.907755323041966e-05	TLE1
cg14105781	0.0926385627704838	0.13771497575534666	0.5720006771508357	0.09873002243651792	TBL1X
cg14117044	0.040116143346871184	0.05752430880989869	0.5199888277061477	0.12546936358858274	TLE4
cg14117219	0.0687412566596128	0.14875704482194296	1.1137098620659671	0.0010821880684174737	ROR2
cg14135551	0.07926295651432143	0.46766524359679135	2.56075752706189	9.805353888663148e-19	DAAM2
cg14145355	0.04640709289055914	0.133100380375615	1.5200974644284617	0.002665751239343859	ROR2
cg14186963	0.046395184572713674	0.16196499605158246	1.8036350721838807	0.0004799022047736608	WNT2B
cg14205937	0.1499914624413528	0.16923374246368736	0.17413686270477938	0.0953414315346702	WNT7B
cg14215077	0.8734839386493609	0.8531652427473936	-0.033955982896460526	3.5484546351749516e-06	SRC
cg14224545	0.021234546092776106	0.018945050084033892	-0.16459231630227633	0.22038553143730094	TLE6
cg14239329	0.04580908653774639	0.05768634522723205	0.33259606810217096	0.21164521686505627	FZD7
cg14240733	0.02000491911538275	0.026848585069152962	0.42449126408760174	0.1622457396475278	TLE4
cg14241138	0.022028782736646723	0.033076612394062815	0.5864217086380862	0.1689457373009181	TLE4
cg14253951	0.05547261968475549	0.0625660336740437	0.17360379029215364	0.0008900860843038951	MYC
cg14270220	0.023048207374821987	0.2082205307906008	3.1753858757472364	5.762033240098153e-07	WNT1
cg14277917	0.023541045510202602	0.023980232468685986	0.026667249469566633	0.7254400739131466	DAAM1
cg14289246	0.07081782244865589	0.48987032912768924	2.7902155232965637	1.0334575363594554e-27	SFRP2
cg14330641	0.0736531029814252	0.4757663569439105	2.6914350455703113	1.5465998909091686e-24	SFRP2
cg14332129	0.048853565814080624	0.053202118661759695	0.12301983102578536	0.13374764292377633	TLE2
cg14347670	0.05428182048086623	0.060447200059807346	0.1552064087022798	0.18090258622446015	CCND3
cg14383716	0.014078570910154619	0.015930100780307068	0.17825449788200576	0.007146085361176364	FZD1
cg14400292	0.13307999867525955	0.2607285812735681	0.9702549839431278	2.699583483881623e-07	WNT7B
cg14418633	0.6925628281990569	0.8107223147017709	0.22726289693276233	1.7996877914070268e-11	PRKCZ
cg14426347	0.03596944871781902	0.04049544412936632	0.17098756086969708	0.011343616287899512	CSNK2B
cg14438174	0.024610278839890466	0.030828228528586722	0.32499098681848876	0.3972433015999579	DVL2
cg14449845	0.04019633345138939	0.03945512377118936	-0.02685124504676544	0.5676773918945698	GSK3B
cg14472315	0.03134893075428472	0.03815134951358083	0.28331785329029663	0.09486058323851494	GSK3B
cg14513281	0.01874716877841916	0.019261912574835775	0.03907822554824731	0.5088046728518686	CCND1
cg14538332	0.10022396021946978	0.448642887129103	2.162340088369124	1.4475159018715666e-29	SDC2
cg14540150	0.058615581646404576	0.05733086646005092	-0.031972140841823975	0.5560126240131992	CTBP2
cg14556189	0.04252301026654981	0.04638139496596934	0.1253024801137867	0.32641307578468826	SMAD3
cg14559388	0.04096658896076042	0.18684965323418248	2.189358207817544	7.48229386149339e-05	APC2
cg14562081	0.05919509266486465	0.05570453243341919	-0.08768286177537547	0.3945603734613169	TCF7L2
cg14567489	0.017199403321781707	0.018180296167076115	0.0800171859121085	0.10844781802890918	SDC4
cg14586363	0.9772387072977711	0.9761671278301347	-0.0015828380474262088	0.5709605695679423	CTBP1
cg14600040	0.2830852079915662	0.24150913618048095	-0.22915859969916258	0.23809826022757047	GPC4
cg14608422	0.041347110448821056	0.039148556734796634	-0.07882738831802	0.7515251840336037	CAMK2G
cg14625631	0.06519978189704632	0.35492476888129343	2.444574214692368	1.4606800210984102e-18	SDC2
cg14630905	0.039626003740005675	0.0914674017149716	1.2068101898117816	0.07288429195387768	WNT9B
cg14632281	0.8501150897001936	0.8544657929315317	0.0073645688160151575	0.5338321329542886	CAMK2G
cg14633757	0.030037700244601704	0.03479862869775223	0.21225609418312966	0.055111902065231526	CSNK1D
cg14639163	0.20159976505828733	0.42736632427769367	1.0839792730779738	7.614732487717666e-21	WNT6
cg14663065	0.03418910538301605	0.0378087145921788	0.1451821292454543	0.006242826677176144	CTNNB1
cg14664030	0.9750798663087591	0.9718655683715093	-0.004763621850451238	0.3004319934649751	CSNK1D
cg14694901	0.022089487407166	0.022543895069321272	0.029376860811002308	0.8452896533719629	PPP3CB
cg14715383	0.8578799682823566	0.7511678728776727	-0.1916404438701901	0.00018200850214122297	NFATC1
cg14727059	0.03153923790697993	0.031093984816738255	-0.020512284648804786	0.8557363919179614	PRKCD
cg14733048	0.1938853543177807	0.5570432892333049	1.522585617894316	2.2986711993825294e-37	RSPO2
cg14737332	0.06534833711744861	0.07171252094359915	0.1340745091808044	0.10573147682727056	TCF7L2
cg14772800	0.22758096249788237	0.46865691127374437	1.0421522792667297	2.10727028966831e-13	RUVBL1
cg14778311	0.07153560671585855	0.4844227369855477	2.7595331567472394	2.4606377063333842e-36	GPC6
cg14782437	0.03137411975497173	0.03441285984930211	0.13337280811730057	0.5545221473488413	CCND2
cg14787483	0.05064690032701091	0.05348148626714076	0.07856558249608268	0.5210167225824041	CBY1
cg14788049	0.10324144270403994	0.16809623007605423	0.7032651623401603	0.00039350345786598093	PLCB3
cg14789928	0.02614717924342546	0.028733814068397666	0.13609418901712667	0.01905325182776528	RBX1
cg14805932	0.8645150419736783	0.795649065603308	-0.11975881984185238	0.001471994745343739	GPC1
cg14831946	0.0526825744940262	0.05833499854522924	0.1470358505225501	0.01275190735341873	FZD1
cg14839323	0.09651957273602489	0.15303738137385176	0.6649906587292719	0.01581529600145282	GPC2
cg14846293	0.04915564822238566	0.05197888299152216	0.08056843237066663	0.1454267424299608	AXIN2
cg14846368	0.14320776577092023	0.23323003626611227	0.7036438681656336	0.008628067669478386	SFRP4
cg14860397	0.060838567279601824	0.06956479631826798	0.19337122762426384	0.09893117094687527	WNT11
cg14862445	0.017715800533003645	0.021432105255300822	0.27473691280280743	0.2114868394591718	CSNK2B
cg14871712	0.06244922105121497	0.07008605280148077	0.16644379820561023	0.05466516912653773	INVS
cg14872731	0.043923753523405225	0.040153335933416294	-0.1294814941216957	0.02384157099219956	CCND1
cg14878988	0.2695842188814184	0.6232582534859674	1.2090940372539094	2.4191430499149504e-50	GPC1
cg14903685	0.029849105494779038	0.036207533416632354	0.27860220067705177	0.25968171438782356	TLE3
cg14907738	0.19235845804533377	0.18526976358447875	-0.0541698169519456	0.44351102403763376	APC2
cg14914982	0.038171088047239704	0.0443118080264393	0.21521088297038468	0.113938342502958	CCND2
cg14934978	0.019559215950961703	0.02438290881531353	0.31802170615493747	0.06538953774360687	FZD3
cg14935343	0.0643400596769828	0.07017690060320615	0.12527895769578357	0.006760346861307833	CCND3
cg14943749	0.11057769426816191	0.2677075035342392	1.2755971821466758	2.404157630573733e-07	GPC1
cg14955300	0.013809328597209935	0.018227051510882462	0.40043802529391165	0.3473873390135388	NOTUM
cg14962120	0.03199862088653769	0.04027917185764054	0.3320242942289451	0.004387845993558875	CSNK1E
cg14966992	0.048513749194398714	0.05222237290145255	0.10627433604897865	0.04263777413072518	RUVBL1
cg14972967	0.022720681780833425	0.02888432108263922	0.34628045843247857	0.3442776769029967	GPC1
cg15001381	0.08432064945070733	0.07049769639676781	-0.2583098625198147	0.11473413905126355	AXIN1
cg15008401	0.05733147332766935	0.06394606906805402	0.15752832111837994	0.00853701033759483	PPP3CA
cg15043720	0.042607335751315284	0.04802568041639262	0.17270421158510116	0.2801024024027427	TLE2
cg15051960	0.08812560029649996	0.22987425907341613	1.3832118396394621	1.8965493888038196e-05	WNT5A
cg15093402	0.04194031498141829	0.04458614524789023	0.0882577785547371	0.23922792846219607	BCL9
cg15096815	0.03633539837684361	0.03977347665238021	0.13043095160321064	0.5366782227567316	JUN
cg15138382	0.9122644647811573	0.8698944934113706	-0.06861168930660734	0.03532797549382062	NFATC1
cg15140703	0.4373422293959979	0.6391443912906997	0.5473792315945917	5.714424087553664e-16	GPC2
cg15144453	0.24702414602540704	0.23948221543290088	-0.04473354704298661	0.6914871018699823	GPC1
cg15156614	0.03314613415748792	0.08026048317181442	1.2758492229948457	0.044409578255812834	JUN
cg15166332	0.03940171442358544	0.12462296990386929	1.6612396936174203	0.004594978323223226	FZD8
cg15186181	0.23947094024733193	0.6144405973029646	1.3594229451005073	2.2836219317112e-41	SOX17
cg15197499	0.08451223521688989	0.18563342871883984	1.1352244061391625	0.014914840334092029	TBL1Y
cg15206330	0.03942326309719426	0.03888553867047528	-0.019813470252367515	0.8070003147320473	TP53
cg15233880	0.14508898440420623	0.16366816177067717	0.1738357130783509	0.08502718047193285	CCND1
cg15237742	0.3080336658160158	0.497261743960899	0.6909174084649671	5.220418959109573e-14	WNT3
cg15249639	0.047312904130777766	0.06283646200518055	0.40936823409143563	0.34730426345418675	CCND2
cg15262317	0.2483832748430346	0.22936730101500324	-0.11490829839345465	0.29950808036554444	FZD5
cg15264083	0.017261975423567045	0.019898761703788424	0.20508108201939987	0.5861757375813978	CCND2
cg15310857	0.3271864432618738	0.6390330568249791	0.9657775904428499	1.7126562073690028e-23	PRICKLE2
cg15328326	0.038245201761560536	0.28938219518954234	2.9196254960178565	3.569725413959376e-09	WNT7A
cg15330584	0.08636691920117372	0.08502583850134293	-0.022577499627755772	0.7755223962479242	CCND1
cg15339720	0.11481820329781539	0.10078072560399368	-0.18813163665262844	0.008135980188387858	SDC1
cg15340874	0.014741911788193764	0.015797877770696415	0.09980713418298032	0.013824090077944006	CACYBP
cg15346168	0.022698871448222115	0.026298095822878762	0.2123377706847488	0.3268918056562993	NFATC4
cg15348972	0.05130150432377398	0.05861467602964429	0.19226080313033198	0.24871183256816423	CCND2
cg15361065	0.013951596124151085	0.09091613723473818	2.704106207319434	0.0008833853290227963	WNT5A
cg15377283	0.5773062061171157	0.7600256331961528	0.39671134220565524	7.658831918185784e-21	SOX17
cg15385197	0.9778669465331122	0.9770230570125171	-0.0012455691111393763	0.7900393373678867	LRP5
cg15409004	0.07123588600396787	0.06503978463394719	-0.13128172047431946	0.36459514559967343	CTBP2
cg15421087	0.06699864029696165	0.07084664223112612	0.08056766127796094	0.1993049645797192	CTNNB1
cg15432938	0.05543626943023233	0.05721635774058458	0.04559748705169732	0.6207607927787344	FRAT1
cg15485440	0.05161924353391094	0.057199068384204715	0.14808265037327537	0.010373594549751739	CSNK2B
cg15500320	0.016188075633473718	0.018849277421434253	0.21957772483383925	0.39973364962796265	JUN
cg15502607	0.8306447823747357	0.8241352104941846	-0.011350603166816063	0.42113719243811665	PRKCZ
cg15507817	0.05116129294925914	0.09130051285789803	0.8355702397130997	0.023994433979501937	WNT7B
cg15508020	0.06825513884010072	0.08499394307711998	0.31642236540137797	0.0005621372016655126	CSNK2A2
cg15517343	0.9207508870186853	0.9078192819494224	-0.020405750732889767	0.5081804371272427	NFATC1
cg15540553	0.04545051238153342	0.044457912123242405	-0.03185636190657627	0.8061781788694857	PLCB3
cg15543566	0.0510306186214798	0.07399027001840079	0.5359724327477137	0.23704792983306006	MAPK10
cg15560586	0.02106724536859602	0.022263778296772514	0.07969675945207537	0.7538500867676698	CSNK1G1
cg15585318	0.04973769538306423	0.1750773312185295	1.81558073127885	0.00012380965959989107	WNT5A
cg15586393	0.657974685930442	0.627586537324117	-0.06821767598191161	0.31354562272420206	CTBP1
cg15618137	0.12143196777370618	0.16614927482178055	0.45233172556399037	0.088043134211833	WNT7B
cg15643428	0.9412808599578041	0.9600718826463102	0.028517168141532243	0.05926951036407374	NFATC1
cg15644404	0.9436450711236885	0.9213907685257252	-0.034431183808134674	0.06519290152038103	NFATC1
cg15647515	0.13021249981329147	0.39833747280164783	1.613123257363922	1.411493486067985e-13	WNT2
cg15664899	0.045415859646229545	0.048405061655822555	0.09196172796769968	0.22910751097952628	TCF7
cg15676226	0.018283106369020634	0.019107553340352114	0.06363184719143707	0.38594864856411215	CTBP2
cg15680707	0.030697986883570515	0.03564766323986772	0.2156634593888297	0.006673234309860049	SENP2
cg15684811	0.06356614367984602	0.0610702999811154	-0.05778763636813685	0.4145792221163682	JUN
cg15694989	0.0607606511476578	0.06585254881206179	0.11610195012648965	0.03750053145427616	FOSL1
cg15702661	0.6850588959489876	0.5952597002576909	-0.20270879930446753	0.0005066969249405923	NFATC1
cg15704369	0.044034615687410204	0.14202359011426924	1.6894206013192214	0.0016517400851764005	PRKACB
cg15709766	0.7140540075549021	0.8128940588749142	0.187034147283178	1.0464368726843824e-16	APC2
cg15714846	0.15669379787677706	0.17307224743505906	0.14342632612708742	0.5205812503134913	FZD5
cg15729095	0.02230525453857881	0.0239200217244304	0.10083508814831055	0.04701200440007019	PPARD
cg15750611	0.8980889501608301	0.88412668292119	-0.022605239731455812	0.17805705453422588	LRP5
cg15757271	0.04134739086482888	0.1477342141581228	1.8371357830471402	0.001318501537134096	WNT5A
cg15775872	0.022756587643331282	0.11842973805207897	2.37967524493208	0.0014916558009949704	NFATC2
cg15784814	0.8513468352667504	0.8489793355570436	-0.004017561284884153	0.8695847290017404	NFATC1
cg15798890	0.7157576112673313	0.5867323509534733	-0.28676856592908095	3.687281581004378e-05	NFATC1
cg15801573	0.07978742130972921	0.09946214683805672	0.31798625146428827	0.015407605234806382	MYC
cg15814923	0.01987651073446807	0.02081578730800602	0.06661360797142075	0.501710691462636	PRKACA
cg15838288	0.034570283495359067	0.08863696057443077	1.35837597663502	0.008148253188266733	WNT3A
cg15839448	0.2708861154941286	0.5345875594453596	0.9807398157302076	5.899814806155248e-39	SFRP1
cg15841434	0.2631146355614737	0.2611472160712429	-0.010828175491227008	0.953928971018141	PORCN
cg15844381	0.026719605961240685	0.02776819019586444	0.05553441964073159	0.749319871630091	PRKACA
cg15852446	0.3106447151427488	0.3210468140114091	0.04751817125276786	0.463505204353979	PLCB2
cg15866977	0.029390370998734084	0.15585688748559223	2.4068064350803646	0.001140508978119637	NOTUM
cg15916804	0.04394624290627641	0.048467761533946635	0.1412856233006539	0.06748601977278051	PPP3CB
cg15918649	0.03915609736824236	0.042385544458810015	0.11433533841534248	0.3729022501391812	CSNK2B
cg15928093	0.2130639383233797	0.4329009428062442	1.0227505090204134	1.3042987762951883e-10	FZD10
cg15954335	0.02443310240426892	0.027390186465238813	0.16482202547393887	0.21293737271273136	CCND1
cg15968297	0.9720409838312243	0.9800386767081066	0.011821542577660158	0.023211186715726626	CTBP1
cg15991700	0.018010282033279573	0.022363964660825183	0.3123551969526201	0.001256830345456409	MAPK9
cg15993083	0.031454645926170574	0.05665425303507843	0.848911140896583	0.07898835295210349	CCND2
cg15995771	0.021930014918217534	0.021867499442143057	-0.004118536400079322	0.9573793500220129	JUN
cg16013485	0.011760470772853587	0.012468157377532194	0.08430245784159293	0.5511651709013139	PRICKLE4
cg16024933	0.04352073622271164	0.05077353702628932	0.22237380344736718	0.00024769543793081957	TBL1XR1
cg16028555	0.28392423480192336	0.4493781914204769	0.6624241135706729	7.302925160034978e-11	WNT11
cg16041660	0.02741910543752173	0.34513214039943685	3.6538954225484	2.8026991629717606e-15	PRICKLE1
cg16048517	0.02246268409280409	0.28366964817950985	3.6586095622356978	9.895341936953274e-15	CTNND2
cg16049468	0.9767690061496545	0.9436930922657636	-0.04969968011706042	0.02031295146730171	WNT5A
cg16071091	0.7787018049709278	0.7945562649033941	0.02907841441014763	0.4265923741841947	NFATC1
cg16087447	0.03675871353810439	0.29423810580052073	3.000825915388965	6.570147667362074e-11	PRICKLE1
cg16093752	0.025473066539447354	0.03836170689411624	0.5906942672334919	0.2327323564748459	RAC3
cg16100135	0.05503058382331871	0.07391162596705587	0.425567677274822	0.0059972761522551965	MYC
cg16102063	0.14570962366490173	0.20724430883580866	0.508236318175684	0.00962605432264909	PPP3CC
cg16104283	0.03072821712295181	0.03408408259982219	0.14953408930458334	0.6340126546769553	SDC3
cg16133943	0.8302289719997756	0.823293525703432	-0.012102396753643184	0.3655337724076205	LRP5
cg16139749	0.19061745592611246	0.2768885122057077	0.5386249580454946	0.00012187133979155556	WNT2B
cg16155498	0.024852507975740984	0.028349892498585588	0.18995181672093872	0.002897076862479747	SDC4
cg16182267	0.7884262712294682	0.8787480851413711	0.15647379108090928	2.7886108530816244e-09	NFATC1
cg16208433	0.059245521985226555	0.057502389563640524	-0.04308420364370178	0.7589314863836776	NKD1
cg16211328	0.017460328640361022	0.022964553022344094	0.3953279896937345	0.25120899463498997	CSNK1E
cg16216305	0.01836792284106509	0.0192452769157717	0.06731594315140667	0.5864851383807824	RUVBL1
cg16235062	0.02758540529837521	0.02104776344262068	-0.39023823826291076	0.3952300475148579	GPC1
cg16246200	0.9098951337306126	0.7858741082076174	-0.21140206206606485	3.3407533794438874e-05	NFATC1
cg16253132	0.039013039567775	0.03695926270208577	-0.07802042858770178	0.5311335690634083	RHOC
cg16253249	0.8278658211070564	0.825280711325888	-0.004512035718840602	0.8090739549698988	NFATC1
cg16256065	0.9717436915509893	0.9708251585279871	-0.0013643409713740076	0.821301052882098	LRP5
cg16256504	0.08476434248633148	0.11790225089943598	0.476061857271676	0.014412836452314032	WNT6
cg16264813	0.017266599956415576	0.019470808124287677	0.17332874021161268	0.00559778345487864	DVL2
cg16271424	0.288565896226398	0.4993147579150648	0.7910487411541604	2.3109469763386243e-08	FRAT1
cg16294486	0.04724737299122058	0.04924333808284764	0.05969444578445121	0.2937338039343757	CSNK2B
cg16310717	0.12728557776688268	0.12170354072817567	-0.06469782126997602	0.44014508861571167	CCND2
cg16320413	0.02235072883138194	0.022897884605406104	0.03489244597503615	0.8139900947812195	SENP2
cg16321116	0.17008693533594696	0.17512950904593733	0.04214986667160892	0.16064267868688412	DAAM1
cg16352624	0.035061646185644245	0.03820438515815048	0.12384450860192209	0.09117595027506965	AXIN2
cg16371477	0.9221923963563518	0.9425880628904864	0.031559640395725154	0.015168670384568254	NFATC4
cg16374471	0.027998150281488093	0.13898766128635978	2.3115533897932043	0.004517992658479532	PRKACB
cg16399632	0.6483396940148444	0.6418779513306743	-0.014450898425721325	0.8711643127521842	CTBP1
cg16403102	0.06703180819714846	0.15279124423714338	1.1886441150459481	0.0007268742953773877	WNT5B
cg16423505	0.02980265056367811	0.480340257695801	4.010544176317907	4.290359205333192e-21	GPC5
cg16428322	0.9325798970060425	0.909266174219614	-0.03652464693736033	0.046102330307699384	VANGL2
cg16440629	0.021487687061601674	0.18425322140354358	3.100107738707562	2.9249802644582276e-07	WNT3
cg16452086	0.03308436141581744	0.2724282166277418	3.0416547990873855	5.302171879064419e-11	NFATC1
cg16481008	0.050027727674560415	0.05185549824594287	0.05176904160626685	0.6822750684535751	APC
cg16483867	0.07549737723893916	0.06183941919461265	-0.2878997571116631	0.00027063712872378684	ZNRF3
cg16498194	0.5072612878874009	0.666958545012329	0.39486802902974666	3.7677789250230996e-13	FZD10
cg16501237	0.5046569892853933	0.5569715054203335	0.14230038697918648	0.01001606118140931	FRAT1
cg16536399	0.9355415841296076	0.9171360779775646	-0.02866597532179592	0.30800877500395396	NFATC1
cg16541852	0.026228775855466253	0.025481946766461455	-0.041674975347177096	0.6179705559519812	WNT10A
cg16560077	0.9519788028622093	0.9525569059472229	0.0008758318110066329	0.928029681194663	CREBBP
cg16570890	0.016298510201286448	0.01787320189318335	0.1330580110213379	0.40234384470793094	CSNK2A2
cg16573542	0.04556843690083116	0.05173201077944031	0.18302238521819741	0.10671527588221598	SIAH1
cg16584595	0.04832455035394207	0.0462246205484607	-0.06409483184275411	0.8984390080894619	WNT11
cg16592150	0.015143707540345918	0.016634237365670376	0.1354372694316149	0.3172982869340819	MAP3K7
cg16594957	0.8833283112996806	0.8933685746803912	0.016305755357433015	0.061911633557544414	CREBBP
cg16608617	0.05878776297448224	0.06589239554974892	0.16459609690455732	0.0763824074375956	FZD7
cg16613938	0.5625843613401451	0.38215788321297295	-0.5579006585263586	3.62577702425636e-06	APC2
cg16638385	0.0366912373281099	0.405814949437385	3.4673145500548515	1.0775953177264598e-19	SOST
cg16645344	0.04777281742534223	0.03942205369011323	-0.27718702749357804	0.04568692148476068	LGR5
cg16645584	0.020766864558430964	0.07160675511953536	1.7858122821519404	0.0349427350552523	JUN
cg16653138	0.6740765353510405	0.7661255733038141	0.184668473468586	4.102835681951403e-08	PRKCZ
cg16672449	0.048718149880843165	0.051750482168578076	0.08711295798829721	0.1559354861394618	RUVBL1
cg16673702	0.07749574854072168	0.3724614599259498	2.2649020812537404	4.517506853478999e-23	SDC2
cg16677019	0.485403907632626	0.6151642969681175	0.341786051677472	2.965934034226942e-09	WNT3
cg16688437	0.07078244391402448	0.07439120442442246	0.07174048096657068	0.743024513798426	FZD5
cg16697024	0.9138714839169267	0.9273869593290356	0.021180144087279203	0.07177021349422878	CTBP2
cg16743781	0.017089258254646324	0.0185609706797659	0.11918238143482889	0.25243034921076024	RHOC
cg16750777	0.4306972435435157	0.48395488162796496	0.16819846314039763	0.107347345460257	NKD1
cg16754766	0.04233219458297517	0.047218069544741344	0.15758377718082459	0.0654246759736664	PRICKLE1
cg16771716	0.04730579582157378	0.04378933398852514	-0.11143744344567605	0.6015145555020498	FOSL1
cg16774013	0.07166039063498579	0.12970505236528254	0.8559868644886592	0.00048490016735844256	NFATC1
cg16792800	0.21492498792439174	0.6869396909711487	1.6763502197134796	8.950439678635208e-79	GPC6
cg16830930	0.5229369514672401	0.692049298141713	0.4042377952586315	8.200469427958912e-30	SOX17
cg16844403	0.018702717178076183	0.12410140174973447	2.7301996222458706	0.0009075827229888004	WNT1
cg16848717	0.3425975401795086	0.4856184139898673	0.5033083346304328	6.6379456391627545e-06	NFATC1
cg16872172	0.035011848335092126	0.031129261245963293	-0.16957188667093806	0.29287587207098476	RHOA
cg16876876	0.046553747751213924	0.046212419885887326	-0.010616677468013529	0.892358885161687	GPC2
cg16880597	0.05174744572116421	0.04786036126156236	-0.11265636551959146	0.07762764154880998	LRP6
cg16887890	0.022366366307480855	0.07027263569209075	1.6516321184518887	0.010275613702408651	WNT10A
cg16890681	0.04389141024894117	0.03932517124224992	-0.158485577424035	0.08910383579220799	PPP3R1
cg16900964	0.482911747108734	0.5179023940139855	0.10092066903808995	0.15506115846695914	NFATC1
cg16904899	0.9801855301076633	0.9299162923378124	-0.07595399332502215	0.008385849616942718	WNT7A
cg16935295	0.030729459663497043	0.5296752832879258	4.107413884034107	5.532809263913282e-35	SDC2
cg16951854	0.026201069654550938	0.030039137664747893	0.19721768715382446	0.026105049486604436	RHOA
cg16969182	0.010510221702608404	0.011179134880925971	0.08901544491278696	0.4348648783941472	CCND1
cg16973520	0.08763547498141115	0.08852533208956807	0.014575357343883185	0.8035434506008167	WNT10A
cg16980426	0.9202648510627057	0.9240421211511534	0.005909489609078514	0.40753716125290973	LRP5
cg16988129	0.033493290565316775	0.03788413705154371	0.17772176434609335	0.052738557310852065	CCND3
cg16994506	0.02093101786471865	0.04158848130059466	0.9905415317829277	0.13147171850525424	CCND2
cg17035091	0.019511602635302355	0.41711756715292225	4.418049886093795	1.7018851524937528e-15	CAMK2B
cg17035892	0.01865041219931187	0.020242892754151306	0.11820795273405128	0.011541372012043683	CSNK1E
cg17049621	0.28241730345742516	0.3671090503603683	0.37838019775779347	6.103563960151214e-13	FZD2
cg17073733	0.12225487597092397	0.14778717630746646	0.27362908404935105	0.1380217165508449	WNT1
cg17076921	0.050192781365639184	0.05784678758073252	0.2047569507114158	0.001656010974882854	CAMK2G
cg17080181	0.013620655503917445	0.01538658287228972	0.1758767306906825	0.5726062011227289	SDC1
cg17102627	0.763961980838814	0.7253000154046768	-0.07492296365967163	0.13917209504344075	NFATC1
cg17119568	0.07410787220509085	0.07594315228906254	0.03529308153066276	0.5368507331826287	PRKACA
cg17124278	0.012847622559086244	0.0145837190215248	0.18285725624232896	0.0385539241966192	CSNK2B
cg17125623	0.06996321943490026	0.07354769072682653	0.07208336601095243	0.3057989652716082	NFATC3
cg17147728	0.025211066739780547	0.21262171667263854	3.076159889373753	3.898559809715245e-06	PYGO1
cg17155859	0.8710005790521421	0.8647582424083272	-0.01037681829290975	0.36635206925343866	PLCB3
cg17178966	0.03472244974874463	0.02985293851740334	-0.21799578939789993	0.006033696618782995	LRP6
cg17179568	0.1293056063070878	0.2180236491094824	0.7536998057019447	0.008157707174234911	WNT7B
cg17180977	0.058161394870747916	0.15746001205490665	1.436851719194608	0.0011241977210031916	WNT9A
cg17223593	0.1698887145924002	0.16619191152973883	-0.03173985138752249	0.8975092849703367	GPC4
cg17234415	0.031450518736728494	0.036505179995150426	0.2150173806521034	0.015335320931239259	GPC1
cg17235610	0.039627336954989566	0.053744360832566826	0.43961736852810585	0.04148086983725877	TLE4
cg17237111	0.08231751422431019	0.09871537463913031	0.2620753805983299	0.0014255167681514256	CAMK2D
cg17244462	0.023141300419865996	0.023982043022988127	0.05148462811378829	0.6993881965073876	CAMK2D
cg17246714	0.10449727729632101	0.11972623678559118	0.19627398585196434	0.28660230734300945	WNT5A
cg17249210	0.04773154497543001	0.05009083659306015	0.06960367267308983	0.3830183943492881	BTRC
cg17260383	0.04575135700802995	0.08351088034708175	0.8681496385521519	0.015477301459502858	PPP3CC
cg17270843	0.15728268269128737	0.27154846453202736	0.7878498712593416	6.986600201275494e-14	FRAT1
cg17282161	0.01562745619893569	0.016260942693236864	0.057327938087550025	0.24839299514949045	SDC4
cg17296482	0.028657812364218185	0.07498458593747219	1.3876655776685294	0.011502327118721437	CCND2
cg17304786	0.018055463077309607	0.019585975837170515	0.1173855875820168	0.020977664981507254	CSNK2B
cg17318344	0.07350177670780743	0.06978438840708469	-0.07487479905402453	0.2177634760006762	VANGL1
cg17318529	0.1560738843272073	0.32990188963185185	1.0798078885584936	1.5301766395518249e-06	WNT3A
cg17332708	0.8709420300487033	0.9000855510216407	0.047485436585719056	9.857805434065927e-08	CTBP1
cg17338133	0.9759397439322971	0.9815296972695865	0.008239842432534878	0.028213015269672313	DVL3
cg17339147	0.2135624060521566	0.47856278172357086	1.1640504934911662	1.0698261120886957e-23	WNT2
cg17339258	0.02130973473878248	0.024951073724163157	0.22758926593618622	0.44722063510059795	DAAM1
cg17349081	0.04633879720459845	0.04748413534943447	0.03522498612830719	0.8664597991764384	TLE4
cg17356328	0.015544906440772652	0.015681577835350017	0.01262879295026474	0.8872798832891093	WNT5B
cg17367832	0.3452889596389363	0.3814766515030815	0.14379055297210153	0.13845641753140334	GPC1
cg17400609	0.9819820213427973	0.9811666351900344	-0.0011984356077479805	0.32109311288652076	LRP5
cg17415581	0.019028817549655394	0.01988439847274797	0.06345100416654739	0.26011089260439574	CSNK1D
cg17426766	0.7001620654547687	0.731816277190874	0.06379260556793294	0.022852372801299196	PRKCZ
cg17435831	0.6977803364157029	0.6687986903394354	-0.06120092038573632	0.026542302915828986	PRKCZ
cg17461511	0.02328438817795281	0.02784222251085329	0.2579114048862447	0.006222678486914799	TP53
cg17461735	0.053781136098623984	0.262561100346919	2.287481053225228	1.0219190176301251e-07	TLE4
cg17484733	0.4703394049442462	0.6400439877556146	0.44446885341738374	4.938403885473842e-13	TCF7L1
cg17487170	0.1766537445397388	0.17149308997477675	-0.0427738838413234	0.6730165472026017	TCF7
cg17498662	0.039526687683992555	0.04378746004929975	0.14769070362150952	0.07268482443865913	PRICKLE4
cg17499041	0.06898687809480576	0.07436983325198615	0.10839556259616195	0.1326599912641909	PPARD
cg17505251	0.028740521374386385	0.03130876509581165	0.12348037212948387	0.03720486997885757	MYC
cg17510056	0.05263787936444755	0.5246118585246312	3.317077146058451	1.6653252986916508e-16	PLCB1
cg17537177	0.20902947572485442	0.35484782325560593	0.7634940620566671	0.00016980719381939574	FZD10
cg17547226	0.9267737393505822	0.9008482423830846	-0.04093307627062046	0.007159491530117445	PRICKLE3
cg17553300	0.6975167098130568	0.8471480644548203	0.2803863669214209	3.275787318694896e-07	WNT5A
cg17560006	0.05346571312742308	0.04868511823960661	-0.13513316055135005	0.016494449796546105	RYK
cg17582391	0.0465396324602055	0.044807028005192866	-0.0547347798354171	0.6341941712989525	GSK3B
cg17583449	0.06685275913796844	0.08027544031242544	0.2639715689238518	0.17831116666356395	WNT11
cg17613214	0.9619865273807645	0.8716048160070702	-0.1423425211836306	0.0011676481868833485	WNT7A
cg17642145	0.023204926549103434	0.02319602370234614	-0.0005536133615604748	0.9966320077473189	PPP3CC
cg17651317	0.062097790195067094	0.051618165382667294	-0.2666630638265761	9.578376512847986e-05	LRP5
cg17726978	0.020523142655033074	0.023000053267135556	0.1643855384228598	0.0035051410245313403	TLE2
cg17733746	0.019380449304666512	0.020527736567647593	0.08297254384616637	0.11039906103609726	LRP6
cg17765294	0.05605267362117448	0.058179869553970795	0.05373687287789807	0.31937818482914415	CSNK2B
cg17787710	0.14197613274784596	0.20472747245210177	0.5280562888484082	0.00293758883425452	RAC3
cg17804302	0.0885299585021782	0.09812604609904288	0.1484703839735357	0.2037312787028433	NKD1
cg17816908	0.28993992395148677	0.5881490679918218	1.0204278540928886	1.3538506695470972e-46	SFRP1
cg17820890	0.03349776430768706	0.28957801197222666	3.1118153446953736	2.2964489118518e-09	SFRP5
cg17825384	0.022518574626030304	0.036432085619442674	0.6940940760535317	0.08624628276501652	SDC3
cg17831791	0.4200730590950705	0.7352856331110893	0.8076645329066326	1.220691582241269e-34	CTBP2
cg17838127	0.03860706380497405	0.04444149305763032	0.20304244964625992	0.07411492385716106	PPP3CC
cg17841803	0.2345509096042012	0.4342256420587728	0.8885438273351007	1.5531720567041944e-09	PYGO1
cg17851496	0.3222887276424276	0.36898911536832313	0.1952245299130563	0.030292480201680374	WNT7B
cg17870408	0.024589486402519244	0.15716197852141492	2.6761387282233398	1.0221394861134455e-05	RSPO4
cg17873420	0.014991426037207382	0.0168336696438027	0.1672120861852211	0.011670852502780419	DVL1
cg17886028	0.02167653806433245	0.0339700305422781	0.6481281514606914	0.2694189856842411	CCND2
cg17900356	0.027185603495475497	0.029711737618678433	0.12819012515077516	0.6369003701539147	PRKCD
cg17921248	0.05002415289021714	0.051138511202860226	0.03178532824568304	0.6314287995951002	PRKCA
cg17933911	0.02568406213429976	0.03604169798813923	0.4887935867140365	0.34015845582535087	JUN
cg17938607	0.9359356028129648	0.9148160697167453	-0.03292755993446141	0.06554997994023848	NFATC1
cg17959324	0.029378693129920756	0.033317116347978175	0.18149331739325336	0.2968073461862498	GSK3A
cg17963935	0.029666450976144048	0.031923753501256896	0.10579794312956907	0.09179281643247102	ROCK2
cg17966020	0.05640875237932781	0.06158015938157408	0.126546572880575	0.488707054894139	WNT8B
cg17972631	0.03139476962191505	0.03653683420245859	0.21882740885252927	0.012649488863906082	CTNNBIP1
cg17973407	0.04130028974655507	0.036848190066120216	-0.16455814525284992	0.25934757329234165	CTNNBIP1
cg18001524	0.17345328511953753	0.24377805516843867	0.49102109598934796	0.004895424040008626	WNT11
cg18004316	0.018570113592208216	0.014446246154418769	-0.36228798191012407	0.16801139689226333	FZD5
cg18024631	0.883499491116666	0.8693487688759334	-0.02329422436841466	0.09149100005998355	DVL1
cg18044572	0.12350094852527235	0.4396430322398667	1.8318104819288272	2.9093169688983134e-16	CAMK2B
cg18044763	0.0259512988432252	0.02296673556470799	-0.1762609360410059	0.1994730977330859	RUVBL1
cg18058689	0.16087744635735768	0.6824523098543234	2.0847661464998044	8.009968084350816e-85	GPC6
cg18092314	0.04269531858654025	0.06694416889608372	0.6488805051952987	0.09339955223824267	ROR1
cg18092363	0.9579524378557857	0.9319847273947308	-0.03964771485938345	0.08582787437769643	NFATC1
cg18097224	0.018132854433482053	0.02143741044324381	0.24152459551345096	0.5674384254053196	TCF7
cg18167088	0.9393599279148495	0.9312497924199067	-0.012509852209661828	0.38352570374428707	CTBP2
cg18169385	0.05501649631926855	0.07117030717114443	0.3714111969333311	0.20435821283264938	PRICKLE1
cg18188585	0.021054660923531976	0.015587789228009208	-0.4337233125033548	0.03525178969794526	PYGO2
cg18197146	0.06373169925138915	0.06574659006072266	0.04490494390247558	0.6689516209483823	PRICKLE4
cg18204079	0.027976715979358604	0.03566050104805326	0.35010035066621836	0.1764055083998594	PRKCE
cg18209212	0.05513757603628541	0.3114576773992441	2.49792838519585	2.4200686766558335e-07	FZD10
cg18234145	0.044493902261024613	0.03671209387522266	-0.27735223221197947	0.025830358140613623	LGR5
cg18256429	0.12022606563449025	0.1194304311476438	-0.009579228279566884	0.8816507830521316	CSNK2B
cg18269141	0.7398477589880169	0.692231863208023	-0.09597308315606282	0.12669534423294113	PRKCZ
cg18311066	0.03157375250229916	0.024285706823460814	-0.3786182575047296	0.09091306913448098	TP53
cg18315896	0.05601027464445679	0.0534929109164141	-0.06634378974933298	0.5408830577203632	APC
cg18333807	0.03955174673130181	0.038409794351801925	-0.042267170500766095	0.6572876177536849	GSK3A
cg18337337	0.21047501148314737	0.1540543267012546	-0.45020975853623113	0.04584912656709329	MAPK10
cg18338288	0.7637929011040347	0.6842173981187526	-0.1587267221465715	0.0018443648715940994	WNT7B
cg18350895	0.09584391550595847	0.24237502345094347	1.3384822851390628	3.614457978498328e-05	PRKD1
cg18375707	0.6259688032917358	0.6220791445201984	-0.008992618591537086	0.8432078934324279	PLCB3
cg18386163	0.021273994957343587	0.03279679386466463	0.6244638107574637	0.0889846256870478	WNT8B
cg18392085	0.01550486968126138	0.016133775169650925	0.057362656554636064	0.6330255268587346	AXIN2
cg18398058	0.030115922651499656	0.11546700438822607	1.9388822849114453	0.0037106178112950336	VANGL2
cg18406718	0.01865431289630436	0.017634749654879423	-0.0810881263912053	0.7117144608191344	PPP3CA
cg18411891	0.018364744015932633	0.022177166548414687	0.2721362656104965	0.28492787082374166	FZD4
cg18463920	0.07747105189458528	0.08245556687433803	0.08995956994267512	0.5817686134798732	TLE2
cg18472228	0.055245819161940796	0.05620552401350838	0.024846639141109177	0.8391337699499988	BAMBI
cg18486850	0.9803526313909154	0.9750313600933218	-0.007852156606500293	0.3465582497200761	NFATC1
cg18488430	0.01751115129064093	0.026545086780990892	0.6001709193939171	0.2873096366183675	NKD2
cg18512161	0.016891179025414697	0.018520244674292967	0.1328331248568106	0.19311318799579882	MAP3K7
cg18536802	0.066492501501793	0.07094136593789019	0.09343545480319228	0.29548549898066817	APC
cg18538821	0.03151940642962782	0.029295440355594116	-0.10556423032093029	0.25902936199733584	LRP6
cg18551892	0.05695735067084355	0.05913674681538014	0.05417283925687342	0.43230352961718244	FZD4
cg18562578	0.5826930422250266	0.5959311957259927	0.03240968746477766	0.6268110905645566	WNT5A
cg18572219	0.03747807799278208	0.03894782437015826	0.055495772995622805	0.4113868747628281	FZD7
cg18582965	0.98578131827247	0.961931600564558	-0.03533332760434823	0.0674100666046253	GPC1
cg18590092	0.8999177817853861	0.8869403092940095	-0.020956185046930028	0.2615774540842658	NFATC1
cg18642177	0.1816128743533522	0.4404245684851441	1.2780284724772262	1.8987590155781558e-13	WNT3A
cg18643176	0.05371435214196212	0.04167200696338724	-0.3662290356161183	0.01319358322431296	CSNK2B
cg18654873	0.013487010946562076	0.014570186847019016	0.11144873154062888	0.010695671860076042	MAP3K7
cg18689253	0.052853351871094065	0.06879161819436319	0.38023782493236535	0.21532027945472756	TLE4
cg18691434	0.512963106975846	0.5891306968027098	0.19973265802779921	0.00020829574896573218	GPC2
cg18711066	0.06915667234419802	0.08269100056881416	0.2578618749087374	0.23849459170732382	NFATC3
cg18719750	0.08908181032291856	0.48738040441649555	2.451845465305027	2.591909444217207e-35	SDC2
cg18723937	0.16046181359209674	0.2805314901577923	0.8059327167280318	0.0038667306034111597	SFRP4
cg18724581	0.12580986949075962	0.18307851041350573	0.5412173561444735	0.013557325355924755	WNT1
cg18730387	0.054215917343364485	0.05819472727701899	0.10217196686673619	0.10551724943879799	CSNK2B
cg18731976	0.045226284525819	0.02368949794365702	-0.9329138555634178	0.007303537962789315	ROCK2
cg18768157	0.019625991244007525	0.04677916503574859	1.253100589559073	0.15222311985737924	FZD8
cg18773522	0.6878035883396907	0.566062616674373	-0.28103499274563953	2.783384158469067e-07	NFATC1
cg18802567	0.13841603460924837	0.12971703586384184	-0.09364311704874258	0.170531761895269	FBXW11
cg18865127	0.023614306985015897	0.021437460594959885	-0.13952717756352792	0.3962075046469007	TCF7
cg18868357	0.027254490711082185	0.03540945563336809	0.3776407029163907	0.13501180298277649	SDC1
cg18885865	0.01568204194812643	0.01705889126677023	0.12141045850028102	0.3991059246476487	DAAM1
cg18888652	0.9012779114805042	0.896216906012628	-0.008124092168414863	0.3983436970672385	WNT4
cg18918423	0.08822818317410487	0.09222311834157948	0.06388887167559973	0.14813001657103544	FZD4
cg18956393	0.10059799132087191	0.22177256039344703	1.1404793753367946	0.00014281599928117608	DKK1
cg18974966	0.7938763408756369	0.7132055991684783	-0.15459627251761002	2.0397476654578717e-05	NFATC1
cg18975376	0.09463944076956672	0.09445071949121639	-0.0028797621453469815	0.9688447914524096	BAMBI
cg19006947	0.6634898879163076	0.6564101072449804	-0.015477024714220841	0.7681349431181517	PLCB3
cg19103535	0.9446331461205957	0.9409823147128931	-0.00558655044773815	0.4890030986275774	NKD2
cg19105245	0.03720416067268915	0.044612910350856745	0.2619972942490381	8.497779089687289e-05	FRAT2
cg19155557	0.08712575520440555	0.09864308330381635	0.179118638723786	0.03550533311058107	CTNNB1
cg19163496	0.021695060835061297	0.02352149538969787	0.1166131514615126	0.08121986572606431	CBY1
cg19168631	0.02773577092080286	0.028542489809403764	0.041363363026573945	0.4674219888687111	DAAM1
cg19204693	0.8731206758770613	0.8732334586834388	0.00018634387202981368	0.9817643947187855	LRP5
cg19209049	0.050406697835268736	0.055408300199789304	0.1364866632663314	0.09337653421514701	CCND1
cg19259802	0.06033828904898641	0.12460835938877896	1.0462551620807232	0.0008489431873275986	TBL1X
cg19260500	0.013617841163757171	0.015070389461306883	0.14621868967611304	0.03904847920852681	RYK
cg19267760	0.06015585263941431	0.10556434644057265	0.8113456466478179	0.05075577223900009	PRICKLE1
cg19287139	0.08634649627825325	0.09381432115193777	0.11967053499961139	0.009489549520162257	CAMK2G
cg19292062	0.07852966317256459	0.16419118501808752	1.064067060532724	2.4131803080978904e-16	CSNK2A1
cg19296153	0.9809950596076857	0.9829295548160165	0.0028421534368571677	0.12764081271528072	CTBP1
cg19302295	0.020022726460264647	0.017384144239310225	-0.20386638687883715	0.20004952326301378	PRKACA
cg19305488	0.12100782496255374	0.4298632861260941	1.8287775552239225	2.1035562932526127e-23	APC2
cg19316407	0.6029084052175192	0.6692506105567313	0.15060770773764726	0.007579223827001357	NFATC1
cg19333963	0.029263194736706005	0.4688262735441164	4.001894236415175	1.2383415163114281e-24	APC2
cg19334452	0.6801092751821498	0.6282774842411165	-0.11436468835678054	0.048373754948919656	TLE2
cg19337854	0.18519845057990833	0.21368885975873997	0.2064396692644834	0.10661846593959762	GPC2
cg19370684	0.07153636339733344	0.10108168303226282	0.4987729059190012	0.056582885667774294	PRKCZ
cg19427610	0.165756477332536	0.5079729820099219	1.6156865169787402	1.4233676743225238e-20	WIF1
cg19429466	0.0657774377123472	0.08369606167834154	0.34756692762646707	0.3043896345193204	MAPK10
cg19434433	0.02000083724677445	0.022995275324600543	0.20127707802068567	0.011310303869278077	WNT3
cg19442201	0.3122280253513637	0.3733789994310607	0.2580407476334793	0.04656172635618915	PLCB2
cg19464106	0.042955725152078954	0.0483456959383278	0.17053702991259692	0.05119538364381514	CSNK2B
cg19466590	0.020417768344187043	0.019713514043669386	-0.05064022097660222	0.1488433641303981	CUL1
cg19468504	0.08039281186486022	0.17586398262828554	1.1293216285234438	0.006497654974493157	SFRP4
cg19472759	0.019392789780151798	0.023414368650697695	0.27187377794025747	0.009121610691531121	CCND1
cg19476788	0.7996243648613383	0.8717225513097635	0.1245466000929087	3.8006306060290155e-06	NFATC1
cg19483126	0.9800477612467203	0.9702410343225826	-0.014508862047841688	0.2065161491177918	WNT5A
cg19496744	0.017835676435817197	0.019420106469073235	0.12278517774037521	0.09633527880419467	CSNK1D
cg19510038	0.024525205820225705	0.03861516357289979	0.6549022387440242	0.19704068941755423	WNT2B
cg19523029	0.08409173239454992	0.09590892863229514	0.189701162334061	0.0485585398398037	TLE4
cg19538885	0.02769919373798484	0.03157445819726313	0.1889139950252093	0.047620916079696554	PRKCE
cg19554389	0.05389877297847662	0.346331981792663	2.683831283300221	7.159134588040779e-11	WNT5A
cg19556079	0.02085519830465677	0.01840843337586488	-0.18004017701010813	0.5827432823133207	CSNK2B
cg19560692	0.016070375673950647	0.01742994093563011	0.11716402565020002	0.01017075435655034	RHOB
cg19582614	0.02571935559920151	0.040382083572083824	0.650860854266832	0.1407727787640227	CCND2
cg19590834	0.03745286933883219	0.07128986556832302	0.9286207498073866	0.07791557523318714	LEF1
cg19594691	0.04953422447046243	0.05103800146043031	0.04314617250138621	0.6058085971482684	RHOB
cg19617932	0.018610578050097214	0.020987381500789968	0.17339931279226709	0.025102018930537994	WNT5B
cg19630841	0.043794108480357384	0.049412404200702725	0.17413645252466084	0.0011901986808473292	TLE3
cg19649259	0.013196210231216046	0.014233616047018989	0.10917855775143916	0.04687374531455754	FRAT2
cg19653440	0.032915266914453435	0.03877513824825775	0.23637502821483355	0.0004091620580487932	SDC3
cg19668945	0.015575840176552716	0.01592519938284272	0.03200144930133152	0.43950937421840386	CSNK1A1
cg19669439	0.0349561590031624	0.03786427097653524	0.11529048227169682	0.08468011481506726	BTRC
cg19677624	0.06933407631075908	0.07230389756469233	0.06050883581006393	0.22454756722696817	CSNK2B
cg19693151	0.8508142416374674	0.79929751606264	-0.09011157668190704	0.002157981033880804	WNT11
cg19694010	0.24412988067416896	0.4066888370322108	0.7362765047032487	5.0769693079592986e-05	FZD10
cg19711530	0.4693043047199296	0.6306032703451204	0.426208958313118	1.237616112094422e-09	WNT3
cg19711839	0.0322580265217362	0.02995760567978938	-0.10673585714491454	0.5073671100419647	RUVBL1
cg19722720	0.023681093120165794	0.033751006938043386	0.5111948672560336	0.31100323167247346	WNT2B
cg19729649	0.07804351066261872	0.1694398793768551	1.1184228855477096	0.003250736343050693	NOTUM
cg19737633	0.06921946991691325	0.17888295405938898	1.3697661195541295	0.0003253740337157409	LEF1
cg19803229	0.636682004974559	0.6956555386970019	0.12780012813585265	2.6042241606727078e-09	PRKCZ
cg19809667	0.2323807325667923	0.2721295589318224	0.22780321657634692	0.025451690778466374	PRKCG
cg19824907	0.08008180052095658	0.6220498661661381	2.9574839210521344	2.8731657299695862e-55	GPC6
cg19839035	0.025057119661204993	0.02243321796338216	-0.1595840004619803	0.2930832507113104	SDC1
cg19841276	0.04293639114046185	0.12888182052664166	1.5857759371525872	0.0007677941153998569	FZD8
cg19850348	0.029017551886630764	0.3823439605476995	3.719873371332548	1.4405632244083522e-15	PYGO1
cg19850545	0.06318219485351254	0.06207086442309014	-0.02560181739707206	0.7648803591456677	RBX1
cg19870717	0.37714869387457767	0.30959682883153694	-0.28474273547145446	3.829251194255016e-05	APC2
cg19873382	0.18149214246574796	0.43703112823491413	1.267828952199774	1.2280746097535783e-13	RSPO3
cg19880977	0.016325631121908244	0.020664666013563752	0.3400272817222411	0.09605745687802074	ROCK1
cg19910780	0.02256004142684889	0.04393848888946705	0.9617155372179972	0.1592846951715738	PRKCQ
cg19918230	0.5004370220837059	0.5778490601186554	0.20750417242425828	0.0019740797083851185	WNT10A
cg19935481	0.051376530809528254	0.055584751393403624	0.1135796857920875	0.0126163887766504	TLE3
cg19936016	0.7935586194894194	0.9081259512490188	0.19455560631613936	5.397703596354656e-21	CTBP1
cg19937938	0.0288809829870305	0.31869782825039655	3.4639974365429684	2.2653948502839674e-11	RSPO4
cg19963025	0.05199225897542884	0.04527762102341417	-0.19949868114852468	0.007864501553999726	ZNRF3
cg19964454	0.3054034268129672	0.4106712372462352	0.4272676566670929	1.2043720352508347e-05	CCND1
cg19972619	0.046448897741629774	0.057212253439864025	0.30067980839352787	0.02342389925363218	MYC
cg19978955	0.7943976545158072	0.8070270029568068	0.0227555833188556	0.12336882400593323	CSNK1D
cg20013286	0.025472872380999868	0.022698539689857418	-0.1663621657286855	0.17799653980910918	WNT2B
cg20019546	0.47663598282292574	0.573517694279193	0.26695012778699084	2.10785519661404e-07	SFRP4
cg20039443	0.5203497666314384	0.6070875554651739	0.2224229057297509	0.013997661830963681	NFATC2
cg20058043	0.13230199624625621	0.3009239005284936	1.185563865618785	0.00012141580256557628	FZD10
cg20061155	0.183237117423264	0.6215588616733441	1.7621792485501526	2.5598583641885546e-55	RSPO2
cg20064455	0.27195569577534545	0.5144332420696888	0.919612229349831	9.626350390371752e-23	WNT2
cg20079298	0.21026374246931076	0.19879812342777417	-0.08089595705987121	0.5853987394210336	PLCB2
cg20089095	0.022198196709281793	0.022498684301253742	0.019398153971565767	0.9442916111642606	SENP2
cg20098478	0.802409518211192	0.8403257677356358	0.06661000423587599	0.0003747749655211572	WIF1
cg20160197	0.9815204151113723	0.9813484038907101	-0.00025285412174209254	0.9465018256792602	CTBP1
cg20189904	0.03799356551492969	0.04106787854571518	0.11225531515629941	0.19701429976284324	SRC
cg20218041	0.03015307693369774	0.030755966862971242	0.028561102398128715	0.5952539459782409	PRICKLE4
cg20250605	0.936705458183915	0.9299115187981672	-0.010502021639344432	0.1857375874907085	PRKCZ
cg20261922	0.04496825035124252	0.046993267509096784	0.06354733192811557	0.5451965072930463	SKP1
cg20305024	0.22048617332148487	0.4841806118192871	1.1348571229743178	4.963234738349947e-24	PLCB2
cg20316284	0.25060597526755274	0.20706412356009596	-0.27534320333104184	0.0012748043313623165	CSNK1E
cg20349305	0.08254566565883383	0.11792479519266935	0.5146027266256213	0.003650113543507974	WNT11
cg20469419	0.9730321954067186	0.9723732748047702	-0.0009772991139162935	0.6718155099255059	CTBP1
cg20493718	0.9834324627828469	0.9774053092470619	-0.008869037536467924	0.27444347441795525	CSNK1D
cg20513080	0.9737778480071491	0.9415871069056506	-0.0484981160439817	0.03561049120439449	NFATC1
cg20523092	0.03825192496412281	0.14635425937356364	1.9358604774044685	0.0009349759398738658	NFATC1
cg20531781	0.0428327365876314	0.03381176685617599	-0.34118844691559963	0.05020008700415049	GPC2
cg20542619	0.47177041691132776	0.5140239142525409	0.12375052536933465	0.31657674897664406	NFATC1
cg20597820	0.925745907979048	0.926529685412211	0.001220932659811906	0.8883439536715017	LRP5
cg20669266	0.011328937108511166	0.012670845910746013	0.1615003300846081	0.012055299272182593	LRP5
cg20674897	0.04203314675282764	0.04088648527256008	-0.03990341617003748	0.6760604795150429	PRICKLE4
cg20679084	0.020537927862114617	0.021893740198353363	0.09222780630929166	0.2471038681832122	BAMBI
cg20692569	0.4943579828149295	0.5343506966688373	0.11223077090176274	0.13352747714723243	FZD9
cg20695805	0.08079273923268993	0.08652146397908166	0.098832431345929	0.6040543630507481	PRKCI
cg20702327	0.042683163121335375	0.044098608429633854	0.047066037059393405	0.38598570117057796	CSNK2A1
cg20718643	0.01922554079400892	0.01941605798762443	0.014226142098792168	0.9104329613244309	RHOB
cg20743744	0.5320129593658651	0.4164833202973963	-0.35320267054630217	0.00048599305380873394	CTBP1
cg20746035	0.1974983299601831	0.19470698897990377	-0.020535783633702356	0.9335444568585574	PRICKLE3
cg20769177	0.11930081934557549	0.1696440942511155	0.5079072556380302	0.17569884533559954	WNT9B
cg20792107	0.0154533467559134	0.016982793259477793	0.1361544481803315	0.08673592984085514	CTBP1
cg20792512	0.015043852526427814	0.01798148351691896	0.2573379827294028	0.34106083485155747	WNT4
cg20808578	0.04505313936966292	0.04742311955443025	0.07396292962143304	0.7083509498669578	CSNK1E
cg20815084	0.02064490450471602	0.022315076138423956	0.11223298384942208	0.3234376028705336	CSNK2B
cg20873420	0.0322171370482785	0.03119863077551266	-0.04634558127877624	0.7806571864954126	FZD5
cg20881942	0.19782398686058963	0.6255512810781247	1.6609107890537327	5.74160207274071e-29	SFRP2
cg20886263	0.055786470765976745	0.06515067241171413	0.22386478405937432	0.018852782142633535	PRKCD
cg20908919	0.04533921766808992	0.057448863821363695	0.34151886318838076	0.008368657610655464	PRICKLE1
cg20926353	0.2615221936753189	0.3528308946715883	0.4320435083246187	0.0007985416894404041	TLE1
cg20975074	0.6875475383469853	0.5696238076095114	-0.27145002219179254	5.696358210620469e-05	PRKCZ
cg21009935	0.944149584412077	0.9586525613890889	0.021992594651370517	0.00023314018612780274	LRP5
cg21050342	0.028847376297810177	0.02973454576703515	0.04369992682539168	0.422143991265844	TP53
cg21057429	0.037869743685808845	0.04547314785057146	0.2639692205652777	0.002449968828031637	CCND2
cg21089065	0.9508391695261862	0.9416117152675407	-0.014069065788490577	0.030398527097784116	NFATC1
cg21104276	0.8987929557311203	0.923694778655006	0.039427395569603	3.967611932781835e-06	FZD1
cg21104946	0.10181559584829729	0.10894818945359623	0.09768365472922262	0.5784561486486957	WNT7B
cg21112943	0.08709635882378824	0.08767064561982647	0.009481465880134144	0.9126247832170675	CSNK2B
cg21123656	0.03511171406233884	0.03233422770027252	-0.11889027437481786	0.37725573720811745	GPC2
cg21135832	0.044707964601649886	0.04898529510396063	0.13181686510402787	0.08181993315739362	PPP3CA
cg21137823	0.16491940286487602	0.15922012468918723	-0.050738445278221085	0.7239986177279703	PRKCZ
cg21142038	0.10511772849025902	0.09210879195190681	-0.19059522975738097	0.09324409357926779	LGR6
cg21153658	0.21018512568394057	0.1907770142062301	-0.139773218203919	0.0709458503473153	APC2
cg21155521	0.05640021983663039	0.06322512277284789	0.16479714740103746	0.17088005177891347	CSNK2B
cg21164765	0.03364664138324276	0.028191092222829475	-0.255223127706854	0.5044589904533108	FZD6
cg21196927	0.25324427058682564	0.24613198490293553	-0.041097481277750425	0.30813648587741205	FZD6
cg21205032	0.03999536745675727	0.03837813160068411	-0.059548429505584255	0.5246012222218637	CSNK2B
cg21210962	0.05774892127524101	0.18684768764292073	1.6939968065985698	0.0004721903234160281	NKD2
cg21238457	0.07760968107008502	0.13364667746136785	0.784115440495659	0.0016353409691330675	WNT11
cg21242663	0.9250751480396905	0.9052505347443267	-0.03125344311280177	0.1867615140440366	NFATC1
cg21297673	0.02621694479357516	0.02547295699434448	-0.04153312740722126	0.8220166385446965	WNT4
cg21322636	0.03403816098403536	0.03714665530190756	0.12607922272723693	0.10743120182481826	RHOA
cg21345510	0.02546813405222481	0.030059076791664172	0.23910743723479763	0.09598395523776582	SMAD3
cg21369801	0.9774680288072025	0.9438801670118137	-0.05044580550819597	0.003569064938939792	CSNK1D
cg21370856	0.09619651448365313	0.4845883319233513	2.332703141058473	2.735213369198439e-31	PRKCB
cg21383810	0.5897738679206179	0.7140273486921836	0.2758174334945891	1.4404197751980367e-07	WIF1
cg21446345	0.06312086944806594	0.07018811156477835	0.15310961043937432	0.2180656811927856	TLE3
cg21454231	0.035372460467716964	0.05225274767989227	0.5628803277163412	0.11012338236115955	WNT2B
cg21454656	0.01740998851648245	0.019669792894777424	0.17606651601873582	0.07280633345710677	RBX1
cg21456897	0.30879614563636126	0.47881078544463407	0.6328009049129919	1.4946916785627114e-14	PRICKLE2
cg21462428	0.03301777981183757	0.0669169376670276	1.0191283110264215	0.020594617464811782	CCND2
cg21515898	0.04841952543225453	0.11713576720544915	1.2745208231368081	0.0153872854185731	LEF1
cg21517947	0.2684798826202442	0.6601063183534766	1.2978844170686965	7.045030675319929e-47	SFRP1
cg21532618	0.03012723549413041	0.03281459539712348	0.12326934899179365	0.19349261930792983	MAP3K7
cg21572997	0.018062007591884754	0.020204382846460717	0.16171002704853113	0.009954662359911857	LRP5
cg21587460	0.06585710047780757	0.32329163595934973	2.2954252830405246	7.680913724050466e-16	CAMK2B
cg21599792	0.03617481520649999	0.037859063233253915	0.06565306713054073	0.3574708341168752	FZD4
cg21605452	0.043854350817914736	0.049653362250173326	0.17917143190515694	0.013481562488385317	TBL1XR1
cg21624739	0.06539554798762459	0.2528006551290698	1.9507358741707541	1.0192617532729623e-05	TCF7L1
cg21656578	0.12999675253428858	0.12967150868177543	-0.003614056922360683	0.9440700862755884	CSNK2B
cg21701125	0.0323936548397211	0.03711528607896896	0.19630223843318953	0.09387119916053573	PRKCE
cg21706701	0.27174438669566914	0.5413859174593245	0.9944071261872337	3.307226651289114e-17	CAMK2B
cg21716804	0.03169265739015879	0.028221721747159964	-0.16734262661528185	0.016232071629531056	LGR4
cg21742931	0.030111143911097073	0.0318323101021167	0.08019434202522677	0.37251614438045455	CCND1
cg21749312	0.06024309138293175	0.11690462887348682	0.956464345812633	0.04934163385979453	JUN
cg21788473	0.01770755894182915	0.018130145886589018	0.03402518947607175	0.8072411315793566	BCL9
cg21803052	0.018228041638641484	0.01880765182128863	0.04516016504941646	0.2522637685300917	MYC
cg21806109	0.02723760778627575	0.03743558676957077	0.45881036711785483	0.14166846590207985	TLE4
cg21806238	0.9352494698643042	0.9091601623319752	-0.040816773611062764	0.04234027621094111	NFATC1
cg21813591	0.023146205021348558	0.024373502548370868	0.07453791258464143	0.47828512387321487	BCL9
cg21815083	0.016387966029765732	0.019370725411213922	0.24124117480496657	0.16278798396057703	CCND1
cg21844450	0.07598674294611682	0.4360181070953139	2.5205684036096834	3.148452203086503e-14	PLCB1
cg21879648	0.8899811118937849	0.8466773391391301	-0.07196244139948944	0.016218139053941615	GPC1
cg21885046	0.17499624298338265	0.46976580340210344	1.4246177472118773	2.3633929002715056e-15	FZD10
cg21903826	0.03413510502119145	0.036117948555637325	0.08145976174082124	0.16326289353333856	PRKCD
cg21906830	0.04030006628697018	0.0430720357093354	0.09596929939236218	0.23307885475858167	GPC2
cg21918728	0.8750939254258779	0.9338508271962724	0.09375424070470544	1.0408728041354655e-05	ZNRF3
cg21948783	0.13328026977581822	0.23393144032534893	0.8116225465504742	0.0002584680212293283	WNT1
cg21949625	0.015732695610800134	0.019007410717032512	0.27279613374066636	0.21667819358195814	FBXW11
cg21950287	0.14482083553304834	0.14496158000001022	0.0014014056726750735	0.9875226514603698	PRKCG
cg21959223	0.012292670863848462	0.01419358500365345	0.20744062185735188	0.08833841810881797	WNT11
cg21975377	0.05313063060091576	0.04675170606649309	-0.1845248231943219	0.26392603834643663	FZD6
cg21998473	0.10316551334833184	0.10654349530787553	0.04648173592357084	0.7251779160388938	WNT2B
cg22063989	0.1905354152725229	0.40651365602003176	1.0932446377781961	3.1493323312649305e-09	RSPO1
cg22112133	0.8611188509274973	0.8097781225644652	-0.08868570411281967	0.0002435608852493549	WNT7A
cg22117850	0.07952464003652242	0.2904282976361862	1.8687081863361847	4.793575460519606e-10	PLCB2
cg22124479	0.0256277585652974	0.06659698523705528	1.3777495654619356	0.017564758412611854	NFATC1
cg22125838	0.11990688808774354	0.14024514537778685	0.22603629524488147	0.3187628783481778	WNT10A
cg22151768	0.029665859641131297	0.04174179122123778	0.4926889216338904	0.019370611475582746	WNT5B
cg22162010	0.05271677034238298	0.06307071834197996	0.25870837752464776	0.24886065224610937	RHOC
cg22178613	0.21061207854653682	0.5609600335946581	1.413309810697841	6.134564161347459e-30	SFRP2
cg22178761	0.02039013887679103	0.026265428051263837	0.36529349492967667	0.5175679818386197	NKD2
cg22188058	0.017527438624301627	0.01676553578162862	-0.06411659443785589	0.7878380051546423	SDC4
cg22201734	0.015853004584238953	0.017170481535855594	0.11517420240472287	0.3715465178359919	CBY1
cg22271212	0.04621676476496904	0.05190734552944063	0.1675224394000435	0.514960340047677	TLE2
cg22284043	0.06952345862256804	0.45776194736263753	2.7190257805367963	2.7557428963690187e-34	GPC5
cg22306173	0.20319745851806822	0.4554446038620576	1.1643932306114209	2.370625904145709e-17	WNT7B
cg22312494	0.06751842373313785	0.0935129567960783	0.46988504946287235	0.03876299580044274	WNT11
cg22321985	0.8791096576543587	0.8967940127783841	0.028733512086070268	0.002749170901945992	CREBBP
cg22331096	0.031173706469103685	0.027568241834189808	-0.1773224353432908	0.1506013635949182	MYC
cg22337291	0.04007120028413428	0.04309247794701892	0.10487033554161733	0.09154044280297316	PRICKLE4
cg22344703	0.08308239264240413	0.4060680966625822	2.2891070150118105	5.322294223030499e-19	WNT6
cg22345522	0.015522237383024252	0.017310792267570433	0.15733523112293069	0.08050333167603567	FOSL1
cg22345911	0.029064708310973957	0.03479487002183371	0.25960618818124587	0.06624701967886279	CSNK1D
cg22347212	0.37741655302075355	0.5338880801555126	0.5003796399153694	8.087358661160128e-13	FZD10
cg22372815	0.027101595523655646	0.023381846796139322	-0.21298890387967495	0.2784121804068629	LGR5
cg22376366	0.9616048531996977	0.9596961020547369	-0.0028665438483840198	0.8108027875018846	DVL1
cg22376688	0.11195558025603754	0.3113280882767444	1.4755093048867298	1.2021061789683445e-11	WNT1
cg22413388	0.05137357675641058	0.4719384005988498	3.199500138883854	5.0787390933393087e-26	WNT7B
cg22418909	0.33829079679686247	0.6048365600450869	0.8382814184256581	1.0121391921871682e-36	SFRP1
cg22456975	0.016199592472859726	0.017921306631731426	0.14571830703919061	0.21673970211528495	CACYBP
cg22475339	0.9263427693531882	0.9094644733543965	-0.026528841918124043	0.07241671002308189	DVL1
cg22497460	0.04081301848857178	0.11943737815335305	1.5491530815212708	0.0006796103133973932	NFATC2
cg22500428	0.022800509794669212	0.05023303716289943	1.1395704232521222	0.10353533288589745	CCND2
cg22506302	0.06837847376771353	0.06954231771599255	0.02434892855173127	0.7240476070956494	CBY1
cg22507733	0.05292651947964927	0.05705750998502041	0.10842600495156852	0.3094190775702662	FZD3
cg22510098	0.8911522795156545	0.8926954588960198	0.002496107427435043	0.8635350430084985	CTBP1
cg22525281	0.06327814430794165	0.12132499857108628	0.939097645977865	0.016409319777182085	WNT9A
cg22535359	0.02846555716111055	0.11218396601986284	1.9785772491465847	0.003229244389290634	VANGL2
cg22549986	0.022776826657124976	0.14178755402861745	2.6380922346787363	0.0004019483515292987	WNT5B
cg22555262	0.06037998817337244	0.06608213454075978	0.13018981420607076	0.06045512749132171	CCND2
cg22560193	0.17533270535354695	0.23670187924672526	0.4329760285217583	0.028640952106654044	APC2
cg22587479	0.03269061907625415	0.2972038625273158	3.1845042621727018	1.1472158915762834e-21	WNT6
cg22615158	0.019944740641016416	0.15890694225147556	2.9941018858144086	0.000266782963707624	WNT5A
cg22626579	0.8882950008352908	0.891133759037404	0.004603124269104826	0.76326520405954	PRKCZ
cg22678952	0.013025853772596838	0.022497735008086783	0.788401827074341	0.21635974202997005	CCND2
cg22681806	0.013199866099579016	0.013884934839739675	0.0729971119330627	0.30093410754211447	CSNK2B
cg22683035	0.01173699480004426	0.01357508790039676	0.2098984789501126	0.19229715570883363	TLE2
cg22709307	0.19110158532252217	0.40552866635444007	1.0854641539597685	2.2278373557267176e-15	RSPO4
cg22712840	0.9227306721856158	0.9253270826549406	0.0040538029322676125	0.8570009199225495	PRKCZ
cg22792432	0.014156393743388182	0.016147993388129937	0.1899011069189794	0.01332248243420238	ROCK1
cg22795583	0.9556222660806397	0.9530392480944999	-0.0039048406293503046	0.6894067310302406	CTBP1
cg22799110	0.8915237240242935	0.8889902208398259	-0.0041056403490842075	0.6704583769619372	LRP5
cg22813950	0.4030884167131072	0.49400153839087735	0.2934192085684841	0.0038764798851949724	FZD10
cg22831607	0.03187391063047178	0.41941036369086304	3.7179145708138894	4.718687720319907e-12	SFRP5
cg22841359	0.013709156997979444	0.015141912718970252	0.1434075975681769	0.1797744413260365	RUVBL1
cg22846506	0.026676925024458092	0.027864896454177866	0.06285641174887589	0.33649990366173566	TLE2
cg22865368	0.0416365119167369	0.12697354123488896	1.6086067817387761	0.005548141862731028	TBL1X
cg22865720	0.014831608427589326	0.016609542119288567	0.16333724191575538	0.024897415860334653	PRKCZ
cg22866835	0.018056681449195693	0.03778388332766918	1.0652382145452428	0.22252253995906607	FZD8
cg22869239	0.05501008410841642	0.04988276355307188	-0.1411547147387931	0.02167828251689315	LRP6
cg22873562	0.07262120346009661	0.060581462563061524	-0.2615144300853591	0.12762972793891247	RYK
cg22884159	0.01519071830762031	0.0172146316810332	0.18044522311295685	0.4097614407629534	CBY1
cg22884792	0.01180135291220207	0.0645310113486479	2.4510403757411057	0.029027135522343435	WNT1
cg22906113	0.9237684153925452	0.9195717221150415	-0.006569117567834609	0.44112884593992785	LRP5
cg22907065	0.020311224311112847	0.02176765034023831	0.099908483081612	0.058273819576672964	RHOA
cg22947532	0.05461880921091028	0.06037774880059802	0.1446191055324935	0.3561720783868586	WNT11
cg23000734	0.27474446951210413	0.356639363656148	0.3763755069065595	0.005884485018045749	CTBP2
cg23030278	0.1985526128583506	0.381730213021478	0.9430320307187218	4.548724843582143e-10	PYGO1
cg23039837	0.04230605957116011	0.04718724337033959	0.15753257530527873	0.003474329182788121	RUVBL1
cg23054883	0.32097380535024717	0.47689968404568056	0.5712302630116032	3.4760659653219014e-08	FZD10
cg23085343	0.030955057299774002	0.06370918261473456	1.041326198062258	0.09772551334024349	NFATC2
cg23098305	0.7392685830916599	0.5771378080065666	-0.3571827596874666	2.2667037481234955e-10	WNT9A
cg23109424	0.9760777070532288	0.9659381307536266	-0.015065221494794605	0.045209928628715784	WNT4
cg23120601	0.3003304952991166	0.31685553062467914	0.07727422524873874	0.451710813947513	PLCB2
cg23121156	0.22973412390331674	0.5809953212343162	1.338561380119275	2.9357978994472326e-32	SFRP2
cg23128651	0.02432914619203724	0.027125463345242535	0.15696209007896206	0.0009673463316853101	MAP3K7
cg23154059	0.19199454433051164	0.4717642090359318	1.297000654656046	9.2328198127362e-18	WNT6
cg23161024	0.03585058647619759	0.07273325441531454	1.0206184104304246	0.022552495686963703	TBL1X
cg23165545	0.02947198351825398	0.03196513117183269	0.11715485434720563	0.12421755768991945	RHOA
cg23170347	0.4160750854053819	0.622805190222066	0.5819370650140976	5.414245450051427e-18	PRICKLE2
cg23187103	0.013720687315817843	0.014093416096014078	0.03866859534393791	0.6561586987545278	MYC
cg23191380	0.06465165784989725	0.06763512015027351	0.06508520831316816	0.37334964143268823	FZD1
cg23202575	0.9450426186059493	0.9387889614243783	-0.00957851374886074	0.26679106849068407	DVL3
cg23207990	0.2141299320782506	0.5552219766177913	1.3745781968923223	4.403047248161251e-31	SFRP2
cg23231910	0.05007723686668225	0.11599092140199535	1.2117850248006703	0.023411765398677918	FZD7
cg23235334	0.03672462651749475	0.025813770548484757	-0.5086069314871992	0.39096711562558106	CCND2
cg23246885	0.07767165772341703	0.3231638136915051	2.056805498758127	3.791723565086786e-07	FZD7
cg23276047	0.03211669137547566	0.032773624393716	0.02921195179502939	0.8627830218866633	TCF7L2
cg23282561	0.9782988464730301	0.9763930374926288	-0.002813233183905037	0.638075797729157	CTBP1
cg23291200	0.5217954112878109	0.41684922939591473	-0.32395858879253325	4.075688251961814e-08	APC2
cg23292160	0.229310087968533	0.5408293920060924	1.2378737343443713	1.2650020113249979e-30	SFRP2
cg23360087	0.02340929914594343	0.032031710702834296	0.45241910745861	0.05080760111554042	ROCK1
cg23385838	0.9844746032442406	0.9808799353661845	-0.0052774348875708355	0.17929119256944384	WNT5B
cg23400002	0.06125687632570509	0.06275671754484133	0.03489809351100476	0.8312048486937318	WNT11
cg23419606	0.8525289615650143	0.7966153721218524	-0.09786552591828596	0.008370652919844932	NOTUM
cg23422659	0.026317221039300943	0.1426169646848864	2.4380665433914137	8.82181522733958e-05	WNT9B
cg23439917	0.6409930178773479	0.6606606545144548	0.04360078578436002	0.41607819548936964	NFATC1
cg23460210	0.04339081705567294	0.05158997517654901	0.24970099973481757	0.45720448089253496	PRKCG
cg23483656	0.16693297949696925	0.2830097690000417	0.7615828496439043	0.00011034166595216258	PRICKLE2
cg23601523	0.039608061254037326	0.041467529166495175	0.06618800159305559	0.1660402366384526	NFATC3
cg23633010	0.10707493132890888	0.22124050135494136	1.0469947644975512	2.8379556449244867e-05	WNT3A
cg23635789	0.6013812653936275	0.760404743004449	0.338487605915474	3.866025233588588e-09	SRC
cg23644017	0.02540534260533089	0.03220079631372725	0.3419644462726188	0.05052194666382389	CSNK1E
cg23655615	0.9271278928744785	0.8955297824809044	-0.05002695301260322	0.04856528430488766	WNT7A
cg23663760	0.13628342465414364	0.23399788662844742	0.7798853936874781	0.0008979709425539328	WNT3A
cg23665973	0.03859271436764174	0.044539305176081796	0.20675053441039298	0.5743932869906758	WNT10A
cg23672346	0.04055098432259607	0.042049674162952036	0.05235768686133022	0.5107091784443547	CCND3
cg23697417	0.0359630138342998	0.3282974228214386	3.1904175903659113	5.129588197911678e-11	RSPO4
cg23698058	0.01395732324839618	0.14628489657014798	3.3896866322290737	0.00017126009294249144	PRKACB
cg23722428	0.05430968321808081	0.0674305183850784	0.3121922404860443	0.256858187283284	FZD8
cg23753457	0.04698785988390201	0.033759730267810775	-0.47698468272913297	0.004070068111616101	CCND1
cg23774448	0.05778175821971795	0.060299305870284564	0.06152729097096448	0.10865716178417661	PRICKLE4
cg23797439	0.22150274424216052	0.4808225759703485	1.1181800634926635	6.33496583967133e-14	PLCB1
cg23822052	0.03725644636178892	0.08526590593735635	1.1944789149339807	0.04329552637215618	PRICKLE1
cg23835219	0.6007472432124813	0.5678771111002155	-0.08117935938851469	0.18098660892092905	CTBP1
cg23844174	0.030965736232754365	0.04492799570165759	0.5369419551495977	0.1716509099385223	PRKCZ
cg23861889	0.026161123136386234	0.027533314526792918	0.07375381626099023	0.5889162068589099	PRKCE
cg23861930	0.026857711450999903	0.027530757311755853	0.03570791813318462	0.6823210988723826	GSK3A
cg23882285	0.03903416190521397	0.0361418494967475	-0.1110669586666917	0.6477660137123116	ROCK1
cg23885062	0.06521694738347245	0.06235908998513477	-0.06464703954783564	0.18254139773407047	SMAD4
cg23898175	0.021440890031993197	0.026380071905467865	0.29908370232090065	0.34694236680193935	BCL9L
cg23921743	0.015494926330116735	0.015059853301754486	-0.04108817895078662	0.8247421383507024	TLE6
cg23923856	0.06334407839562842	0.22668017954440775	1.8393765871657504	4.994890431206696e-05	WNT2B
cg23937586	0.020681117425666914	0.027680202918391957	0.4205403808326594	0.26823030265690734	PLCB2
cg23937893	0.04700947682357578	0.050283144713617195	0.09712325426896325	0.6138137901687302	WNT10A
cg23956119	0.052176679359299705	0.09109679596618252	0.8039951820747352	0.010413727864264668	WNT9A
cg23989878	0.018432272916342234	0.020097118025317946	0.12475464709671671	0.11760159045849543	CCND3
cg24018760	0.02949636885959958	0.03355423932598455	0.18595768869186186	0.3656916982168197	CCND2
cg24020398	0.08669484951633452	0.07660730520879215	-0.17846431352776226	0.0022455560969324917	CCND1
cg24033032	0.850627995745878	0.9056968443170319	0.09049989334123378	4.933084859170069e-05	CUL1
cg24035370	0.03955852507195928	0.04258897032570865	0.10649121360927351	0.21258601690996015	PRKCZ
cg24044763	0.10941501207891727	0.1705223604825075	0.6401502373411954	0.004130128786775091	VANGL2
cg24049183	0.321424168848429	0.41930120584339703	0.38350856548716855	4.930688692702463e-05	WNT5A
cg24059741	0.09195627337004038	0.09582949499755428	0.059521765532250026	0.2668699638864157	JUN
cg24081764	0.12185757893708707	0.3222522048548667	1.402994247235255	2.5315238456993437e-06	PRKCG
cg24082630	0.02764172570960058	0.03146562212900108	0.18692877982994968	0.30235526103127075	ROR1
cg24090202	0.2542954350424034	0.306575652102173	0.2697375604351747	0.12396469082554908	PRKCG
cg24093411	0.056833602050917593	0.4307988983742978	2.9221985008538085	8.74439444822421e-28	TCF7
cg24126144	0.04780442273776064	0.0466034560744551	-0.036707150740713373	0.46226716159036385	PRICKLE4
cg24138964	0.731908354749782	0.7554533699091678	0.04567969425100492	0.045097936745839395	PRKCZ
cg24150172	0.400050495644546	0.5706732529125734	0.5124828333672451	1.9340593152589292e-07	SOX17
cg24158075	0.9162538857984256	0.915491070366796	-0.0012015975261619296	0.8868335018519699	NKD2
cg24163668	0.8421860818276029	0.6436468229844986	-0.38786975263541146	3.870214439377863e-12	NFATC1
cg24166864	0.4262875144845271	0.6345535846630046	0.5739151962139731	1.905664811841524e-09	WIF1
cg24202485	0.18524794710827033	0.20688804105683148	0.1593926992797716	0.5264931288857239	NKD2
cg24203315	0.049327654719699736	0.04461757418994713	-0.14478461819690436	0.018515057915673115	CCND1
cg24220749	0.68655512020175	0.7253635554613789	0.07932870955422468	0.06277609723841905	DAAM2
cg24277128	0.1110425875694303	0.10961922468457022	-0.01861225588144734	0.853242188107095	CSNK2B
cg24283186	0.017660045821373965	0.019201564643474472	0.12073478778236442	0.0665017274381585	MAPK8
cg24295479	0.07114017850576015	0.08325353397235842	0.22684691902797124	0.03774728343254423	PRKCI
cg24307225	0.014681627518950123	0.015990233287742316	0.12317908127133884	0.36598358451133894	CSNK2A2
cg24319902	0.271612900162112	0.524694103713705	0.9499245761673856	5.114091275334229e-42	SFRP1
cg24325204	0.018939692004797618	0.05948251505840617	1.651052779117465	0.024715676504677125	APC2
cg24334335	0.08819748615800622	0.09997256314879907	0.1807946744185851	0.0517510030401429	WNT2B
cg24339897	0.014043467131064682	0.016565101697561268	0.2382479001568585	0.3467350765032279	WNT11
cg24349919	0.07958277400317751	0.07904021301236322	-0.009869352710525553	0.9339599918991683	EP300
cg24352805	0.021247748147070155	0.019083147763519305	-0.15501078801511448	0.4164278591000766	FRAT1
cg24373760	0.030696464018599906	0.03079835941278273	0.004781024034572283	0.98237416628818	LGR5
cg24387864	0.12667255480893558	0.11233273961256476	-0.17332551491642062	0.10643870071818234	CCND1
cg24389488	0.09539733390904513	0.08677663560983315	-0.13664229451364512	0.2380338355726378	WNT3
cg24391931	0.9837722406366344	0.9831321241671621	-0.0009390318159109858	0.8955806760543108	CTBP1
cg24398023	0.020916470241823068	0.023917961200735336	0.19345500733046553	0.36034057325045177	RHOA
cg24399111	0.9759097231545073	0.9786331349171669	0.004020433904337083	0.6694015482238427	DVL1
cg24400921	0.036565297033950867	0.30301326929099964	3.0508339855639623	8.872189935493224e-09	PRICKLE1
cg24419164	0.039445648342211696	0.041919340734721984	0.08774987740217816	0.5054789391012002	CCND1
cg24425829	0.05268511269352736	0.03771126277228043	-0.4823998947406638	6.371696762172268e-05	JUN
cg24488506	0.16154043324605608	0.16118465227189124	-0.003180934349653269	0.9407606327830579	FOSL1
cg24493548	0.03157525371032105	0.035391813421220324	0.16462135883839385	0.09295042153004034	TLE3
cg24494412	0.040767397977741045	0.044541865130925805	0.1277460920831765	0.06893865154887205	DVL2
cg24522804	0.055851478294515165	0.05143854766894216	-0.11874555715508914	0.38371701908368405	FZD4
cg24523535	0.022452987690193976	0.0268501928995885	0.25802502410037575	0.04398825739209621	CTNNBIP1
cg24525509	0.07893345643330349	0.08850096136431833	0.165056201847418	0.44097094517138336	WNT2B
cg24535130	0.061825159157083906	0.2071225671830599	1.744218798285955	2.737223131290672e-07	NOTUM
cg24537383	0.021184434946156468	0.02838105211517	0.421923424483876	0.06934958588709358	ROR1
cg24538512	0.9395028620382299	0.910240176477713	-0.045650290725407106	0.02523558303306696	NFATC1
cg24557048	0.6321918092343386	0.5405272733741184	-0.22599492977231453	0.003883875477292057	PRKCZ
cg24562565	0.034735430813334356	0.033504967308149905	-0.052032991325743565	0.26570503108462507	LGR4
cg24567591	0.17383115393752235	0.13503958703731356	-0.3643042671713193	7.457948195463989e-05	CREBBP
cg24588482	0.027069033321780293	0.16051103011130635	2.567957168247999	0.001362155561257682	VANGL2
cg24591182	0.015433030928924577	0.017796191051738183	0.2055470678440008	0.5333706117394765	PLCB3
cg24599249	0.023148417450041734	0.40523918501693146	4.129788212155308	7.413019664648266e-21	FZD1
cg24610866	0.043334649041388354	0.0797732664534161	0.8803843321788087	1.1748825018430986e-15	WNT9A
cg24616138	0.0614001944589299	0.07051667256788559	0.1997211758690975	0.0014104249727196695	CTBP2
cg24626079	0.01651634248379814	0.04568334507029923	1.467774053245516	0.07099349373644225	CCND2
cg24635156	0.07135651268163297	0.1663016432139001	1.220685408807873	0.0021830542241002998	GPC1
cg24666276	0.1511597673488228	0.1509204996168176	-0.0022854219910714434	0.9741557234356585	MYC
cg24668093	0.028779723934912495	0.030211177664199885	0.07002966965272484	0.15871456445695284	CSNK2B
cg24680163	0.057728247442640705	0.05693047959594	-0.020076174206853644	0.7783317330745112	RUVBL1
cg24682634	0.06138936278106475	0.06794147002730049	0.14630373886844183	0.003634098327820274	CSNK2B
cg24683561	0.025164426046310872	0.02538198935092957	0.012419453943293945	0.9303159863912175	PYGO2
cg24732574	0.06195613341839302	0.37018431835967486	2.5789247656791887	3.863903441678904e-23	SDC2
cg24776480	0.8300941102973155	0.707906463025333	-0.2297161614937984	2.188666449279126e-05	PRKCZ
cg24813176	0.11633272139669408	0.4132069122205072	1.82860744131127	4.0345711273146175e-15	WNT6
cg24836175	0.029545151241385577	0.030264152554314368	0.03468856972196112	0.7045287526102112	CSNK2B
cg24847541	0.06941068172406313	0.28943233783676053	2.059996517291114	1.6337099583312145e-08	GPC5
cg24861253	0.9766924151670375	0.9747706141610704	-0.0028415333885660307	0.15656557396084203	TCF7L2
cg24879426	0.020278607180621376	0.021026061187532936	0.05222004986205198	0.48895318715283365	RHOA
cg24895834	0.023247802570693046	0.03367915859621634	0.5347617399045906	0.3362885848024344	PRKCQ
cg24930197	0.019659988797253496	0.024036011235742966	0.28993500178343107	0.4260969382630476	CTNNB1
cg24942186	0.11800042969891021	0.24912429615905152	1.078073615906374	1.602545044305325e-05	WNT5A
cg24946133	0.0843732107735419	0.08735349832145842	0.0500804777161917	0.39801565920173465	JUN
cg25008704	0.038227294785224374	0.04116898156779375	0.10695465072699256	0.05214328955049835	WNT2B
cg25009629	0.033597295310148614	0.028899246966439546	-0.21731319549095834	0.1727611476292431	PRICKLE4
cg25023245	0.029068273279478928	0.03002040383163916	0.04649800938309502	0.34261894471786114	AXIN1
cg25028035	0.01595032458835246	0.015466485053614929	-0.04444041897976425	0.6179673839587926	CCND3
cg25052320	0.03371563109558342	0.12291895876524013	1.8662179434923445	0.0019485866336510754	CAMK2B
cg25053252	0.02248288169337442	0.023773271991127286	0.08051351801894771	0.08909820569473968	TP53
cg25060573	0.04728568817592413	0.04507611510210601	-0.06904041146546501	0.1740001558294737	CCND1
cg25070637	0.06686403146981196	0.4099117416942052	2.6160110678671566	3.691018024476529e-17	SDC2
cg25076767	0.022253737905344184	0.025492058587078013	0.19600019918540096	0.1686524152589727	NFATC4
cg25078081	0.057778588956887575	0.06666634377819086	0.2064236352318961	0.004255326313770364	PRICKLE1
cg25079799	0.029708467129310172	0.03409899464966664	0.19885503627301332	0.23678846390567765	CHD8
cg25080152	0.09645477942619686	0.10072703487542613	0.06252631886066742	0.4528560254254236	MYC
cg25100296	0.9086118828401553	0.8892593977026031	-0.031059857321979748	0.08632498404137126	VANGL2
cg25103043	0.2702064259494865	0.2569297117355882	-0.07268824941731838	0.27770984395811094	PRKCG
cg25105415	0.9804348601362237	0.939314766557478	-0.061813091923874665	0.01643569118117705	NOTUM
cg25116237	0.9162461392617974	0.8526083855729214	-0.10385196968690749	0.0038874256572949575	NOTUM
cg25123211	0.026390743491008607	0.027737453416975665	0.07180334408170676	0.13849496558798022	BTRC
cg25126456	0.01330774524114266	0.02113745511868416	0.6675355382088886	0.2929190152374679	CCND2
cg25132878	0.04706949670657747	0.04901823502106035	0.058526111621126836	0.3330766936486954	LGR4
cg25145459	0.025241059377076554	0.11960290150981458	2.2444080218841775	0.0016594381200160345	NFATC1
cg25156443	0.04617453475505612	0.15431660259042407	1.7407239566061876	0.00011277063617252989	SFRP5
cg25198579	0.058348504630414445	0.06468886887882971	0.14882180397121142	0.12964568657653217	SMAD3
cg25203539	0.9055333910030041	0.8936801404480497	-0.019009275888471507	0.15568666184894367	DVL1
cg25228126	0.11225833903440774	0.4226353720665337	1.9125908987512212	1.8924538142921957e-41	FZD2
cg25235326	0.7559709866192104	0.7039263266984127	-0.10290642283487947	2.0693843926699854e-05	NFATC1
cg25242471	0.10313490020552289	0.1967363094333675	0.9317306300643626	9.60301700709169e-06	WNT6
cg25245506	0.013271626102064688	0.014817918954415435	0.15899770079738093	0.07835860727524664	CBY1
cg25256661	0.07090808901983271	0.08614368191105866	0.28079477191902186	0.031217365446948923	DVL2
cg25302419	0.08470358583345884	0.31856969368921656	1.9111140754223828	1.695653948918545e-13	CTNND2
cg25319031	0.01778738681680666	0.01874463773767673	0.07562336735913225	0.10926779125868787	GSK3B
cg25319188	0.9805788526307787	0.9761184349467789	-0.006577444206864783	0.4041321103409292	PRKCZ
cg25333258	0.017823861351946104	0.3123056907994208	4.13107703769915	1.901464513352411e-11	CAMK2B
cg25395653	0.030263687722356505	0.03250465401384424	0.1030585028516866	0.13354415313230794	CCND1
cg25425078	0.03100825678845791	0.04496712772739413	0.536218311594727	0.12460875331499792	CCND2
cg25431463	0.4148271855351372	0.5900591747642241	0.5083492003674466	4.8309383277069876e-08	SRC
cg25432997	0.07898454136510269	0.07314855150383061	-0.1107410244233708	0.14777916641128147	DVL2
cg25433855	0.06131847216840199	0.07130371501901801	0.21765549419907615	0.008330974926845857	PPP3CA
cg25454116	0.020041392650154265	0.02253866099199934	0.16941904542280492	0.5934142530867599	CCND2
cg25466090	0.02528985418385413	0.03992024075922913	0.6585617028649879	0.11051085483147034	PRKCZ
cg25595641	0.9428739328891996	0.9442587702896031	0.002117390478436206	0.9004487027319755	NFATC1
cg25613251	0.012369713210481621	0.014059669247056782	0.18475060340472027	0.4708905790199882	JUN
cg25615024	0.03141637933333286	0.036394770706985685	0.21221425235825503	0.03214468690880894	ROCK1
cg25622597	0.018534562414944788	0.020978231539096094	0.17867500935349503	0.006847776017393584	RHOA
cg25622896	0.02805167721302146	0.046649974728975016	0.7337892672305931	0.19495587751712048	WNT11
cg25645268	0.09618309197270407	0.5042761330955201	2.3903587355300964	5.26600736450941e-29	SFRP2
cg25741578	0.06834856478545058	0.08930644656889793	0.3858532759966772	0.12865448461842652	PRKCQ
cg25745452	0.04929069227310598	0.045128496512236285	-0.12727652842812298	0.029542804939859158	CTBP2
cg25749165	0.19277481671872554	0.26551854000377895	0.4618960053213435	6.554330306267012e-10	CAMK2G
cg25766046	0.15694093057989414	0.29615869256902466	0.9161487715839893	8.423843662187424e-06	ROR2
cg25775322	0.20378762592189886	0.5948384935894555	1.5454315580062619	2.8369620116339343e-33	SFRP2
cg25778220	0.02293620862447862	0.02864933037443713	0.32087448672631	0.004156909110401834	SMAD4
cg25783719	0.039695911080918016	0.17756221830915841	2.1612623238617616	0.00020157498271737356	SFRP4
cg25789679	0.01761460643930233	0.019876085211450588	0.17426139078293518	0.003456113106246918	ROCK1
cg25826331	0.036506359003641305	0.037305973808227436	0.03125888044929856	0.5980270993892198	MYC
cg25836567	0.10017259007788414	0.27647964250794016	1.4646854549285007	5.691312194950209e-06	WNT9B
cg25840926	0.3637801584902755	0.3375190485256269	-0.10809793113693561	0.3047860355756425	RHOB
cg25845463	0.6380132361160765	0.5476853334059344	-0.22023910759637186	0.011267394933360602	PRKCZ
cg25890936	0.5817681092454681	0.6350790357468405	0.12649193236020492	0.021861703318732842	LRP5
cg25896967	0.01895117968001724	0.02240114065654145	0.2412845389660661	0.001584690052641272	FZD4
cg25897951	0.6706303906248162	0.6225723958077538	-0.10727625183423344	0.09953202586027708	CTBP1
[truncated: 130 more rows]
