# Supplementary material for: Regulation of Canonical Oncogenic Signaling Pathways in Cancer via DNA Methylation
Source: Cancers (Basel). 2020 Oct 30;12(11):3199. doi: 10.3390/cancers12113199 (PMC7692324; doi:10.3390/cancers12113199)
Supplement: Supplementary file 1 [file cancers-12-03199-s001.zip › cancers-933492_Supplementary_Files/Supplemetnary_methylation_data/CpGs_Wnt_TCGA-LUSC_data.txt]

ProbeID	mBeta1	mBeta2	log2FC	p-val	GeneName
cg00011225	0.03422257171456881	0.25171849382866	2.878791132766648	1.679636365491466e-24	WNT6
cg00026186	0.15139061548774227	0.13223756028444675	-0.19514376425886143	0.5566001188272622	PORCN
cg00034019	0.018829761526767824	0.020647919859506765	0.13298171827087504	0.002943616160426285	CCND3
cg00039463	0.6263192833618499	0.5086966149011232	-0.3000928040000278	1.1204750752778663e-08	CREBBP
cg00048759	0.5040020627292621	0.4988884202524085	-0.01471245505512137	0.8101832916933052	GPC2
cg00050312	0.038264949647346023	0.04546657744901193	0.2487829063476644	0.00014090601168433294	PRKCA
cg00052422	0.009995951613235065	0.01315161206112416	0.39582382595839705	1.9053129798186716e-18	CTNNB1
cg00078968	0.05044163036185814	0.17592149959545147	1.8022449952598794	9.42356527093132e-05	WNT3A
cg00082491	0.02167590558027272	0.027452362491002802	0.3408380418860908	2.117040307431556e-09	CSNK2B
cg00082664	0.05823752770914274	0.22527882328635643	1.9516906865098878	6.16567929779024e-08	SFRP2
cg00083833	0.186717183129777	0.39216631630419185	1.070610924419961	3.942555897916361e-15	NKD1
cg00087005	0.04485154060133343	0.0491501697987943	0.1320388596529138	0.017456755965806873	CTBP2
cg00101115	0.014815206041369922	0.015683579711583014	0.08217619554534915	0.04176168051869903	RNF43
cg00113208	0.05681582105299628	0.06813963133644521	0.26220142031013427	0.00014097866454393674	CUL1
cg00123055	0.1187981194524246	0.4582193537221805	1.9475263959801166	8.020408926259073e-41	SOX17
cg00126034	0.061729894225637315	0.12014906726501087	0.9607842242428658	0.00984362010429454	WNT3
cg00129556	0.06218737046873177	0.08212138390763352	0.40113632438475716	5.4724415296294595e-06	PRICKLE4
cg00140494	0.9218156292588512	0.8098510322559036	-0.1868216721766606	3.193956160878439e-05	NFATC1
cg00148286	0.9338676067703076	0.915184925874798	-0.029154745878069616	0.0011321082357349482	CTBP1
cg00151768	0.9068992323870375	0.8860055118070365	-0.03362658480889668	0.23104111398433105	NFATC1
cg00190674	0.03653381561907213	0.04322231523152353	0.24254391544895942	0.04757181537563811	RYK
cg00222601	0.017979596914116772	0.022599010567743452	0.32989893246672153	1.62893104566139e-15	MAPK9
cg00238994	0.07179707818805103	0.0853349731103568	0.24921199298227523	5.090796772682001e-11	TLE6
cg00255837	0.03564135634508107	0.04709415842587749	0.40199587839098655	9.051275330384385e-05	WNT2B
cg00260655	0.015417020882926938	0.019054544930522173	0.30561114128739214	1.3544007031769396e-09	FRAT2
cg00281967	0.03978093679602447	0.04598492090136787	0.20908360843182816	4.71060046107354e-05	CSNK2B
cg00285314	0.06815183080360468	0.07339223065095778	0.10687493298551404	0.22138011541262634	NFATC3
cg00302793	0.08332901509084631	0.08717110479780997	0.06503106602137033	0.1603679287315964	PPP3CA
cg00336800	0.15137884221028028	0.1916158841609321	0.3400535814220037	0.021444025999921065	APC2
cg00341980	0.07955052699166595	0.08439676502728337	0.08531621283888215	0.10543050850721972	PRKACB
cg00347938	0.9853089553653182	0.8621453018922541	-0.19264513492493285	2.9595676488508078e-05	CCND1
cg00356361	0.39241757949667316	0.3936289080704726	0.004446503196273365	0.9450459849325102	NFATC1
cg00363811	0.023226254086766512	0.03085661489123409	0.4098233043770565	1.0649630989726695e-07	BTRC
cg00393435	0.02457743290688857	0.027887902092196732	0.18230517438305124	4.112745488665761e-05	CBY1
cg00394793	0.01137362101214406	0.01571530216678568	0.4664783746771523	0.27474019012823064	TLE3
cg00402172	0.0339837760967547	0.10516540471198946	1.6297421215099253	0.004886868477560456	NFATC3
cg00433081	0.045260760880414995	0.054987590556485805	0.28084523403298073	0.00011949483728142505	MAPK9
cg00436663	0.04200334597252921	0.050367603824752825	0.2619918411562727	6.65698099731892e-07	CSNK1E
cg00441027	0.9783518409439678	0.9185348817987387	-0.09101888000492432	4.8309676034448756e-06	GPC1
cg00445548	0.9817517974572767	0.9450514418588831	-0.0549654727797623	0.0032624472296689513	NFATC1
cg00468144	0.014945615779056086	0.018402844972910715	0.3002064766184225	4.3080842545567555e-10	WNT2B
cg00470766	0.0652816503346629	0.119375451861783	0.8707567595349426	0.00012434494511363772	PRICKLE1
cg00487870	0.0230738110274429	0.028659787253345732	0.312771591240901	0.1941440310836432	FZD6
cg00500400	0.05410777513986461	0.05860068240058452	0.1150815445265646	0.012549714314846775	EP300
cg00503804	0.03363770988033911	0.04784139264268096	0.5081798988917956	0.08957260996313456	NKD1
cg00504690	0.01397771808152822	0.024936756311783867	0.8351449623293165	0.006527702044153717	ROR1
cg00542041	0.9838179841418186	0.9760777162716042	-0.011395406527804484	0.2510874194077946	DVL1
cg00543485	0.009688670939897972	0.01199683898344622	0.3082836437107041	4.808913744810636e-13	JUN
cg00553149	0.17961798780460558	0.3752844505758933	1.0630526795694812	6.507791291252219e-12	GPC2
cg00569244	0.02000739480339796	0.02321440456349611	0.21448695333757237	6.379811889568118e-05	JUN
cg00576108	0.9523324601862685	0.8645192395856949	-0.13956723678551838	2.9606549399249536e-08	LRP5
cg00581422	0.08183219722942109	0.1954302407474925	1.2559132317287642	7.659853483124812e-05	RUVBL1
cg00585572	0.060544165187317325	0.0746028076848823	0.3012419974774757	5.2895633410117855e-09	RBX1
cg00593962	0.016458834817309746	0.021869850960061537	0.4100811830791299	0.003275157321460107	FZD8
cg00594011	0.10999206512785371	0.2130847637246617	0.9540279883749638	0.00015679814872494966	DKK2
cg00594185	0.030756097622962424	0.038379078313779874	0.3194476014217916	6.082627979616589e-10	RAC1
cg00611675	0.05422575566568617	0.076118535254196	0.4892695473730845	2.766834009113314e-05	MYC
cg00613753	0.03497085475482955	0.04576348540544926	0.3880438750929656	0.06310394576921113	PRKCQ
cg00625653	0.08438343571154083	0.1300140155750231	0.6236354209967949	1.8777379978054084e-06	WNT7A
cg00645593	0.07377269879295655	0.11269032844609207	0.6112047835315003	1.3200772246052983e-07	FZD8
cg00653281	0.9529368329950306	0.934327154989683	-0.028452787276667946	0.011516338119113958	PRKCZ
cg00685723	0.035934905380961196	0.04223654295515476	0.23310586814225964	0.29493288506856374	WNT10A
cg00690311	0.034123808188969706	0.04509574333005807	0.402212602053211	0.006263954616114119	PYGO1
cg00727673	0.35266164763067376	0.3914141741902353	0.15041131137907032	0.015718174214923906	PRKCD
cg00730653	0.017234415228476685	0.06384448246889952	1.8892695973163767	0.006069631081375468	WNT7A
cg00735196	0.030596454545873474	0.03332742288631819	0.12334527623266739	0.06529912875889364	SMAD4
cg00735962	0.017715293504984065	0.035716499893097234	1.0115953396558912	0.06359115497628542	PRKCB
cg00747661	0.036805527805629325	0.041793272185930576	0.1833482579853184	0.0004928026615933799	CREBBP
cg00767644	0.025112479443140497	0.036631719116275184	0.5446889299264083	1.5089583709164323e-06	CACYBP
cg00795626	0.01325921040315857	0.016832832052802945	0.34428306009123977	8.019531658631834e-14	CSNK2B
cg00809614	0.06153697838511896	0.07005538908966558	0.1870424302798048	0.0447876982857295	WNT11
cg00814733	0.05258265240019872	0.09262572427612452	0.8168260015200502	0.0030888108077499503	CCND2
cg00820581	0.10641853443810634	0.08758674062279732	-0.2809650523202812	0.00013182891337625325	CACYBP
cg00828602	0.04957110500919813	0.06070617860777564	0.2923439410058034	0.11350852134187081	WNT5A
cg00836119	0.05176037641822041	0.052774849471702696	0.02800244950352755	0.5741901099667873	CAMK2G
cg00850756	0.010625286748649826	0.013494377766998288	0.3448566785609159	1.7268303498022307e-11	CCND3
cg00854995	0.0485630600572737	0.04828693132213319	-0.0082265497514601	0.8500317917220326	SKP1
cg00857137	0.8976064814209954	0.6618971955706275	-0.43947593518736805	9.379022388112375e-15	TLE2
cg00858899	0.0908197488004416	0.09200211918831314	0.018661046372035	0.8648481638361337	CCND1
cg00862894	0.14697366185558064	0.24043229171757408	0.7100730302556515	1.6726357162780815e-05	RSPO4
cg00863353	0.05540890868701475	0.08347192230991411	0.5911730431713411	1.4973414697932224e-05	PLCB4
cg00866690	0.6576472949754535	0.8533116005915098	0.37575860652716453	1.8207620418473902e-17	PRKCZ
cg00871787	0.6415864819657877	0.6270723330316544	-0.033011876915736885	0.5989827678959325	NOTUM
cg00888007	0.06267899332925168	0.07263571831592054	0.21269715281373355	0.43258018220610417	CCND2
cg00908526	0.10487055178591807	0.18499075233620835	0.8188435341361736	0.00014400539217972606	CTNND2
cg00910695	0.02305266565163827	0.10944770618307306	2.247236229935192	0.00022772823159539552	RSPO2
cg00919118	0.0202534581568722	0.035717294754928346	0.8184545536002871	0.029940782428179744	TCF7L2
cg00928478	0.04446094168149141	0.04417748121058438	-0.009227339485700975	0.8844629246150038	FRAT1
cg00937392	0.5885969880821889	0.777249219154854	0.4010971023350356	2.173211927351923e-49	ROR2
cg00942997	0.9096524672945759	0.8750223611786934	-0.05599558350630104	0.00020076010769235853	WNT5A
cg00952201	0.9559394111345427	0.9201505952285577	-0.05504918367369682	0.002393601207793724	NFATC1
cg00953256	0.6385822547047089	0.5472494411561493	-0.22267388686972356	6.95557657560431e-05	CCND1
cg00981070	0.8600547868187182	0.8450972744052275	-0.025311153161520508	0.528090250256418	PRKCZ
cg01010868	0.012874805270779919	0.015140073276176008	0.2338215758690733	3.0749684525000005e-09	PRKACA
cg01021485	0.024028604676817143	0.029630590950114763	0.3023345249063498	7.747227009573229e-09	CSNK1G1
cg01024113	0.02046032921060711	0.021897851981446448	0.09796000046359023	0.05761724175186541	TLE3
cg01043019	0.031293273974759755	0.07946107535594364	1.344395713147538	0.01065953018396673	RSPO3
cg01044261	0.03396834232789048	0.0406604442171831	0.2594351610822402	0.017127225340352152	CAMK2B
cg01045337	0.3411939185449904	0.2846517284586834	-0.2613940721566729	0.039771853098882815	AXIN1
cg01051310	0.015300029964061717	0.041075980030636415	1.424760518465622	0.003973935157008994	WNT3A
cg01053259	0.9352587927728687	0.9019603908154694	-0.05230154467215453	0.0020520904207021644	WNT5B
cg01062029	0.03775082272367599	0.0795497460294416	1.075349238417233	5.11718023047975e-05	ROR2
cg01067626	0.01233390133897286	0.014714696385307018	0.25462856372925696	5.933319265203446e-05	SKP1
cg01080781	0.9098001861313126	0.8976435227182573	-0.019407102312822545	0.016291153564569998	PRKCZ
cg01082091	0.8229412829296695	0.7801509116194582	-0.07703627319038114	1.1398357041319756e-06	FZD9
cg01103590	0.011656079553982537	0.01733903589171172	0.572941053032896	0.005011031566002659	LGR5
cg01109065	0.4811982366222771	0.5766918868197535	0.26116937031914905	1.3260366677231982e-12	WNT5A
cg01116966	0.042640232553896804	0.05095176628830087	0.25691685318825525	0.06222518868715132	TCF7
cg01166979	0.07949888933699176	0.0908996753388312	0.19334043670199438	0.04935528300434333	WNT7A
cg01188592	0.06877890371024661	0.1803390138790469	1.3906735123087337	1.9169728156598994e-05	RSPO4
cg01195198	0.048820726100463334	0.053695271090846576	0.1373012843689941	0.008398768177323811	ROCK1
cg01243968	0.0693854267432734	0.06632345805247448	-0.06511345071421581	0.3594304937872017	MAPK10
cg01253725	0.8599917711974951	0.6952662768698861	-0.30675724061911325	5.828429463862038e-12	DAAM2
cg01277331	0.19881655507469492	0.21197022148798866	0.09242371049674736	0.20058417957391897	WNT10A
cg01277438	0.49098367071861193	0.5413004254066355	0.14075447810758743	0.0050276182377527725	NFATC1
cg01277844	0.05439401530056513	0.06889775019545229	0.34100894582921126	4.6259942172094e-09	PYGO2
cg01289643	0.017538653926837924	0.02052910855118731	0.2271329550119335	1.4548378896707338e-07	PRICKLE1
cg01291833	0.05144333301911568	0.051146581961206965	-0.00834628771759463	0.8976615421628584	MYC
cg01299369	0.036387785229350475	0.04191105122177356	0.20387646479785623	0.0013194690597179756	BTRC
cg01301637	0.010612886047367482	0.0531964067406264	2.3255117659904587	0.005640889987601607	WNT7A
cg01303059	0.9399618909499727	0.8818821039773291	-0.0920164671747742	0.0011769996679036796	ROR2
cg01311674	0.17490825625876033	0.13254271000124457	-0.4001410684011016	2.7723011877825965e-06	WNT16
cg01313514	0.09028585438116253	0.1054493346098786	0.22397811673003643	0.036448371441219034	WNT3A
cg01320780	0.026132948463678578	0.03619193049736092	0.46979815723603463	5.483831539395289e-10	PPP3CC
cg01372608	0.05219359022382969	0.05853079713338979	0.16532328335141006	0.0008623194650661415	VANGL1
cg01374266	0.7433310527026603	0.6749136816773517	-0.13930187798143517	5.0949777889534284e-05	WNT7A
cg01398428	0.9349707100372877	0.9030497466425859	-0.05011570600986725	0.00013721888113420476	LRP5
cg01406280	0.0759922067805848	0.07625737538718413	0.005025403881083543	0.9613334744108017	CCND1
cg01419675	0.04289140892912428	0.04991471010915462	0.21877634002891458	0.07062380340701623	RHOB
cg01435493	0.09669335878878986	0.09787807932685116	0.017568987355016802	0.7275364199875358	PSEN1
cg01445942	0.026017613238401047	0.03385491208009864	0.37987655212389293	0.33771968835418176	FZD9
cg01458961	0.16669972291296672	0.12481351379167233	-0.41747756035253547	5.690030524943258e-07	PPP3CA
cg01471384	0.04988412075856016	0.08493454418491593	0.7677707931375642	0.02350558042721529	DKK2
cg01475008	0.9413263267442394	0.9214757809817069	-0.030748696176996205	0.009822558144753812	LRP5
cg01480180	0.5982852422170378	0.6253990475885424	0.06394354544413135	0.4052005219642836	FZD1
cg01492989	0.0277707373625846	0.037686360886785925	0.4404770067791177	1.6752223432030907e-08	GSK3B
cg01495122	0.08635079926266201	0.16451125026276697	0.9299048109373842	6.911215004154477e-05	SFRP1
cg01512155	0.16033521756496935	0.1228336825450591	-0.3843851275404471	4.2623158944889254e-07	MAPK8
cg01514831	0.9157159705077249	0.8169264073779714	-0.16469406465653147	1.0523262921203297e-05	NFATC1
cg01520463	0.05833050426065844	0.06528775412173808	0.16256186791707236	0.00045698108091925266	SDC1
cg01528425	0.04572244830926644	0.05162497884423577	0.17516662741359323	0.0008335920032590926	APC
cg01533409	0.7743525672170458	0.6675402448598567	-0.21413576633709797	1.9250945209862115e-13	GPC1
cg01568919	0.2735347693044125	0.3359193617745077	0.2963907250369264	0.003331334053128272	FZD10
cg01576340	0.019779719580557496	0.0234704438212729	0.2468231502035626	1.8265879596858807e-10	CTNNBIP1
cg01579206	0.010607870697021887	0.013612511616059746	0.3597981848826411	8.455486716036975e-15	CSNK1A1
cg01588388	0.04578588064751585	0.0841423003236364	0.8779284880751768	4.494435849770463e-06	PRKD1
cg01604628	0.9295788292532998	0.9038702757693893	-0.040461481696686	0.002355547834619701	TCF7L2
cg01609081	0.8612386107546337	0.8366719599349175	-0.04175091367521239	0.00041952191237259773	CTBP1
cg01618834	0.06249977085386511	0.07107373697047256	0.1854656560834486	1.0832030463391035e-05	CSNK2B
cg01620729	0.047644675019526704	0.05282008686088492	0.14877169283097516	0.009001439489395347	LGR4
cg01622344	0.03829542944868595	0.05027508170078528	0.3926713039403822	2.1280958653009168e-05	LGR5
cg01623343	0.9828554807628107	0.9759185244325006	-0.010218590108256875	0.12188586319642548	AXIN1
cg01657329	0.8807380406497358	0.8432877053035889	-0.06268805896217321	1.242616483151295e-06	LRP5
cg01677987	0.9368629330008702	0.9247044642479194	-0.018845637313634363	0.0821214490458013	AXIN1
cg01684881	0.047285234943387065	0.2682113855619028	2.5039088107990857	2.2457740074217433e-11	FZD2
cg01707559	0.10771285539271401	0.1599600397628717	0.5705211009041744	0.07433348192983322	TBL1Y
cg01725608	0.08472217544595899	0.07406066392470294	-0.19403215171590585	0.15562222102903875	WNT16
cg01726854	0.012774571331405294	0.014566864575364796	0.1894154995904108	1.716312359491601e-06	RNF43
cg01726902	0.007554659616838673	0.009529827606396509	0.33508336145911016	9.027220839269321e-15	SIAH1
cg01728055	0.9167219000921937	0.9014932293037833	-0.024167482976602858	0.004192379925419452	PRKCZ
cg01733439	0.19393800999494928	0.17652460251563928	-0.13572631736524168	0.6136896603775269	PRICKLE3
cg01749530	0.02977829683482201	0.03169609241277581	0.09004375009660104	0.1444042658541689	PPP3CB
cg01755728	0.06189542896035049	0.07262773486977225	0.23068771676578645	0.0010521948373985082	RHOA
cg01776877	0.021216662774057957	0.03413182700000448	0.6859198920123627	9.667643401015168e-11	FZD4
cg01822532	0.890221292893519	0.8540167083428425	-0.05989971290810064	8.262641443441104e-05	LRP5
cg01830294	0.20942802795148455	0.2759362930473611	0.39788068995417203	0.00025161500767042735	WNT2
cg01869067	0.0639988832923074	0.09010463638358282	0.49355461066958595	0.00021877177757314832	WNT7B
cg01869661	0.0279975954117081	0.03152200272550167	0.17105627233000767	0.0001276398401232629	CSNK2A1
cg01889773	0.9294462143091321	0.8598315268827025	-0.11231737126102703	2.1046910990290707e-08	GPC1
cg01909487	0.056357315721854206	0.0634944055885782	0.1720265852053035	0.0002782975800913553	JUN
cg01942863	0.13723704237802872	0.1052632437460748	-0.38266818145648984	0.10609860453936092	GPC2
cg01943657	0.024311562744910736	0.03273408254822297	0.42915091183222726	2.153854693850652e-11	PPP3CA
cg01953119	0.0373361712949704	0.038307960580726226	0.0370702309742472	0.41504370792255196	SDC1
cg01956865	0.1189321387492342	0.11130848037666237	-0.09557511082375941	0.32146678863429695	RAC3
cg01962428	0.019138642553309666	0.06167621601918662	1.6882257478293505	0.013393317668037107	DKK2
cg01984656	0.9749444373873137	0.9717680548565297	-0.004707994025977934	0.005303338439839499	CSNK1D
cg02007381	0.012707647945041232	0.01843391698078091	0.5366656314709467	8.600199777736195e-19	CCND3
cg02017282	0.1272716198348136	0.41117447406360086	1.691839953967601	2.2222238173927503e-31	WNT3
cg02045224	0.02230579851304221	0.031085142182266857	0.47880638243897644	0.00011716068985342282	TP53
cg02046995	0.03188544573962172	0.05059711503564029	0.6661570778044082	7.135089263909805e-07	EP300
cg02067983	0.1570114680522192	0.13874168900999384	-0.1784685839649016	0.11234216690398606	WNT1
cg02085648	0.9144827175627237	0.8270092650723083	-0.14505241317199707	2.133355776047027e-07	CAMK2B
cg02086790	0.6655969797365405	0.606411808094225	-0.1343510409673189	0.01658617275384577	AXIN1
cg02096607	0.014996879960353052	0.02363496832465046	0.6562605460863893	4.253800472827971e-08	LGR4
cg02102829	0.014921210691570042	0.020590098241008218	0.46458611435775443	1.4653878863614813e-05	CTBP2
cg02107564	0.06120715704952471	0.04839886068517529	-0.3387272727008541	8.422736087149024e-07	EP300
cg02113385	0.7848796227663681	0.7004302611562474	-0.16422998954492304	3.5310346586177855e-06	NFATC1
cg02121118	0.038545260663440245	0.044239469015100244	0.19878058538241983	0.014100907376086111	PRKCD
cg02125191	0.03929208032504122	0.04491764561917608	0.19304375661689108	0.00300458245132728	PRICKLE4
cg02142074	0.5036346243456152	0.6283604392463437	0.31921488307472107	6.813245715765067e-13	SRC
cg02148787	0.31805699315699637	0.41335249516120537	0.3780872879263994	3.5574119821009706e-06	TCF7
cg02166782	0.04024453684107947	0.04613136783638792	0.19695511824642012	1.250252881081338e-05	TP53
cg02167865	0.030504523665883146	0.03803690422344021	0.31837662892708146	2.0152432275409673e-09	FRAT1
cg02169981	0.8192771974642749	0.6729250503507971	-0.2839058335654015	2.5911399080795367e-10	WNT11
cg02175741	0.0630867971924302	0.07365077322809438	0.2233625620630492	0.059173090834530144	WNT6
cg02193650	0.042674527833958635	0.07182781098075167	0.7511673578662835	0.013244706331977517	WNT1
cg02214745	0.05468172904698938	0.15724695146182682	1.5239012808468804	2.015742764538288e-07	FZD10
cg02221422	0.7940716326327646	0.6939196841494937	-0.19450046607997026	7.217550519007079e-09	LRP5
cg02222728	0.15850718295136496	0.38866405261041176	1.2939754601574252	2.328689208223145e-25	SOX17
cg02249648	0.03367993920157226	0.036691623015653874	0.12356118802829039	0.0822946907343925	WNT5B
cg02255700	0.06758812402288944	0.07670418639831277	0.18253554860486443	0.054171867561287106	CCND1
cg02263932	0.2158556885254741	0.41787170792921313	0.9529929708875561	9.224813135017417e-21	NFATC2
cg02273769	0.0279562229189349	0.0342695486119882	0.2937577335459824	4.696980459171195e-06	FBXW11
cg02286547	0.0102557378174488	0.016024753643373843	0.6438708919357777	0.2513759022007672	WNT11
cg02291403	0.037417541899067534	0.06644913565139979	0.8285356479627144	0.0014197831350994312	FZD10
cg02293118	0.07535206940327883	0.46614774969020223	2.629068264040981	1.0993098942988984e-22	CAMK2B
cg02293396	0.9275888428661953	0.9000368580148206	-0.04350138377707126	0.0036514059703559878	PRKCZ
cg02305135	0.11501627819966183	0.36601007771514793	1.6700453126270627	5.751488339111759e-14	TCF7L1
cg02339674	0.022983747288365716	0.03177203237874586	0.4671433433520662	0.022389487161309087	JUN
cg02341811	0.013726970857337999	0.015971150404079537	0.21845493417670003	0.00012197065624624273	PYGO2
cg02347356	0.48809108664558537	0.46185749965071493	-0.0797026111599151	0.07557325516692123	PRKCZ
cg02365397	0.5097611353027467	0.6404131655323458	0.3291815818556602	2.5108636196113455e-11	PLCB2
cg02383835	0.07559526789998128	0.09220231104939978	0.28650698454674406	0.03438072073020708	TLE2
cg02384251	0.643625128778109	0.5360658825997257	-0.26381033460418907	2.6833845756115994e-06	CTBP1
cg02386310	0.10391625377193	0.0997144747279322	-0.05954647794679827	0.8348428102007053	PORCN
cg02403294	0.04532959642410915	0.05526100398641201	0.28580845662882604	9.940169532960023e-07	CSNK1E
cg02424378	0.014690271175260347	0.01806047919846222	0.29797514474686176	1.0964911391994768e-05	TCF7L1
cg02442693	0.3650825046145701	0.6248604186241035	0.7753114224308367	1.7334727354778188e-15	GPC3
cg02456219	0.06400576221237345	0.0494382559960572	-0.372573940645507	1.8758594114551998e-11	PRICKLE4
cg02481000	0.6274756040793967	0.6788752474470126	0.11358711507414791	0.0007292751075684398	PRKCZ
cg02493211	0.17557592898741725	0.27503627585497975	0.6475268465475771	1.9426189289733696e-07	BCL9L
cg02497175	0.04457376393880506	0.05405372880625391	0.27819935182481587	0.005393317073143965	NLK
cg02502307	0.20194623150444108	0.15409897761379732	-0.3901139341554311	0.0002893696127497127	NKD2
cg02508567	0.0777486173798938	0.09818499328408868	0.33668551837304256	0.0026578749077639414	TCF7L1
cg02526331	0.02576626527243461	0.027860753187197992	0.11275082137414887	0.0661668603361536	DAAM1
cg02533419	0.03347777204027949	0.040094291825114314	0.2601933374607406	1.164940896434567e-06	JUN
cg02557695	0.12687284640841723	0.1569870469962841	0.3072621936269861	0.09154976389739972	FZD1
cg02559423	0.011027494609832014	0.013895965070320709	0.3335609774758061	2.54911637688572e-16	PRKCD
cg02560730	0.22020563259984813	0.22496669842333858	0.03086008485483739	0.6558216237022644	CSNK1E
cg02579136	0.017239395818844795	0.04542757528895151	1.3978590893051175	0.05753066715420847	WNT11
cg02591871	0.013296470334522748	0.01623074978106928	0.2876863264534179	4.2325015869020505e-10	PRKACA
cg02614683	0.9893655222665322	0.9845663375748596	-0.007015210340654097	0.11759622899013851	LRP5
cg02627875	0.8504107600020545	0.790929701865495	-0.10461037787974514	2.3530940420203848e-05	CTBP2
cg02630105	0.08080180807099614	0.0891194402265626	0.14135259493786753	0.0006913119404903765	PRKCD
cg02631622	0.02310595187534674	0.025461190741261366	0.14003536705570185	0.0028240294647552252	SIAH1
cg02640558	0.017714342780159383	0.02318032963116766	0.3879831410222822	4.389496470670695e-12	PPP3CC
cg02666504	0.039256044009781756	0.052801477089191105	0.4276634947452326	0.03302301795513457	PRICKLE1
cg02675550	0.9286826447141485	0.8747551949095165	-0.08630634675930769	0.0012567578531615356	NFATC1
cg02687417	0.03316625930205076	0.03670005513480618	0.14606592530264914	0.007192326903548995	SDC4
cg02690609	0.014071682126432323	0.04091221837097289	1.5397369677710608	0.014933831651492632	RSPO3
cg02694676	0.138065870214624	0.13193595779043713	-0.0655189205780119	0.035211601051306045	CCND1
cg02695467	0.02380249986489665	0.0938940926652259	1.9799212927785967	2.5564084613129818e-05	APC2
cg02708401	0.04811067667125004	0.059213004681153335	0.2995569722550927	0.05902769098863685	WNT5A
cg02714192	0.9502471835233315	0.93214104061227	-0.027754580999504577	0.23756394250803253	NFATC1
cg02716123	0.018615078575503513	0.025561325091977415	0.4574909212173645	1.0069160891146521e-07	CSNK1A1
cg02717486	0.032592618312505	0.037332891350155786	0.19590199156665428	0.028595715493008968	SKP1
cg02723533	0.9889262379027997	0.8681705533062264	-0.1878844272128292	3.675058371575469e-05	CCND1
cg02763290	0.9073426048540979	0.669311219204957	-0.43897020559540295	1.199185672565027e-13	NFATC1
cg02765328	0.025341220223442356	0.03780610893186725	0.5771333779680043	0.034005532288273424	CCND2
cg02765363	0.6124654877074514	0.8709714767629141	0.5079969222576939	2.6851024343093996e-27	CSNK1D
cg02771661	0.06668901025752623	0.06810449335344855	0.03030094858897461	0.903635550000456	WNT1
cg02796773	0.015749344370689103	0.02110620162489014	0.4223751956762016	2.3121157289446285e-08	MAPK10
cg02810043	0.02800065511303221	0.04604512017130029	0.7175876872773942	0.17108998521005464	TBL1X
cg02839557	0.021021412524067088	0.05158415120902093	1.295068264186331	0.01646357827888621	TBL1Y
cg02839875	0.7695988993735573	0.7403462845386504	-0.05590651089312898	0.020658982179559183	WNT4
cg02842899	0.025962528292595367	0.028671443370626673	0.14318365095547422	0.007767910267844411	TP53
cg02849693	0.28804507914262306	0.5157366719107108	0.840340021736918	1.439394544603914e-09	PRKCG
cg02870946	0.5197498286758064	0.43861846836349466	-0.24485081847074489	0.001819121484353378	NFATC1
cg02872623	0.10144619109784407	0.11261478562440976	0.15068155815013023	1.5668690398064876e-05	SENP2
cg02873990	0.8133325452548138	0.7501585373281758	-0.11664981931834642	5.5288747974392755e-09	SRC
cg02875487	0.9102653812409821	0.8615321851101148	-0.07938252022264405	0.0013018443287212231	NFATC1
cg02889418	0.9780881355842581	0.9673328701215095	-0.015952049647364363	0.12944376948630035	NFATC1
cg02919422	0.23621294185655412	0.5018329476015617	1.0871191826761228	2.9028751912039594e-33	SOX17
cg02919794	0.9387189154564556	0.9094920565790747	-0.045632192748913725	0.0026396220983642806	CSNK1D
cg02921122	0.7800763957285988	0.7997653884116941	0.035961427445561515	0.3797023691393061	CTBP2
cg02935351	0.6779771087183261	0.8781423009348888	0.37321818121399436	2.2202382275545394e-15	WNT5B
cg02943769	0.014951154284585292	0.017934834873848882	0.2625075923199332	1.9394232241319567e-08	PPARD
cg02951880	0.9842935417783352	0.9596671703142265	-0.03655448847258963	0.025943214346442253	VANGL2
cg02973263	0.1183641083649236	0.11895396231186463	0.007171650385050998	0.8490211008939204	PRKCI
cg02980000	0.9806401977762046	0.9736199400984298	-0.010365185583574882	0.25898343537732377	CTBP1
cg02986938	0.018714308155919134	0.028362812768699185	0.5998588985621797	2.5991927593304414e-07	CACYBP
cg02993533	0.07107380393942006	0.07609088224328668	0.09840567417699699	0.1822364394523278	WNT7B
cg03000846	0.48464079842660673	0.45715645141592676	-0.08422788062269564	0.10638394742381899	RAC3
cg03001116	0.028392900066336154	0.028431319598224186	0.0019508469065188357	0.9813962048592771	ROR2
cg03001333	0.8907875760247981	0.9302848000041004	0.06259101781974638	0.00034679218320431533	PRKCZ
cg03003858	0.01222835448098709	0.015637839875007824	0.35481096103822907	0.14465726513902288	MYC
cg03013298	0.01786545069543489	0.022393584214138205	0.3259131482577704	0.12588314246290486	CAMK2B
cg03027661	0.038678254137056924	0.2787505154939859	2.8493798921322138	1.0198158815814576e-11	ZNRF3
cg03028685	0.022551705959321985	0.02450715534098637	0.11996646108070906	0.08244994937480418	FRAT1
cg03039399	0.015323435268121799	0.0199405422051407	0.3799648761413941	4.215101430677753e-14	CREBBP
cg03045831	0.023962293335630443	0.03149264829443772	0.39424909302835237	4.6564844979470286e-11	MAPK10
cg03055499	0.031661288157542655	0.03488034238384987	0.13969424807439237	0.16907994935365073	PRKCA
cg03064228	0.9341700424000544	0.8935650390973159	-0.06411243934802154	3.288708034400308e-06	NKD1
cg03076047	0.02417900904848829	0.028279270571348485	0.22598978965652658	0.0003694238269149514	MYC
cg03097111	0.024124863028803577	0.030505856408965273	0.33856548150983445	0.03448131668210828	FRAT1
cg03104704	0.05030212252194369	0.05813624366738303	0.20881858172125753	0.09745701980503553	SIAH1
cg03149699	0.018097018097970635	0.044715426443642195	1.3050206353240041	0.012576617911029672	PRICKLE1
cg03156893	0.05638928195097863	0.20037278907074177	1.829193724444378	4.4675481008596415e-06	PRKCB
cg03159156	0.8629550863023774	0.8389415401317414	-0.04071519127577311	2.402538100099983e-05	PLCB3
cg03165176	0.6087845043995566	0.6067687815847703	-0.0047847774471936905	0.9357117008440653	APC2
cg03186851	0.032170368796150414	0.186360777765038	2.5342938765372804	6.390803715498429e-07	WNT3
cg03200095	0.9788496353341103	0.9689432827506426	-0.014675039469120316	0.18795185136104234	PRKCD
cg03202804	0.08960721678422064	0.15370590654591826	0.7784857715532131	0.010887704271772582	SFRP2
cg03217795	0.01620820705204473	0.08971358625827788	2.4686019748495323	0.0015942498953904214	PRKCB
cg03239925	0.8346410191998107	0.7626259195750128	-0.13018025975015793	0.00022049701632745637	NFATC1
cg03244432	0.10191493208342563	0.09844426905188662	-0.04998631672436489	0.8854202561764707	PORCN
cg03255741	0.016674469613917168	0.019978029954367475	0.2607734526107526	2.4498778176418016e-05	SMAD4
cg03256465	0.02330974630507503	0.024726233885022885	0.08510921316799606	0.1725793156724959	JUN
cg03285823	0.94105175809717	0.9075958023745215	-0.05222413717799775	0.005275776081906407	NFATC1
cg03306374	0.019592138305520736	0.11256836596691484	2.5224546888179975	0.0043244153528987726	PRKCB
cg03306486	0.017048147277135352	0.16353093270177935	3.2618766878998993	0.0001162596041025543	APC2
cg03309180	0.02029222557653353	0.027630449421013507	0.4453319251411722	1.2515110578756583e-05	PRICKLE1
cg03311339	0.022939905425243896	0.032009439257644226	0.4806379603866201	0.03834770890245664	PRKCA
cg03330454	0.021527874757159254	0.029075583225483433	0.4336022279870175	3.0396777407622066e-12	AXIN1
cg03346079	0.05673790551084701	0.08434082990912127	0.5719183234571041	0.00034057330782874713	WNT7A
cg03364015	0.08138745634975793	0.09182318157869043	0.17405196116859165	0.008033750587623553	CCND1
cg03423524	0.028069181332165277	0.03370882231620893	0.2641392381100708	0.05314854143722662	FOSL1
cg03427564	0.037268274650618646	0.04321316503610527	0.21352287077054977	2.4302231050003337e-05	EP300
cg03432598	0.9150550127008394	0.865785855263104	-0.07984824941050299	0.0013464646729836242	NFATC1
cg03456872	0.012818900858912307	0.015887444844200196	0.3096145515675639	0.07297121669122213	ZNRF3
cg03456968	0.02589468518984747	0.07221859331040478	1.4797143001697328	0.0006899407322292329	WNT9B
cg03498895	0.17615046553998376	0.18059602658871984	0.03595786382046921	0.6716838822921087	MYC
cg03500911	0.009144635768626381	0.0115595530072516	0.3380879981890635	2.6089432969087274e-17	SMAD4
cg03509412	0.0865833833795259	0.2469065551508797	1.5118030569648437	2.9594527074602484e-07	WIF1
cg03521085	0.9318895829468387	0.9197294701356561	-0.0189494557608507	0.0007941788071620043	CTBP1
cg03536785	0.018895248427867384	0.02746349184914613	0.5394915820374712	0.008708073164247272	CSNK2B
cg03562266	0.0183021427806634	0.026047668744926505	0.5091416912638401	0.005059191194479864	TCF7L1
cg03577460	0.0461749276153942	0.05763201060425574	0.3197606521958022	0.00946846728727961	NFATC4
cg03578458	0.06351538067092763	0.06636652280966109	0.06334969565256868	0.17950606448783762	TLE3
cg03586564	0.8417366610792963	0.8361186475979175	-0.00966127464871915	0.7652872096677447	NFATC1
cg03610227	0.03738146466001537	0.053055520989546204	0.5051797895935985	0.0010184066341124643	PRICKLE2
cg03614664	0.030345659468609718	0.03790073879750062	0.3207357976123788	1.7771092676658673e-08	RBX1
cg03654588	0.9096002393743154	0.762435555310563	-0.25461723464536806	4.5097471858993957e-10	NOTUM
cg03654735	0.04856291901046625	0.18158832948984727	1.9027444384180294	2.9377161374212026e-06	RSPO1
cg03674076	0.22848193545805054	0.26304839780353706	0.20324815729313822	0.0037741954900563568	CSNK2A1
cg03691735	0.01796963982812209	0.02197098929365208	0.2900383391537113	0.013039713619427304	FZD7
cg03698948	0.05818433822206949	0.10316526986988935	0.8262546027633296	0.0009466392003544083	DAAM2
cg03733026	0.9710977494812941	0.9460952720421638	-0.03763105217762847	0.036782377006552125	ZNRF3
cg03735308	0.020853926880611433	0.02653309829917458	0.3474740758064005	0.3946544676885715	CCND1
cg03753849	0.048646219209855825	0.055962453685312025	0.20213153622347727	0.00012986512787383102	PRICKLE1
cg03755177	0.04705422919870796	0.4815763893812667	3.355368359465444	1.5026041943569285e-25	CAMK2B
cg03778155	0.043446832661698784	0.11657123176826503	1.4238888831037646	0.0009985188104899652	RSPO3
cg03795608	0.011779971504745345	0.013939664232229943	0.24285976175678645	1.6608167164414234e-09	RUVBL1
cg03801902	0.021552460257782634	0.033420269144123556	0.632870786602078	0.2862541382491298	CCND2
cg03832839	0.06104271561163399	0.19049401641384775	1.641854632108711	1.596449422279632e-07	PRKCG
cg03848381	0.03421496530364092	0.09253321169559463	1.4353437812381995	0.002848733653725592	PLCB2
cg03851591	0.016924410333585077	0.020858297071195513	0.3015158075907965	3.886456407283232e-10	FZD5
cg03862225	0.01557480394573204	0.036683793589147674	1.235928837539976	0.004752459869490279	CTBP2
cg03878496	0.027756845386355127	0.03192728708832356	0.20194635761682	1.3083876307266227e-05	CCND3
cg03879109	0.9271826454622307	0.90844089808371	-0.029460905202062827	0.009536825066187093	CREBBP
cg03881051	0.04951216411989604	0.05138276618959036	0.05350155054776971	0.5758815953137892	TLE2
cg03884792	0.011028079822105612	0.019704481380765124	0.8373421636025035	0.25328886828449687	WNT1
cg03900646	0.021048932335612797	0.025688064838092693	0.28735115425418745	0.20344222303116838	ROR2
cg03921300	0.02162628947133703	0.026672170340490367	0.30254906690546624	2.050996457859628e-09	CACYBP
cg03955568	0.822785478580501	0.7254132081823986	-0.1817133179673269	2.320387741523449e-06	CTBP1
cg03967182	0.015694213967240626	0.020483755305454085	0.38424745573042285	3.8947793480909013e-08	NFATC3
cg03983331	0.11130529616576687	0.19975260146357035	0.8436920509999501	0.00011198385964974728	RSPO3
cg03997139	0.07738682483309896	0.19623457571492062	1.3424193883716784	1.9493376849981376e-07	ROCK2
cg03999434	0.25031113191238713	0.3465073615558986	0.4691635503500858	0.00022191644819622035	WNT5B
cg04000140	0.011258353203239521	0.014878974106388169	0.40227924213240157	0.0004641357933713464	SDC4
cg04011030	0.049158717671913085	0.05778559949397698	0.23326272672994816	1.2161733381470428e-05	APC
cg04042030	0.013413371776665996	0.03680305743769666	1.456153684822847	0.0861614320089223	TBL1Y
cg04050867	0.04211598431996725	0.12868893571167297	1.611448230532057	5.917787696156914e-05	RSPO2
cg04057053	0.017153088573164103	0.021963176137649955	0.35661832991699327	1.8531952119841273e-07	WNT2B
cg04071758	0.9288892278056279	0.904107610014259	-0.03901206472337045	0.04899224074548221	CREBBP
cg04075973	0.07298920369165597	0.12014587861718373	0.7190321738539761	8.43129851460764e-07	BCL9L
cg04080353	0.012063774489561484	0.015622244064752338	0.3729203395901368	1.3518980906991579e-09	CTBP2
cg04085699	0.8514742851477005	0.8450403496471627	-0.010942730644192784	0.43512686718430216	PLCB3
cg04119843	0.04993775886748275	0.05757218785673526	0.20524096184811177	0.0012433106362463205	DVL1
cg04131431	0.024858613293592777	0.045533894026928035	0.8731950231981378	0.011749150844263307	LGR6
cg04154903	0.01700570481780822	0.06751110935484647	1.9891061245843191	0.004146574157893287	WNT1
cg04160905	0.03578670040219714	0.03997896306574077	0.1598175225680147	0.0028859793212886093	DAAM1
cg04163119	0.06367857968277126	0.06512428884756452	0.03238755566731939	0.6591445861666378	PRICKLE4
cg04172079	0.045471155742544	0.052951461371984386	0.21971882714559907	0.0003471210997529596	SRC
cg04180460	0.04748315142278161	0.05535578127710515	0.2213183090475788	0.0005865814927985121	CTNNB1
cg04192862	0.07829588780059579	0.07621907617817941	-0.03878441542161366	0.42743732430934367	BAMBI
cg04195548	0.7310206127518779	0.6864159868541319	-0.09082893267548008	0.03339495836833027	CTBP1
cg04203646	0.1725710326738531	0.40066677634691217	1.215212567354855	2.1972029870244116e-13	APC2
cg04233664	0.010627921493748803	0.016815438642426704	0.6619269369686891	7.752474289357088e-05	CTBP2
cg04236718	0.03337172809747402	0.03992245589314482	0.25857407714395336	0.007661197058794104	LGR5
cg04261408	0.1538941194258611	0.1329661752557244	-0.2108788138579542	0.06850938528957018	SDC2
cg04264766	0.8850453794841939	0.8340136755405748	-0.08568038918332403	0.00038331369697738285	NKD1
cg04266179	0.015974811970296744	0.02004254070155129	0.32726645380709435	2.446439387555447e-09	GSK3A
cg04271131	0.05445758983119801	0.07279372187614289	0.4186808965740724	0.08790017530559845	TBL1X
cg04273303	0.017907189801192644	0.13077994182180325	2.868530430433673	6.85987259933542e-05	WNT3A
cg04279973	0.07551416737633729	0.13180719353921355	0.8036098672635125	0.011109741427296668	PRKCB
cg04288049	0.9814943189267259	0.9260987001562428	-0.08381395837296264	0.00017437786015142066	NFATC2
cg04290666	0.0803920884185903	0.08251054572055075	0.03752499357643769	0.341425292829335	WNT8B
cg04317338	0.011195164170641814	0.014266086501432752	0.3497139417440818	1.2078677983763367e-11	PLCB3
cg04330631	0.026475200115221413	0.04139687527842177	0.6448802852340385	2.1667721326520077e-06	CCND3
cg04335449	0.02783753179336978	0.03714908434640587	0.41629535081718433	1.208051981263038e-10	RUVBL1
cg04337542	0.0453649823255068	0.04535691232895923	-0.00025666448158349366	0.9965270879202293	WNT5B
cg04338428	0.049901696135456086	0.0585922984443932	0.23162219181535598	3.4648251223818395e-08	GSK3A
cg04347016	0.08495389126403144	0.10149659870644251	0.25667944563313566	0.0886057003468354	WNT9A
cg04349178	0.7683121310639242	0.8589832195800049	0.16093741539108566	8.255061970686029e-25	PRKCZ
cg04354879	0.03768747861685676	0.04339781097337932	0.2035369951471793	0.5404782767064612	FZD2
cg04377525	0.025415705117308358	0.03704473856747883	0.5435483957749896	1.4058782570392296e-05	TLE6
cg04381122	0.05595769951267443	0.05849689444394207	0.0640233823168159	0.14066545118233553	DAAM1
cg04397429	0.04373870262183478	0.04009715301395479	-0.12541062197912484	0.054568470799089504	MAPK10
cg04403917	0.04656537304256595	0.07421564351959545	0.6724657806682505	0.05946618022422305	SFRP4
cg04428185	0.012041955861396106	0.016176747874130096	0.4258518672577526	1.2825753947666313e-19	FRAT1
cg04446777	0.022183011465008434	0.029432724886731827	0.40796588088718655	1.3863102342738435e-05	BTRC
cg04460362	0.8867898415142971	0.6704288176212956	-0.4035080807491104	2.8187869765650604e-11	NOTUM
cg04488215	0.027225531992431246	0.03257410941056972	0.25876549568999524	6.823524167739931e-06	CACYBP
cg04491253	0.028591303413278202	0.03531381115276683	0.3046561379795884	1.2133990475545112e-08	CSNK2B
cg04496615	0.01750116390853616	0.02226163257377545	0.3471085265421067	2.754585095962459e-08	PPP3R1
cg04497885	0.03818619894200527	0.03825282497647002	0.0025149738688670428	0.973110202377037	GSK3A
cg04499325	0.07412307754002627	0.10195735645627343	0.45997118541092036	0.14548407869653407	SFRP4
cg04500879	0.6346822339341309	0.6587300552707377	0.05365291697266149	0.04318242591192377	WNT7B
cg04516518	0.8677108638634111	0.770900734519195	-0.17066928938864062	1.592688441491089e-07	NFATC1
cg04533189	0.021461635715635356	0.02723941282338531	0.3439355683130957	5.76605771962575e-08	PRKCA
cg04534636	0.059585095479009705	0.0641562665092205	0.10663868609579855	0.10843229816535128	WNT7B
cg04549288	0.4875925290381733	0.4010169373123691	-0.28201284945513044	3.2524864069850055e-07	CAMK2B
cg04552346	0.033210341322059966	0.034332944127504386	0.04796102662240062	0.31848724028426917	TCF7
cg04557665	0.03904165596186831	0.05313618111167757	0.44468029882694937	0.09870100754157833	TCF7L2
cg04562522	0.014440204168666064	0.018194520312991954	0.3334128754431345	1.5243414645150015e-12	WNT4
cg04593571	0.01232118236153873	0.02043012367851164	0.7295572316512242	0.011526009364273638	TCF7L1
cg04609126	0.01387451089114261	0.019104728018174255	0.46149280511731	0.01914893663227648	RHOB
cg04616222	0.010679702260065158	0.014193696664705187	0.41037895314226763	2.6617748739808887e-12	FRAT1
cg04624885	0.6190602784760768	0.6926508167503056	0.1620483427815973	0.0001720129658738088	APC2
cg04627240	0.06123905188458488	0.068689810568962	0.16564415894368154	0.0014510535436583379	GSK3A
cg04635277	0.9467934098760968	0.9299551455170758	-0.02588853182031687	0.04139631760431886	TCF7L2
cg04635735	0.9878557698397462	0.9500072852854761	-0.05636184198223932	0.02850644696967354	CAMK2B
cg04675919	0.13968526255142194	0.12073617252700922	-0.21032184577480909	0.4778987429483941	PRICKLE3
cg04723493	0.06094296509685548	0.06114468978632123	0.004767516817946522	0.9565260847268859	FZD6
cg04724115	0.01207121665524127	0.015023116312502275	0.3156130162749578	1.1482729827270575e-07	CBY1
cg04733424	0.9368599959951159	0.9199828935698791	-0.026226432661811704	0.02747506499689952	LRP5
cg04735544	0.03161813020775553	0.03505301255863478	0.1487863850259431	0.25928171882973416	RUVBL1
cg04755409	0.9612687656855627	0.9588603821296451	-0.0036190949329884324	0.25774463385536217	NFATC1
cg04757002	0.02753775980346947	0.028568909708059382	0.05303477789694172	0.4075903324745903	SDC1
cg04760021	0.03503246513554429	0.04713162662184289	0.4280029628834755	0.15590671055191033	WNT16
cg04778012	0.23240796544719805	0.45692631418642643	0.9753020132370296	7.39037587825762e-13	GPC2
cg04779211	0.045008022297674234	0.052347037437510575	0.21792571814029688	2.3796723761597692e-05	ROCK2
cg04809597	0.07572380812657753	0.1040654034942405	0.45867165424026585	0.02347183108939476	SMAD3
cg04818078	0.058714703143838844	0.056938912819447296	-0.04430687674497988	0.31181014746017655	CREBBP
cg04832318	0.08142599297848581	0.08820650284000485	0.11539561118839962	0.06364050615673071	SENP2
cg04859477	0.033472343426456254	0.038781216507350835	0.21238850045408986	0.0021496374984951105	RHOC
cg04862500	0.05430595350507065	0.07866184841596821	0.5345537196381761	0.0002365603194681257	RSPO1
cg04878955	0.021244093901218796	0.04217746092968383	0.9894104365157634	0.0004969172463223825	RSPO1
cg04905477	0.9886033895798573	0.9808397059369255	-0.011374470210062363	0.14019905630678936	LRP5
cg04913005	0.4658228138756965	0.4748088168188176	0.027565427019485528	0.6369072968259109	FZD7
cg04930469	0.31182873895534585	0.38864035679245634	0.31768182283138097	0.003145878976340063	SOST
cg04939408	0.019967150859329034	0.02613789147512641	0.3885142773623655	1.4846856970572394e-08	FZD7
cg04945511	0.047898809805064176	0.05209894183686073	0.12126426257326814	0.03946200551621634	RYK
cg04953732	0.04594135453197464	0.05640604913939579	0.2960564958217357	0.0012180045154098263	TCF7L2
cg04965141	0.03858167774189947	0.1284734659448341	1.7354826394291758	6.979252490684157e-05	SFRP2
cg04969808	0.037102798328624384	0.05358232328372233	0.530229136167089	0.0003885284601777033	WNT7A
cg04974584	0.03818123029730033	0.07622520592045248	0.9974045518138963	0.019365697648238013	RSPO3
cg04981430	0.9365306940592504	0.9097548202319294	-0.04184848840008818	0.0014574523467353673	PRKCD
cg04996219	0.016260899924632064	0.17747830802908784	3.448163696955891	4.993144880878147e-05	CTNND2
cg04996852	0.016158972578568638	0.020423332265480817	0.3378828037379324	1.0514265709561448e-11	CREBBP
cg05013695	0.033990025033516696	0.04908093834576815	0.5300514067709409	0.025765546094288296	FRAT1
cg05038804	0.023473746968235027	0.027451385432802945	0.22583081317751036	7.094863755888181e-07	GSK3B
cg05041145	0.023920460594651652	0.029865585754042735	0.3202388483804478	1.2263068198078674e-07	TLE3
cg05043952	0.9152053290960035	0.9092360936775512	-0.009440497193146822	0.5793218722216135	RAC1
cg05048976	0.3598060587313912	0.26602324122991405	-0.43566718728557857	0.0005651842724840866	WNT5A
cg05051118	0.9843368813772014	0.9668096871709569	-0.025920222254933654	0.007825402537761107	NKD1
cg05055720	0.03729786002401354	0.03718064285625212	-0.004541143006973165	0.9535725902563943	RHOA
cg05063999	0.13069696878754247	0.2802128752567859	1.1002975648640694	2.265380728207632e-05	PRICKLE2
cg05068533	0.07187648691494823	0.08432039931871117	0.23036180279953009	0.1928267841900773	CCND1
cg05090351	0.6019904643809592	0.6205602070953128	0.04383055355813281	0.45778467744693463	CTBP2
cg05102651	0.02791279747178212	0.037007683880026045	0.40689812643085166	2.940588196574318e-13	FZD3
cg05127937	0.05946184581439304	0.058366680193561817	-0.026819235782073753	0.5541300989317288	SDC1
cg05136476	0.017062385069289292	0.030529591612330487	0.839388962858222	0.03465429424721039	PRKCD
cg05142373	0.0904789629292964	0.10564672757437882	0.22359378188570625	1.6332207450991427e-06	FZD1
cg05153364	0.013519808316846108	0.026454776393639256	0.9684535262524774	0.06791353672779506	CCND2
cg05164185	0.06225761539318111	0.05862043207948648	-0.08684671751419006	0.3390320473622179	CCND1
cg05164933	0.07037158891286566	0.20795821531249378	1.5632286862858404	3.634609583990556e-05	SFRP2
cg05165553	0.8168393491840721	0.817434428287837	0.001050641234920906	0.9653015620315278	NFATC1
cg05175896	0.523493539838598	0.6973882127713824	0.41379024622779914	2.8838770661276626e-22	WNT5B
cg05191454	0.04353665487762534	0.04908351271172537	0.17300793778199575	0.0030139416273144157	CCND3
cg05195756	0.013139550645690057	0.017261940589205577	0.3936787232195952	3.6403139632264327e-14	MAP3K7
cg05200606	0.06424708036383725	0.07284225564602433	0.18114470360745474	0.00019150225104411952	CCND1
cg05206910	0.03752013355660144	0.05802856275759043	0.6290982336104066	8.258236519659233e-07	CSNK1D
cg05214218	0.017363451524585363	0.09409623424442738	2.4380832304017517	0.0059650083279366465	RAC3
cg05231706	0.8717835252368251	0.8406328055694091	-0.052494181686223065	0.034266407672313134	RAC1
cg05238767	0.03465046178080027	0.04348920282030627	0.32778268465273036	0.25124923187475234	NKD1
cg05302701	0.8762380070182219	0.7863736828407265	-0.1561077526745728	3.015328329749026e-09	NFATC1
cg05311589	0.0682984638795404	0.08388063847244591	0.29648471199722637	0.015432286639987807	SIAH1
cg05325028	0.8846939325115621	0.8680640018719311	-0.02737701304499417	0.1362363895211315	CSNK1D
cg05330668	0.05016543631985971	0.055375830592879934	0.14256273474038103	0.20288722577441182	NFATC4
cg05336115	0.02542201922779089	0.1205152317787743	2.245064967690639	1.7444950931877493e-05	RSPO4
cg05342987	0.010699466083288303	0.016541682250648913	0.6285671545641786	6.302338756655738e-09	DAAM1
cg05347431	0.18573632817470054	0.333636874644554	0.8450227293508228	8.307261351649043e-07	GPC4
cg05354432	0.025325417892975974	0.032410498990763106	0.35587515746833515	0.13244938643513635	LEF1
cg05416643	0.04575703991617626	0.04966901276405835	0.11835234635585977	0.0646630472625724	SMAD4
cg05426702	0.014808093805386441	0.023241032076094095	0.6502881971982993	0.2172157994041586	PLCB2
cg05445331	0.07425453759843383	0.23594425569129768	1.667894953046951	1.0160645706063683e-06	GPC3
cg05451413	0.19713617170843625	0.18730286905368104	-0.07381951631716029	0.2669125729059434	ROCK1
cg05454076	0.1637375653592285	0.19420624480855656	0.24620424321942244	0.0693351765537716	WNT10A
cg05457563	0.19377860372380865	0.3889802035037138	1.0052874507327842	9.26529033100852e-14	APC2
cg05476169	0.020258292520503672	0.02294345629010333	0.17957015978157412	0.0005037697755073413	CBY1
cg05479194	0.03556023046702142	0.03423241132299501	-0.05490175532578827	0.48207459392321905	TP53
cg05519431	0.03189723247815504	0.040555268378421626	0.34645808569921993	6.140522630521369e-06	MAPK10
cg05523267	0.9843578872777888	0.9788218107789328	-0.008136688953938825	0.5385998282008515	AXIN1
cg05528533	0.01612580753766342	0.02402300880315261	0.5750454465022365	4.525659529405514e-12	PPARD
cg05560165	0.024121991455461837	0.029726896952082815	0.30141985740372296	7.324716111139941e-11	TCF7
cg05572153	0.013796820679404232	0.015825040903855017	0.19787337605262742	6.303545816435714e-06	TLE3
cg05604874	0.26788022145727447	0.44104258316394723	0.7193298905148509	6.155808273704337e-12	CSNK1D
cg05607472	0.04577152306569635	0.03979864257984137	-0.20173107366703227	0.019902006392202597	CSNK1A1
cg05620923	0.6205542565970339	0.7489307221828703	0.27127491796695763	5.550340078490926e-09	APC2
cg05634287	0.010628051723936107	0.013865670115063216	0.3836401880086133	8.463562258160255e-21	CSNK1A1
cg05641033	0.03263895377494633	0.03989727852227827	0.2896955273296259	0.3084510670362216	WNT5B
cg05642044	0.053125739824678796	0.05414707245727598	0.027472311339952458	0.7462822442224376	PRKCI
cg05666820	0.6550633619482357	0.7636305337707633	0.22124032990615475	2.3672455147224856e-08	FZD9
cg05667158	0.018044480128684436	0.03217710576902262	0.8344769869448717	0.1153825159533932	CCND2
cg05691934	0.8537576522773165	0.7999859871888997	-0.09385187490423542	0.00042483247573921185	WNT5B
cg05702737	0.06611337211576421	0.07031702556645515	0.08893194399855474	0.6271156915025887	WNT10A
cg05703198	0.06270881493007205	0.05944218176552896	-0.07718118629931973	0.07883703348501701	CTBP1
cg05707833	0.6325801149073713	0.6613684031442812	0.06420591686908816	0.15805050104304588	NFATC1
cg05712931	0.8844016343341161	0.8305325035188801	-0.09066506093545554	0.0005997684333608181	NFATC1
cg05713735	0.020040979581087064	0.024364980204383376	0.2818560227892065	5.753658715146507e-12	PPP3CC
cg05718035	0.89450914552275	0.8051402100423631	-0.1518561913023581	3.736317136816265e-07	NFATC1
cg05725797	0.0717749561683328	0.12321222397446643	0.7795929444413473	2.0124302181220306e-10	RAC1
cg05750029	0.06173661639509768	0.07979319038259347	0.3701392157145674	0.12499383009294288	BAMBI
cg05753589	0.04053986839332396	0.09823342074348643	1.2768725330521984	0.0013616436427548128	PRKCZ
cg05774672	0.40759903656908847	0.5593566124602578	0.45661771137198814	1.252653090662172e-11	FZD5
cg05774801	0.11052643891240518	0.2725278428721281	1.3020121142502015	2.0181051335186255e-09	SFRP2
cg05776004	0.9140593031099713	0.8734702654496258	-0.06552917674595876	0.0020871647730229177	PRKCZ
cg05786840	0.0972517939392249	0.14994954655333986	0.6246803916170839	2.3444598722049886e-07	WNT3A
cg05787193	0.011920538017923902	0.01603614151864826	0.427877702987087	2.5578922769729775e-06	PRKACB
cg05802452	0.023173261417139566	0.031477411872568514	0.4418558206717666	0.21888942518906754	WNT3A
cg05818685	0.2604943072926347	0.32424276615748854	0.3158225434303901	0.005025252101042873	CTNND2
cg05845357	0.021480352604733695	0.02563868457402454	0.2553045688390717	4.6135333986719035e-07	CBY1
cg05859578	0.9357003966516204	0.8865666154207588	-0.07781762764647371	0.004818582029204515	NFATC1
cg05874561	0.07612342832175209	0.1906138459495013	1.3242404766894813	5.081787839098994e-05	SFRP2
cg05876094	0.05422046534296975	0.06745971957143686	0.3151888260692252	2.9920694104241592e-09	CACYBP
cg05878337	0.03979670804084047	0.18530455049893982	2.2191773078958303	9.898953763060121e-08	CTNND2
cg05882699	0.18194429056309253	0.1884253936251487	0.05049662658167649	0.8203852270345693	CTBP2
cg05907237	0.01702509633464519	0.021779727330684426	0.35532293088600947	1.0284621271565997e-12	CTBP2
cg05909880	0.04318273437977201	0.04964224189537785	0.20111367121014104	1.7921958265782802e-05	BCL9L
cg05927173	0.03585287474797398	0.04315809776996165	0.26754247676257414	4.4946112209488886e-05	MYC
cg05929117	0.3470352220281208	0.3175565346523606	-0.12806863723938636	0.02950396553145421	PRKCZ
cg05937453	0.016760036684668148	0.04303565647974924	1.3605071694924447	0.031303090455313064	SFRP5
cg05939970	0.17325595123823492	0.3295384515865688	0.9275419043409429	5.712423134690395e-06	RUVBL1
cg05944967	0.9804938547604793	0.9501982709717001	-0.045280006811908954	0.02362921823332792	NFATC1
cg05963712	0.0144913703558643	0.08903553418746867	2.6191872045577798	0.0002515066889057862	WNT1
cg05970790	0.01096911744433848	0.01512882345651916	0.46385234218322163	0.007533236951386001	NFATC1
cg05977230	0.9849303738632074	0.9768236862543975	-0.011923558433912235	0.25468293801576003	LRP5
cg05985073	0.023596294224957987	0.035932032372431526	0.6067102352303386	1.059198147204113e-14	CTNNB1
cg05985303	0.1916582794317776	0.2605496363429026	0.4430219187967438	0.00014717625759601115	WNT6
cg05987650	0.00745931187331366	0.013652241483769733	0.8720233863589104	0.23184240901034156	CCND2
cg05989460	0.08331868675477466	0.08981833984573644	0.10836995614602746	0.10917283014409974	TLE4
cg05998639	0.019032917661965663	0.03015834152581692	0.6640603564594671	0.1827258482749634	WNT5B
cg06020238	0.22474452660668	0.34647905355040914	0.6244821556304425	3.911070727609242e-10	FZD8
cg06032855	0.9833454773258437	0.9125018342973498	-0.10787090659228363	6.89897664656486e-05	CAMK2B
cg06037943	0.08163294578194973	0.07187206670678017	-0.18372034704427878	0.5076174354150187	LEF1
cg06041469	0.08624761277085302	0.08788533786107756	0.027137971602575053	0.6202879161340157	PRKCE
cg06049736	0.015857793941315926	0.019351861920289072	0.28728029619935386	3.744990615336706e-12	NFATC1
cg06083734	0.013434492380041352	0.016419231042545956	0.2894447529473365	2.0853294021110022e-08	CSNK2A2
cg06084244	0.8867646059909314	0.8552796693655633	-0.05215494166490256	0.0018825755151349874	NFATC1
cg06093379	0.059203584650274144	0.14867412327459212	1.3283971325169173	0.0024282608805669993	WNT3
cg06157219	0.38496392756866676	0.3045471851567778	-0.3380574966388734	2.2526942586409282e-05	PRKCZ
cg06157334	0.01668336240881803	0.03639744152713713	1.1254269604736908	0.007213188818177745	WNT6
cg06158065	0.07115501135387059	0.07740946629302342	0.12154463482871976	0.15784158925852815	PRICKLE1
cg06178786	0.014183915587147669	0.01718396507524981	0.2768071108484969	1.780025456398063e-11	MAPK8
cg06200611	0.13917591905719412	0.21228439704373142	0.609088726528417	1.5492844597485272e-10	RAC1
cg06201907	0.013100488076988371	0.018529733593698805	0.5002215771676221	3.5258841419402032e-12	RHOC
cg06268632	0.7180024551310387	0.6937245703020888	-0.049625794407395264	0.2089744429586001	WNT9A
cg06311863	0.9361890760221037	0.9213167715392683	-0.023102655054899664	0.24522882067749058	WNT5A
cg06317056	0.02921488364025088	0.03724694411845182	0.3504185230242638	0.01912889934048689	TP53
cg06329143	0.1673967073089247	0.16430291831004143	-0.026913045046733617	0.5721977959066632	SMAD4
cg06336824	0.02189523642506393	0.02591417425606131	0.24312439548684403	2.447630022478068e-07	PRICKLE4
cg06340969	0.9397992833267166	0.9407365899735013	0.0014381515208366155	0.8813382310095421	PRKCZ
cg06341779	0.12609045656517492	0.0937996164351123	-0.4268051578315946	0.032222700926234395	LEF1
cg06346838	0.3936498023549519	0.4732564969562092	0.2657095577883581	1.1667303062160725e-05	APC2
cg06351295	0.6968197696445423	0.5106401311034398	-0.44847863226347995	6.420795356151088e-16	NFATC1
cg06354327	0.0496728281223305	0.058679594857917676	0.2404020212809777	1.649626384865151e-06	GSK3A
cg06358300	0.14507837377411434	0.2403278467083422	0.7281713438306174	2.083929032866359e-12	TLE1
cg06371632	0.015084473365322884	0.018135116653801606	0.2657216959827179	1.704730178463275e-11	FZD1
cg06384623	0.1534224697923896	0.20640395445430576	0.42796082026595955	0.046499250895600246	GPC3
cg06387245	0.8810219298504369	0.8542986294891931	-0.044437462320013076	0.0010340633920245348	AXIN1
cg06398244	0.9146230478776507	0.855153987066304	-0.09699304591200984	2.8044451909737453e-06	WNT4
cg06414596	0.05854779705525877	0.05891957484639229	0.009132131889894235	0.8879989344913062	CSNK2A2
cg06415582	0.018121044730308726	0.02255537356823371	0.31580504726560565	6.548833020900171e-05	MAPK10
cg06431905	0.014617205797988257	0.01902000049047865	0.3798497290650178	1.8889745839647116e-07	CSNK1A1
cg06437464	0.1903162665092935	0.2771231357431391	0.5421282844815328	4.976150804059094e-05	RSPO3
cg06504572	0.07240149260256924	0.07195696316036605	-0.008885138670895748	0.9182381361564713	TCF7L1
cg06508886	0.026909030274195608	0.041736124438763365	0.6332062387251386	0.12775639130424388	APC2
cg06544113	0.019983361854126795	0.022938397255609685	0.19896527937351524	4.656433962183362e-06	CSNK2A1
cg06549216	0.06081591417258242	0.11990893090890378	0.9794183163837552	0.0017335160118350172	SFRP2
cg06553107	0.010376280721331944	0.013083250018689237	0.334431550073172	3.724948248632908e-14	SIAH1
cg06554120	0.017726609068245004	0.1231478066265899	2.7964024384684314	3.999429978347312e-05	CTNND2
cg06558166	0.15906117389668603	0.13551123751644137	-0.23116922873974918	0.466373590552	GPC4
cg06576393	0.012704020834038265	0.045594537711739415	1.8435758143420207	0.013936206488636178	SFRP5
cg06588483	0.015964370572047932	0.021103322093575877	0.40261445362481113	0.0001736196128480251	PRICKLE1
cg06591185	0.2453098696412614	0.38793146827135994	0.6611965297876429	1.285737086662345e-10	GPC1
cg06610850	0.018333345629307305	0.023412403547351638	0.3528029654584956	3.430170642343775e-05	PPARD
cg06615719	0.023981991627877022	0.0335713415032838	0.48527871301106507	0.24742063041334095	APC2
cg06626655	0.08318758848832815	0.11283900087511015	0.43982559609026256	0.008712003923024127	RSPO1
cg06628693	0.0395346713756226	0.046271465017875865	0.22700434475081224	0.014783496280462964	PRKACB
cg06633814	0.01656666119620504	0.02215309884698607	0.419225647060871	6.51790924557833e-07	NFATC1
cg06641299	0.011678470071368513	0.024105928058376098	1.0455366858875068	0.09270466088766043	WNT9A
cg06653203	0.5781095439494843	0.567092673226648	-0.027758372886129642	0.6638159334042845	WNT7A
cg06657217	0.9849466389495403	0.9627134794117195	-0.032939076042762	0.03630421279646233	NFATC2
cg06657944	0.06342088388311252	0.05301653195690861	-0.25851568380690676	2.5738091199901396e-06	TBL1XR1
cg06680529	0.7038706782594939	0.5769457641461142	-0.2868746831799264	8.006518498907642e-10	NOTUM
cg06682330	0.6452460604044326	0.7472800827514997	0.21179964280668953	3.042626088330251e-09	CSNK1D
cg06697294	0.02120812688519996	0.03132347704236022	0.5626271601678617	0.11592572939364354	PRKCG
cg06697829	0.10397039951472992	0.09168232420040752	-0.1814573271522806	0.35615935617342176	FZD5
cg06717814	0.8271642202417101	0.8363997129205645	0.016018784862356614	0.1897661570026842	PRKCZ
cg06755955	0.04710454870745194	0.05450642796452231	0.2105599953685948	0.06547780718818114	FZD8
cg06784563	0.6714107595381409	0.6132615412343959	-0.13069317705625627	0.0033466313406040134	NFATC1
cg06785746	0.018333265402414582	0.1067190987818725	2.541282711092362	0.0003208966690014076	WNT3
cg06812033	0.055904024248036546	0.06760893711528008	0.274261827493111	8.630038371016744e-08	NKD1
cg06824134	0.025672244340755435	0.03366918443360083	0.39121934934518104	2.0259837768196253e-09	PRKCE
cg06824641	0.023038400462839587	0.040568415461773595	0.816316399125836	3.108414840318384e-12	PPP3CC
cg06826845	0.018389918264564153	0.02167918022375409	0.23739513607854132	0.02057773113640015	CACYBP
cg06856570	0.982260528358773	0.9585912340512334	-0.03518997916760509	0.06060355473312667	NFATC1
cg06862374	0.01926676978226833	0.39710520080187783	4.365334637223775	2.284995009937998e-22	WNT6
cg06899802	0.02053499831731778	0.02621620863874371	0.35237423046557104	5.156698256275178e-13	CSNK1A1
cg06931245	0.017777347917812443	0.027315429447947803	0.6196759906755258	3.326616904530489e-08	FZD3
cg06937978	0.8757801640758355	0.8092166981494867	-0.11404268378650069	2.2081015630078102e-07	NFATC1
cg06962421	0.9913722434819329	0.9838789425061669	-0.010946050906578996	0.3330551546655305	WNT4
cg06973760	0.023656800277346516	0.031814847989037415	0.42744527462096377	0.03391361312821323	NFATC1
cg06987468	0.17800564652149808	0.25580737975532153	0.5231348792674732	2.0975143643121294e-05	WNT2
cg07005055	0.08762201950771308	0.1198475385103437	0.4518349071709753	0.07730249563845067	WNT2B
cg07009463	0.9077702956734399	0.8730231979736388	-0.05630729109810128	0.002397698372345644	WNT7B
cg07018071	0.04131914603422482	0.05196136140938177	0.33062879296373365	5.648025202513898e-07	JUN
cg07020846	0.07639809603350278	0.08788470145612927	0.20207536547753874	0.0028046262682552485	TLE3
cg07021033	0.023206966048706507	0.026809081040682706	0.20816384261098123	0.000234923580124179	WNT9A
cg07026259	0.019897692659501774	0.025017122578607654	0.3303147177761476	5.999214095691445e-12	NFATC3
cg07112531	0.013959128666546236	0.017931214779250828	0.361264338380655	5.824194681674109e-10	CCND3
cg07117119	0.010528794583886173	0.012878986202687744	0.2906787578875992	1.8200374478928348e-14	NFATC3
cg07121640	0.014402735919413686	0.01876813990135125	0.38194278303167645	2.3022608019540767e-08	SENP2
cg07128799	0.05009762132665378	0.0747286508186842	0.5769193707511144	1.1961502089991686e-06	TCF7L2
cg07134065	0.011433493060387687	0.025754605258730436	1.1715641976060744	0.018735584608164997	WNT7A
cg07136325	0.021285770859886605	0.07180120305855624	1.754118679222147	2.5647237653643127e-05	PRKD1
cg07140660	0.015687631830897508	0.020324618448904173	0.37360068625966636	1.562126578911541e-07	FBXW11
cg07142961	0.013321171998838612	0.016691164151095245	0.3253635646767619	3.566585463048267e-11	ROCK1
cg07146119	0.013698109473407933	0.019797873040873958	0.5313686492737486	0.20768613624466153	SDC2
cg07149785	0.059113076067256125	0.05008843650528646	-0.23899971703790995	0.12721074132084123	CCND1
cg07161166	0.01072277401445861	0.013649959246117465	0.34821846007678786	1.6677900440091402e-09	PRKACB
cg07175507	0.011047570115358939	0.02474947202007479	1.1636686610965623	0.10371321091583643	NFATC1
cg07195011	0.02490994929837201	0.19719670757820318	2.9848414742557683	5.435492710505699e-05	CTNND2
cg07201089	0.04129290694042143	0.04955810386610931	0.26322700481632105	0.17733214294579933	APC2
cg07221204	0.026895988878855054	0.028911265291441494	0.10424071609087171	0.106345029916639	CSNK1G1
cg07234958	0.06528245984061518	0.12945254396426442	0.9876559928050088	0.0001304083716751582	GPC6
cg07277828	0.9144196892378477	0.8507137247936913	-0.1041827382482082	2.3545339518649905e-05	NFATC1
cg07279933	0.0421165314467613	0.08473263106411152	1.0085310408938855	0.011927186877085227	RSPO3
cg07288587	0.030496203977454128	0.033737222908736694	0.1457115485392077	0.005009899341115864	CSNK1G1
cg07301537	0.013258092388102901	0.017167476513655897	0.37280477857288863	1.5514475400044867e-11	FRAT2
cg07312966	0.08924391354806774	0.09171342537266419	0.03937915624534983	0.9068506477762593	GPC4
cg07313814	0.8840644889427223	0.8366119470162336	-0.07959301209108764	8.741265477693471e-05	DVL1
cg07318231	0.022462183278353854	0.02800138386982589	0.3179999674896425	0.010023077563320307	FBXW11
cg07335234	0.05880552354293652	0.06582337086045567	0.16264823746518825	0.0011570668046920298	SENP2
cg07346851	0.014243630314956032	0.025314393568527965	0.8296410264686739	0.08452246682531046	VANGL2
cg07381000	0.04669776791890062	0.08785740318532369	0.9118102651125394	0.003077309947626515	PRKCD
cg07390122	0.03922657654920377	0.12861075390173926	1.713107943327126	1.7309829557093055e-05	RSPO2
cg07401901	0.05588398792708739	0.05532263348588534	-0.014565142560263433	0.7312092028491148	DAAM1
cg07431748	0.07419120134109335	0.0857621881068501	0.20909361320943248	0.0013154555576105384	FRAT2
cg07440414	0.06290969548293651	0.08441969085752198	0.4242971674518605	0.0915119443784473	TCF7
cg07443287	0.03642711228508401	0.09329014015153787	1.3567119787626525	0.0006314994219122572	WNT5B
cg07471157	0.07644125314091112	0.16828775626685857	1.1385068831069651	6.198265886612854e-05	WNT1
cg07475692	0.07294620573748199	0.08479760551279096	0.21719058801824714	0.011411802332121652	ROCK2
cg07492770	0.038838212328877054	0.046436229173383074	0.2577740268031138	0.13182338521042422	NFATC1
cg07507271	0.0570796097177209	0.07044193850898817	0.30345914118545375	4.288049534086021e-07	CTBP1
cg07576142	0.09328920957605641	0.1843772627973859	0.9828786306143101	0.000914728872138807	GPC6
cg07584845	0.023471271888056717	0.030276395267706865	0.36729742471699395	2.036894316907631e-09	CTNNBIP1
cg07602998	0.01758434454843904	0.04279551871437427	1.2831681744042625	0.01973851462788416	ROR1
cg07618979	0.929075901457148	0.8450129286702147	-0.13682304857709796	1.6315915458033355e-06	NFATC2
cg07637243	0.8920689950268491	0.8361757926535462	-0.0933490185277195	1.9288137573660973e-06	NFATC1
cg07639650	0.0668975862056657	0.061425478205083685	-0.1231169723838978	0.010417934556355368	WNT2B
cg07657743	0.07560442868801667	0.08686728500786169	0.20034220173179	0.06257411398106778	WNT7A
cg07663571	0.017034012647227422	0.01799319663418947	0.07903318953089343	0.10904088555738595	CCND1
cg07682072	0.14212818698350801	0.1270173269010126	-0.1621673857074044	0.5365555764081797	PORCN
cg07683820	0.04345149542123611	0.061285142413260156	0.49613152883422057	0.021375882741841185	WNT2
cg07684796	0.1152943427602945	0.10203926329793808	-0.1761973367199657	0.11654303976743767	DKK1
cg07690219	0.06713752033392856	0.060280960419467955	-0.15541685063802302	0.2180774895956149	RHOA
cg07694848	0.016204303075469145	0.021203109679192086	0.3878988943949986	0.01529207411324509	SDC1
cg07697895	0.01898566699591228	0.1278320150340517	2.751266609861074	0.0001090109119935318	WNT2
cg07700962	0.029016811852446613	0.04376584423604791	0.5929163843851016	1.2638987736225965e-06	CACYBP
cg07714657	0.019160100804552542	0.0263603691815447	0.4602654243235488	0.019961901207833952	WNT6
cg07740306	0.9500217619242189	0.8658540960926757	-0.13383662246218284	0.0022689085583634957	NFATC1
cg07742404	0.3057096651064528	0.461065734149632	0.5928102861752254	2.130197171370702e-18	FZD10
cg07751222	0.026260006884338605	0.02929648430736544	0.15786025154186747	0.34169025832254296	PPP3CA
cg07752194	0.86914121275183	0.8156723704945436	-0.09160081226954302	7.324585538312149e-12	CTBP2
cg07755173	0.010454899467307436	0.014953220960559939	0.5162770886940226	0.09903351571235788	FZD8
cg07759042	0.9917090783847994	0.944550840521755	-0.07028851074549136	0.002007223047809931	NFATC1
cg07781399	0.120523167825308	0.10077798073153509	-0.25813004355761543	0.055162965853912976	CCND1
cg07797073	0.32388733572742057	0.2556670513742907	-0.3412258107601757	4.917756196559509e-06	PRKCZ
cg07813252	0.07010146979496776	0.12015293992889962	0.7773553508947911	0.0003018459238055218	PRKCG
cg07830110	0.05869346639711254	0.07798349999220018	0.40996899081582094	2.828818690618546e-10	CSNK1E
cg07834955	0.02287796957154075	0.06519496033155552	1.510801428204237	0.026464404863037916	SFRP5
cg07835844	0.02024479561067925	0.03464755322618589	0.7752023965604038	0.06907333320356787	PRKCE
cg07843262	0.04778625581130712	0.05448982259665955	0.18939106115416682	0.00017132007581273592	CSNK2B
cg07847030	0.3458852782990879	0.5925747187049425	0.776703466750393	1.4883954739997109e-12	TCF7L1
cg07849302	0.06708244996559329	0.09552776131490119	0.5099846760185327	5.146109794933769e-09	TCF7L2
cg07852945	0.06431071836241242	0.11627525889715365	0.8544130423091432	5.951555413324123e-10	TLE1
cg07871324	0.013001634600358955	0.015690435407918837	0.2711923733511014	5.667559601852423e-11	MYC
cg07879727	0.026506369302467445	0.0954431674854272	1.8483028514851854	0.0011213826350473573	WNT3
cg07882171	0.012663486474191247	0.01583357299924904	0.32231219228744257	0.0025257540220393346	SDC4
cg07897048	0.07189424836331759	0.07175540816997518	-0.002788786630155012	0.9390512860323741	PRICKLE4
cg07912144	0.9866479298840612	0.9729207897248099	-0.020213020131015495	0.20457791293167782	NFATC1
cg07914282	0.8811605828947288	0.8729359533958082	-0.013529151790740466	0.4615711409413067	CTBP2
cg07952877	0.9500157858300546	0.9209514606419825	-0.04482636590139181	0.005997588217908826	NFATC1
cg07956897	0.071613776917769	0.10405190816851813	0.5389943602125715	0.0043559119492190485	RHOB
cg07967643	0.03886788598923422	0.04572063076252748	0.23426666500199228	1.0798248090428735e-06	PRICKLE4
cg07974622	0.0621435422664887	0.0505426663820581	-0.2981027036118633	0.0008252046197643521	WNT2B
cg07981599	0.011404668857410163	0.01471939137547021	0.3680934617823517	1.9519972714190465e-12	NFATC3
cg07985503	0.034054817129031724	0.04767581032896318	0.48539857465702424	0.006531319851705409	FZD8
cg07991600	0.047963215919841616	0.03445699924297838	-0.4771313272464758	5.649878066337856e-06	TP53
cg07993743	0.3688892494883361	0.3926815443801997	0.09017204915502397	0.1545550156138694	WNT9B
cg08004976	0.04880082196725646	0.06051337159523157	0.31034852112728134	0.02808561859934741	VANGL2
cg08037440	0.0402192918362014	0.05326351790902001	0.40526003821902945	0.03755409606707886	WNT3A
cg08044097	0.15509355243107686	0.4929543179372461	1.6683152465701778	1.438044033613993e-32	SOX17
cg08067721	0.011069787549126409	0.03971175809792474	1.842938698261425	0.0033139656624542415	WNT9B
cg08069899	0.04941162426848099	0.05992188574607682	0.2782325451126591	0.0271439954842651	CCND2
cg08077337	0.15935283333089167	0.2289273463826512	0.52266513868103	0.013537972260769852	FZD7
cg08080669	0.056579250551170086	0.13705306275920665	1.2763895967593752	0.00022730292974657316	PRKCG
cg08084454	0.02155256944573874	0.021674830680067453	0.008160849196412568	0.8645395549732277	TBL1XR1
cg08111021	0.057360408327379306	0.058694635928218296	0.033173368136816477	0.7335542072076102	ROR1
cg08113034	0.04780061408410131	0.04945882131432688	0.04919870600918481	0.3423153467399551	DAAM1
cg08115172	0.9738665413705919	0.9659328794213846	-0.011801136188351396	0.1484259498028052	PRKCZ
cg08135965	0.014412570319144478	0.018550578330268543	0.364136517983848	9.913371575136034e-15	PRICKLE4
cg08157446	0.900305088825761	0.8652040159944038	-0.05737361244122798	0.002496474783104786	NFATC1
cg08170622	0.025982951981206363	0.02995550822612407	0.2052559626182775	0.008498660031703624	CCND1
cg08170637	0.8627011422336834	0.7748564255838309	-0.15493185031335793	2.180556590241424e-08	RAC3
cg08174718	0.03200968171089442	0.032631452709704384	0.027754884281560883	0.8670750516446268	WNT5A
cg08193910	0.056743500914963683	0.10134524535354292	0.8367513371555247	0.016492230140444843	PRKCG
cg08208505	0.012734614787975747	0.015426009200211907	0.27660955655371383	1.0461891986975561e-13	NFATC3
cg08209473	0.04706868216926107	0.06860292502832165	0.5435026290492112	0.0005659269479563146	SIAH1
cg08217388	0.4950044155134524	0.4339926655742907	-0.1897707328083544	0.012390873708138404	WNT5A
cg08221093	0.010988165457382513	0.013692309477694854	0.3174152665808248	6.267908375208073e-09	NFATC3
cg08227385	0.017837276661482104	0.021073446810617628	0.24053093724090532	3.004456172460307e-08	CCND3
cg08227698	0.022490526886931803	0.026362119832157367	0.22914892546403526	2.3104842672200278e-06	GSK3B
cg08243612	0.17328363458085963	0.2864515801215429	0.7251558874294467	4.502279629692842e-06	WNT10A
cg08261094	0.10168231590861998	0.21619442970476557	1.0882605576671833	3.763025836189815e-07	SFRP4
cg08263099	0.025633595474251036	0.05547344729776369	1.1137615307382769	0.040021265575500294	PRKCG
cg08275638	0.16051055415727156	0.26492204392731217	0.7228997311181177	4.205164381997657e-06	PRICKLE2
cg08293536	0.8767935792908449	0.8456334270329725	-0.05220482744231393	0.00044459803612414826	CTBP2
cg08341316	0.027474744325706662	0.07223226646275722	1.3945373833343524	0.007475146371295062	DKK2
cg08342270	0.048301902861042884	0.04729118616504149	-0.030508697222462473	0.5080385360824031	TLE3
cg08347423	0.0459649521843564	0.050287431903436736	0.12966363940814563	0.10567962933396148	INVS
cg08359347	0.016825982305172286	0.021042326408958877	0.3226034835088458	0.00011867281455075514	FZD4
cg08361671	0.02678630855819147	0.03138223565394003	0.2284523568377312	0.00012792919447997844	FBXW11
cg08385906	0.02887671330924451	0.03423618435013422	0.2456153743383485	6.210708279844383e-07	CSNK2B
cg08410028	0.0299705431726618	0.0339712782694875	0.18077027404695256	0.005664909367403471	CCND3
cg08421900	0.01090016924575031	0.014167479689089631	0.37823259841325707	0.02076546077350147	FRAT2
cg08428512	0.031110758478776455	0.04294364855260202	0.46503120166189965	2.7718227829220304e-09	MYC
cg08430409	0.0420822547831427	0.04446920258948425	0.0795945280304248	0.7149820671322691	WNT1
cg08444830	0.050826794209904755	0.05637363521616889	0.1494313629166863	0.0017763512990612738	JUN
cg08473199	0.023531547013468997	0.04060374396945772	0.7870165913464752	0.05437692264645467	WNT10A
cg08493338	0.9875995775204002	0.982686634469387	-0.007194785430383942	0.1660455394263008	AXIN1
cg08495456	0.01829651688484244	0.02518725540046852	0.4611248951254149	0.015971896825685967	FZD8
cg08499107	0.017735795195605645	0.020253005339273007	0.1914719892325554	0.0009144272402940328	PRKACA
cg08504468	0.07257453179683801	0.08161982886001114	0.16945632600238505	0.0005300720662818779	WNT4
cg08506924	0.13155562540732385	0.10370320747324659	-0.3432124239690826	5.3264349762883596e-09	CREBBP
cg08512345	0.013275326884765872	0.021644581214776217	0.7052585015241911	2.0520812076506366e-21	APC
cg08553284	0.10433258439721747	0.16275971374768777	0.6415538478987239	1.120985291190119e-05	CCND2
cg08561895	0.9893635391776969	0.9497353439924735	-0.05897518925559949	0.007559040455362982	WNT11
cg08584618	0.052516431384309406	0.0627754205922613	0.25743090449355494	4.6146156799175366e-08	SKP1
cg08594148	0.05579587173171402	0.05836757547875338	0.06500875882742603	0.5769524827409571	CSNK1E
cg08595102	0.014828000602692995	0.016969747113478657	0.194640986805564	0.00016186242614057755	RAC1
cg08608193	0.013340889780900417	0.04499652972612338	1.7539588491678157	0.05327108413078786	SFRP4
cg08608974	0.05137183058087123	0.08136276468746459	0.6633912189505741	0.00028007111612183275	PRKD1
cg08641561	0.8597355226856955	0.8082550916632256	-0.089082226287502	3.0056687645414155e-10	VANGL2
cg08645889	0.029376013042553075	0.031634607127739044	0.10686507463805493	0.07847233471428572	SDC1
cg08649099	0.010434714394148701	0.01922304264967199	0.881445592536253	0.21692634163865587	FZD9
cg08655686	0.0589293649950275	0.0880950410641334	0.5800740908176334	0.0004942953782343384	RSPO1
cg08668199	0.10630327873922725	0.29223534516516586	1.4589445842371018	7.621644019105188e-09	RUVBL1
cg08693705	0.010954863877691049	0.014601114287081227	0.4145069149959235	3.5507010650292386e-19	MAPK9
cg08714590	0.5002442217657388	0.5588612852604273	0.15985763882682297	0.0428417605219035	FZD1
cg08738600	0.06802941553020576	0.06395620703330955	-0.08907431301609013	0.09880432176555193	RUVBL1
cg08739433	0.16843947809767176	0.20279453704689504	0.26778847852088733	0.02854266004912318	WNT2B
cg08748373	0.011141343917457186	0.013961529816878945	0.32553376434619646	3.721182154882475e-07	GPC1
cg08764167	0.061746431676018725	0.05846868598585398	-0.07869159698684607	0.09091138625027659	BTRC
cg08785133	0.15155221601161714	0.14009558272565514	-0.11340347982030148	0.7077015796781863	PORCN
cg08797625	0.03888717320757015	0.04480286537458738	0.20429663705911955	5.870867563968373e-05	CAMK2G
cg08798116	0.13149908927889561	0.11942761199588783	-0.13891637763052303	0.6782391775217923	GPC4
cg08798921	0.02552852718205088	0.02427972642543694	-0.07235814074965154	0.789609131764482	FZD6
cg08805054	0.5014130581698593	0.37443692389756	-0.4212768597073563	7.753962995845342e-17	BCL9L
cg08812555	0.03035580425850703	0.06742586925778293	1.1513298188599952	0.010265956065438087	DKK1
cg08812593	0.8287630030145213	0.782983126490461	-0.08197838344380791	6.53520745249474e-05	WNT7B
cg08823186	0.8747385858827587	0.8104267255466806	-0.11017018356793147	5.073779270463925e-07	AXIN1
cg08825837	0.11038665121418323	0.1491490476469209	0.43418904463619323	0.0003208398707948401	WNT2
cg08832220	0.4051850993594037	0.3090427047369263	-0.3907749109697622	0.0010209534456436025	WNT5A
cg08837462	0.018894998320924485	0.02340598373628128	0.3088730113406343	4.988723251253638e-06	FZD1
cg08847724	0.02360466007909931	0.031313052231001316	0.40769243418633033	1.3318319396844913e-07	LRP6
cg08851840	0.04388953085243234	0.06623739971505901	0.5937691890909215	2.0741154440675397e-05	TCF7L2
cg08852968	0.48796322176617835	0.4511822827533351	-0.11306199824835018	0.18228518732139318	WNT5A
cg08877293	0.02241885176463233	0.026322164361476125	0.23156573178719436	0.04341985264514837	FOSL1
cg08893449	0.02041270084910189	0.02800435371717928	0.4561840531017568	1.311478080495364e-10	PPARD
cg08893650	0.00807697980814597	0.010951324785710698	0.43921756582473215	6.78940842968233e-17	TLE6
cg08893875	0.017351764443221965	0.021776737701490873	0.32770547191371213	2.0274337561980208e-14	CTNNBIP1
cg08900073	0.038808624136404124	0.04282367151927821	0.14203120470423808	0.00203299961013707	BCL9L
cg08934600	0.04227539613919392	0.04239511796135401	0.0040798664342694855	0.9750739375948662	APC
cg08943089	0.10235115804486047	0.08445971177581128	-0.2771921967527627	0.0009353194017587206	FZD3
cg08948841	0.42242816933643307	0.5205196615533509	0.30124661632831384	8.176389417532889e-06	CTBP1
cg08958549	0.12247428097404159	0.11995245295641019	-0.030016161635438333	0.8420952401341995	APC2
cg08962243	0.030664077844600488	0.03712871880078444	0.2759859673137632	2.9313151440374542e-05	PRICKLE1
cg08979737	0.023912138548908654	0.0511148065435224	1.0959980992448197	3.6973846887731716e-06	SDC2
cg08995883	0.9498645510300027	0.9403863113622666	-0.014468263702109631	0.09661527408025461	PRKCD
cg09024340	0.015074462393682925	0.021219880679825866	0.49330999229004596	0.1075279387172916	WNT5A
cg09030189	0.19256029747221984	0.3173277813075429	0.7206635557324578	2.9276440559757533e-08	LGR6
cg09042026	0.018978496244881758	0.019241242751821746	0.019836297382756517	0.9620563930993798	FZD6
cg09048530	0.0282936593097066	0.05445243985004721	0.9445179160377541	0.029730950841851275	FZD10
cg09049717	0.01917676386507815	0.02402430467303335	0.32513539429679167	4.321806639805081e-05	NFATC3
cg09050541	0.02066848653639242	0.026358439144756544	0.3508321911526822	3.0739677275288304e-08	SDC1
cg09075558	0.313398397823506	0.5221041216159023	0.7363397433273771	1.1975268770929373e-18	WNT3A
cg09097668	0.038990263147335745	0.03947660076702564	0.017883876628610282	0.7278958757031362	RHOA
cg09101235	0.8351552223757701	0.8268361609602125	-0.014442877388859623	0.628441946376207	CUL1
cg09123773	0.01079165688713109	0.013285767040750348	0.2999651381281972	7.235832639908686e-13	SIAH1
cg09146695	0.024218572765659287	0.025707951271783828	0.08610079542669752	0.6297050383105472	LEF1
cg09158990	0.02560982015555604	0.0407287110438538	0.6693490359014609	0.16440987433039636	WNT1
cg09190696	0.01251139618405593	0.017111420647934285	0.4517167490801556	6.2815028490310434e-12	MAP3K7
cg09202269	0.021853228959940813	0.02364567658740487	0.11372995978837966	0.0003602013536728546	RBX1
cg09214456	0.9819971163279113	0.8411627325057781	-0.22333385475679404	4.320811672226085e-06	CAMK2B
cg09227621	0.04720122337968175	0.15673523071565387	1.7314333456250723	0.0003969069897750724	WNT3A
cg09233429	0.4048369049569195	0.4383730651788217	0.11481834575975024	0.06095228531589651	PLCB2
cg09236098	0.015578068581410573	0.02034544195380279	0.385189245132661	7.034253106130175e-13	DVL1
cg09265563	0.8966242392817121	0.6780649064123787	-0.40308012255981396	1.3280141186605323e-13	FZD9
cg09275667	0.12537894613621928	0.18913777361493753	0.5931424111652653	9.59117177186214e-05	PYGO1
cg09281601	0.008692438287918108	0.01159347374549503	0.41548008028776573	3.8656817053386924e-18	FBXW11
cg09316122	0.045694231438469686	0.11216735914654452	1.2955689585834373	6.578995424266456e-05	WNT3A
cg09320190	0.3061897363024442	0.4456349076400354	0.5414363233459544	8.1853514766849e-16	WNT3
cg09331127	0.014455964985278897	0.018606989964353345	0.36417977394768997	4.575938114719308e-07	EP300
cg09339219	0.2791653856211518	0.5273240766765546	0.9175697996493305	2.312441386634555e-31	FZD2
cg09363587	0.07881070602994422	0.12309912442741472	0.6433569695137898	0.0008276004394472717	LGR6
cg09378679	0.8829047699471992	0.8637407410928476	-0.03165949671864999	0.007621791184044898	CSNK1D
cg09392386	0.028442307806828278	0.03544281607322985	0.3174547064479343	1.0968053338766268e-06	AXIN2
cg09396181	0.052423469984057114	0.08294307143033794	0.6619086212082494	4.942596005556734e-05	WNT7A
cg09414137	0.043666390376898755	0.05252975908870656	0.2666116904259191	0.005126027416572407	JUN
cg09423426	0.05748361417357643	0.0604993224237185	0.0737682133075315	0.23466169047747984	CSNK2B
cg09445939	0.12092137072775486	0.13325156659069234	0.14008325620868062	0.31204355814170764	DKK1
cg09465142	0.22125240639430782	0.4345591442262128	0.973859397231766	3.549695218237909e-24	NFATC2
cg09465786	0.026713131400240998	0.053918640272194666	1.0132350115971862	0.02978943571659336	DKK1
cg09507526	0.023763876255134382	0.10696566772428741	2.170305729484651	0.00019607399648430672	PRKCB
cg09511896	0.21690421844587884	0.4362782309677404	1.008190377733789	4.502506162958419e-09	WNT3A
cg09524087	0.031813656799721174	0.05070783211986836	0.6725623860518537	0.11355137776713821	TBL1X
cg09542745	0.027937521984487186	0.047180470806418615	0.7559857534972692	0.016560406025193496	SFRP5
cg09548897	0.9615159960020805	0.941860550705647	-0.029797384601149432	0.006600049409017263	AXIN1
cg09551996	0.06200959948781507	0.0714695540356718	0.20483721466995405	0.0003218935434882588	CCND1
cg09560452	0.8820060847819756	0.7003637650090004	-0.33268416424812014	1.488766709118805e-11	ZNRF3
cg09561351	0.04359058022591715	0.04706790868502117	0.11072734556063953	0.2675802460780527	PRICKLE1
cg09655100	0.03292332519541704	0.04888135768086839	0.5701743039326695	1.5899093443057026e-08	TCF7L2
cg09664975	0.0858829103811245	0.09821118642050639	0.1935162775518527	0.002078907571199472	PRKACB
cg09678212	0.19935110821282212	0.3332098387898246	0.741119374790358	1.0979097957998974e-07	CTNNB1
cg09679202	0.9716044999946576	0.966553391611492	-0.007519743922984471	0.4044055995167538	TCF7L2
cg09699036	0.01900323503779969	0.02480971067653668	0.38465987271788266	6.579954246569703e-11	TBL1XR1
cg09710605	0.024405559808379117	0.0337426856482819	0.4673649609236257	7.892750902201075e-09	CCND3
cg09718810	0.0605241100304931	0.05820819935268736	-0.05628757136085881	0.2673875829294562	MAPK9
cg09728865	0.4347868484433143	0.49613290020973266	0.19041832829768257	0.0221283245953329	TBL1Y
cg09732150	0.012160783930354146	0.015094752707500408	0.31181088844917126	6.590408343990674e-14	TLE3
cg09744036	0.674957911457981	0.5844424117595884	-0.2077366671317536	0.00012966862964617422	NOTUM
cg09760728	0.2857827651881693	0.5063377749463347	0.8251812055450741	4.666930023945449e-13	GPC3
cg09796293	0.039044222853280235	0.046033639588090335	0.2375794148647556	3.3013155475788226e-05	RHOC
cg09801353	0.007831026589851601	0.009957984432075564	0.34665231335504065	0.0026599552551051773	CCND1
cg09805055	0.04088986159871717	0.04812278574763077	0.23497698040148357	0.0008389584999734103	FZD5
cg09806900	0.915367782700579	0.903197073223504	-0.01931070459501239	0.5017251039554178	CUL1
cg09827499	0.02842224070100656	0.02736492742026947	-0.05469226553189501	0.10499490557931702	SDC1
cg09835320	0.041757816105231924	0.051398571178022684	0.29968199241287613	1.9525897671711356e-09	CSNK1E
cg09836344	0.05210929409130588	0.06066953761214885	0.21943160487939767	0.19023529191154578	CTBP1
cg09854088	0.11997245417275348	0.16236684676405624	0.4365538834475431	0.0010678802552496328	LGR6
cg09865339	0.014769068942647375	0.019355923925931513	0.3901962941682476	0.501067871776388	GPC2
cg09874752	0.05446264994239952	0.09011177742910277	0.7264484956551576	0.0019536618149256723	SFRP5
cg09875150	0.8168496367597039	0.6214800051949948	-0.39436255945601323	1.3766252280751813e-12	FZD9
cg09886755	0.04327449811747478	0.04666068098135346	0.10869027482717454	0.21158205767972402	NFATC2
cg09891066	0.8836530729245398	0.8313028857277355	-0.08810585111502772	7.511351864199726e-07	PRKCZ
cg09894605	0.027145450336725725	0.031129751773872772	0.19758365487730656	0.0034243580058999057	CSNK1G1
cg09930155	0.9586557279759854	0.9238883004474447	-0.053294370162681154	0.00018473906686128317	NKD1
cg09979256	0.02857711812121417	0.04478159603923665	0.648045513290969	0.10088636043429354	RSPO3
cg09982005	0.07889594828671663	0.08310436280501056	0.07497300513167292	0.005184656084843933	SMAD3
cg09983243	0.024144909266010126	0.028186396157541573	0.22327998827554454	1.2902818140585568e-07	TLE3
cg10000424	0.017124894459478728	0.025136501338652893	0.5536887632872575	0.034295627001139375	WNT6
cg10019916	0.09604718827038877	0.5018210866436636	2.385357808913272	1.987716788887437e-31	WNT3A
cg10057528	0.9784672725532314	0.9649098281243645	-0.020129469621682983	0.12320317305375297	PRKCZ
cg10075733	0.9649931594090448	0.9609524669486618	-0.006053644970941552	0.05389057675684206	ROR2
cg10084644	0.14353844213860698	0.34708813409748424	1.27386487664293	3.4991577757966157e-13	GPC2
cg10085474	0.6694681570935554	0.6966617428989225	0.05744290389311859	0.03603814148968941	CTBP1
cg10090761	0.16861405579445923	0.21623164864960787	0.35885289251251395	0.011062696836147303	APC2
cg10091994	0.01629159303726848	0.02461192171015312	0.5952296269918034	0.2855691115479567	CCND2
cg10092374	0.03390942417608402	0.11431822955014545	1.7532972877181365	0.0010895436322543443	RAC3
cg10094078	0.1609363778683171	0.25581240878244427	0.6685957792303201	3.8395982031026614e-05	APC2
cg10104683	0.021536020055966484	0.025374981742902973	0.23665512568266167	5.369776367538586e-06	SDC1
cg10122766	0.012852137247852688	0.016578782276543264	0.3673297512079916	1.5617056011827855e-13	TLE6
cg10140087	0.020686317022996243	0.025903349970607264	0.3244618759473981	2.2678779638944691e-10	GSK3A
cg10164137	0.0211557907031001	0.025719183377939738	0.28179222789573843	3.2316851366177756e-08	DVL1
cg10168709	0.9105207324428127	0.8837260674498849	-0.04309262732950522	0.0005834577278971602	CAMK2G
cg10169241	0.11828113321549394	0.44233996523903796	1.9029356243869104	1.3433387171924675e-18	APC2
cg10203440	0.732179971450478	0.7547774895811494	0.04385308704764383	0.05875710666404736	CREBBP
cg10226546	0.18294570927034032	0.17582795315987734	-0.057251131093023884	0.6760077567155736	NFATC2
cg10248584	0.02522179714739069	0.025970763137183932	0.042217330725593055	0.2833889322899882	FZD4
cg10250321	0.04641923114094172	0.05468061557539499	0.23630685741189408	0.06682993852089748	WNT5A
cg10279254	0.9843832082073312	0.9777437385911839	-0.00976365618406526	0.5054473963538717	ZNRF3
cg10280299	0.011621525685131813	0.01622774982333877	0.4816634868058106	0.2073452381611532	FZD8
cg10292139	0.08757623072194502	0.09237357696082103	0.07694087675426937	0.6464893883899454	SDC2
cg10302505	0.03592537887123507	0.03840573016810281	0.09631820683901193	0.09725666329259335	MYC
cg10315128	0.0428714508787307	0.04896434872980252	0.1917144530931604	9.932670418497432e-05	SMAD4
cg10316525	0.44485912061871025	0.6099448555338509	0.4553302848290085	2.3282454611781573e-07	PLCB2
cg10318510	0.12251067728774326	0.17342499668066752	0.5014043657101782	1.1410680252427193e-05	PRKD1
cg10349065	0.026818469416451367	0.07144416626898464	1.4135893116147045	0.00808060537871029	WNT2
cg10357989	0.8590239071107382	0.8046937201132357	-0.09425850908090969	0.00018240175083080132	NFATC1
cg10381071	0.0749986588826687	0.07481729275942729	-0.0034930343737073805	0.9847912080505609	TLE3
cg10399696	0.03644609148852047	0.04732239134608965	0.37675887240091865	6.83814811596324e-11	CSNK1D
cg10406295	0.11120776225072297	0.14015325891459687	0.33374780000944687	0.18041336426565766	SFRP1
cg10418630	0.09730491120264469	0.17500214262787395	0.8467880576197199	0.001294505617780537	GPC4
cg10423830	0.05493932148120555	0.058930979716043774	0.1011871581497687	0.02160132750507437	CBY1
cg10451401	0.04659119281377778	0.056870124964087325	0.2876137080467738	1.335037450696011e-11	RAC1
cg10453502	0.8889509354980185	0.8319763355801852	-0.09556130007917203	0.0004740337893577967	NKD2
cg10458187	0.052817168565362775	0.046205180404835657	-0.19295235132714408	0.07860680982126873	INVS
cg10477603	0.0627529702309745	0.07362745661916331	0.23056011954079128	1.648694282471375e-06	CTBP2
cg10501704	0.09238460506498981	0.15790056355597967	0.7732919536303181	2.145629331117282e-05	PRKD1
cg10501880	0.02508564897219733	0.02827452579217114	0.17264056669835226	0.01249878544059172	GPC2
cg10518262	0.018262239783713448	0.01936618757287552	0.08467625658787303	0.13969197598145489	CCND1
cg10539418	0.08163530504590948	0.09013156179074751	0.14283917632471932	0.001477487681044673	CCND1
cg10555307	0.04342636927170455	0.10745931082174956	1.3071472464124374	0.00021106495329852967	CTNND2
cg10559432	0.06256064279930487	0.08843968810867894	0.49943860120375233	8.617096013469558e-11	NFATC2
cg10565187	0.041801136183553	0.043949084576471315	0.07229095924265258	0.8183263685819746	APC2
cg10573018	0.047190510890765903	0.22390801332684543	2.246337465492222	1.4954063440860555e-08	RSPO1
cg10606730	0.5065558030857308	0.4919795939188469	-0.042122730196511214	0.307791934173173	WNT4
cg10607059	0.05200446442517426	0.07723888759730609	0.5706919070368625	1.961401820457787e-07	TCF7L2
cg10608283	0.05315378142623341	0.06375890965100088	0.26245462730305563	0.12910167438456713	NFATC2
cg10624665	0.2749482167931311	0.47605505250098423	0.791968491092975	4.817336602488767e-35	FZD2
cg10628818	0.07649424597531777	0.1072392014343724	0.4874092462508926	8.620796220113077e-05	RSPO1
cg10675453	0.03316566055600692	0.0307528577213538	-0.10896978044164475	0.06477004112373312	PRICKLE4
cg10701252	0.9064092976160978	0.9080537663050309	0.0026150628460586732	0.8916568763257557	WNT5A
cg10705379	0.11114401163005387	0.3703081185017116	1.7362959600313799	6.263006471209429e-17	FRAT1
cg10708221	0.01499246923091426	0.03238561388078734	1.1111150791767541	0.009212642069388363	RHOB
cg10711871	0.6364014002295418	0.5904445740000533	-0.10813537210327777	0.03546403928215231	WNT7A
cg10749912	0.04723315325020993	0.0754949498707289	0.6765802886425293	0.004617594373877912	SFRP5
cg10781403	0.011137856077626346	0.013127728570225471	0.23714575952305533	1.7720255143672076e-05	RBX1
cg10784785	0.05425529622187025	0.049784351152244805	-0.12407164815621245	0.09474153803677475	SIAH1
cg10785051	0.14126072009047544	0.1659129467427489	0.23206611309720301	0.22024831857821403	TCF7
cg10800003	0.040833659537004435	0.042750156428058426	0.06617083045594474	0.18869574082293766	PRKCI
cg10806140	0.04494769181189129	0.08563867763731553	0.9300154877068327	0.00861905809339455	SFRP4
cg10808783	0.021504107698283148	0.15451867300087713	2.845097019178271	1.1066885060674354e-05	APC2
cg10813233	0.023219418933221235	0.025675819855402206	0.1450784748583048	0.1334418593703858	CSNK2B
cg10820926	0.13151478734172478	0.14304065812759642	0.12120025618098226	0.3409154718277029	PRKD1
cg10832291	0.024907570012836066	0.02470224845247439	-0.01194191381489885	0.7356039243921215	MYC
cg10835795	0.9149592306866653	0.8916583702608422	-0.037216398106190915	0.011499823845518847	WNT4
cg10836034	0.04813357654891598	0.052749359948195795	0.13210996226216706	0.015438941726151442	MYC
cg10839723	0.14597288419672463	0.16540087330968642	0.18026645175317707	0.16734345682469054	TBL1X
cg10849092	0.040789376607155266	0.03876681079543376	-0.07337140358387131	0.7359176062480496	PLCB2
cg10876076	0.019338463733988565	0.0648979282455956	1.7466992331129219	0.025216209132917285	SFRP4
cg10881514	0.023016912436362287	0.02559340629595564	0.15307785372233793	0.0003964488156118806	ROR1
cg10888337	0.3785378161301895	0.4804818717400082	0.34404456668943173	3.271277030196227e-05	WNT7B
cg10892866	0.010034948884007624	0.012931820397031944	0.3658921079912189	1.8533152596830745e-16	PYGO2
cg10903826	0.014787481393497184	0.018845621935569278	0.3498530537442236	2.372416249535335e-13	CTBP1
cg10914555	0.013613327896722358	0.05958022752489383	2.129813843619078	0.004688625077236688	SFRP5
cg10942078	0.1845680641147038	0.24509258161355285	0.4091738733351661	0.00709514386292708	SFRP2
cg10956762	0.11507448818027399	0.15973934726344025	0.4731516977166844	0.00121528446308463	APC2
cg10962125	0.06344972138119394	0.06898989161097811	0.12077116495035776	0.005296369267817329	FRAT2
cg10963021	0.8741108146921504	0.864092245178976	-0.016630853949573764	0.03517798249203067	CREBBP
cg10965669	0.8455015195466681	0.802441704481136	-0.07541075985760469	6.017153394358699e-07	AXIN2
cg10981736	0.014133199996059406	0.018482727293059782	0.3870895018528007	6.759085167991967e-13	CTBP1
cg10996014	0.015079525249053694	0.021307437377301914	0.49876608342661966	4.430304257828982e-17	RHOA
cg11002986	0.05869998839901879	0.09824203338001937	0.7429802032128212	0.0005144824745254906	PLCB4
cg11006812	0.15489303147272096	0.09841813748027071	-0.6542761202906939	5.47836683775583e-24	WNT2B
cg11014070	0.01558709999235996	0.019116978211848504	0.29450195996743217	1.2442496203260795e-10	NLK
cg11035174	0.03870815572954077	0.05374187034666914	0.47340896018790374	0.003745814343516978	NOTUM
cg11086066	0.07406225407686735	0.14063006662294567	0.9250947111514541	3.5821461413046715e-05	NFATC2
cg11086642	0.8959672633785077	0.8665773829433853	-0.04811743664417481	0.000259357999879154	LRP5
cg11090131	0.8832733238410506	0.8765303700906827	-0.01105586217151812	0.2024470912689629	AXIN1
cg11100798	0.05715128165667621	0.05094882357708927	-0.1657370176935018	0.4730547793831201	LEF1
cg11117633	0.05021235141353945	0.06112888155618156	0.28381188398308704	0.004889276791063967	MAPK10
cg11135021	0.009453991842014588	0.01941797988149667	1.0383975952033386	0.13173061723139157	CCND2
cg11142826	0.02398517467276042	0.10615253289105467	2.1459239444422593	0.002777246673953299	WNT3
cg11143091	0.043096800226842306	0.05119257713792263	0.24835387766266512	3.978691826411717e-06	PSEN1
cg11175192	0.189783463469209	0.18706497382799503	-0.02081483784154873	0.8141554002710635	WNT6
cg11188741	0.014872704846868331	0.017828446311072013	0.2615139332782205	1.4743375664795947e-08	PRICKLE1
cg11190277	0.10836316964817645	0.09486519940539516	-0.19192365100169112	0.0826772012103421	CCND1
cg11214140	0.20222261223967225	0.5230208634958589	1.3709241709280628	2.6865651683026613e-23	SOX17
cg11236526	0.08378813071185219	0.13041458793411004	0.6382874620732673	0.0002005175078119185	PRICKLE2
cg11271713	0.06530139550772415	0.07239184929911256	0.14871344850574503	0.0024390673437277364	CSNK1E
cg11298786	0.09298325948996015	0.34526055698420316	1.892642623306204	1.4446074630040924e-19	WNT3A
cg11315544	0.9250249592888478	0.9017119096160008	-0.03682571682077938	0.0027903889569027896	CTBP1
cg11316592	0.011794130297614808	0.015139391517310124	0.36023818389067647	0.0053035023932536405	AXIN2
cg11334692	0.010519010108528317	0.012917167468241234	0.2962907981733337	3.5628058817601908e-12	CSNK2B
cg11339519	0.933781571841724	0.8850380060995942	-0.07734570727051286	0.0001482714562651232	DVL1
cg11345323	0.014144207384017695	0.02160942466024459	0.6114493287394847	0.013043630206683627	PRKCZ
cg11354906	0.0836899918123894	0.14859646025114243	0.8282727380816587	0.005970097747781248	SFRP2
cg11356950	0.8442710380844141	0.9085344676944724	0.10583502333147031	1.780568667922772e-36	CTBP1
cg11390398	0.021304555542462765	0.025911991421993144	0.28245794145291037	6.466269387594734e-07	LRP6
cg11398323	0.2599359911976266	0.20401534517841557	-0.34947873600407686	0.0026145416694901944	CCND1
cg11407514	0.05160326160223315	0.058333512945976	0.1768627038055767	0.013846424401277221	FRAT2
cg11439535	0.7242792010268086	0.7523178265875096	0.05479632990164969	0.030664208901463295	CSNK1D
cg11442732	0.19884032687000022	0.5601112239801775	1.4941029584972776	1.6367764509459443e-17	GPC3
cg11475332	0.03426883001555636	0.041379508019055225	0.272019555274239	3.3985724020527925e-07	SDC1
cg11476211	0.024659942721323425	0.03727267705472612	0.5959489934820568	0.0025337000300663577	PRKCE
cg11480800	0.12826261706226724	0.21188490104574606	0.7241800354314246	0.000151948753309826	PYGO1
cg11485451	0.015928256100203368	0.047828805285676984	1.5862914322123873	0.0478123551213679	TCF7
cg11490446	0.05410203645028665	0.0416994287764269	-0.3756552785283645	0.011800059174528196	PSEN1
cg11507178	0.0962247901251348	0.1411217123763198	0.5524594473263518	1.5494805371663735e-09	BCL9L
cg11556521	0.8984947568231517	0.8583887920852814	-0.065878845833585	5.217123207529223e-05	CSNK1D
cg11610350	0.11475016098160848	0.28415788357813343	1.3081965639973134	1.5565946038324907e-06	PRICKLE2
cg11638200	0.024973576610184522	0.041437763276871306	0.730543678733878	0.027306149189483802	PRKCQ
cg11640610	0.012200993936084661	0.01680383534593394	0.46179187500220803	5.360468643698164e-10	ZNRF3
cg11647690	0.12483836501789362	0.15466375255377635	0.3090737543852593	0.05198260344973603	WNT9A
cg11648441	0.9226422861608847	0.8863718219408393	-0.05785939656899019	2.9944362981175485e-06	ROR2
cg11662224	0.029295305320809425	0.038387481437957345	0.3899664235496201	0.002773883386236473	PRKCG
cg11662638	0.11179448673041699	0.13304213977082388	0.25103423555209703	2.303820067520107e-05	PRKCE
cg11688275	0.02480448146311212	0.022227926563220295	-0.1582274190294439	0.5426531737211091	MYC
cg11701621	0.2219289818878174	0.2692293436850848	0.2787375773139844	0.04301319274142685	WNT1
cg11710000	0.04667026077961193	0.06332671812214824	0.4403107856631822	0.07701686921236695	FZD3
cg11753239	0.01629014099245482	0.034148480588908535	1.0678222977502785	0.0858873815926911	WNT10B
cg11769841	0.11390758706910516	0.23243938435237957	1.0289906944340679	2.782279375053735e-29	CSNK1E
cg11781622	0.8973938965079589	0.8609387969335203	-0.059830689896122766	0.001297361465431019	PRKCZ
cg11789444	0.061614572127957755	0.07360828676508412	0.256596597692021	1.5587145903719756e-10	GSK3B
cg11806528	0.09859908564408296	0.14305077030249005	0.5368810933485638	0.002654402399382321	WNT2B
cg11810906	0.023447745765946416	0.02860056265497714	0.2865942985372141	5.3642883241536056e-08	CHD8
cg11837690	0.9233066990173397	0.8888266541405534	-0.05490787317941475	1.2726169518586708e-05	WNT4
cg11837766	0.01603842023910337	0.02048446605528055	0.3529982428139742	1.0252257641317261e-06	ROR1
cg11844358	0.9909760579378228	0.9809778969904565	-0.014629571631832823	0.19651005160400806	NFATC1
cg11845142	0.023384454837865092	0.025392052975253824	0.11882724759447304	0.002131203070654954	AXIN2
cg11858416	0.015351959139884911	0.018897700954253867	0.29978795371382194	6.90932325749368e-09	ZNRF3
cg11874426	0.48523368719093507	0.38566392217884815	-0.3313355205257516	1.3680029757570964e-12	BCL9L
cg11878069	0.013007147711264301	0.05650843523425746	2.119161606769605	0.012863813937737747	SFRP4
cg11916758	0.021408731649093918	0.035189033132036036	0.7169265481445788	5.644029715937354e-17	SKP1
cg11928275	0.13079243404442237	0.2567869452342347	0.9732927716885613	6.744606016948233e-05	NFATC1
cg11931116	0.1676760038787739	0.14998795993224812	-0.16082954441576974	0.05422093666967126	DKK1
cg11931776	0.8919347971019613	0.8606405507509942	-0.05152743174033012	0.03920403623967363	WNT7A
cg11947509	0.027585622124027837	0.03385256709247987	0.29534872256268063	3.099061654826574e-08	FZD7
cg11961999	0.7385208088558877	0.6908426068030434	-0.09628150959463251	1.3025688866537003e-06	PRKCZ
cg11977716	0.8740595728388441	0.7897549645303311	-0.14632651109714795	0.00017404409801364466	NFATC1
cg11993720	0.01310012984944572	0.015693950941460783	0.2606274835925906	1.0256185380783991e-08	SRC
cg12001630	0.9234603236571982	0.8766294024924031	-0.07508290912095487	0.002876820420492981	RAC1
cg12057615	0.023291930173105706	0.02789772562663593	0.26031731171655104	4.5496429538167356e-05	MYC
cg12069553	0.020105004987596754	0.02290781761807406	0.1882853284823538	0.00022816297051451228	RHOA
cg12072393	0.888520646384317	0.8914004351915304	0.004668365018202172	0.6957044575758196	DVL1
cg12074985	0.26184223734580964	0.42950355428844544	0.7139722353592379	3.7156449487836484e-16	FRAT1
cg12116020	0.01568349461201788	0.018645948105755976	0.249615098839554	2.837426522127812e-07	PRKACA
cg12132563	0.03944736896228134	0.043022793211382325	0.1251721139085334	0.15773786147412389	NOTUM
cg12134716	0.017570808884019778	0.02039536216608962	0.2150605173801019	0.0013113117852930915	RHOC
cg12154045	0.5648657574105368	0.692885195818275	0.2947082858927872	1.1273413361498031e-10	APC2
cg12158737	0.04541062610020566	0.14195537804584862	1.6443356740656838	0.0004998098074062671	RUVBL1
cg12177793	0.04479923849260013	0.08723014828809027	0.961352632969783	0.07619015713231446	NFATC4
cg12198729	0.021265523162104817	0.02837296116983472	0.4160003788973073	5.015423728967593e-06	BTRC
cg12215609	0.9906830745172099	0.9836709140118747	-0.010247860092235026	0.29516025080390235	SRC
cg12217778	0.17163865214865676	0.1399074897150781	-0.29490128013342837	0.2709667796558088	PORCN
cg12229666	0.026568875908968097	0.03164945214122849	0.25244333574900185	0.18195187446602287	JUN
cg12255061	0.7333754473763687	0.7275911360427499	-0.011423999666011764	0.7673070843003039	AXIN2
cg12263469	0.8730948481483425	0.7603880745164548	-0.19940248292510138	1.8710748647455927e-05	CCND1
cg12266049	0.9023734883748551	0.9386259838529826	0.056825716694168624	0.03735383702904225	CCND1
cg12271199	0.011818069995784877	0.01697304801512232	0.5222512180999953	5.3574329797179694e-08	JUN
cg12273770	0.026478177164939457	0.034391685453070704	0.37725601435839595	1.1215024958728495e-08	FZD4
cg12289926	0.8675407868280184	0.7978991499593945	-0.12072517729675605	4.120223511709431e-11	LRP5
cg12345778	0.26432758109682314	0.27357162494947407	0.04959163064141415	0.613000514810101	WNT10B
cg12352896	0.9740712249127794	0.9527114035366858	-0.03198800981933707	0.049046531925900604	NFATC1
cg12359809	0.32765836433342804	0.5008541941795835	0.6121983146297125	7.34952106527429e-12	WNT3A
cg12376770	0.012446730694328879	0.015840226905518732	0.3478261533699615	8.561767783565825e-12	SKP1
cg12379948	0.01547364123989475	0.1047782298847648	2.759454359319365	0.0016558638791911418	WNT3
cg12382902	0.015533569833234165	0.025160945632802502	0.6957967250805609	0.1856797577764001	CCND2
cg12391690	0.028347478295866268	0.10063732577946156	1.8278731830284196	0.0008625318185439202	RSPO1
cg12400102	0.023068544151213947	0.02522266514479129	0.12879376677779944	0.005210022584703882	CSNK1G1
cg12400781	0.023535095523095934	0.03281838022898258	0.4796903269427103	0.15054855687847032	APC2
cg12418739	0.8843182915943383	0.8303168778062716	-0.09090370637505983	2.8148140856298815e-06	LRP5
cg12424293	0.9138868513195	0.8558091466179704	-0.09472645760240644	0.00012698157998417155	NFATC1
cg12463346	0.013920287221988362	0.018506263398214415	0.4108246507815959	3.795521171461231e-15	PPP3CA
cg12467960	0.9822657995953492	0.9744440274538327	-0.011534149652488996	0.21918836423088514	LRP5
cg12473285	0.2643036715845212	0.37364787360797064	0.4994828457207873	0.0011131532460893717	SOST
cg12515638	0.13613747137779095	0.17015980240371506	0.32182604467353937	0.0851113288151264	SFRP4
cg12524531	0.8952425272169252	0.814732745084246	-0.1359516781120306	9.014301585193629e-08	NFATC1
cg12561497	0.2652162913330003	0.3798763629879058	0.5183605481019236	8.031536385081473e-08	GPC1
cg12584528	0.7175193991261583	0.6135361145754986	-0.2258695698210868	1.4088648323815526e-06	NOTUM
cg12594569	0.045671693341999796	0.02322787093558351	-0.975443357729169	4.150301377038111e-12	NFATC1
cg12600766	0.14342885074100756	0.13244822206469972	-0.11490677397645735	0.6619924155566799	GPC4
cg12608682	0.018965996389559054	0.02433576335967674	0.35966286307541295	6.842535151596442e-08	BCL9
cg12618251	0.05827379198459342	0.058530013560882374	0.006329420324329529	0.9601528186563598	FZD7
cg12622139	0.010513961234356748	0.015998012172878398	0.6055863339828579	0.07445828828100366	WNT5A
cg12625874	0.05615870982998448	0.06835650501775041	0.2835688436483627	1.957139069811309e-08	DVL1
cg12627700	0.012628395842880719	0.016788377152351243	0.41079139055749453	3.325704677152168e-14	RHOC
cg12638871	0.04217422057719814	0.0511545156959095	0.2785001940952596	6.008989735409747e-08	RUVBL1
cg12647643	0.056506784645271264	0.06327563714267082	0.16322603022160734	0.3203465529287	MAPK10
cg12670756	0.06569789538412975	0.06916232050419495	0.0741391195626797	0.27176303834154736	PRKCI
cg12685995	0.11447020830810031	0.16550915553278045	0.5319388498971624	1.3727460579457825e-07	CTBP2
cg12686317	0.012507559813048894	0.03313402510277787	1.4055131203152553	0.022657561758583578	PYGO1
cg12692199	0.02384846464920341	0.025927680742738126	0.12059677211061932	0.10344041091399941	DVL2
cg12698784	0.0108665065329123	0.01324410135757308	0.2854617532003412	7.118667640031018e-12	GSK3B
cg12711627	0.8202313354588915	0.8145363226031728	-0.010051826021558916	0.5903378461559539	PRKCZ
cg12712415	0.010190684876596013	0.01212454043615764	0.2506790522600042	8.206581478012571e-06	MAP3K7
cg12733004	0.010592674741742612	0.014749904321737893	0.4776386678954859	7.481327392833059e-13	GSK3B
cg12759909	0.30831239370828445	0.27635084961600775	-0.15789183685001928	0.0173473394673702	NFATC1
cg12764620	0.9194331882751777	0.89903395000714	-0.032369146344531675	0.018117808413581325	PRKCZ
cg12777782	0.04183288200089248	0.046427451705757024	0.15034070364450733	8.193213415458824e-05	PRICKLE4
cg12799077	0.04330921455147495	0.08704512085134797	1.0070894244451918	0.0005184324873316606	PRICKLE1
cg12825880	0.027849331159481225	0.03187182761904349	0.1946390699766949	0.0027240253896261345	CCND1
cg12843130	0.4867659402257311	0.3630652794913416	-0.4229992544352341	7.51385280556159e-16	CAMK2B
cg12843872	0.07093970888753767	0.0837188422187039	0.2389589501708431	1.0303707711107348e-05	FZD1
cg12883523	0.20000918675357776	0.44493688016953215	1.1535344194620991	5.2399843739097755e-27	SOX17
cg12884141	0.9752204829409905	0.9385061449039367	-0.05536223658353338	5.4638012509205675e-06	LRP5
cg12913879	0.48981962139011226	0.6146544014885189	0.32752489471509194	1.6345748770722432e-06	TCF7L1
cg12914362	0.05941328714774975	0.07416545060137379	0.31996166460449094	0.005258960810324944	FZD8
cg12918009	0.04816054659362098	0.05187929300469848	0.10730705318923447	0.49932986767522247	LEF1
cg12936639	0.014109221700974091	0.017684528141252397	0.3258493179910386	1.1954333153431595e-10	CSNK1D
cg12964741	0.07448716082528113	0.21660511731270332	1.5400036489267712	5.2242523657209796e-27	NFATC1
cg12982277	0.0877708839372173	0.07589189618441787	-0.20979659534430212	0.0038774754813500002	SDC1
cg12989574	0.10472729916448423	0.20389669802167723	0.961200854785908	1.163280059658351e-05	GPC6
cg12994233	0.03304150712211749	0.0381248111983437	0.20645069916678357	0.00033644305819930683	CCND1
cg13003011	0.13835921819637662	0.1478403083530364	0.09562090407574521	0.31100330159843703	SDC1
cg13046271	0.04728363078258794	0.07601192080038137	0.6848848708985601	0.03441851215332891	TCF7
cg13076329	0.025021052056637898	0.03946349682144414	0.6573763459335369	1.5457705090243705e-10	CAMK2D
cg13077545	0.3314866001012146	0.42578549303553653	0.3611762439584967	0.0036613400281934497	SOST
cg13080151	0.01087079886163336	0.02171586269994349	0.9982913039784608	0.15110875830763199	CCND2
cg13096260	0.032524540646259016	0.047332953960315345	0.5413162792835882	0.027863118333380413	SDC2
cg13108601	0.039041479784389925	0.05281753313817674	0.4360091852601092	6.102154740044911e-06	PRICKLE4
cg13139972	0.062250925210189344	0.14673729264343222	1.2370683876258244	0.0004559482108056472	DKK2
cg13149330	0.013813177891881932	0.014527127689137626	0.07270421322737633	0.12333014745491065	CACYBP
cg13161961	0.022474062871422167	0.032646426053175547	0.538664103121449	0.11591794024986242	WNT16
cg13163919	0.15895709554892273	0.16104829388646372	0.018855960042877984	0.8658512047559446	TLE3
cg13169780	0.05014166995338519	0.04357931458033308	-0.2023665397153039	0.08762755361233579	TP53
cg13173405	0.05060412306103851	0.04796113564929987	-0.07738911579827286	0.4902042051072688	PSEN1
cg13180375	0.12101637946229166	0.1938548817995159	0.6797747383370686	0.0005545026475315467	PPP3CC
cg13207250	0.8772218075349043	0.8453178728555182	-0.05344772387693088	0.007069632770344531	NFATC1
cg13209613	0.08346648846757546	0.06154848400348971	-0.43947375409406	9.09702916522033e-05	WNT3
cg13210467	0.4601643787664763	0.4758795897279158	0.04844727010539555	0.48158443371796267	GPC2
cg13216910	0.07225337894408074	0.07973416181477377	0.14213291704831443	0.00036177456760114586	CTBP1
cg13225368	0.019872273727368526	0.033037246177980935	0.7333364848470539	0.07902067120554189	TBL1X
cg13244804	0.06979595001804832	0.06846793321607822	-0.02771486133125138	0.7939592742768666	MYC
cg13246654	0.013190280353509358	0.01714202779809671	0.3780625528802787	6.340349439332096e-12	CAMK2D
cg13248847	0.13126623791783174	0.15340019735719632	0.22480444062497199	0.00038465476661031224	DVL2
cg13271751	0.12258148490517136	0.13461013140195527	0.13504591189379245	0.34695021607760423	CCND1
cg13298682	0.058789421851297305	0.37545593199155325	2.6750150904102807	4.806138311324663e-10	ZNRF3
cg13303069	0.19149446776114418	0.4213204898257437	1.1376153657595445	1.0766216316198396e-14	TCF7L1
cg13324547	0.05356996493350324	0.06276062580088226	0.22843538614697068	0.018003245797332864	BAMBI
cg13331626	0.057897382652792755	0.1300508667103426	1.1675059786233155	4.887631240485424e-05	FRAT1
cg13368085	0.05161261492741813	0.06115222616466306	0.2446812931849492	0.17319886394304107	APC2
cg13368756	0.020913061248012906	0.16335199458896818	2.965507906938173	1.8782604005266142e-05	CTNND2
cg13387826	0.6830066778460798	0.7928879669207803	0.21521734713872565	6.384807026958422e-15	PRKCZ
cg13389229	0.04917919150819676	0.06157656901202717	0.3243334663877172	8.449685460920181e-08	RHOA
cg13391820	0.05335554623519903	0.1282239498169248	1.264955605255375	4.048803198975728e-05	CCND2
cg13398291	0.11097385133057519	0.19966206642503684	0.8473404871067509	2.178752605151432e-05	SFRP1
cg13404421	0.010612389225717743	0.03533974684581615	1.7355422105540974	0.04916919540772913	CCND2
cg13410446	0.023091760244032516	0.031016814715296187	0.4256723844184981	1.280420784403449e-12	TLE1
cg13428480	0.022125359596504128	0.044611252210417535	1.0117067411880094	0.10031416741126233	VANGL2
cg13448605	0.05344906694341743	0.12430751256986192	1.2176768205732775	1.0035614340086345e-06	RSPO1
cg13458651	0.39340435680022073	0.4975430713870182	0.3388084875227859	1.8205438429983863e-06	WNT7B
cg13469346	0.023082127883547406	0.0378006790314806	0.7116359219367182	4.446942625538685e-07	PRKCD
cg13469874	0.8556280908590642	0.8566910823693265	0.0017912230398894925	0.8841601790736195	CTBP1
cg13474011	0.025949335882705045	0.028551580829926284	0.1378730098440187	0.0020773451791959692	MAPK8
cg13479780	0.01252957057408255	0.01646942689303098	0.39445338267202423	8.841251347740924e-14	CCND3
cg13493559	0.012858923101697969	0.015349526801482511	0.25542435445652545	3.637131116451079e-12	PLCB3
cg13494355	0.9602914903653205	0.9534840970751982	-0.0102635168158266	0.5153380889293107	DVL1
cg13496324	0.12830751218444847	0.12633293778209306	-0.022374809644974483	0.4483602340510472	FZD1
cg13522162	0.022123422906548444	0.027996998079007594	0.3396975307322136	6.405612586687361e-09	CUL1
cg13529291	0.5349016515531947	0.6019826736524237	0.17044830560523702	0.0014526666808418543	WNT11
cg13534424	0.030702957369567296	0.03348710007161172	0.12522782088270287	0.21876727836544316	CAMK2B
cg13536141	0.20294892786210786	0.24311386723325304	0.26051546855583346	0.20586859486866646	GPC4
cg13541429	0.10913262802359634	0.13210868979140492	0.275642869536848	0.039730305364277914	ROR2
cg13543375	0.034993794108095	0.03997739929204904	0.19208552800332243	0.042875068677230795	WNT4
cg13547577	0.013793327457539166	0.016389129140767556	0.24876866695519845	2.496647396805487e-10	PRKCE
cg13570585	0.06587272706622802	0.2899827103076515	2.1382137021019747	1.4259063431374278e-14	PLCB1
cg13575161	0.1414887020168555	0.07370165991001054	-0.9409178401321594	4.875080649753852e-06	CCND2
cg13591058	0.03905072241021219	0.1337748518997579	1.7763857892079844	3.7516844646646765e-05	APC2
cg13591369	0.7230708547311175	0.7322599206990227	0.0182188081296731	0.2620681418924816	PRKCZ
cg13602813	0.1137445504289752	0.14704330971326596	0.3704437183330387	5.0743783510370086e-06	WNT7A
cg13608094	0.8375547915670903	0.8234777877752993	-0.024453836786532936	0.43751347163125787	CCND1
cg13608166	0.7375718723450738	0.7910157705378043	0.10092281914544414	0.018063011646329927	NFATC1
cg13637733	0.0521390077097487	0.054603914805372585	0.06664126198693833	0.43528519218784945	TLE3
cg13639345	0.029299563745681493	0.03051455622403602	0.05861842544353714	0.19167664277838536	CBY1
cg13657659	0.8243905815915911	0.861555652790647	0.0636159687316241	0.010995373681922316	FZD5
cg13678349	0.9093175191714424	0.8550703782706383	-0.08874097971203833	0.0013613342273786622	ROR2
cg13686412	0.8984112665856636	0.8195960976089101	-0.13246290488735607	0.00016985818306304283	NOTUM
cg13691622	0.9092316093023763	0.8702778248887756	-0.06317180396804382	0.00365425062075001	NFATC1
cg13703364	0.012951241070354622	0.01662834908596587	0.3605545877422668	3.3204075957172656e-10	RUVBL1
cg13703859	0.9032651709251732	0.8592057364568828	-0.07214595540319826	0.0021106858777929292	ROR2
cg13710037	0.049548193028506764	0.07901447604160369	0.6732845452303007	0.00642302952810094	GPC1
cg13719885	0.3027530512894296	0.43047757416443033	0.5077965818646278	0.0006809767687445668	RUVBL1
cg13720316	0.2006250676306782	0.21207467985232692	0.08007050546922616	0.14443039189345744	CCND1
cg13728104	0.08695216375233099	0.1027422039332887	0.24073509283487696	0.25042708684064874	TBL1X
cg13730859	0.9774125945785577	0.976544007065437	-0.0012826354272585836	0.9213509420010952	DVL3
cg13749379	0.3190293378731666	0.4312256738362947	0.43475397419217493	2.7252352401349078e-05	SOST
cg13758659	0.02461601473784743	0.030237515278376346	0.2967423806287408	4.7144533292152064e-06	SDC1
cg13781843	0.01934374804640406	0.021624688545225954	0.1608119955130779	0.38040122072678695	MAPK10
cg13801381	0.03810586722888597	0.052669217259626665	0.46694686995569706	0.10133141233379832	CCND2
cg13804196	0.9363794102713987	0.8721845266696142	-0.10245981591630098	6.790804867170306e-05	PRKACG
cg13807509	0.11063835430505317	0.10110187911220668	-0.13004179044486727	0.16839421088366235	FOSL1
cg13828808	0.6685414513737566	0.6241181594748377	-0.09919782481200728	0.0293313980505778	ROR2
cg13830646	0.02336393078300302	0.03289371904878623	0.4935291163897544	7.91286903962041e-06	FOSL1
cg13874466	0.05781852431275833	0.05533752154053713	-0.06327375784955983	0.6237900372723044	WNT5A
cg13880617	0.8961515313455469	0.8566547640652237	-0.06502879144271945	4.561855771475376e-05	NFATC1
cg13885343	0.014119625088147111	0.018717067982684646	0.4066526734142535	0.012003205236986895	TLE4
cg13894813	0.8923879529692507	0.9216014617915623	0.04647196743796292	1.1488375181954084e-08	LRP5
cg13903421	0.3046482369374493	0.5546748129978415	0.8644978249965369	6.0476305304101774e-30	WNT6
cg13908523	0.014398625866792707	0.01694027078725633	0.23452580148050822	0.00028149247772429447	PRKCD
cg13948548	0.024329480355177728	0.029818169131053274	0.2934861706621728	4.785286659242167e-06	MAPK9
cg13962355	0.037516702819464134	0.0453443923097177	0.27339110409766176	6.617884914012583e-07	BTRC
cg13977323	0.017690503334329553	0.02143166735440137	0.2767689975729497	1.698680136034704e-05	WNT5B
cg13998093	0.06528073227018691	0.33744807817002603	2.369936391754892	4.415918985981873e-17	WNT3
cg14024356	0.03249045699713912	0.04026832084258119	0.30962927813206	1.2095052602612746e-05	PYGO2
cg14032529	0.022250365493539415	0.040282441404081194	0.856322089064967	0.022305566061785204	TCF7L2
cg14048698	0.012744031990921313	0.017198547510882595	0.43246493492467125	7.475429970339463e-15	CSNK2B
cg14063488	0.09014074261496963	0.19768424488248545	1.1329466544607154	0.00024108595398460498	SFRP2
cg14070647	0.06377671053208193	0.12357276493744032	0.9542592192044849	0.0004852156261389272	RSPO2
cg14081218	0.06655391266888062	0.14389893331771098	1.1124605088137942	0.00024300077304120516	CTNND2
cg14088589	0.011318069178278692	0.012781029384507033	0.17537617507024125	0.20959911681034027	TLE4
cg14095100	0.13076739471770119	0.24520972311971473	0.9070133193216976	2.3165439136081388e-18	TLE1
cg14105781	0.03676785677155245	0.05772760152852618	0.6508162022521762	0.10504263895993875	TBL1X
cg14117044	0.03656972029504005	0.043919145406011675	0.26420038994386075	0.0015139879908432578	TLE4
cg14117219	0.053530156857914415	0.08576754126509935	0.6800798827774672	0.06562920190243239	ROR2
cg14135551	0.0504777209119327	0.07722660392598543	0.6134511560538766	0.00109786673471761	DAAM2
cg14145355	0.04258932656353888	0.06322797607084653	0.5700711218459721	0.002118767458248675	ROR2
cg14186963	0.04810121986468817	0.06421191253158184	0.41676748782085243	0.10344915291497886	WNT2B
cg14205937	0.15154500417511516	0.15618587696094247	0.04351771121980502	0.443935097206564	WNT7B
cg14215077	0.8828351355034718	0.8445932632934602	-0.06388730798582595	7.569260162793826e-08	SRC
cg14224545	0.013270878557434994	0.017720381983948163	0.41714582020973506	1.8360789264688486e-13	TLE6
cg14239329	0.036931290330443414	0.04365422048714624	0.24127747097771715	4.493000302688803e-07	FZD7
cg14240733	0.01760526441299345	0.021590336285168526	0.2943788193966637	1.782444931598599e-14	TLE4
cg14241138	0.01948675980974428	0.02654583491148362	0.44599129312604174	0.04826403771324125	TLE4
cg14253951	0.04381976560531494	0.05602669782578661	0.35453269635940465	2.34521859043304e-12	MYC
cg14270220	0.029653602433183386	0.07904422038373711	1.4144525988150167	0.014441114898066139	WNT1
cg14277917	0.013985715045681125	0.020585987639882446	0.5577086493494833	3.0827849980447284e-10	DAAM1
cg14289246	0.04623962085658427	0.11933331314385932	1.367795369114791	0.0008143366191530904	SFRP2
cg14330641	0.053600397740265315	0.11220780571576366	1.0658574289439768	0.0022839832415012763	SFRP2
cg14332129	0.045218322878128936	0.04785724520959105	0.0818298695567134	0.1471667252535623	TLE2
cg14347670	0.052429179831849616	0.05969881265153684	0.18733226059980748	0.06577394752335623	CCND3
cg14383716	0.01170210655289641	0.015353330137457086	0.3917833503940298	2.242689045171551e-13	FZD1
cg14400292	0.2552574478118013	0.36320041236000383	0.508812784430858	2.0560297861945035e-06	WNT7B
cg14418633	0.8403120222897931	0.908846554436104	0.11311161201256602	1.8476649820366947e-06	PRKCZ
cg14426347	0.029388223910560566	0.03609804889296315	0.29668268949958443	5.920361285191295e-08	CSNK2B
cg14438174	0.02219855384685935	0.02717733090400975	0.2919380820087981	0.00012128669765550421	DVL2
cg14449845	0.0325075427689556	0.03881708898367645	0.2559174223843797	1.4585457037228166e-06	GSK3B
cg14472315	0.022369501915996483	0.03077136693874912	0.46005539970220877	1.326783192697252e-10	GSK3B
cg14513281	0.017330360040453772	0.022238925860791285	0.35978548064873617	0.08906461487631698	CCND1
cg14538332	0.0747378288318081	0.08973813115665955	0.26388248607608855	0.008225717020900948	SDC2
cg14540150	0.052004456455799215	0.06046551464286287	0.2174773047687234	0.00012376409176576025	CTBP2
cg14556189	0.03708865808951504	0.043525731570998816	0.2308904761712192	0.0006333445268978025	SMAD3
cg14559388	0.02858926019685	0.07287256908985328	1.3499025652705805	0.01841948395128802	APC2
cg14562081	0.04044474506292441	0.05832078211864916	0.5280578000490357	5.19581609118035e-07	TCF7L2
cg14567489	0.01426770467730408	0.018144191427292823	0.34675450704953054	4.9744176317334995e-15	SDC4
cg14586363	0.9803280870530768	0.9782501386455646	-0.003061248152570904	0.09577072757348015	CTBP1
cg14600040	0.16911340544803996	0.15197004115922885	-0.1542040813929968	0.47772799710036706	GPC4
cg14608422	0.031209292819089865	0.035028775934288575	0.16656490749541236	0.021864863608237785	CAMK2G
cg14625631	0.05768897611792942	0.06531779810492813	0.17918049953914958	0.03486560227787614	SDC2
cg14630905	0.01448273278271581	0.05151527361761378	1.8306663824780174	0.0008475139642520489	WNT9B
cg14632281	0.870070393644778	0.8277832229397197	-0.07187911881399493	1.2856940885561976e-06	CAMK2G
cg14633757	0.02065237368913222	0.029041706232977103	0.4918186078562856	4.2090788715089203e-13	CSNK1D
cg14639163	0.21743660361049025	0.42302142253122205	0.960135899449482	6.581788582351434e-39	WNT6
cg14663065	0.02766590762996382	0.03350428144282983	0.27623621159803335	1.6451119732564922e-08	CTNNB1
cg14664030	0.9835226612907307	0.9770739135896609	-0.00949059077068859	1.3255849977749207e-07	CSNK1D
cg14694901	0.014586664419248652	0.019162396862073938	0.39362801174728024	3.8794729628929014e-12	PPP3CB
cg14715383	0.896238096189065	0.8475206689661995	-0.08063349960557098	0.001246420094470215	NFATC1
cg14727059	0.019270586483520945	0.027887097923445802	0.5331973283535817	7.293838253608869e-05	PRKCD
cg14733048	0.05269475844055144	0.12575316295426167	1.2548633183632638	0.0005073941688578964	RSPO2
cg14737332	0.046741242249511115	0.07146778879868311	0.6125970748545387	1.9334350406935934e-06	TCF7L2
cg14772800	0.2529106695696139	0.41242211837960535	0.7054938057346022	2.8976849169537807e-09	RUVBL1
cg14778311	0.053954675158265714	0.09478098672260414	0.812849706032131	0.01510138502564529	GPC6
cg14782437	0.024721734352314267	0.03304938122662057	0.4188433018438499	0.12210577094426883	CCND2
cg14787483	0.05102682235379568	0.047706808911079264	-0.0970606138071654	0.2615369161124267	CBY1
cg14788049	0.10323215262596909	0.11666280747101981	0.17645231619146445	0.033639675628091045	PLCB3
cg14789928	0.026553375069616213	0.027502641591495777	0.05067494760433174	0.33642517634232894	RBX1
cg14805932	0.9120846377572785	0.8600305925551867	-0.08477972733836195	3.701673415600153e-06	GPC1
cg14831946	0.04704173896478668	0.05505524096342552	0.22693851471689733	0.07998053403124562	FZD1
cg14839323	0.18245488704269341	0.12264916666237889	-0.5730023623734541	0.0001340670970899443	GPC2
cg14846293	0.03973219648481504	0.050800099479405586	0.3545227711170435	1.0303368713187528e-11	AXIN2
cg14846368	0.09196106654882531	0.22985757339973847	1.3216450977852519	3.729609875474763e-05	SFRP4
cg14860397	0.05466612820132104	0.06726247017874581	0.2991545636236609	0.19477201864733745	WNT11
cg14862445	0.016958961661580722	0.0255148663947711	0.5892902458700091	0.11477574357181464	CSNK2B
cg14871712	0.05761155871709874	0.06028127334321191	0.06535160045800753	0.41645419222369484	INVS
cg14872731	0.03680233244316033	0.03676762753782537	-0.0013611152853163647	0.9843838706852982	CCND1
cg14878988	0.15535761240854903	0.30361373859297	0.9666441403340181	5.5381513732306106e-08	GPC1
cg14903685	0.015049259007117484	0.023822428702713398	0.6626280502713069	0.05040807764211118	TLE3
cg14907738	0.20481878578809437	0.17106332442287023	-0.25981756151690066	3.551393685945097e-06	APC2
cg14914982	0.034684562412664516	0.04193022681894014	0.27369695100468144	0.07281236912897472	CCND2
cg14934978	0.01338950686174296	0.01859316843543522	0.47366981193135765	5.462131681900359e-16	FZD3
cg14935343	0.05703984675547436	0.06461183603562326	0.17982836600939545	0.00034613167957357483	CCND3
cg14943749	0.09017587094898462	0.09760952431259676	0.11428047444463829	0.0931100292650714	GPC1
cg14955300	0.011435853523468521	0.015840784637043345	0.47007975139729846	0.24201182046560143	NOTUM
cg14962120	0.018657995951495327	0.032825086014672655	0.8150047563874446	1.2464456764964193e-08	CSNK1E
cg14966992	0.04567481454581878	0.054073935481117025	0.2435344879880642	9.676742504039466e-06	RUVBL1
cg14972967	0.017096703921012382	0.020497041740756058	0.26169749184245616	2.504262142017187e-08	GPC1
cg15001381	0.06436881128297973	0.120233603724659	0.9014064353111176	1.951634872167942e-06	AXIN1
cg15008401	0.04465306953424643	0.05672558731098476	0.34524028871483553	6.214149850371367e-09	PPP3CA
cg15043720	0.03888382140585316	0.04665847446822398	0.26296912774616243	0.013604345320908862	TLE2
cg15051960	0.09537658750879997	0.07786566363330763	-0.292647880982694	0.01200680880964753	WNT5A
cg15093402	0.03262437667075213	0.04194668664361347	0.3626065196457969	1.6692079754214763e-08	BCL9
cg15096815	0.026964429994594037	0.034665101199458495	0.3624264354510672	8.971140382647615e-10	JUN
cg15138382	0.969282289563701	0.9212753244070913	-0.07328451890633932	0.0012290980747449605	NFATC1
cg15140703	0.07395637363709551	0.27482986629392836	1.893792402388157	5.2088123570324806e-09	GPC2
cg15144453	0.22015180239278828	0.3361726966940469	0.6107039006566186	1.573874879372297e-08	GPC1
cg15156614	0.026373476707923116	0.030565322770416153	0.21280803372620505	0.007803137473895847	JUN
cg15166332	0.028130969049124054	0.04587990882943271	0.7057032733613489	0.005756673197369729	FZD8
cg15186181	0.05239387156497316	0.3856658369171605	2.8798813778948382	1.2120651511623867e-19	SOX17
cg15197499	0.05416034910352785	0.08920782096870597	0.7199331605097898	0.008388767739671118	TBL1Y
cg15206330	0.0306206333078414	0.03711052186559204	0.277324167507563	2.969403159237842e-06	TP53
cg15233880	0.22439829311144965	0.18886963034603008	-0.24867096264697966	0.05001737985610299	CCND1
cg15237742	0.22702852750062041	0.4674163962557466	1.0418347503344556	7.684569152580336e-21	WNT3
cg15249639	0.036380390514879735	0.06315982273382117	0.7958460928252208	0.04049381342706795	CCND2
cg15262317	0.33812619739146316	0.45873624475995467	0.4401031013863433	3.958846830843662e-06	FZD5
cg15264083	0.012671699634878929	0.017535997404181616	0.4687094460078015	0.0870321190889089	CCND2
cg15310857	0.2344046619758404	0.42039146758750096	0.8427321249522421	4.985067405657332e-09	PRICKLE2
cg15328326	0.025455020682227374	0.04043880908534991	0.6677902729996491	0.0016194930394185139	WNT7A
cg15330584	0.05570843070368158	0.08107271347131692	0.5413207541936809	2.6804758024883116e-06	CCND1
cg15339720	0.15214646196707077	0.13458846657718224	-0.17690600068141596	0.0710329070285874	SDC1
cg15340874	0.013408667271601962	0.016241601608102826	0.2765280553061974	1.1100649196995018e-09	CACYBP
cg15346168	0.018522700886907672	0.02534608345204124	0.4524683547053885	0.29478288755425286	NFATC4
cg15348972	0.044453135874917046	0.04591466079107101	0.04666969201986286	0.7393445444531892	CCND2
cg15361065	0.011689846289843956	0.016403172668010016	0.4887189249963767	0.16116721104197962	WNT5A
cg15377283	0.21030079516813607	0.5889170167975015	1.4856100558466083	7.662042638658996e-37	SOX17
cg15385197	0.9752598683796597	0.9699882043917154	-0.007819488133935355	0.057505545959801146	LRP5
cg15409004	0.030566236882262666	0.06430791365063836	1.0730573368489595	3.56801302527851e-06	CTBP2
cg15421087	0.061772714528356525	0.07369718634209678	0.25463981064647206	0.2541650395369902	CTNNB1
cg15432938	0.04950309142887764	0.051479389039456376	0.05647630849811794	0.4691818299551428	FRAT1
cg15485440	0.05240985197921707	0.05432149664649941	0.05168519436144585	0.33410358389301986	CSNK2B
cg15500320	0.013862856274578075	0.016765528617230636	0.27427343399342885	1.5746754029240425e-11	JUN
cg15502607	0.8085103051781879	0.7870878129341803	-0.03874156053765318	0.015169328304482432	PRKCZ
cg15507817	0.043220124819555804	0.04664773237896353	0.1101037123621244	0.1299807069620681	WNT7B
cg15508020	0.0678183729712927	0.07739068524580485	0.190483760710809	0.003329566959456844	CSNK2A2
cg15517343	0.9593472172360432	0.9137540720892765	-0.07024713506185094	0.008415288107446671	NFATC1
cg15540553	0.021020996488469636	0.03605117884534709	0.7782153741717136	3.844402909353344e-06	PLCB3
cg15543566	0.06101548339734394	0.05440043232973228	-0.16555727311783133	0.2625087073908382	MAPK10
cg15560586	0.014896600278733144	0.01888079869334881	0.34193668017221396	0.0038196088724247908	CSNK1G1
cg15585318	0.07029296257235855	0.12758069369358285	0.8599578627593415	0.016173001607789127	WNT5A
cg15586393	0.3997158823716754	0.5490642453330172	0.458000068920676	1.769123777009733e-08	CTBP1
cg15618137	0.07840712739656372	0.0852347901542721	0.1204576085429057	0.1428962338915139	WNT7B
cg15643428	0.9482475740158985	0.9430800570686523	-0.007883530597214335	0.7667765442590934	NFATC1
cg15644404	0.9505165845241488	0.9225310781396778	-0.0431142857353551	0.1277607281483521	NFATC1
cg15647515	0.06482924635218607	0.10617331847206692	0.711704553450098	0.0038512397782259917	WNT2
cg15664899	0.03390614849011183	0.044549748328740126	0.39387036843092177	0.009736718600001765	TCF7
cg15676226	0.0157132954866614	0.02016261372134848	0.35969688747497686	0.005187486091288587	CTBP2
cg15680707	0.028969947888609404	0.03774690721269923	0.38180135279527494	2.6921034299828496e-07	SENP2
cg15684811	0.03665223394444756	0.04965317145920275	0.43798473591908377	0.0009694115146859382	JUN
cg15694989	0.053221212436828196	0.058179578797306813	0.1285114749076576	0.1506025805087059	FOSL1
cg15702661	0.7000449385401466	0.711884627259622	0.024195910319461406	0.4451857578990033	NFATC1
cg15704369	0.03932688087084514	0.04557347740266218	0.21267869054134228	0.00041711495158216957	PRKACB
cg15709766	0.5727233872930333	0.7122089737986868	0.3144620962491499	3.7386220133549566e-13	APC2
cg15714846	0.35725243467245815	0.5401168590805369	0.5963277376265808	6.409820524058291e-08	FZD5
cg15729095	0.01847396591789941	0.023691685156520436	0.3588872074823887	7.037201846447473e-10	PPARD
cg15750611	0.9335777290220616	0.9085834905876466	-0.03915105407305669	0.014962062006908836	LRP5
cg15757271	0.02949534546479913	0.03410572565448756	0.20952665174321655	0.24830940682425803	WNT5A
cg15775872	0.018701294478873948	0.028419165892689644	0.6037260768472128	0.08095575295234306	NFATC2
cg15784814	0.8845892719987257	0.8532461004620459	-0.05204582994310152	0.046030786718860045	NFATC1
cg15798890	0.8653523248800018	0.8215182427163995	-0.07499502794891152	0.013216887660931764	NFATC1
cg15801573	0.11118977548217941	0.08345359031334378	-0.41397810713885297	9.248859849809361e-09	MYC
cg15814923	0.014664589019207322	0.017991614569807822	0.29498802046410166	1.0691536046492184e-11	PRKACA
cg15838288	0.04217988235563087	0.13629370890393616	1.6920919948085154	0.0004826195967939854	WNT3A
cg15839448	0.02583243304876435	0.11401744614867167	2.1419991559648284	3.58308869888461e-05	SFRP1
cg15841434	0.1945249347194166	0.18264077054316502	-0.09094624424756183	0.7070897696354326	PORCN
cg15844381	0.021187180215197905	0.024090895265674102	0.18529641463374294	6.5220232292149345e-06	PRKACA
cg15852446	0.3659515483393941	0.39951593322253254	0.12660039127377115	0.022411109424551143	PLCB2
cg15866977	0.01841967535112207	0.08581601947762187	2.219999350142532	0.004634848211552345	NOTUM
cg15916804	0.036303819922003884	0.044585128157191005	0.29644120620623443	1.0474141747460701e-07	PPP3CB
cg15918649	0.03343879802016273	0.037877430308370694	0.17981546867223863	0.010730827851652787	CSNK2B
cg15928093	0.028968326979195165	0.10052499004452303	1.7950059217492766	7.085313303826655e-05	FZD10
cg15954335	0.02219709275867942	0.026082697829743783	0.23272236710788555	0.007110378189039243	CCND1
cg15968297	0.9879132088716415	0.9732620014074436	-0.021556072582068188	0.01774071803478406	CTBP1
cg15991700	0.013781365761613155	0.019355591015647475	0.4900314912851863	1.8628058278150765e-20	MAPK9
cg15993083	0.06499827733271998	0.05151589206327291	-0.3353839266326	0.1918173582883164	CCND2
cg15995771	0.014542560520276103	0.020168957984899833	0.4718552419528354	1.9560837139104916e-14	JUN
cg16013485	0.00884869696046391	0.011039057367040571	0.31908005675058254	5.168119969508531e-11	PRICKLE4
cg16024933	0.03518207514035629	0.04858203300992362	0.4655822839869227	8.304909431488968e-15	TBL1XR1
cg16028555	0.42418828812133064	0.5252030134273417	0.3081704054513921	2.1684740054156354e-06	WNT11
cg16041660	0.010535353177005234	0.01841333910025231	0.805512592234958	0.055416148410269685	PRICKLE1
cg16048517	0.01380814111716123	0.13341949814276102	3.272378500785547	3.406415321262254e-05	CTNND2
cg16049468	0.9836697867216424	0.928226727015687	-0.08369685242708912	0.0016151789580645442	WNT5A
cg16071091	0.8493700913464218	0.7924475482614955	-0.10007786123379786	0.001331307540577371	NFATC1
cg16087447	0.02388866767957376	0.061368666244335714	1.3611758350588805	9.698240448249244e-05	PRICKLE1
cg16093752	0.016689005339658395	0.024291361564195167	0.5415453842630192	0.28114490881135756	RAC3
cg16100135	0.050708966495650314	0.05756428388474995	0.18293308920678863	0.049823840890550204	MYC
cg16102063	0.0794079544894103	0.13858955499095685	0.8034630926855904	1.0197963089328016e-07	PPP3CC
cg16104283	0.02408711525060549	0.03487532806371763	0.5339451659029364	0.03173883409358282	SDC3
cg16133943	0.8687794689529721	0.8231021027751123	-0.07791860695415627	6.281787719369104e-07	LRP5
cg16139749	0.2851835503769741	0.16942167870375194	-0.7512722788082533	1.1276560461001457e-31	WNT2B
cg16155498	0.023618213264896572	0.025884711956676895	0.1322004361469756	0.04309719880148911	SDC4
cg16182267	0.7639984411420402	0.5886731529437049	-0.376102861066369	7.934875384483021e-17	NFATC1
cg16208433	0.0559486813841397	0.051852902455560526	-0.10967938386138609	0.20195377145959928	NKD1
cg16211328	0.014755778501277452	0.017232518819353875	0.223853552821761	0.037617664129484064	CSNK1E
cg16216305	0.014124277181276016	0.01683614218027262	0.25338455972608115	5.764323818838003e-09	RUVBL1
cg16235062	0.012616920521100977	0.01485466335136431	0.23555608296456107	1.0868683151159567e-09	GPC1
cg16246200	0.990122068023655	0.8965986577515828	-0.14314406040566457	7.166356337625255e-06	NFATC1
cg16253132	0.02515808235556555	0.0350502698961492	0.47840359468238136	1.3819532669535246e-06	RHOC
cg16253249	0.8506004990753938	0.8038487006312457	-0.08155771669049078	1.7950334051633456e-06	NFATC1
cg16256065	0.9800224294909873	0.9773734441805167	-0.0039048619191625173	0.46634789990073267	LRP5
cg16256504	0.05608045586245694	0.06764479848979849	0.27048092654802913	0.00018630970546998	WNT6
cg16264813	0.014590776788942428	0.018549462203627746	0.3463206680217476	1.6341219827688437e-15	DVL2
cg16271424	0.1924908113185074	0.3525131601969608	0.8728875385174858	7.557188158782398e-07	FRAT1
cg16294486	0.04227637969691928	0.044156973165894675	0.06278944488595561	0.33844128012283525	CSNK2B
cg16310717	0.13664535034978162	0.11577989966292991	-0.23905155849987583	0.000608520704219664	CCND2
cg16320413	0.01414926007145996	0.017877905878645683	0.337451146903236	3.298604647025775e-09	SENP2
cg16321116	0.16404042902521315	0.16894208424473614	0.0424773328785371	0.16660613539691432	DAAM1
cg16352624	0.029952333980209783	0.03621424191103615	0.2738887482989479	1.6879010077260924e-09	AXIN2
cg16371477	0.9086637752409136	0.8438603862202965	-0.10674223579444803	0.013419825497536843	NFATC4
cg16374471	0.01571353488483344	0.020240656105105184	0.36524829316905216	1.774229883388859e-11	PRKACB
cg16399632	0.3432186716475945	0.4897490360749095	0.5129146130779161	2.266763075979823e-05	CTBP1
cg16403102	0.06132700377622038	0.07874426068086342	0.36065230805698684	0.020528657134395268	WNT5B
cg16423505	0.014179935099427911	0.06961495569621752	2.2955463506031886	0.006989598942225258	GPC5
cg16428322	0.9458929588263816	0.9103937511269897	-0.05518627631202396	2.625125742087919e-05	VANGL2
cg16440629	0.032169746638373166	0.09759296398488013	1.601072565997098	0.005064366537091827	WNT3
cg16452086	0.017433842070815657	0.037224540205688196	1.09436348317891	0.01577416065028602	NFATC1
cg16481008	0.03949425722816985	0.04509094200079829	0.19119476034922514	0.00010140305149648751	APC
cg16483867	0.05393490241564513	0.3318595774438733	2.621281832149255	1.1352017872522415e-09	ZNRF3
cg16498194	0.2291420366272495	0.3386438546966809	0.5635266670868606	1.3528187607283275e-05	FZD10
cg16501237	0.2985109288454907	0.5014673127507123	0.7483719131438585	4.1642217356085757e-19	FRAT1
cg16536399	0.9833051769812929	0.9186223777623931	-0.09816731029919644	0.003742180555888038	NFATC1
cg16541852	0.05931250982940996	0.02474976725170073	-1.2609214631554784	4.0637476549102516e-60	WNT10A
cg16560077	0.973735802525372	0.9450514059276365	-0.04313758158583735	1.115605337727461e-05	CREBBP
cg16570890	0.011554868396688019	0.0154537343622465	0.4194546760344946	1.4326767712508853e-14	CSNK2A2
cg16573542	0.042084862327819175	0.053478441200766245	0.3456560162523371	0.023204203343285934	SIAH1
cg16584595	0.025033416737350277	0.028635326491225074	0.19394083905993514	0.2351568036779028	WNT11
cg16592150	0.011726526069072506	0.013728991699343782	0.22744998857639848	7.015507966173647e-08	MAP3K7
cg16594957	0.8745405597195266	0.8805605210549395	0.009896868640993473	0.4304159537872593	CREBBP
cg16608617	0.04462374622281363	0.04985644658958771	0.15996842669172953	0.005798667368526709	FZD7
cg16613938	0.45824103722760784	0.4313514777040259	-0.08724276495130331	0.42572907023218387	APC2
cg16638385	0.1982651692444288	0.3801774388784799	0.9392416691420992	9.247488912417645e-07	SOST
cg16645344	0.04107164725257107	0.07015907214970792	0.7724868579707314	0.007086595685159714	LGR5
cg16645584	0.016099225204456048	0.028480753176588203	0.8229960405448585	0.011746665190380956	JUN
cg16653138	0.7099027081438215	0.8357693582405512	0.23548354875287195	1.6886646063505615e-14	PRKCZ
cg16672449	0.04050235923936122	0.05296673807375141	0.3870807172131754	9.559276836596747e-11	RUVBL1
cg16673702	0.06992046889589726	0.08244477372987973	0.2377131826698844	0.01080858759693709	SDC2
cg16677019	0.5216363086908407	0.6311489942471454	0.27493632753353936	8.382251688835239e-10	WNT3
cg16688437	0.11477373290662417	0.2181049524654888	0.9262300244445546	0.0001520035908796304	FZD5
cg16697024	0.9710220471415454	0.9395980183376356	-0.04746038190248429	0.00048059919769686827	CTBP2
cg16743781	0.01266444286613663	0.016439594406034968	0.37639109417089056	7.171577654848793e-14	RHOC
cg16750777	0.5322735781770592	0.6187108882166176	0.21709746975169542	5.434933607241624e-05	NKD1
cg16754766	0.036397827313203235	0.04618064927531616	0.34343612223367054	5.468157627566468e-07	PRICKLE1
cg16771716	0.03425716433065874	0.03890658194055672	0.18360850489820035	0.33482070560805033	FOSL1
cg16774013	0.10813463290366383	0.09863820171161398	-0.13261025426249184	0.06210892944999405	NFATC1
cg16792800	0.12420265873115997	0.2563486723664441	1.0454113692269515	2.518556623525267e-06	GPC6
cg16830930	0.31494203970006185	0.5759563830822256	0.8708732142317597	3.15629050750572e-36	SOX17
cg16844403	0.01751373243540571	0.03219537977213937	0.8783670917142569	0.13535651167987134	WNT1
cg16848717	0.6105943337266224	0.6672042116781141	0.12791419422279143	0.009291958980928265	NFATC1
cg16872172	0.025866537984510413	0.029754279217266498	0.20201019513264318	0.001493907095631867	RHOA
cg16876876	0.026770734049947262	0.04263380898566393	0.6713412561555083	4.6270091261516025e-08	GPC2
cg16880597	0.045178908626696206	0.04527258282916188	0.002988195186088756	0.9640609172076142	LRP6
cg16887890	0.021885628848046717	0.029250845147339003	0.41849447114326854	0.25024965987795234	WNT10A
cg16890681	0.031200867297981397	0.03766150092037647	0.27150436410781126	1.118905788273614e-06	PPP3R1
cg16900964	0.4209742491735922	0.5034040007036531	0.25798469516557443	5.598947826328134e-06	NFATC1
cg16904899	0.9852970471089567	0.8785005426250312	-0.16551555614197483	9.880411814132207e-05	WNT7A
cg16935295	0.019992736941332263	0.031304982454500224	0.6469163067224821	0.03627335436019171	SDC2
cg16951854	0.03213260226732132	0.03369605316960503	0.06854179535103501	0.28332093441075323	RHOA
cg16969182	0.007714403779659088	0.009822770568189334	0.34857534220878555	5.552088609719934e-08	CCND1
cg16973520	0.13509048497610304	0.08479562261529655	-0.671864366898686	1.3795522107741027e-48	WNT10A
cg16980426	0.9172659078311997	0.9050307838626314	-0.019373154769461238	0.08918292514722403	LRP5
cg16988129	0.028822114731867386	0.03320939385228993	0.20441519798324964	1.4499896767915866e-05	CCND3
cg16994506	0.013297566395772101	0.029503668667679714	1.1497321187431575	0.038905715681832015	CCND2
cg17035091	0.014306563653255867	0.023632758044077714	0.7241108204412627	0.18249715168177802	CAMK2B
cg17035892	0.024577794502429046	0.018596561058706662	-0.40231960296925257	0.09582266376985046	CSNK1E
cg17049621	0.19042606923274205	0.3501156796688314	0.8786006768425398	3.242542055973145e-30	FZD2
cg17073733	0.13318700056543684	0.15161026959924576	0.18691420231691436	0.11047070935653583	WNT1
cg17076921	0.04601402641905676	0.05581380897486709	0.27854840168239825	8.819919034463425e-06	CAMK2G
cg17080181	0.011236827232067354	0.013596675987700101	0.2750192537086054	4.867734080667666e-11	SDC1
cg17102627	0.8055394967131482	0.7492664776566804	-0.10447642156536563	0.004224727149535934	NFATC1
cg17119568	0.06528528239563855	0.07140103305464697	0.12918715371256886	0.004541589872500365	PRKACA
cg17124278	0.010356657675413833	0.013215456078299959	0.35166772640725996	1.5233519673223906e-13	CSNK2B
cg17125623	0.05734091439505788	0.08094597650428347	0.4973944608954519	3.5533841297610705e-05	NFATC3
cg17147728	0.019264091783096633	0.025571437746500197	0.40861910706353377	0.007028722909936765	PYGO1
cg17155859	0.8799352244843333	0.8218018852726088	-0.09860668500942245	1.852828728887591e-13	PLCB3
cg17178966	0.022414748093063624	0.034125041098575636	0.606382497717416	1.8761974080790084e-05	LRP6
cg17179568	0.08175615506038557	0.11606575479197721	0.50554311376827	0.0010228456333953955	WNT7B
cg17180977	0.03645189288773135	0.04049414869588244	0.15171972388649607	0.007330296259151864	WNT9A
cg17223593	0.12759407832555925	0.1146595568261698	-0.1542047668441126	0.6223719414706343	GPC4
cg17234415	0.02520994115687039	0.030972043543504187	0.29697382477657225	7.192655081487835e-10	GPC1
cg17235610	0.03253091716726497	0.04063973793427723	0.3210796010289258	7.73777075737487e-06	TLE4
cg17237111	0.08373129315710479	0.11388055599127372	0.44368263019983706	1.3592627217138102e-05	CAMK2D
cg17244462	0.01838591823186789	0.020535096362565952	0.15949048769380952	0.1321709261413887	CAMK2D
cg17246714	0.056394148097562935	0.09075282496844045	0.6863970872960548	2.705733358873876e-05	WNT5A
cg17249210	0.038417387649622894	0.04632117495221585	0.26991242796026116	0.00048197872776924633	BTRC
cg17260383	0.04048210125454609	0.053715164781788394	0.4080452689664903	6.189722476229737e-06	PPP3CC
cg17270843	0.08923102200990411	0.1912897690516604	1.1001424455378028	3.92161592410388e-18	FRAT1
cg17282161	0.012599105298159542	0.015763183227199544	0.3232376158853658	1.938912672214342e-14	SDC4
cg17296482	0.05515854792003197	0.08305670315790933	0.5905121291589125	0.06626995903896232	CCND2
cg17304786	0.01706632363002458	0.019889637958739305	0.22086470441883427	7.102917454408417e-07	CSNK2B
cg17318344	0.06454491328346064	0.060766904428385095	-0.08701760237320824	0.09572638217649465	VANGL1
cg17318529	0.12281097754669401	0.4793138528982446	1.9645311138414354	2.628357534841718e-29	WNT3A
cg17332708	0.8728020541467513	0.8744892961209948	0.002786228393138975	0.8367729798101229	CTBP1
cg17338133	0.9847376548261073	0.9791230805640985	-0.008249200534058124	0.4338874027562746	DVL3
cg17339147	0.11688396928209895	0.19984248652534273	0.7737862559902968	2.5380181891746896e-07	WNT2
cg17339258	0.016627390760148547	0.019828718968175986	0.25402968281707644	2.3856862013623215e-05	DAAM1
cg17349081	0.04912496032367511	0.05381007254133705	0.13142000952770705	0.4694800963850442	TLE4
cg17356328	0.012477975652895847	0.013805880869935444	0.1458990409748511	0.007268410500914204	WNT5B
cg17367832	0.2872081809924251	0.4608669356506508	0.6822534227016341	2.115855478642571e-11	GPC1
cg17400609	0.9861074362686738	0.9803628729847377	-0.00842898720393899	0.16580359175208145	LRP5
cg17415581	0.01527494728472296	0.01797537963424791	0.23485483906592255	9.49089049103185e-10	CSNK1D
cg17426766	0.6372796106427189	0.6427318177577266	0.012290389857075448	0.7765511949706092	PRKCZ
cg17435831	0.5988244736306454	0.6355464307062569	0.08586434235969806	0.019176412350886653	PRKCZ
cg17461511	0.02101365209666802	0.0247892150748048	0.2383856717041331	1.948933912122868e-06	TP53
cg17461735	0.062155022997670895	0.07660394138388761	0.3015476368279462	0.20243421125742636	TLE4
cg17484733	0.3656936935126007	0.5386344566432638	0.5586707752965445	1.4978127906100337e-10	TCF7L1
cg17487170	0.09663481476869158	0.1893639044514922	0.9705464083786924	2.0743164778359615e-06	TCF7
cg17498662	0.03497005698457581	0.035065217558334257	0.0039205321384898914	0.959848356936163	PRICKLE4
cg17499041	0.07341288879079773	0.07664845449785032	0.06222332919635249	0.3320225029105781	PPARD
cg17505251	0.02609117291526836	0.028952962723585343	0.1501491838758375	0.0021352714854163853	MYC
cg17510056	0.044758370809275576	0.08999787362277001	1.0077333917088858	0.06744109078967686	PLCB1
cg17537177	0.09094758226475122	0.15747651058781265	0.7920294591538074	1.63147416579635e-06	FZD10
cg17547226	0.9289794449019358	0.6372041642749192	-0.5438909798798586	3.1542270265588046e-20	PRICKLE3
cg17553300	0.9214209905156239	0.9252363609649265	0.005961499954820065	0.7402134600089235	WNT5A
cg17560006	0.04388662551463721	0.047508111693118735	0.11439252079300823	0.05400709463118515	RYK
cg17582391	0.02188707783879589	0.038269842673425467	0.806128618116276	3.4778685542401966e-07	GSK3B
cg17583449	0.04366378854998319	0.08242882008897108	0.9167115306167661	0.015008542265591788	WNT11
cg17613214	0.9710981486038041	0.8402848329896545	-0.20873867182854647	0.00013200785905700222	WNT7A
cg17642145	0.015702407751449418	0.020182937432658903	0.362150366315564	6.39016155284526e-15	PPP3CC
cg17651317	0.06498086104118987	0.06814968412719663	0.06869210967770092	0.42574963912505426	LRP5
cg17726978	0.01619024188919856	0.020835957285016454	0.36395084430362795	1.5895062652741876e-14	TLE2
cg17733746	0.015873604653472883	0.019978807375732308	0.33184068537546596	3.8701566852917555e-06	LRP6
cg17765294	0.043982365437285516	0.054661588959805475	0.31360220165473596	1.5831723252793236e-07	CSNK2B
cg17787710	0.1278350995307024	0.1702653961996301	0.41350124968999163	0.004420499291127028	RAC3
cg17804302	0.07119538563452252	0.08775786224639467	0.30174464332232026	7.718266217753421e-06	NKD1
cg17816908	0.06412780884087078	0.13465990922262489	1.0702983791645813	0.0002923454355879917	SFRP1
cg17820890	0.01874840663299812	0.04162384538839445	1.1506422627624715	0.03103659124876404	SFRP5
cg17825384	0.018594929698452903	0.025112741071434547	0.4335102146857804	0.00019976520207951685	SDC3
cg17831791	0.7510333242727464	0.7363995437067843	-0.028388190559034424	0.5487470504494829	CTBP2
cg17838127	0.030541670901449314	0.038881968915661064	0.348322283811771	8.582796725147763e-06	PPP3CC
cg17841803	0.10852091237747413	0.17884147500014974	0.7207082676294815	0.00012039155452854158	PYGO1
cg17851496	0.3569200617510499	0.34927280796249194	-0.031246666073145073	0.6380091045754286	WNT7B
cg17870408	0.020711621954574162	0.037033976786644295	0.838408940124671	0.08316246323854622	RSPO4
cg17873420	0.012654995275469422	0.015868006497554	0.32641392450102735	5.003604312511553e-16	DVL1
cg17886028	0.01598860395456429	0.026212923298124	0.7132342784445825	0.14536392137520496	CCND2
cg17900356	0.029544816931244736	0.09234914251622493	1.644193505944518	0.0019201161154615318	PRKCD
cg17921248	0.03984323671975959	0.046083820544100706	0.20992547580476276	0.0004135711635257291	PRKCA
cg17933911	0.021837344417013387	0.025778831987173526	0.23938947361488327	0.14669528900658005	JUN
cg17938607	0.9399906332963957	0.8914029117502603	-0.07656870737741502	0.000531174512812386	NFATC1
cg17959324	0.02481328674325391	0.027754533143088622	0.1616105800026624	0.12331158907794419	GSK3A
cg17963935	0.02579765824414112	0.029578972074516416	0.1973318044786812	0.0009221558923940137	ROCK2
cg17966020	0.0490471782584869	0.05421280213875705	0.14446343963853278	0.03750629112180415	WNT8B
cg17972631	0.027113872919428128	0.03386702418154396	0.3208500250048641	3.488931655457973e-05	CTNNBIP1
cg17973407	0.026997950273100178	0.0353211775821083	0.3876835624264076	0.004778099328592494	CTNNBIP1
cg18001524	0.18166631374616418	0.29011040316673886	0.6753111040828076	7.03442497173537e-08	WNT11
cg18004316	0.009063087223562262	0.01224956888756848	0.434656501253069	4.712925343306204e-14	FZD5
cg18024631	0.8885846561499455	0.8529243818524114	-0.059091388007683904	0.002917976603699761	DVL1
cg18044572	0.26078935061916375	0.5013011600351281	0.9427926145342954	3.539515531248645e-13	CAMK2B
cg18044763	0.017483427883648414	0.020273004655847943	0.2135718518522891	3.596447015458706e-05	RUVBL1
cg18058689	0.05440426443250736	0.20210170101291522	1.8932898189247094	7.461940389185185e-07	GPC6
cg18092314	0.03315203722380788	0.04638309643235276	0.4845016062844227	0.028514036792918293	ROR1
cg18092363	0.981955780985246	0.9342590817211006	-0.0718353763875362	0.00047733282151695333	NFATC1
cg18097224	0.015243124337081661	0.04262662322101482	1.48359613500471	0.057934613544748596	TCF7
cg18167088	0.9474610410113092	0.9190499555800175	-0.04392333950373163	0.0054408103754966615	CTBP2
cg18169385	0.04131901964111552	0.04810491109042681	0.21937816365727628	4.080859094910702e-05	PRICKLE1
cg18188585	0.010969580369730222	0.013381094868980785	0.28668782716616165	1.9279121913556087e-09	PYGO2
cg18197146	0.045578302060841756	0.06106765111438986	0.4220611743629877	7.655162682596053e-07	PRICKLE4
cg18204079	0.01909894514006706	0.028116573927743495	0.5579278507431636	1.3809513647298507e-05	PRKCE
cg18209212	0.02870312222789393	0.053003319399665134	0.8848750362093515	0.04458919899462097	FZD10
cg18234145	0.02416201965641202	0.04169679297067143	0.7871953740119214	0.0010552579235967288	LGR5
cg18256429	0.08409836696972503	0.10771497610873662	0.35706915688471075	5.76081947236814e-05	CSNK2B
cg18269141	0.5654128488308602	0.5443315405722002	-0.054819034793273866	0.4909367007444507	PRKCZ
cg18311066	0.01750109193969722	0.02172116839812445	0.31165677044163215	2.5215155954497006e-09	TP53
cg18315896	0.04863766884456563	0.04707619525802554	-0.047076358359772155	0.2852933151064019	APC
cg18333807	0.031052433347024323	0.03227913504086415	0.05589559424612641	0.42269278924630393	GSK3A
cg18337337	0.08718991389908817	0.07574339991569452	-0.20304107281931094	0.17362625590638586	MAPK10
cg18338288	0.8444749163532538	0.8161972291939965	-0.049136757957240915	0.014215342525520378	WNT7B
cg18350895	0.06691983232685751	0.08938602938876557	0.4176155320654371	0.004832874294089402	PRKD1
cg18375707	0.7444272602116004	0.6455903666310997	-0.20551183529910963	1.7004123281350948e-09	PLCB3
cg18386163	0.017906937189794546	0.02345069460758783	0.3891120566316863	6.500486156222425e-05	WNT8B
cg18392085	0.010735605406455745	0.01959422741929239	0.8680251395317394	0.02300096730981873	AXIN2
cg18398058	0.027918935554862155	0.0348944693516342	0.32175445455737933	0.18982122011102417	VANGL2
cg18406718	0.011388934544932014	0.013700566079369564	0.26660271695207294	0.02933483664268838	PPP3CA
cg18411891	0.012894605339924177	0.018433486509859886	0.5155613503272548	2.612362641924595e-06	FZD4
cg18463920	0.058509773705667116	0.08314584764529898	0.5069665778821095	0.005954612146841383	TLE2
cg18472228	0.04174258893887774	0.0516786291253186	0.30804771887433285	4.297181661980546e-06	BAMBI
cg18486850	0.9864541445963849	0.9749630448503598	-0.016904452944354387	0.15554617913235988	NFATC1
cg18488430	0.014114577214846602	0.02173196273874003	0.6226325632599954	0.2805418608314693	NKD2
cg18512161	0.012284827704121941	0.01613065329619585	0.3929272453429753	2.759972010897793e-14	MAP3K7
cg18536802	0.06066934701426817	0.05797434345031608	-0.0655532070055859	0.284960096725913	APC
cg18538821	0.025845133797812624	0.028658150562929856	0.14905283812008033	0.40440659372812715	LRP6
cg18551892	0.0417308388112306	0.054816570155591646	0.393498142504092	1.9076294181461843e-06	FZD4
cg18562578	0.4474219568315165	0.3787089201679007	-0.24054665401789377	0.0164093910501984	WNT5A
cg18572219	0.031173708649023305	0.033770176068298234	0.11541990260356869	0.009888934338006517	FZD7
cg18582965	0.9894115515619281	0.9760252036434582	-0.019652340719203003	0.23284520081029747	GPC1
cg18590092	0.9031085645761452	0.8675443704097913	-0.05796188155894912	0.00027968762314199035	NFATC1
cg18642177	0.11208256519090239	0.41709731601665373	1.8958221489753222	2.3616206200828403e-21	WNT3A
cg18643176	0.02003386080962153	0.034132038173819185	0.768686090886168	9.621714625414995e-05	CSNK2B
cg18654873	0.010511464527977406	0.013512936311556091	0.3623775117898015	5.3388645990585894e-18	MAP3K7
cg18689253	0.04489907628546733	0.044382038974121386	-0.01670981599543685	0.9014003337877899	TLE4
cg18691434	0.2330292905191469	0.23822176247320467	0.031793909730406814	0.7852550112387654	GPC2
cg18711066	0.052907358847108385	0.0988637790482726	0.9019736545342827	0.004366953843854871	NFATC3
cg18719750	0.06102152322673159	0.08189556073414994	0.42446705754407266	0.0017667529673590027	SDC2
cg18723937	0.028465050494639522	0.2886923344193177	3.3422692364698863	7.220235126794823e-11	SFRP4
cg18724581	0.10861130255117821	0.1736429046375283	0.6769492169033595	8.833477040363384e-05	WNT1
cg18730387	0.05618305851866219	0.05445212939188716	-0.04514669695408636	0.37435849265005106	CSNK2B
cg18731976	0.015252147789475205	0.027404058609107797	0.8453771601301375	0.025357101358989175	ROCK2
cg18768157	0.01496370315002198	0.028684688866801575	0.938813618547895	0.04939408116213791	FZD8
cg18773522	0.7377044672461792	0.7025795543351451	-0.07038137855780562	0.02168743260021926	NFATC1
cg18802567	0.08289985967582487	0.11921314466855684	0.5241017540825907	2.123942517739886e-06	FBXW11
cg18865127	0.016292135680938964	0.01992187518161013	0.2901777157394145	3.8966980614514774e-09	TCF7
cg18868357	0.01731127112049499	0.02252394462340689	0.3797478472014183	1.9552278132235145e-08	SDC1
cg18885865	0.010178006862683628	0.013789910497688813	0.43815802399726	4.929269340898393e-13	DAAM1
cg18888652	0.9054615566151292	0.8752053566198239	-0.04903182159844671	0.003291334027287688	WNT4
cg18918423	0.07285196220239208	0.08339792343615887	0.19504363126695146	7.37350340410739e-06	FZD4
cg18956393	0.09170628435885173	0.09135985159431396	-0.005460293630102967	0.9621632655724597	DKK1
cg18974966	0.8240131598097584	0.7686313888339341	-0.10037548461168279	3.671434266986471e-07	NFATC1
cg18975376	0.08353212316898123	0.08473700099612796	0.02066096182104687	0.7679833691021163	BAMBI
cg19006947	0.8208012224933566	0.6713540271268917	-0.28995913190367395	1.0212373022150114e-12	PLCB3
cg19103535	0.9478624042974143	0.9161113833353004	-0.049154630821197386	0.00501887536833824	NKD2
cg19105245	0.0398509077880587	0.04512705367973727	0.1793800002498931	0.0009787397432651165	FRAT2
cg19155557	0.0990590371883296	0.10825501773025552	0.1280733931138552	0.07186728293560021	CTNNB1
cg19163496	0.017570992426264413	0.02131527040565071	0.27869167902862757	2.166616191873112e-07	CBY1
cg19168631	0.023162402466583184	0.02724177530210289	0.23403582320637814	5.722973360869184e-06	DAAM1
cg19204693	0.8827821661244919	0.862760723516491	-0.03309698426403144	0.004219556573447831	LRP5
cg19209049	0.09888654988638092	0.08215350382410724	-0.26745219826361705	0.12351527524677415	CCND1
cg19259802	0.05766356596710225	0.051148521690240006	-0.17296751378572742	0.18711616570443573	TBL1X
cg19260500	0.010593791470598813	0.013333771374747632	0.33186587966002057	1.2121283716191356e-12	RYK
cg19267760	0.05081451262131694	0.05751892251316446	0.17879606095219103	0.0058027702697072804	PRICKLE1
cg19287139	0.08042057718268011	0.08158646370412966	0.020765118992405563	0.5783819232588701	CAMK2G
cg19292062	0.040361883141846064	0.10564917762959859	1.3882161452723496	2.0535722261582585e-13	CSNK2A1
cg19296153	0.9879566636832499	0.9821621172481315	-0.008486582223647133	0.33061888221202274	CTBP1
cg19302295	0.012439485670200886	0.015387540829789529	0.3068358485666564	2.192365558889781e-08	PRKACA
cg19305488	0.07957507482734796	0.18291136572198108	1.2007562102701699	6.189703022844122e-05	APC2
cg19316407	0.40749859170835423	0.59548569907593	0.5472717878909608	5.731189548475502e-16	NFATC1
cg19333963	0.015857195154765275	0.13966607867538586	3.1387721569123963	0.00017186868276120482	APC2
cg19334452	0.783758505677256	0.5784336494855031	-0.4382577134442085	6.654693494315975e-18	TLE2
cg19337854	0.29069087759586526	0.2318034152562614	-0.3265839754836974	7.385632107853432e-06	GPC2
cg19370684	0.1076457872360275	0.08189084562399712	-0.39451776945571954	5.132179230246927e-05	PRKCZ
cg19427610	0.08427765536021373	0.2148473814279399	1.3500901101262088	8.053198657598163e-06	WIF1
cg19429466	0.024585487813576206	0.04598332066066768	0.9033036725487456	6.008822466985368e-07	MAPK10
cg19434433	0.017471893648783793	0.02166170970808501	0.31011113625661196	3.2719807499449763e-06	WNT3
cg19442201	0.39439997692592565	0.5832461260276363	0.5644453524211769	8.313287422766443e-13	PLCB2
cg19464106	0.03915122518427107	0.04246187538369348	0.11711063574529437	0.1331607434686008	CSNK2B
cg19466590	0.017984897447570564	0.0196368853352143	0.1267801846016662	0.00019002719039758016	CUL1
cg19468504	0.06273685827584849	0.10877231851784035	0.7939262625388166	0.016244483319636738	SFRP4
cg19472759	0.015540668366044926	0.019302998033211494	0.3127763843281724	5.101592703889829e-08	CCND1
cg19476788	0.7588625337712778	0.838623799794267	0.14418520547942515	0.0001809030967038435	NFATC1
cg19483126	0.9851347245350135	0.9676680962828889	-0.025808739843498622	0.06202131182277152	WNT5A
cg19496744	0.01513649724410223	0.016968947123622676	0.16486566433885474	0.0003967547589423964	CSNK1D
cg19510038	0.020908009875255446	0.029334371345520024	0.48853632863298285	0.09300984053174638	WNT2B
cg19523029	0.07125269193476873	0.09418504702694479	0.40255351300275743	8.089749817116324e-07	TLE4
cg19538885	0.016881333525266433	0.023889656265510695	0.5009572229347822	8.544481669679871e-07	PRKCE
cg19554389	0.07099583132434499	0.07942832761792894	0.1619193112283411	0.41100263138022286	WNT5A
cg19556079	0.01202149756899168	0.015807539940034372	0.3949962348031428	8.539754364005914e-08	CSNK2B
cg19560692	0.012846162389384455	0.016806294999795326	0.3876642741020887	0.10515088709589444	RHOB
cg19582614	0.017400876781330905	0.03257604287552964	0.9046513640974002	0.055873087873952516	CCND2
cg19590834	0.027632024782553666	0.03884076038383141	0.49123016270853354	0.0012084056987071913	LEF1
cg19594691	0.041379513773147095	0.046868234473160325	0.179693756486224	0.10908499006971858	RHOB
cg19617932	0.01520787844718122	0.0179804170301134	0.24160757645321895	1.0582889038055687e-08	WNT5B
cg19630841	0.03598563924218702	0.044778922674584276	0.3153985328064088	1.2574858462757765e-09	TLE3
cg19649259	0.011113657606972124	0.013805043555257432	0.31286174058491134	1.7817754697242596e-11	FRAT2
cg19653440	0.02397127546418451	0.03155229139718222	0.3964381067361782	9.339842946829733e-15	SDC3
cg19668945	0.01246641155689103	0.01582725902083565	0.3443651831482107	1.5825732834289304e-16	CSNK1A1
cg19669439	0.03179232493701388	0.033997322007673955	0.09674258576101927	0.03219755173723146	BTRC
cg19677624	0.06377171361692341	0.06634051798774558	0.056973628214215324	0.18027117877151294	CSNK2B
cg19693151	0.8907787090211021	0.7396799078455201	-0.2681659879656201	3.762039732579338e-15	WNT11
cg19694010	0.023189823082473568	0.2235449309129335	3.2690011131426395	1.5780056386053973e-09	FZD10
cg19711530	0.48728948929375177	0.6358043083549257	0.3838036882266017	5.82166233815005e-11	WNT3
cg19711839	0.014680472500304095	0.021978741021798417	0.5822103457425528	3.4064598140865385e-07	RUVBL1
cg19722720	0.01824214697394791	0.023379601085155636	0.357974779393294	1.5403727795234985e-06	WNT2B
cg19729649	0.07024914594376404	0.1646805490060047	1.2291175724421446	4.121179470050048e-05	NOTUM
cg19737633	0.17745415212225812	0.09978805360976345	-0.8305073164109101	1.0714264384661824e-06	LEF1
cg19803229	0.6713713530811101	0.7335583551767647	0.12780075843445401	9.354192221224023e-13	PRKCZ
cg19809667	0.18703023168069194	0.31207285089189174	0.7386113668652926	2.3383777836082946e-10	PRKCG
cg19824907	0.05012286610784371	0.14323177719231167	1.5148107845177001	0.0002080493534439496	GPC6
cg19839035	0.015459917551138439	0.01828679230166124	0.24226940790130191	4.25978193591184e-06	SDC1
cg19841276	0.033351971356814905	0.04721718706194545	0.501540058109	0.006619370329646621	FZD8
cg19850348	0.01583459632765435	0.05345969202405491	1.75537143726213	0.019178601595598956	PYGO1
cg19850545	0.04968374114909334	0.05658758688773752	0.1877118051472708	0.00011324872751900246	RBX1
cg19870717	0.29997440983217266	0.31204176313773235	0.0568996970771518	0.31753953679616687	APC2
cg19873382	0.06402954649769514	0.10495831444443707	0.7130067596720646	0.00028047323860613875	RSPO3
cg19880977	0.012827708511770666	0.016886895297751815	0.3966406326273219	0.010047371225847028	ROCK1
cg19910780	0.022788467647800376	0.030339964018522368	0.41291545710344163	0.38397568031426643	PRKCQ
cg19918230	0.197500085986784	0.2505933213532671	0.34349468401770267	0.009748743815301759	WNT10A
cg19935481	0.04410343152753834	0.0509055327290671	0.20693155486693904	3.5990770520361016e-05	TLE3
cg19936016	0.757118980275998	0.7767809385449439	0.03698776314552457	0.36639748263415495	CTBP1
cg19937938	0.015006534343153086	0.08543724885148071	2.5092743569892697	0.0011895614453718143	RSPO4
cg19963025	0.031008210875836786	0.34298169431962844	3.4674093864063553	1.4869159144425024e-09	ZNRF3
cg19964454	0.30269711692335377	0.37630558742489384	0.3140297767513093	5.0167846460650666e-05	CCND1
cg19972619	0.04249773508945222	0.04525342808392446	0.09064112976551415	0.16989790778792818	MYC
cg19978955	0.7963517276808738	0.8023645045282329	0.010852012466516861	0.3733825016627301	CSNK1D
cg20013286	0.01774246366215394	0.021849385814702974	0.30038637460010925	4.308888559383141e-05	WNT2B
cg20019546	0.291426269892531	0.4668205176389154	0.6797370401947584	6.081710956428371e-18	SFRP4
cg20039443	0.24306790757013194	0.577983083439511	1.2496678422860446	2.37209674183572e-27	NFATC2
cg20058043	0.0375366461055637	0.09081690896948932	1.2746611829353107	0.000253146022741285	FZD10
cg20061155	0.08912668378607413	0.1733037430439972	0.9593734820113248	0.0003627403071213871	RSPO2
cg20064455	0.10155521058536474	0.19868207852277772	0.9681974815980836	4.208030181342019e-07	WNT2
cg20079298	0.27456030794846037	0.5357820754767566	0.9645232407167299	3.3115926127589917e-13	PLCB2
cg20089095	0.015921958243082877	0.01617735169835912	0.022957667763267693	0.7928143466099438	SENP2
cg20098478	0.7221885508096693	0.7377972864717254	0.03084893423272201	0.38190884563762373	WIF1
cg20160197	0.9838024716451763	0.9783319232102714	-0.008044661536474384	0.2822948235609783	CTBP1
cg20189904	0.022811254543744882	0.03421873494163464	0.5850406324263313	3.414154921798071e-06	SRC
cg20218041	0.024513809583702556	0.028774870300905274	0.23121472106574315	1.0751134363737557e-07	PRICKLE4
cg20250605	0.9230215122090706	0.8759897064158191	-0.07545035503703772	0.0040829954948221675	PRKCZ
cg20261922	0.03759172850705431	0.039765190514477855	0.0810908293395738	0.11592502371611688	SKP1
cg20305024	0.1428880268534259	0.25181097023333876	0.817456103503299	1.6148276238769499e-09	PLCB2
cg20316284	0.1046718894182608	0.1363830044272412	0.38178982645953075	0.007603661944219536	CSNK1E
cg20349305	0.08545508393111738	0.0876226034083406	0.03613675618837463	0.6000704348602504	WNT11
cg20469419	0.9789780084461274	0.9658579493313144	-0.019465427193409806	0.16515885885428092	CTBP1
cg20493718	0.9844855812998141	0.9772748376773912	-0.010605730255402776	0.4065367518236118	CSNK1D
cg20513080	0.9845218687741276	0.9580740567425589	-0.039286075455277535	0.08596417611795543	NFATC1
cg20523092	0.03068268828911293	0.04204537154653555	0.4545221026573846	0.006316984367160985	NFATC1
cg20531781	0.02188045450309159	0.03302669023437662	0.5939896911105734	0.0016820988870796323	GPC2
cg20542619	0.7708919194365158	0.6237022030071473	-0.30567125089990055	2.296598301359866e-05	NFATC1
cg20597820	0.940418518960711	0.9326345809239652	-0.01199102519088663	0.009087262954971686	LRP5
cg20669266	0.009169045159056652	0.012214966479149963	0.41380649632468763	0.0008037545645398698	LRP5
cg20674897	0.02316091473246319	0.040496772705516014	0.8061147072072822	1.7604126464916334e-08	PRICKLE4
cg20679084	0.01674714697997528	0.02179816857675999	0.38029158771596044	9.511873319453543e-11	BAMBI
cg20692569	0.44001735979206175	0.3973643411763193	-0.14709802951084136	0.006296139585382654	FZD9
cg20695805	0.057872134347619696	0.05992820359071537	0.05036627603153662	0.7022338900910293	PRKCI
cg20702327	0.03674353052045067	0.04055806756744639	0.14249866004707445	0.0012177307785310079	CSNK2A1
cg20718643	0.012167154621271856	0.01923438206458147	0.6606956588499024	0.126785646495805	RHOB
cg20743744	0.18425257199265482	0.2784678538974544	0.595826035508245	9.654980703850986e-05	CTBP1
cg20746035	0.13979207868948867	0.11877191480063391	-0.23508888076295154	0.4473583140100753	PRICKLE3
cg20769177	0.08189704073984357	0.14359742807006032	0.8101466820089868	0.0008046014431651403	WNT9B
cg20792107	0.012042933467256732	0.015154991678089187	0.33160620741446184	6.330827455381796e-15	CTBP1
cg20792512	0.010518481935168803	0.014675798381769814	0.4805124851234585	1.3821455719955386e-09	WNT4
cg20808578	0.0222967044699041	0.032578696589724135	0.5470983950140164	0.0018609598287209028	CSNK1E
cg20815084	0.01490364591581836	0.019871055185188467	0.4150031801380173	1.959330002405195e-14	CSNK2B
cg20873420	0.018701999365088	0.025588890306189275	0.4523250726636519	4.092735708682585e-06	FZD5
cg20881942	0.0979742151284549	0.3264629909420753	1.7364454362149384	3.0223053112083004e-11	SFRP2
cg20886263	0.056983197793011975	0.05470065544067172	-0.058978465392190114	0.3104550792485469	PRKCD
cg20908919	0.03933686940957136	0.05654350748341449	0.5234792320466116	2.6101351578007766e-07	PRICKLE1
cg20926353	0.23502597977011935	0.36910840691039604	0.6512243560557538	8.485852021911009e-11	TLE1
cg20975074	0.46526035232046065	0.6354583583468142	0.4497593369025665	2.7763489136476848e-21	PRKCZ
cg21009935	0.9551096636151355	0.9382326428376786	-0.02572069404830267	0.07310965856626667	LRP5
cg21050342	0.020029367109342694	0.025739881700906728	0.36188858762874093	2.050549755648379e-11	TP53
cg21057429	0.03319820908310848	0.05071655079521807	0.6113512161450118	6.6811296149716225e-06	CCND2
cg21089065	0.9634769753282958	0.8562328565229099	-0.1702469925186176	0.00018606714942316283	NFATC1
cg21104276	0.8324926777690005	0.7933361092466785	-0.06950536718998569	0.1917980228628839	FZD1
cg21104946	0.10228924062879467	0.10312267457750736	0.011707184771862455	0.8953454400512973	WNT7B
cg21112943	0.07471219375746234	0.07431162242195226	-0.007755856559034686	0.9407694482740186	CSNK2B
cg21123656	0.01988259954991039	0.026987606412627187	0.440790632477918	0.061343000122318324	GPC2
cg21135832	0.039407839355885176	0.042423013595143645	0.10636445706192399	0.04776011531644169	PPP3CA
cg21137823	0.12928799157088605	0.14654255697482887	0.1807314120751801	0.1501064748579082	PRKCZ
cg21142038	0.06460668551587928	0.09426008446006426	0.5449635109694113	0.00021429914238454896	LGR6
cg21153658	0.21987420239472594	0.22825500038162214	0.05396812141738428	0.5378612267690329	APC2
cg21155521	0.04960052342438049	0.05416009161523461	0.12687483416122233	0.007312855317006167	CSNK2B
cg21164765	0.021055221672719088	0.026035783487740417	0.3063177575007135	0.22316150639770285	FZD6
cg21196927	0.24076983926005807	0.23597584859876833	-0.029015468242165027	0.40548661659571095	FZD6
cg21205032	0.024259788147181556	0.033647284956885806	0.4719231446677826	1.4092638695995497e-06	CSNK2B
cg21210962	0.028563642111828904	0.0648947739126594	1.1839223529862164	0.0035997535698767814	NKD2
cg21238457	0.0954187245082341	0.13916914094197022	0.5444950400249797	0.0055624733453160935	WNT11
cg21242663	0.9571662731198097	0.9197928931360296	-0.05746051206859268	0.004140596519876168	NFATC1
cg21297673	0.017144307886929406	0.021081785494759028	0.29826739528174423	3.436937193494441e-08	WNT4
cg21322636	0.028386000171737365	0.03089299243403512	0.12210004824543708	0.039799694701171624	RHOA
cg21345510	0.02034655285412907	0.025164016674281524	0.3065778317641407	0.09291832555151461	SMAD3
cg21369801	0.9542395588543716	0.9439097715193245	-0.015702537038729307	0.4026326933931236	CSNK1D
cg21370856	0.06218445354202736	0.17404945301860958	1.484871431350235	1.0040553845688382e-05	PRKCB
cg21383810	0.023309220653944984	0.2961636172100394	3.66742174712402	7.97547673896134e-11	WIF1
cg21446345	0.06878994396694574	0.07312057944137032	0.0880798225368334	0.11971425733187017	TLE3
cg21454231	0.03649799366025157	0.03798487965745343	0.05760809110245087	0.23116883124108517	WNT2B
cg21454656	0.014237092387405085	0.018094253741710562	0.34587707041097376	8.191057525286052e-09	RBX1
cg21456897	0.2633943995458516	0.36103238775171154	0.45490359478780606	6.00202312839209e-07	PRICKLE2
cg21462428	0.09369288245535794	0.1072873247464892	0.1954682814533712	0.4868986910948595	CCND2
cg21515898	0.04076418260428256	0.05990497605650452	0.5553737599936345	0.07172949858150414	LEF1
cg21517947	0.029613332910838924	0.0952911623641744	1.6860955481724966	0.0021620687487079585	SFRP1
cg21532618	0.019724196121680766	0.0280631298275883	0.5087094159374859	1.3303455799830842e-12	MAP3K7
cg21572997	0.016463235178307792	0.01994353662913657	0.276673401990811	3.4893240317614944e-09	LRP5
cg21587460	0.04146552011167117	0.24558504769940587	2.566238632126251	1.3361699656821188e-14	CAMK2B
cg21599792	0.027613716945320683	0.03245491240365702	0.2330517673108467	0.00045192514689549023	FZD4
cg21605452	0.03701776578098458	0.04444506343466234	0.26380536260428294	3.6686166838137585e-06	TBL1XR1
cg21624739	0.04180770011142934	0.048397803477485415	0.21117289133355363	0.02540071981574389	TCF7L1
cg21656578	0.1416840918542559	0.13404828441203087	-0.07992502759871675	0.12790535497013664	CSNK2B
cg21701125	0.02792441515474467	0.032612297240144604	0.2238890040174018	4.7161665139762256e-05	PRKCE
cg21706701	0.21399866205652296	0.45566706870991164	1.090378333262016	1.2546711417784483e-17	CAMK2B
cg21716804	0.026550688080249206	0.03173274673341552	0.25722315392974004	0.02752644296798193	LGR4
cg21742931	0.023693231066635154	0.02891481667056681	0.2873340014117403	1.9765882958613346e-07	CCND1
cg21749312	0.06076611363034226	0.0619556060410895	0.02796780471313391	0.8259440863928524	JUN
cg21788473	0.013315290530716329	0.01551128793536047	0.22023457386655906	1.5434729062008625e-06	BCL9
cg21803052	0.017459971234814783	0.019094756061516553	0.12912530728531815	0.0007829841031477225	MYC
cg21806109	0.0217024635651979	0.026940916034985583	0.31194008545227586	1.5411247901967484e-05	TLE4
cg21806238	0.9464119090180374	0.9171480753641166	-0.045313549123944495	0.005231584896785671	NFATC1
cg21813591	0.014150009215359301	0.019670787792025465	0.47525174439157963	1.5739099414618115e-09	BCL9
cg21815083	0.008547757066958242	0.013717122859084455	0.68236009932614	7.41099999024448e-09	CCND1
cg21844450	0.04031097030097589	0.08058482001242033	0.9993355900065938	0.022180275435115537	PLCB1
cg21879648	0.8910854820465405	0.7542670351122334	-0.24048846148060443	2.4858062129498134e-11	GPC1
cg21885046	0.022101859411834096	0.09934649469663485	2.1683013173705383	1.8700083980858397e-05	FZD10
cg21903826	0.027297161204577734	0.03321618852635385	0.2831356127486833	1.3504674154642693e-09	PRKCD
cg21906830	0.038219209191036954	0.03809180801959412	-0.0048171605025800635	0.9582506703917493	GPC2
cg21918728	0.9662845867001041	0.8226171990724185	-0.2322269133990128	4.66400138803771e-08	ZNRF3
cg21948783	0.15429569880995153	0.16870930969520706	0.12884174093360531	0.17133483273494862	WNT1
cg21949625	0.012534696859716225	0.016354631616806118	0.3837721571900021	1.881870807721067e-12	FBXW11
cg21950287	0.08825458868554097	0.13982858297992604	0.6639161019942575	0.000153554860010442	PRKCG
cg21959223	0.010409886759768968	0.01393322370136071	0.42057471506867544	0.1413068648145871	WNT11
cg21975377	0.05658454896331631	0.047416675966002304	-0.255013633362872	0.14918159208636753	FZD6
cg21998473	0.07459618375692788	0.08514160709503835	0.1907624960660043	0.06681655264299592	WNT2B
cg22063989	0.06815266066711913	0.11607589267958049	0.7682264901807065	0.0003589193368793868	RSPO1
cg22112133	0.8977859502318039	0.8088068083618912	-0.15057637759900366	2.40253063740851e-09	WNT7A
cg22117850	0.09367794192279999	0.11670742247282602	0.31711503218513776	0.09865731553519003	PLCB2
cg22124479	0.022209359802420087	0.03149798178204419	0.504091584617342	0.03890926107024937	NFATC1
cg22125838	0.06689866169138303	0.19744340877491603	1.561389952185285	3.4490952817598202e-09	WNT10A
cg22151768	0.03419518104611676	0.03819622429393227	0.1596370068315397	0.1310900302210915	WNT5B
cg22162010	0.02529687227660766	0.036928011261751714	0.5457565489690284	0.03477527444264495	RHOC
cg22178613	0.10186119861024767	0.20307325000995113	0.9953956131892324	0.0002129752437125244	SFRP2
cg22178761	0.01253184784358273	0.02082132140225591	0.7324624722638525	0.18025469446677778	NKD2
cg22188058	0.012878277110408943	0.015061809909610166	0.22595554372172946	1.2504840003700347e-06	SDC4
cg22201734	0.013077293100779782	0.01492511142177904	0.19067775686467692	5.04441870109972e-05	CBY1
cg22271212	0.034598342255147636	0.0428591874217643	0.3089015836187822	7.667463323686046e-06	TLE2
cg22284043	0.020016491139109655	0.16423675763308251	3.0365160519395094	3.473310248809919e-08	GPC5
cg22306173	0.3163545147663684	0.476070483080232	0.5896329978835917	1.2757006731847217e-16	WNT7B
cg22312494	0.1254444918774146	0.09329333768165082	-0.4272031617798997	0.011813118539949383	WNT11
cg22321985	0.886784222509556	0.8716252256024424	-0.02487515236283114	0.12221086502791205	CREBBP
cg22331096	0.013659597828778871	0.022457796370222955	0.7173013650361542	0.0002090951273438477	MYC
cg22337291	0.03205546108553455	0.039161063616949564	0.28884978857793603	3.1848410286376527e-09	PRICKLE4
cg22344703	0.06524298745649874	0.4538993050939989	2.798477530314486	1.372332260550065e-39	WNT6
cg22345522	0.012024605457431605	0.015661789679873462	0.3812595213550057	0.004673746879347645	FOSL1
cg22345911	0.016593150951495186	0.023699345502109885	0.5142593447296778	2.013281796021599e-07	CSNK1D
cg22347212	0.2307088360308641	0.46269369019056605	1.0039841652677977	9.163247625900493e-33	FZD10
cg22372815	0.014356143548290992	0.02954826572829171	1.0414052030465217	0.01093502466041987	LGR5
cg22376366	0.9729358777483064	0.9636046299141856	-0.013903400535290619	0.4231802342612929	DVL1
cg22376688	0.15343926721904408	0.16921387698529078	0.14118015104640808	0.338002061931445	WNT1
cg22413388	0.37455092310985244	0.5443357925563781	0.539335025322937	1.6724197237897023e-08	WNT7B
cg22418909	0.12518802838012894	0.21035552941016064	0.7487331360968386	7.258996286024587e-06	SFRP1
cg22456975	0.01134120308008766	0.015939278397878245	0.4910126270396644	6.292992817975742e-14	CACYBP
cg22475339	0.9418669293167248	0.917773067133665	-0.03738577437362077	0.00791660907124412	DVL1
cg22497460	0.02938049758599634	0.04439219223275102	0.5954471259772138	0.0007661640638054387	NFATC2
cg22500428	0.020417762861977985	0.04000435127343913	0.9703321291387773	0.13736683282155546	CCND2
cg22506302	0.06237822044988304	0.06256733145680864	0.004367177799303352	0.9446475338213786	CBY1
cg22507733	0.04704872907483436	0.04914515549467297	0.06289345725131955	0.41810466976604066	FZD3
cg22510098	0.9050384576219357	0.8751148213690142	-0.04850677630917388	0.009472937489508707	CTBP1
cg22525281	0.04412445839216341	0.06155565428764021	0.48031281366836986	2.309178965942962e-08	WNT9A
cg22535359	0.023981406460674894	0.034770084071152445	0.5359302830246704	0.04587432526693721	VANGL2
cg22549986	0.021422682983771063	0.031711131359994316	0.5658501744813281	0.16947428129025774	WNT5B
cg22555262	0.05314692548817904	0.06203290555696954	0.22304746554315524	0.019362038999798756	CCND2
cg22560193	0.20455927952993475	0.34402364629671556	0.7499887468294429	6.810339721910636e-08	APC2
cg22587479	0.02965034160671047	0.2946510337580973	3.312886696252684	3.2785815086185185e-31	WNT6
cg22615158	0.014011850605182417	0.021815835317418653	0.6387282035711895	0.23420764107097863	WNT5A
cg22626579	0.8078507743637906	0.8284446507666992	0.03631648877987345	0.1746587970869558	PRKCZ
cg22678952	0.010969049593100324	0.017336282592428517	0.6603560458959412	0.11512006179442591	CCND2
cg22681806	0.009254743293668469	0.012530522700949332	0.4371817182503781	0.0001046441426263727	CSNK2B
cg22683035	0.009674023228576642	0.010917789565085902	0.17449288824483056	6.551770961180644e-06	TLE2
cg22709307	0.12349913695748395	0.1744949630887193	0.49868443276426855	0.0009117085720009944	RSPO4
cg22712840	0.910152260271113	0.9461498830137625	0.05596082881032816	2.9223276320622486e-08	PRKCZ
cg22792432	0.012235700276857992	0.014238565402668211	0.21870712334544018	2.130841816673419e-09	ROCK1
cg22795583	0.9596030974316386	0.940477994633471	-0.02904362653806674	0.009422567797272638	CTBP1
cg22799110	0.8709598900903794	0.8811757107352749	0.01682344766877814	0.06330937985199692	LRP5
cg22813950	0.15601731700214452	0.3392115984744717	1.1204793314007953	5.795134999166641e-12	FZD10
cg22831607	0.02536863509729547	0.06693225118934396	1.3996556380007714	0.026651456037896523	SFRP5
cg22841359	0.010502823667908442	0.012596978873191014	0.2623005280462064	1.0804815272744222e-08	RUVBL1
cg22846506	0.02393255586609994	0.025079749458663446	0.06754845895131452	0.13841533822619298	TLE2
cg22865368	0.02639121527628095	0.04101427329604066	0.6360682803991934	0.10778300078577036	TBL1X
cg22865720	0.016354295357165025	0.020045260848259607	0.2935915906952543	0.1485516701264522	PRKCZ
cg22866835	0.013499832753859797	0.01795242375420023	0.4112371010627621	0.04109196026958496	FZD8
cg22869239	0.0419563370511259	0.05527253992411029	0.39767417923938264	6.150775065273264e-07	LRP6
cg22873562	0.046420790304953816	0.05850963525560433	0.33390314004468863	9.421738399477203e-10	RYK
cg22884159	0.011368985395705139	0.014099871968691986	0.3105785532588688	6.052199206448458e-08	CBY1
cg22884792	0.010033186833893796	0.020406009041164668	1.0242141301598713	0.25038721836163697	WNT1
cg22906113	0.9392484235186932	0.9144676317003001	-0.03857468382370754	0.0007443570846908309	LRP5
cg22907065	0.018450773480679767	0.02186651260846866	0.24504185257685263	1.5289373113364413e-08	RHOA
cg22947532	0.03617191749679923	0.057631477659188045	0.6719869323814399	0.00034496962314588194	WNT11
cg23000734	0.32810339060689225	0.34803929813220486	0.0850997114917068	0.3593723509717499	CTBP2
cg23030278	0.059798907675524884	0.1451062441963509	1.2789185660375522	3.8086703075421155e-06	PYGO1
cg23039837	0.03952088823546527	0.047108497247663444	0.2533719390494187	3.1389165083122775e-07	RUVBL1
cg23054883	0.08487110064344117	0.1503226539166335	0.8247171504365319	6.027332272146925e-06	FZD10
cg23085343	0.018062233371589603	0.03322742104369237	0.8793980309566107	0.10844057413980553	NFATC2
cg23098305	0.6732180790126622	0.6576957942533957	-0.033653475463452105	0.4103504292088096	WNT9A
cg23109424	0.9840026329164441	0.9608466811235848	-0.034355932155231195	0.020231899039744997	WNT4
cg23120601	0.37231277533192364	0.4022597796238248	0.11161237489321929	0.1287356890828595	PLCB2
cg23121156	0.09417905543041803	0.20682008255699139	1.134898122122683	0.0001443188505648795	SFRP2
cg23128651	0.022652569715966703	0.0289226542328426	0.35252523511223544	7.814495330047001e-07	MAP3K7
cg23154059	0.10860364208060497	0.4977059430590455	2.1962211287060893	2.302698014469274e-49	WNT6
cg23161024	0.018574151844422775	0.033628927195650846	0.85640642167609	0.08486261223400345	TBL1X
cg23165545	0.02747948647604092	0.03035949900727399	0.1437929395943278	0.003542097971396108	RHOA
cg23170347	0.39465580430232994	0.5054928580728506	0.357095741491514	2.430597576190253e-07	PRICKLE2
cg23187103	0.011022846053514359	0.012400411993136231	0.1698912837916237	3.227338930580926e-05	MYC
cg23191380	0.05848079029241267	0.06342166441993755	0.11701293202889071	0.03194263775363913	FZD1
cg23202575	0.948298372552811	0.9200454277178736	-0.04363596330605972	0.001218146959973971	DVL3
cg23207990	0.06709547639142258	0.17506089348050127	1.3835694312275548	6.761604007660761e-05	SFRP2
cg23231910	0.05314169575827072	0.053373922000716584	0.0062907616033696465	0.9529265499348548	FZD7
cg23235334	0.011711591976359247	0.02000386989427505	0.7723419297321122	0.12162569555554811	CCND2
cg23246885	0.03987677480929679	0.08558326091031286	1.1017799190305013	0.004298599902641246	FZD7
cg23276047	0.02028710987529375	0.029461265263904055	0.5382560389252251	2.2262679955233704e-05	TCF7L2
cg23282561	0.984117772928726	0.9724731171123921	-0.017172609398585684	0.2786457206953259	CTBP1
cg23291200	0.4812607033557904	0.4586315311251153	-0.0694830826776773	0.15071902249009392	APC2
cg23292160	0.16066813101998556	0.2357392920396344	0.5531084462759692	0.0017217962663855504	SFRP2
cg23360087	0.017880828163759143	0.02394314583832409	0.42119915977202066	2.3995171584697055e-08	ROCK1
cg23385838	0.9887390159426668	0.9802781338154438	-0.012398620110259061	0.22852986382008578	WNT5B
cg23400002	0.05359600131332783	0.07521120930652152	0.48882232568604866	0.11206157653778204	WNT11
cg23419606	0.8661255720547465	0.7293716074179865	-0.24792216367296455	9.37051547805449e-08	NOTUM
cg23422659	0.021765386336944543	0.0336859762157876	0.6301124807917339	0.020079644145672645	WNT9B
cg23439917	0.8055944883350905	0.7197712976056932	-0.16251523992902112	1.875806792401738e-07	NFATC1
cg23460210	0.03268762749268929	0.04290099129853158	0.39226631560665143	0.07212994264964533	PRKCG
cg23483656	0.12966723707626585	0.155298842246292	0.26023307350813696	0.0001929112981073018	PRICKLE2
cg23601523	0.03278729690865499	0.04019504291275396	0.29388062463891257	0.05639742989532313	NFATC3
cg23633010	0.10403687420545155	0.18705886944391298	0.8463974140833554	9.134255405635083e-05	WNT3A
cg23635789	0.3521442458995544	0.5294679098589218	0.5883767385746628	2.694749924662637e-08	SRC
cg23644017	0.021174190251296892	0.02475312787353798	0.2253040409312811	0.14523003476324953	CSNK1E
cg23655615	0.9473585691758905	0.8718721128574377	-0.11979404547419388	0.0005050605880624998	WNT7A
cg23663760	0.14567379906113123	0.31044310952384074	1.091587493430256	1.2253580682019716e-09	WNT3A
cg23665973	0.02547905002423047	0.11808878906404506	2.2124886133970625	0.0026959749864593776	WNT10A
cg23672346	0.02995935375790545	0.038168978953718354	0.34939408969768765	5.182564363873408e-08	CCND3
cg23697417	0.01729945335304784	0.09209855469849634	2.4124520655640262	0.0011245451929192134	RSPO4
cg23698058	0.011312389319253883	0.014959550642884225	0.4031631631023479	0.00037344746013141236	PRKACB
cg23722428	0.049994977082979404	0.0536184713329419	0.1009469316941046	0.14297341314812362	FZD8
cg23753457	0.026977674023684388	0.03358105423246133	0.31588155592142797	2.3715188890971423e-05	CCND1
cg23774448	0.04801594040100364	0.05758116255237144	0.2620834835966777	8.691032009592361e-10	PRICKLE4
cg23797439	0.09942316722826694	0.16200896550706173	0.7044196857730883	3.655730086466072e-05	PLCB1
cg23822052	0.029330083085927033	0.03547975507144069	0.2746148923184377	0.0010515888610696605	PRICKLE1
cg23835219	0.3740943615829219	0.46386338066030264	0.3102977367317479	7.78925962286577e-06	CTBP1
cg23844174	0.02740456135016451	0.07158589462299703	1.3852593025604627	0.02977757417494896	PRKCZ
cg23861889	0.01841492797075143	0.0213807323154981	0.21543551371963743	2.737446676848402e-05	PRKCE
cg23861930	0.021209011722684412	0.025215333086767808	0.2496238858712618	2.0112077576083306e-06	GSK3A
cg23882285	0.020634469069889954	0.027581813031429984	0.4186609745246198	2.0588597875707878e-10	ROCK1
cg23885062	0.055467053447304855	0.0650873433295096	0.2307459411126289	4.8519973752178465e-06	SMAD4
cg23898175	0.01926585120682804	0.021473976390108514	0.15654343461403444	0.0003081770021065992	BCL9L
cg23921743	0.00865051690202186	0.011955299875105779	0.46679207058538624	3.98699048401935e-15	TLE6
cg23923856	0.06094563806482076	0.08164839424940545	0.42190154355009196	0.08592932619875443	WNT2B
cg23937586	0.017883894810629058	0.02262165957393918	0.3390438070586738	0.35670315191148594	PLCB2
cg23937893	0.054318794216619795	0.09311660473257347	0.7775870002864418	0.046421619046195614	WNT10A
cg23956119	0.039681009532499895	0.0396275172333006	-0.0019461485323312207	0.9737778856335082	WNT9A
cg23989878	0.015158724823993976	0.01905270987317833	0.32984781048632844	1.547332203215089e-15	CCND3
cg24018760	0.02721804139945611	0.03234665408445123	0.2490532338004213	0.3290788356223403	CCND2
cg24020398	0.08279792230353	0.07815927560571877	-0.08317746958212349	0.1494110660324472	CCND1
cg24033032	0.9060730135805157	0.8955302960085041	-0.016885071090189975	0.5397141832924516	CUL1
cg24035370	0.04334333243640799	0.04026913929791108	-0.10613544195592278	0.09800354556226833	PRKCZ
cg24044763	0.1012843804581378	0.11342493396447804	0.16332611326988686	0.002148496283543879	VANGL2
cg24049183	0.32953801624539164	0.34334328262235403	0.059206830751137814	0.16680806812617066	WNT5A
cg24059741	0.08262013955105843	0.09392138291022012	0.18496015402050964	0.0005758973135506699	JUN
cg24081764	0.038250251169672136	0.10340211932787693	1.4347246290227749	0.0007887520801219112	PRKCG
cg24082630	0.02697064776096029	0.030412103181367382	0.17325541936377395	0.00015151339196643876	ROR1
cg24090202	0.04114296637755715	0.16663273392955888	2.0179541167371533	1.193098134623717e-05	PRKCG
cg24093411	0.081295318819039	0.16326735000635828	1.0059921255168598	0.0003342801525740437	TCF7
cg24126144	0.04046518894969336	0.04230291062847249	0.06407559854204489	0.25924778938753007	PRICKLE4
cg24138964	0.6998064068863076	0.6677810874369183	-0.06758063814857122	0.029924323701806144	PRKCZ
cg24150172	0.024467533147383036	0.28799453297482946	3.5571008658929473	2.849677065682957e-12	SOX17
cg24158075	0.9248151565209545	0.8562444191905989	-0.11114236210499263	5.533103982615959e-06	NKD2
cg24163668	0.7194213510339602	0.8536391996612424	0.24678945066139465	1.1812213816732855e-19	NFATC1
cg24166864	0.05278056330615038	0.22747987313181484	2.10766025162055	5.267616878967474e-07	WIF1
cg24202485	0.08908473115551344	0.13751739103360103	0.6263639948925355	0.0007938251263275211	NKD2
cg24203315	0.04416028166490979	0.04799972759417915	0.12027684433946746	0.12073210565311557	CCND1
cg24220749	0.8451727267731284	0.7844312352876576	-0.10759922971842888	9.076158652228263e-06	DAAM2
cg24277128	0.09771605555258464	0.10533408729052217	0.10830485073962426	0.022255751260557656	CSNK2B
cg24283186	0.014512762304478403	0.017629389674976556	0.2806603871068126	4.398451657250604e-14	MAPK8
cg24295479	0.0724445869206665	0.06410284232078672	-0.1764895678642046	0.014775886646220574	PRKCI
cg24307225	0.011197672874957524	0.015313409516127629	0.451596593914439	8.985618739548678e-10	CSNK2A2
cg24319902	0.06577545643676079	0.16836709684880402	1.355988967317378	9.245759300183271e-07	SFRP1
cg24325204	0.015093857819922885	0.022487126983399223	0.5751377606553502	0.36954002770036354	APC2
cg24334335	0.09781568864334506	0.08812220977142786	-0.1505602045505078	0.006502290067473664	WNT2B
cg24339897	0.011348988279055635	0.016489984491913884	0.5390263497430782	0.18870401272531778	WNT11
cg24349919	0.07530335051650155	0.08087977669617379	0.10306495705003219	0.008843529970827279	EP300
cg24352805	0.012450294172737271	0.016059162694844857	0.3672168440878827	1.671377094758528e-08	FRAT1
cg24373760	0.02723464853053425	0.030623878404389723	0.16921375757849363	0.3664805770618661	LGR5
cg24387864	0.3161312348395982	0.18721505223592172	-0.755827152065451	2.743147597441798e-11	CCND1
cg24389488	0.11852188887510043	0.09303579615709054	-0.34929570882177385	0.00019550338852681085	WNT3
cg24391931	0.9892705093180733	0.9833577700532269	-0.008648669646645986	0.3038362849876347	CTBP1
cg24398023	0.01581375381687978	0.021150694168178674	0.4195251429832247	1.892790373492646e-07	RHOA
cg24399111	0.9885013815078066	0.973691484280614	-0.02177825777658302	0.13133851503841285	DVL1
cg24400921	0.014650610299748049	0.07072540449457114	2.2712677585688703	0.007895856271826044	PRICKLE1
cg24419164	0.03591329369634596	0.04091611627963718	0.18815124011224899	0.0025585113860048282	CCND1
cg24425829	0.020571877534146327	0.03219693431385584	0.6462498558425092	4.986924180622592e-08	JUN
cg24488506	0.13501243072315047	0.15199555396126943	0.17093688015557473	0.0022457786732130902	FOSL1
cg24493548	0.024697984869389376	0.031515371744817035	0.35166234454534695	5.7362300806088484e-08	TLE3
cg24494412	0.03399526462010823	0.03939467824926104	0.212666952218058	1.9680773031957807e-05	DVL2
cg24522804	0.04082227603061691	0.046112179624583166	0.17579123895400442	0.020260174163183427	FZD4
cg24523535	0.019008397624857766	0.022402374671611755	0.23701474693629415	9.468787133885311e-08	CTNNBIP1
cg24525509	0.0669214725770998	0.06023875046370752	-0.15177734718146654	0.0012329413732373358	WNT2B
cg24535130	0.26064031454587444	0.17763068265629398	-0.5531794459926597	3.40360671780683e-09	NOTUM
cg24537383	0.013516701941485056	0.02054858670590948	0.6042959926436935	2.3268230878601646e-11	ROR1
cg24538512	0.9591643253928807	0.934477223278925	-0.03761850047897414	0.02442758082821328	NFATC1
cg24557048	0.3977386426446805	0.4371364835776789	0.13626305577960166	0.14604559673724168	PRKCZ
cg24562565	0.03147059385984947	0.0313958293491688	-0.003431480085521609	0.9405032233739961	LGR4
cg24567591	0.18897136906781	0.1572707671845199	-0.26491713548511486	1.387697974380816e-05	CREBBP
cg24588482	0.02099943128692584	0.04509744792347972	1.1026955363877997	0.07440413815261693	VANGL2
cg24591182	0.011812567137953443	0.014604990031729395	0.30613884442774664	9.731633762417067e-10	PLCB3
cg24599249	0.02163988656882752	0.03478058181923903	0.6845891297319513	0.14464535438346998	FZD1
cg24610866	0.03133456216056129	0.03925175770321644	0.3250024252686778	3.1923529727634376e-05	WNT9A
cg24616138	0.054959525934132766	0.06846882021438827	0.3170775936631279	2.2843332517898175e-07	CTBP2
cg24626079	0.016207752467614404	0.04893031322613994	1.5940444722699845	0.021534136388797302	CCND2
cg24635156	0.05874236261807021	0.09528952080258539	0.6979162744931235	0.02753782403025689	GPC1
cg24666276	0.09215352578063078	0.13135182043150237	0.511324925883924	5.290910308619331e-06	MYC
cg24668093	0.026478436006175516	0.028354841016647637	0.09877715782069428	0.025470071696300098	CSNK2B
cg24680163	0.05576841613932009	0.057425851424817306	0.04225204384369206	0.5243271186119415	RUVBL1
cg24682634	0.05178714073968315	0.06179893366683742	0.2549880379113923	1.0024009665607537e-08	CSNK2B
cg24683561	0.015749734471733744	0.020192763627715802	0.35851086861638315	9.397927293978857e-09	PYGO2
cg24732574	0.046141121695844126	0.054989676085824536	0.2531077119692585	0.012893163364828084	SDC2
cg24776480	0.6674193976334224	0.7964918915982769	0.2550660578919456	2.493323641187126e-23	PRKCZ
cg24813176	0.12986625932185497	0.48318952654389286	1.895562532143215	4.883383066165133e-34	WNT6
cg24836175	0.023056282236060193	0.026275350464287438	0.1885501061628442	0.009643834125281789	CSNK2B
cg24847541	0.07415078840649263	0.07341841946216672	-0.01431997547605588	0.9494399527267313	GPC5
cg24861253	0.9790348293112038	0.9670291005992921	-0.017800879767077817	0.13765562207405088	TCF7L2
cg24879426	0.014107601157739447	0.019800179450225375	0.4890408112158216	3.1314487992840552e-18	RHOA
cg24895834	0.014538362241958189	0.02500301064537635	0.7822370644832985	0.09841604156340507	PRKCQ
cg24930197	0.01581159944078905	0.021254352039264793	0.42677496503044243	0.08940176156981401	CTNNB1
cg24942186	0.13597556436667274	0.10464351915222933	-0.3778644492521955	4.848918369008846e-06	WNT5A
cg24946133	0.06779062399802421	0.08100888688342786	0.25699443349348583	2.291390883411674e-11	JUN
cg25008704	0.030267102716798316	0.03754211757359319	0.3107594466092326	1.2429213710585517e-09	WNT2B
cg25009629	0.01691588225090946	0.023365922121213988	0.4660275502499527	6.323199473240374e-11	PRICKLE4
cg25023245	0.024327468242571492	0.02782237582809222	0.1936594338353774	1.2414386924692044e-05	AXIN1
cg25028035	0.01131982322468828	0.014566231111300124	0.3637762119974792	3.3179492097215545e-05	CCND3
cg25052320	0.027583564657469764	0.028267221837758073	0.03532118889439739	0.6886266615894358	CAMK2B
cg25053252	0.019452210323431158	0.022895383765908852	0.2351226516107189	3.558107912980839e-08	TP53
cg25060573	0.036029361883321835	0.04475612524224893	0.3129120401266295	7.363289454679535e-06	CCND1
cg25070637	0.057307064496060635	0.0672036785235823	0.22982720651158187	0.014934761565376698	SDC2
cg25076767	0.01570642005830971	0.02022281564717098	0.36462949270785	0.2965645709080942	NFATC4
cg25078081	0.07086665319186218	0.07456825929847885	0.07345474731291392	0.46475383485941435	PRICKLE1
cg25079799	0.025035859274590035	0.03071858887487219	0.2951159721547651	3.2633311148175238e-06	CHD8
cg25080152	0.05257030921562674	0.08971511931702371	0.7711029162598986	1.3647330093287096e-08	MYC
cg25100296	0.9176239084163618	0.8848819185842441	-0.052418030538013374	0.0011307381246190363	VANGL2
cg25103043	0.24870419369735136	0.24552861917599636	-0.018539637766214274	0.6998501746995869	PRKCG
cg25105415	0.9428951513354652	0.7373094824472523	-0.3548270426696911	4.350443733779874e-12	NOTUM
cg25116237	0.9138727673900876	0.7788615776049009	-0.23062637260550406	8.807211985054111e-06	NOTUM
cg25123211	0.022371432396945962	0.025722332259986533	0.20136382650030407	5.1510026579587245e-06	BTRC
cg25126456	0.011478185736218163	0.01710878209863734	0.575842439242033	0.1572394169583936	CCND2
cg25132878	0.041079328794949896	0.04690108619894481	0.19120872570855046	0.00013535681410584827	LGR4
cg25145459	0.017996624952557223	0.025857000585488572	0.5228285600243051	8.480565562460782e-08	NFATC1
cg25156443	0.029736598109926533	0.06346097493984508	1.093630073907459	0.005286272614294235	SFRP5
cg25198579	0.04592375156178349	0.059108651146184445	0.3641287966277197	0.0069963799177240665	SMAD3
cg25203539	0.9078648879030966	0.8639531900188263	-0.0715244582007804	0.00023421984556012786	DVL1
cg25228126	0.07746596722462509	0.2592787870848707	1.742869634854294	6.9728380181710906e-12	FZD2
cg25235326	0.8027661484412385	0.7757803695377862	-0.0493315113310722	0.0027141776973120335	NFATC1
cg25242471	0.1291266022500707	0.3522117776632249	1.4476569017860152	8.567468193177893e-18	WNT6
cg25245506	0.010645605774478395	0.012775988936961287	0.26317692176944435	1.1371588008857802e-06	CBY1
cg25256661	0.08180694767960954	0.08664524705903916	0.08289723904714057	0.5657145935547134	DVL2
cg25302419	0.08879979717098899	0.15350632052061303	0.7896697724174415	0.0005217877779234639	CTNND2
cg25319031	0.015517041788548883	0.018437991923776837	0.2488279964393458	2.4553887570139766e-07	GSK3B
cg25319188	0.9814437973057877	0.9721215942664657	-0.013768874323139757	0.2358694785536542	PRKCZ
cg25333258	0.014170994948687496	0.02501193196660444	0.8196754444326003	0.15941723374356487	CAMK2B
cg25395653	0.02493659936476254	0.029952385194414836	0.26440615708158505	1.3223112903202124e-06	CCND1
cg25425078	0.0736631645113391	0.05421197752514517	-0.4423317416101478	0.07664139664003097	CCND2
cg25431463	0.20620558523045382	0.35118551234372647	0.7681499200842479	7.337834447449428e-06	SRC
cg25432997	0.06589007494111694	0.06522463001245853	-0.014644312276899017	0.7872128081932047	DVL2
cg25433855	0.07555868855733092	0.07441937415179158	-0.021919403836328927	0.8598776844211842	PPP3CA
cg25454116	0.015593917512091892	0.03185720608884453	1.0306363383385115	0.10785271256875709	CCND2
cg25466090	0.01956678311013193	0.05910273054644481	1.5948181962292058	0.028272969870524328	PRKCZ
cg25595641	0.9769656902289194	0.9469498764074081	-0.04501983397341172	0.03155853446680534	NFATC1
cg25613251	0.00930434811360358	0.012104115209225871	0.3795206445351369	8.048156726520496e-12	JUN
cg25615024	0.02418819760210064	0.03106408028993998	0.3609440711874391	0.029942037895897375	ROCK1
cg25622597	0.01862202819055218	0.022302113260007205	0.26017021025388953	1.8392472324766897e-07	RHOA
cg25622896	0.02413979342375152	0.035345897727333646	0.5501294541454178	0.04653815370486063	WNT11
cg25645268	0.03726557944314853	0.1307940176965101	1.8113809584071137	0.00020515682615641247	SFRP2
cg25741578	0.07460388249659407	0.07353651749312283	-0.020789856717921905	0.869297066998347	PRKCQ
cg25745452	0.040507058906527185	0.04472572440731908	0.14293151014739103	0.007116203252179686	CTBP2
cg25749165	0.20559284083763762	0.20667735607136759	0.007590305437042964	0.9181300103807699	CAMK2G
cg25766046	0.1382736852855479	0.16470575874533125	0.2523643732121241	0.01455101333501075	ROR2
cg25775322	0.15673841352331827	0.2028573015828744	0.3721064318803212	0.07142990791385619	SFRP2
cg25778220	0.016992562726443044	0.022073969261070938	0.37744262473541035	1.687094931338898e-11	SMAD4
cg25783719	0.020999748713750942	0.08570169714202154	2.0289517096821768	0.0009031699718444679	SFRP4
cg25789679	0.015331620492846362	0.018165506556444572	0.2446914044340334	1.7172577187227195e-08	ROCK1
cg25826331	0.027563827538795188	0.034294237757043704	0.31518995394470456	6.736491578662964e-08	MYC
cg25836567	0.09983365288865624	0.13173378593908802	0.40002728277394534	0.018153806938043145	WNT9B
cg25840926	0.36239030450901666	0.3716815344506718	0.03652265766013278	0.5608543557212935	RHOB
cg25845463	0.5640690302853523	0.43072143483823755	-0.389116608174956	5.607746352036477e-07	PRKCZ
cg25890936	0.8338132450624794	0.7711749058049826	-0.11266618270463208	5.8408110105509085e-06	LRP5
cg25896967	0.015542685122884854	0.019302292937703164	0.3125364744289697	2.243612600838068e-14	FZD4
cg25897951	0.4340136645307564	0.5187052623653368	0.2571745408526376	0.00024108628041899242	CTBP1
[truncated: 130 more rows]
