# Supplementary material for: Regulation of Canonical Oncogenic Signaling Pathways in Cancer via DNA Methylation
Source: Cancers (Basel). 2020 Oct 30;12(11):3199. doi: 10.3390/cancers12113199 (PMC7692324; doi:10.3390/cancers12113199)
Supplement: Supplementary file 1 [file cancers-12-03199-s001.zip › cancers-933492_Supplementary_Files/Supplemetnary_methylation_data/CpGs_Wnt_TCGA-PRAD_data.txt]

ProbeID	mBeta1	mBeta2	log2FC	p-val	GeneName
cg00011225	0.39179907047670537	0.38519418939811134	-0.024528034401920567	0.6808649966830035	WNT6
cg00026186	0.01389558210155923	0.014263514889752507	0.037703270109793734	0.3173026790099957	PORCN
cg00034019	0.021714301286505328	0.020119273870213554	-0.11006729370248752	0.007009984815730267	CCND3
cg00039463	0.5549695121899392	0.6770511465140491	0.28685630578016325	1.6022895093320334e-09	CREBBP
cg00048759	0.47176067178267334	0.587034311892046	0.3153896770195664	2.9495580981866216e-08	GPC2
cg00050312	0.05204718468423008	0.04018162166201238	-0.3732843379765408	1.7800779501221765e-14	PRKCA
cg00052422	0.012475955824762151	0.013091512039779832	0.0694813853970548	0.03918618054488239	CTNNB1
cg00078968	0.2444352738708813	0.41509091480795385	0.76397486362549	1.714660044772431e-08	WNT3A
cg00082491	0.02295157671925021	0.024775300212123413	0.11030927243069968	0.0151243464541643	CSNK2B
cg00082664	0.13106104540011182	0.3694842092801806	1.4952737644932237	2.570454991354388e-16	SFRP2
cg00083833	0.22199334019290368	0.5563555728729295	1.32549082341688	1.5905768303696333e-36	NKD1
cg00087005	0.046030756218364166	0.04865640577338436	0.08003160884697637	0.04984608468000832	CTBP2
cg00101115	0.015579498890052564	0.016868626997870055	0.11469372164261987	0.3818680526886181	RNF43
cg00113208	0.07324944948591539	0.06255034007378735	-0.22780018878741254	2.1246250119389963e-06	CUL1
cg00123055	0.19434305795828105	0.4300121230573852	1.1457717586375369	2.046456081009278e-30	SOX17
cg00126034	0.11606144616653018	0.3658647441686917	1.6564215893205345	9.286717082182743e-28	WNT3
cg00129556	0.0800039349380476	0.07015449361246469	-0.18953544381219048	6.99689364874379e-05	PRICKLE4
cg00140494	0.9200803845815622	0.9120950589798839	-0.012575719898438278	0.04196601374714857	NFATC1
cg00148286	0.9006468760258266	0.8261034267893043	-0.1246391516783479	2.549034173344566e-14	CTBP1
cg00151768	0.9465381694475715	0.9291675568701305	-0.026721902834242195	1.4757526656707542e-06	NFATC1
cg00190674	0.04928592603951823	0.043343332426280315	-0.18536565473592484	0.0018077337705531007	RYK
cg00222601	0.021731842579485797	0.02267059935033925	0.0610120309962636	0.0876768645958054	MAPK9
cg00238994	0.09168755217335806	0.08267773832592973	-0.14922695777704545	2.7447224269591515e-07	TLE6
cg00255837	0.03896358102081753	0.04376098589763622	0.167518964082792	0.04093885593585897	WNT2B
cg00260655	0.019638675083847288	0.01967671878986707	0.002792060703694962	0.947735712360555	FRAT2
cg00281967	0.05168224337545148	0.046466616840811	-0.15347408619434771	0.10022305079247176	CSNK2B
cg00285314	0.06343011869907171	0.06879176499585064	0.11706782951685345	0.1789776755654735	NFATC3
cg00302793	0.09009283637379689	0.07861789124003157	-0.19655472938167365	3.38626994186854e-08	PPP3CA
cg00336800	0.19378006837620634	0.3908714297885759	1.0122739494695892	3.860762559630225e-20	APC2
cg00341980	0.0924503376304005	0.0743489085440077	-0.3143670249909646	6.011457230657217e-13	PRKACB
cg00347938	0.506955417206978	0.3692247417443344	-0.4573596477833858	2.633687064823135e-13	CCND1
cg00356361	0.21593746864650762	0.2069386250523252	-0.061410646958037274	0.3980492900625574	NFATC1
cg00363811	0.023772116791113875	0.02830162667889748	0.2516146025641055	0.0004752617495906983	BTRC
cg00393435	0.027267346790412598	0.028264640084011236	0.051823998398468185	0.17732775003747758	CBY1
cg00394793	0.013685968138910909	0.014805048574245862	0.113391730019335	0.0068858726674806015	TLE3
cg00402172	0.13906783234534148	0.5316998090046213	1.934823198198286	1.3812817049038515e-40	NFATC3
cg00433081	0.045799587246634486	0.0476661926820258	0.057631798745902	0.3954347512003604	MAPK9
cg00436663	0.054774128472708655	0.050487893844959796	-0.11755712913330492	0.18752502161051354	CSNK1E
cg00441027	0.969724109475875	0.9622190745245598	-0.011208954033202882	0.2734228195355288	GPC1
cg00445548	0.9827626774063327	0.9795747820147062	-0.004687435279009719	0.1541856790174121	NFATC1
cg00468144	0.018147074175161766	0.018146716874836776	-2.8405707536979397e-05	0.999338268473963	WNT2B
cg00470766	0.09741341212173016	0.15456816409556318	0.6660508776820869	9.046150327498392e-06	PRICKLE1
cg00487870	0.02488773238161024	0.026342068286586154	0.08193383865032679	0.7150170063878392	FZD6
cg00500400	0.06445333120593447	0.061968082373531026	-0.056729600523809265	0.195026165370656	EP300
cg00503804	0.04044235705000166	0.04197576216047414	0.05368943820435083	0.7474087088967953	NKD1
cg00504690	0.01598439696313558	0.016542242703915695	0.04949052304723273	0.27350856756369024	ROR1
cg00542041	0.9816692923826643	0.9793518797300999	-0.003409775830484492	0.0008160782183313004	DVL1
cg00543485	0.010853887198979008	0.012474054890903146	0.20071869209059448	0.32807355114846926	JUN
cg00553149	0.19171916005519052	0.3144125865505271	0.7136644481935218	1.820822885982181e-07	GPC2
cg00569244	0.023174302714267746	0.021149790636635406	-0.13188254854826686	0.0014761166680504888	JUN
cg00576108	0.8794881741239925	0.9264929847098539	0.07511587349162568	3.984860060087573e-13	LRP5
cg00581422	0.3214921414557241	0.5334555476715204	0.7305845849031903	3.1805111589339484e-18	RUVBL1
cg00585572	0.08127565062500955	0.06815194131226278	-0.2540684471007329	3.3563860148720783e-11	RBX1
cg00593962	0.018943841324754192	0.020032679229865482	0.08062648237104134	0.025796809973105506	FZD8
cg00594011	0.11246565458400182	0.24965861239918463	1.1504721856541529	1.3105795491396882e-09	DKK2
cg00594185	0.04199596228498123	0.0381104966041798	-0.1400622186770608	0.0016784001468096383	RAC1
cg00611675	0.06984611779181873	0.06469210400939172	-0.11059029463586822	0.2309631389909034	MYC
cg00613753	0.05333014057307296	0.1602603910756333	1.5873948664069926	9.082179821367587e-07	PRKCQ
cg00625653	0.08440292978761971	0.14738430058830315	0.8042178727621289	0.001212800855175782	WNT7A
cg00645593	0.10746192484534839	0.09351621426560622	-0.20053715195900165	0.007978451111213833	FZD8
cg00653281	0.9422993053734503	0.9475726717846795	0.008051211306478009	0.054773841468346754	PRKCZ
cg00685723	0.04366019289509986	0.037801753881464915	-0.2078653318412202	0.011596487012233054	WNT10A
cg00690311	0.04351664284294914	0.04034485388750418	-0.10918259702970769	0.04613346505654088	PYGO1
cg00727673	0.3856551690878224	0.5626731807466836	0.5449857523897526	1.47680051583401e-21	PRKCD
cg00730653	0.01704586912362857	0.06688592522633509	1.972280496623085	0.0005567698012344543	WNT7A
cg00735196	0.039026921831000635	0.03444773192150091	-0.18006068028317587	0.0001195941880006499	SMAD4
cg00735962	0.019393577495385422	0.02507861989362782	0.37087899796294677	0.059170059044067136	PRKCB
cg00747661	0.04419848532429827	0.04087145991490825	-0.11290315264904086	0.00796722197402249	CREBBP
cg00767644	0.03674127983744704	0.03251302535156215	-0.176384076144225	0.014778641735746872	CACYBP
cg00795626	0.015611632041212858	0.016548891505730558	0.08411321958815726	0.00918755432813781	CSNK2B
cg00809614	0.06952609645619773	0.06946872175325772	-0.0011910401433898898	0.9813996486645704	WNT11
cg00814733	0.13243285008561875	0.43342078772813936	1.7105073213140132	5.258288947571984e-28	CCND2
cg00820581	0.10970152502099825	0.08255759737119081	-0.41011069105822345	9.244383941675642e-09	CACYBP
cg00828602	0.04581080662861572	0.04941974910022139	0.10939972044794895	0.5222446198888662	WNT5A
cg00836119	0.06210242134362733	0.05134840272534623	-0.2743301196383543	1.956696970530812e-09	CAMK2G
cg00850756	0.012781609080018432	0.013248309980753034	0.05173886521073543	0.2310206976213228	CCND3
cg00854995	0.053679284006940595	0.0469480922263129	-0.19329889450483706	5.982399932504232e-07	SKP1
cg00857137	0.887640469339186	0.8830638673769702	-0.007457660232306916	0.4361764492517539	TLE2
cg00858899	0.19517285509745022	0.15095199530419126	-0.3706625881724065	0.0016556658750022243	CCND1
cg00862894	0.17202804300718794	0.32681563333914804	0.9258332331311219	3.3492459122503633e-14	RSPO4
cg00863353	0.07055508305570563	0.05765189185284023	-0.2913820729457455	6.82989757214592e-08	PLCB4
cg00866690	0.7086038973967629	0.7633394445247761	0.10734534210017865	0.01739215378045161	PRKCZ
cg00871787	0.8523844521014823	0.8960596200596342	0.07209044845513383	7.595068765121087e-09	NOTUM
cg00888007	0.12250248449288714	0.2596624780123305	1.083826546365428	2.2494639953621945e-12	CCND2
cg00908526	0.09804958831111131	0.0760456771755286	-0.3666453327373971	1.5312283695879624e-09	CTNND2
cg00910695	0.03424144952516964	0.10330078424104816	1.5930355259364246	0.0005334684445850483	RSPO2
cg00919118	0.02159786477901244	0.023885948720575974	0.14527348916296293	0.1458542096093741	TCF7L2
cg00928478	0.05140941508931241	0.04349149582146622	-0.2412992690390311	2.2765304956223827e-05	FRAT1
cg00937392	0.7510065423877822	0.7941909840878908	0.08066050719492915	5.140213158942689e-07	ROR2
cg00942997	0.9240823708199433	0.9113232045805011	-0.02005865366898877	0.0007781515440553922	WNT5A
cg00952201	0.9589044179602564	0.9494687328760277	-0.014266525394737143	5.633723801346112e-07	NFATC1
cg00953256	0.2946499212330784	0.20224043421524418	-0.5429304143897973	8.708602213972889e-17	CCND1
cg00981070	0.9572135517826226	0.959717519393319	0.0037690074133756766	0.511621874731905	PRKCZ
cg01010868	0.015006788022149562	0.015060236326600293	0.00512918632072392	0.8602270316026345	PRKACA
cg01021485	0.030671588663967707	0.02896970190400123	-0.08235805483153429	0.04257354434775258	CSNK1G1
cg01024113	0.0226692893533443	0.02077862635392413	-0.1256388827286534	0.0021940093966119844	TLE3
cg01043019	0.03535719247637542	0.042167234563236546	0.2541186863728469	0.1032149448469673	RSPO3
cg01044261	0.03312815598465064	0.03858125963465748	0.21984234572581698	0.0018678182226754523	CAMK2B
cg01045337	0.5482244856543455	0.6872642911217084	0.3260982362698991	3.065321434169317e-09	AXIN1
cg01051310	0.01760610116682647	0.01945194273857534	0.14383878694971672	0.3531429151363942	WNT3A
cg01053259	0.9431346840753788	0.9277849192873757	-0.023673413218765434	9.999939774834861e-05	WNT5B
cg01062029	0.055821395919204736	0.16393014250946003	1.5541910458230122	5.309739059278557e-08	ROR2
cg01067626	0.015113011678376783	0.014451328038812978	-0.06458910667878107	0.05432223325270862	SKP1
cg01080781	0.9142778029467058	0.9027924808644237	-0.018238191480036033	0.0006657453410278219	PRKCZ
cg01082091	0.8408181298954993	0.8255898154570542	-0.026368603658316093	0.0005272721937467705	FZD9
cg01103590	0.012437604685525006	0.01525242390295982	0.2943298641693086	0.26278015170973573	LGR5
cg01109065	0.5898767887896025	0.6771304418452677	0.19902013883314892	5.1016094735754274e-11	WNT5A
cg01116966	0.06103558852728784	0.05025560928062613	-0.28036606048026447	4.230288143763644e-05	TCF7
cg01166979	0.08038040546858526	0.13956211648724098	0.7959916215512644	0.00029962410933703396	WNT7A
cg01188592	0.0707492403843567	0.2205185834615262	1.640113675865364	2.450931076405938e-09	RSPO4
cg01195198	0.05798514466631399	0.052612380516092155	-0.140281012385293	0.0005625163820881883	ROCK1
cg01243968	0.057508297707796995	0.06261869768752625	0.1228233709187371	0.21303342491495464	MAPK10
cg01253725	0.7708234274791335	0.7628612698640439	-0.014979700229315726	0.6526037879113242	DAAM2
cg01277331	0.18127044095831907	0.35475979248337547	0.9686988179615814	6.880493716814635e-16	WNT10A
cg01277438	0.6353142887491494	0.5697224808627683	-0.15721113182062124	1.2792613661430355e-06	NFATC1
cg01277844	0.06771298824495968	0.05982730008959066	-0.17862863035509202	9.200453187972837e-07	PYGO2
cg01289643	0.02250015790347686	0.022491464728190823	-0.0005575082780850077	0.9955751451725202	PRICKLE1
cg01291833	0.05439701252483234	0.048743179030287485	-0.1583270743671582	0.00357796679713188	MYC
cg01299369	0.0434341799275994	0.04052919913535927	-0.09986913079579698	0.02000187889407124	BTRC
cg01301637	0.01623915976057876	0.0711646598318256	2.131683993593557	0.0014255268285500327	WNT7A
cg01303059	0.9461684543249802	0.9187108772009887	-0.04248615179313052	0.00048167865388312454	ROR2
cg01311674	0.1780262082389804	0.36371995203448954	1.0307384236264843	1.0767964044626265e-18	WNT16
cg01313514	0.07529937259264578	0.08987798028998768	0.2553298609244593	0.04153056132396209	WNT3A
cg01320780	0.02996074190354525	0.03551120586302829	0.24520100214487872	0.0004823554574482315	PPP3CC
cg01372608	0.06550397864597735	0.05348893554858222	-0.2923420434056802	6.287432373687115e-10	VANGL1
cg01374266	0.7441084985848384	0.6712760396932288	-0.14860684802759894	4.8646841737481245e-05	WNT7A
cg01398428	0.9205762952958131	0.9018253491405952	-0.029689231023680093	0.004076052387209361	LRP5
cg01406280	0.11360129770920739	0.08003043712771271	-0.5053586209832021	8.262069060936952e-09	CCND1
cg01419675	0.047214214861189395	0.044878555392418536	-0.07319504214555443	0.27569462880851736	RHOB
cg01435493	0.11351937074179853	0.0989352052823692	-0.198382608745701	3.88270567978526e-05	PSEN1
cg01445942	0.024076677508635312	0.02913740154458373	0.275235905171016	0.29999083217959494	FZD9
cg01458961	0.16931485119613923	0.12958307520193896	-0.385831221942409	2.1761836876705852e-08	PPP3CA
cg01471384	0.04757634816177884	0.09010897994574105	0.9214263486955793	0.0009601501141174185	DKK2
cg01475008	0.9434060110055605	0.9385559533894272	-0.007436037171853325	0.082619972143843	LRP5
cg01480180	0.26158284934921794	0.5706731314507506	1.1253966855550845	3.0824965189327393e-25	FZD1
cg01492989	0.03500391669487966	0.03695174112709061	0.07812598560963824	0.19931461254733673	GSK3B
cg01495122	0.0706877780913585	0.09695346257053764	0.4558316284935006	0.06719251237037259	SFRP1
cg01512155	0.08052399066657923	0.07650756295438284	-0.07381630347531418	0.42989676087450057	MAPK8
cg01514831	0.9106958583205094	0.8931125488699989	-0.028127329676457122	5.071338023240711e-06	NFATC1
cg01520463	0.06356035774147412	0.054614367284599875	-0.218846716968542	0.01679975724723285	SDC1
cg01528425	0.05759101217675754	0.05199961135781694	-0.14734283731880995	0.000262031796244941	APC
cg01533409	0.759822225607441	0.7395882777484691	-0.0389395543417382	0.07059896352177182	GPC1
cg01568919	0.31700598974586375	0.44442190092088857	0.4874198139019991	1.504697242497146e-08	FZD10
cg01576340	0.021898895188452422	0.02360363314010431	0.10815085362244568	0.0005915423673832556	CTNNBIP1
cg01579206	0.012281348053674044	0.013175801825962521	0.10142183529121024	0.008265351638582727	CSNK1A1
cg01588388	0.03982921139385948	0.03210682314160485	-0.31094699259379316	0.0003653468489689953	PRKD1
cg01604628	0.9166259246296766	0.9313319394941197	0.022962366206875216	8.880964985374708e-05	TCF7L2
cg01609081	0.8483309831435634	0.8437710986838544	-0.00777558126323244	0.24319254649076918	CTBP1
cg01618834	0.08250723043317311	0.06719923565932244	-0.29607573041208113	1.2122428386643157e-14	CSNK2B
cg01620729	0.047029231801916954	0.04209330970403327	-0.15996681664839466	0.0007070524438910346	LGR4
cg01622344	0.04797323345060831	0.04006995179785184	-0.25970890782675454	0.010350979939046528	LGR5
cg01623343	0.9793964983007338	0.9767703974842776	-0.0038735599799378678	0.06027820081352999	AXIN1
cg01657329	0.8688312491027261	0.8531394783001274	-0.026294368690387416	0.0003969637136847524	LRP5
cg01677987	0.9332532665548235	0.9267647852261046	-0.010065426835849937	0.047848509793332585	AXIN1
cg01684881	0.1109729053924781	0.3318350905964544	1.5802589770386277	3.406924209910988e-19	FZD2
cg01707559	0.025847364635026963	0.03739088976452331	0.5326696097403048	0.012148303042511854	TBL1Y
cg01725608	0.08750186822517735	0.15878487797996804	0.8596877977493569	3.798036499647176e-05	WNT16
cg01726854	0.014138012177856938	0.015240539565862491	0.10833469026082147	0.5546309405134622	RNF43
cg01726902	0.009171615711983385	0.01140810257879884	0.3148110465076269	0.6809088440208375	SIAH1
cg01728055	0.9046662146732103	0.8994424547449792	-0.008354611595230427	0.15685130908902675	PRKCZ
cg01733439	0.05829024576961984	0.05581537410359093	-0.06259192359584356	0.43247285573158456	PRICKLE3
cg01749530	0.037494755657294654	0.03183340854367202	-0.2361471808646752	4.567897000504666e-06	PPP3CB
cg01755728	0.06630808603041002	0.06292916554322293	-0.07545599995667145	0.18072230276894446	RHOA
cg01776877	0.026699133099602642	0.02447233147397475	-0.12564134624652037	0.07888494461347154	FZD4
cg01822532	0.8858941848049122	0.8714865130698458	-0.023656049373226757	2.8919418913313884e-05	LRP5
cg01830294	0.17663076871897307	0.35637838630458246	1.0126731632989276	8.719404519033729e-17	WNT2
cg01869067	0.1075490108567855	0.1008975370009554	-0.09210329875609391	0.33164789397980676	WNT7B
cg01869661	0.033473668182951756	0.030797189186774786	-0.12022797185677066	0.006025546588463572	CSNK2A1
cg01889773	0.9028352257509781	0.8966462638388544	-0.009923769615182435	0.22452528484303313	GPC1
cg01909487	0.0693820854198872	0.06058819148323588	-0.19552656168283372	1.2061360254583157e-08	JUN
cg01942863	0.13790146810903905	0.43945440017832577	1.6720756564531953	7.602981822284889e-14	GPC2
cg01943657	0.02510829559271697	0.030087074740069376	0.26097974678433006	4.80992370522784e-07	PPP3CA
cg01953119	0.04162938267377573	0.03857698009839733	-0.1098619547053527	0.03641387539033415	SDC1
cg01956865	0.12627642849316584	0.11703728950038604	-0.10961709905267053	0.04418896838817288	RAC3
cg01962428	0.030005710599789136	0.09313739234488354	1.634123393847824	0.0008273817861429101	DKK2
cg01984656	0.974589688255245	0.9675464333566054	-0.01046405897899919	8.586652061903382e-07	CSNK1D
cg02007381	0.016749085921000943	0.018490920962562076	0.14273471885291097	0.002066075038498706	CCND3
cg02017282	0.5810644958546061	0.6139021560551708	0.07931043072098092	0.011077258406310981	WNT3
cg02045224	0.036059076233699694	0.025626391239880603	-0.4927321083800734	5.29714218732389e-09	TP53
cg02046995	0.05074971831191624	0.040668263364587995	-0.319496429121253	5.3432063200993985e-05	EP300
cg02067983	0.10883368943862427	0.13127432281802626	0.27045954193005023	0.02158602041395566	WNT1
cg02085648	0.92067287980473	0.9030050615321666	-0.0279545754505397	0.00024486773845170567	CAMK2B
cg02086790	0.8921062261209292	0.8891176706880216	-0.0048411411456688175	0.6837310403186645	AXIN1
cg02096607	0.01896874728732169	0.02123547020459564	0.1628516487396837	0.005972098738745765	LGR4
cg02102829	0.01796268059017075	0.01579972800662016	-0.1851029385557454	0.00015081776781089373	CTBP2
cg02107564	0.059811561766897094	0.046798160513864775	-0.35397256577200936	1.3601198874338176e-07	EP300
cg02113385	0.8433138265993142	0.8246746493586758	-0.03224454886245143	0.019547588036589462	NFATC1
cg02121118	0.04983470111611694	0.04195964367317007	-0.24814824949724779	0.00019495996196786574	PRKCD
cg02125191	0.053681277865066684	0.041524719799209436	-0.37044858163224686	9.554537714917013e-11	PRICKLE4
cg02142074	0.6804885750539279	0.6983541424367142	0.037387887169617294	0.0966257434143049	SRC
cg02148787	0.5241193235173263	0.6081204022973448	0.2144616923946271	6.793997064626062e-08	TCF7
cg02166782	0.05084095240125303	0.04618948982224425	-0.138426445292023	6.398857331730673e-05	TP53
cg02167865	0.03928861186264642	0.03730711276128941	-0.07466048297490409	0.0587782011181977	FRAT1
cg02169981	0.8065505355686675	0.8093018691910051	0.004912997247894232	0.7573933518273714	WNT11
cg02175741	0.05317232734413942	0.05465529720758185	0.039685714773409014	0.701572757928717	WNT6
cg02193650	0.10664272234798869	0.13912346885874893	0.3835802951309956	0.031246032679853507	WNT1
cg02214745	0.06883150568979099	0.186504617331018	1.4380703736267344	2.896831326772759e-09	FZD10
cg02221422	0.8431602049335755	0.8320764875517521	-0.019090624628833996	0.04582098502262859	LRP5
cg02222728	0.19005365748599526	0.32730686209778326	0.784237059884095	2.2598633161062705e-13	SOX17
cg02249648	0.04138452386952576	0.03298693443094873	-0.3271966488435557	9.953443719189619e-06	WNT5B
cg02255700	0.12956348701200202	0.10051211037548026	-0.36628986431355476	0.0008604224421988195	CCND1
cg02263932	0.3166223681151342	0.5406948950037599	0.7720515554504113	3.8104825626057964e-34	NFATC2
cg02273769	0.03772425394482717	0.033660044766619115	-0.1644552741192148	0.00042785940831866035	FBXW11
cg02286547	0.012017634406452243	0.013826157492530819	0.20224732564736012	0.3913144284788871	WNT11
cg02291403	0.039081672824793204	0.06518543209175141	0.7380573603172376	0.002910468921547526	FZD10
cg02293118	0.14511729509533136	0.22684620139486028	0.6444950313394446	0.009697089730698357	CAMK2B
cg02293396	0.9452252020377021	0.9399077901057825	-0.008138867870011718	0.07678824747269956	PRKCZ
cg02305135	0.17374083234893736	0.2877527874921596	0.7278930497203102	3.0295662652010688e-06	TCF7L1
cg02339674	0.02787231562172365	0.027114424147855323	-0.03977233506014002	0.3301307587482847	JUN
cg02341811	0.015748040633443136	0.01641547423070308	0.0598840887994112	0.22390760283308703	PYGO2
cg02347356	0.3263386674678803	0.3028081179661751	-0.10796605774731406	0.030541785136480287	PRKCZ
cg02365397	0.6604655196576453	0.761731373123403	0.20579907070286557	1.5019029556469488e-20	PLCB2
cg02383835	0.09601204089249406	0.09185894745949746	-0.06379509297329733	0.5480500916208548	TLE2
cg02384251	0.21667342757171557	0.16631477173666706	-0.38160592330081883	1.3381688196688092e-05	CTBP1
cg02386310	0.02799882592955406	0.03016430283415118	0.10747590664615957	0.32318023970455856	PORCN
cg02403294	0.04758109329846798	0.05178962156374342	0.12227459468284563	0.056038208652009563	CSNK1E
cg02424378	0.01996637460938998	0.019307610833611707	-0.04840274642449672	0.17450839347464428	TCF7L1
cg02442693	0.8042662408247742	0.876243558469773	0.12365876946737503	1.638333117684208e-12	GPC3
cg02456219	0.06787692691158187	0.05522162092037304	-0.29768801320105326	9.59761715564161e-09	PRICKLE4
cg02481000	0.7988405239619512	0.7911082381217143	-0.01403242500467508	0.21124912842996618	PRKCZ
cg02493211	0.14485870854437272	0.4309980143980855	1.5730348044093532	1.6565036473646153e-18	BCL9L
cg02497175	0.057064044010029694	0.05467549043406053	-0.06168773516576576	0.19749080204142097	NLK
cg02502307	0.24309712102656492	0.3109264087874243	0.35504035057648725	0.00010007229477668456	NKD2
cg02508567	0.08918488140141427	0.08650247499550785	-0.04405775406487761	0.633777836309992	TCF7L1
cg02526331	0.029699194601091314	0.026952089396083713	-0.1400266889821577	0.012748707733744596	DAAM1
cg02533419	0.04532974157846679	0.04026004427861153	-0.17110917759052768	6.585127381511331e-05	JUN
cg02557695	0.06797719960704468	0.11508732249989194	0.7596060865855415	0.01575746206046168	FZD1
cg02559423	0.013779321250677544	0.013692789762165005	-0.009088414221343141	0.7626752000023256	PRKCD
cg02560730	0.22456636506074976	0.4007952158043931	0.8357234265534145	3.6664701519173034e-27	CSNK1E
cg02579136	0.02490826589074334	0.05216968842611981	1.066587232270018	0.015333175463402852	WNT11
cg02591871	0.014721819894823266	0.015667687957749383	0.08983627379341796	0.04045836765486245	PRKACA
cg02614683	0.9869858786834439	0.9864156831394059	-0.0008337059446262352	0.15719361266930076	LRP5
cg02627875	0.7476177964600527	0.7899048622539744	0.07937799090695648	3.914917834331115e-07	CTBP2
cg02630105	0.09035592044705937	0.08414780074927182	-0.10269356839878517	0.0021108578544120913	PRKCD
cg02631622	0.026102538594934346	0.024588279951972963	-0.08621930630777422	0.03317763366074024	SIAH1
cg02640558	0.024865307612028997	0.022348084762069634	-0.15398308173829903	0.00040253779937382886	PPP3CC
cg02666504	0.05519247433817822	0.10156197004302073	0.8798168153038919	7.150179845677039e-05	PRICKLE1
cg02675550	0.86807858203717	0.8771628170576345	0.015019010188125839	0.18857829882260443	NFATC1
cg02687417	0.03723566604739957	0.03771392061494969	0.01841197232715417	0.8762503539950558	SDC4
cg02690609	0.01666324570098648	0.02811385885788129	0.7546120498875029	0.0159558350640285	RSPO3
cg02694676	0.13478486122963468	0.1305704528185305	-0.04583000294423022	0.16652584520125668	CCND1
cg02695467	0.02786941689255424	0.09332718366461136	1.7436145425520742	0.00011065481160699582	APC2
cg02708401	0.04691113018456426	0.04673232890641228	-0.005509322984851291	0.8881618251440847	WNT5A
cg02714192	0.9630321949566121	0.9484115419582541	-0.022070809148506884	0.00013241080490216392	NFATC1
cg02716123	0.0211694969362201	0.022716957203410278	0.10178262155947261	0.033366250393562086	CSNK1A1
cg02717486	0.030530779249836947	0.0340812741207264	0.15871485887680356	0.07653259000305883	SKP1
cg02723533	0.5167450281142614	0.36319318420726376	-0.5087154739286945	5.212973969031462e-16	CCND1
cg02763290	0.90436969800492	0.9025555798156021	-0.002896877061611086	0.7356302825423151	NFATC1
cg02765328	0.0405782360226197	0.11181163497383224	1.4622922648259982	7.935557128409542e-05	CCND2
cg02765363	0.5025348159782648	0.4990466002782954	-0.010049012006239429	0.8758647927118837	CSNK1D
cg02771661	0.03817685352997529	0.04909305462071647	0.3628207322571711	0.10135577368453424	WNT1
cg02796773	0.016252547435852974	0.02005999020137645	0.30365503633044627	0.2624762555871091	MAPK10
cg02810043	0.015804300875610376	0.017265568064212502	0.1275805847880552	0.05046895016955798	TBL1X
cg02839557	0.02039238454316267	0.023083662946458985	0.1788416870138123	0.4569500183946362	TBL1Y
cg02839875	0.836361702529688	0.8341912243191617	-0.0037488664529349296	0.6219853696461254	WNT4
cg02842899	0.02968190112266213	0.027914979181600623	-0.08854401919729059	0.5989351602488793	TP53
cg02849693	0.4316502774205154	0.637612365055127	0.5628166917111495	1.398706683984447e-16	PRKCG
cg02870946	0.27482986416407146	0.18924960392845588	-0.5382485010936559	2.0170667814402399e-10	NFATC1
cg02872623	0.11739632177650805	0.10333554346461638	-0.18405063576306038	1.3041928182191046e-07	SENP2
cg02873990	0.7717419681609594	0.7842261510312664	0.02315118798896939	0.02153439822412696	SRC
cg02875487	0.9255683231305227	0.912896758807382	-0.01988777778476484	0.04962420104422482	NFATC1
cg02889418	0.9765233680272057	0.9710946544713794	-0.008042643185900722	0.010028501171721597	NFATC1
cg02919422	0.28977273968274553	0.48080699095647367	0.7305359930485154	2.7035400356323025e-21	SOX17
cg02919794	0.9053518460467852	0.8492294103752268	-0.09232423911522505	9.769817743504286e-08	CSNK1D
cg02921122	0.5145700303719902	0.5116399598631349	-0.008238488652581576	0.8429748206888654	CTBP2
cg02935351	0.9741758597874265	0.9713280003937973	-0.004223682762089775	0.00846110911351682	WNT5B
cg02943769	0.016834725995060335	0.01673810671598786	-0.008303889088153308	0.8210173282565607	PPARD
cg02951880	0.9775880183979239	0.8967194481675328	-0.12456991574308633	0.0006116343714467291	VANGL2
cg02973263	0.11962274760022641	0.11197476077177007	-0.09531817622974334	0.009830735277138557	PRKCI
cg02980000	0.9797064358147876	0.9779084485358167	-0.002650110684259066	0.042451763132496066	CTBP1
cg02986938	0.02458082826480536	0.024811544010442582	0.013477987293170275	0.8436478113048517	CACYBP
cg02993533	0.05861169866264926	0.051432611109237865	-0.18850525191188733	0.00021511271442594733	WNT7B
cg03000846	0.3997702055444759	0.305393062503423	-0.3885036641763955	1.761128767640374e-16	RAC3
cg03001116	0.025943047863283445	0.025987689054473104	0.0024803669208337716	0.9876780273399122	ROR2
cg03001333	0.8215582501481314	0.8664999106762568	0.07683673185460003	1.1298495239248769e-05	PRKCZ
cg03003858	0.014370194028951712	0.015420980284055134	0.10181493624846054	0.3096603147407648	MYC
cg03013298	0.019987712773252987	0.020308190024416247	0.022948273020866487	0.5624452082294086	CAMK2B
cg03027661	0.03377141658567261	0.031947025464089264	-0.0801210858991763	0.27651025229659587	ZNRF3
cg03028685	0.023055017199753697	0.023043425590532268	-0.0007255411020375992	0.9885003555803521	FRAT1
cg03039399	0.019209064389207428	0.019801216384339616	0.04380180571326954	0.21234275372526498	CREBBP
cg03045831	0.024257061143085935	0.030122495307020967	0.31243651411407336	0.14179822698348754	MAPK10
cg03055499	0.03185600550381492	0.037132065751121386	0.22110020278651332	0.0030956478416671713	PRKCA
cg03064228	0.9251262626364456	0.9076949334728424	-0.027442775619704818	0.0009228551047032885	NKD1
cg03076047	0.030465876603018315	0.031764017091396375	0.060199124931918466	0.4822451263568609	MYC
cg03097111	0.02548853207914585	0.027573481378005537	0.11343314202985955	0.017464529241460764	FRAT1
cg03104704	0.06586940683953434	0.0525275698677255	-0.3265337172907552	0.012129688522242287	SIAH1
cg03149699	0.032302743180094906	0.20588919642488254	2.6721395394725236	8.970566357283899e-15	PRICKLE1
cg03156893	0.12818865728441686	0.4415748764291204	1.784389480383441	1.1773109862023096e-44	PRKCB
cg03159156	0.866138482215821	0.8453502910900375	-0.0350484276844803	2.8763485154724312e-08	PLCB3
cg03165176	0.5409494713556543	0.6363233772475326	0.23426628223459292	3.0842320492590813e-06	APC2
cg03186851	0.2834386260341663	0.47561616873045076	0.7467613836804315	8.763152688684396e-17	WNT3
cg03200095	0.9774095803836019	0.9763157412715182	-0.0016154537282486129	0.14575984013653248	PRKCD
cg03202804	0.17282603083486092	0.4771044757617377	1.4649846897007013	5.264442135995432e-22	SFRP2
cg03217795	0.06514776665883729	0.4492903122171371	2.7858603267208277	1.4039418497539454e-31	PRKCB
cg03239925	0.5909881349506504	0.7340494272034352	0.31274804393992234	6.6322512170021325e-22	NFATC1
cg03244432	0.012243606252739793	0.012455651415679206	0.02477192028817408	0.4283406860261981	PORCN
cg03255741	0.01949675275911162	0.020766109483355544	0.0909970946261046	0.014031490550728819	SMAD4
cg03256465	0.02595837739160086	0.024919871204971005	-0.058903594050210575	0.19502965487540816	JUN
cg03285823	0.9442299175438219	0.9363274111780104	-0.012125101084869246	0.0748773904056782	NFATC1
cg03306374	0.09403126002822063	0.5353683910902022	2.5093196073111477	1.0208158093439345e-36	PRKCB
cg03306486	0.11769805159505539	0.2613980563710559	1.1511579761783932	0.00015018884872272013	APC2
cg03309180	0.021691894454384394	0.027792670884387624	0.35754842884276655	0.011702315417720807	PRICKLE1
cg03311339	0.02571664746803716	0.03081188601452085	0.26078441429335314	0.043666119461152404	PRKCA
cg03330454	0.02494923850195206	0.027270093094684474	0.1283238428886819	0.0024655932786368977	AXIN1
cg03346079	0.06018985633446988	0.12794531014592245	1.087934987822114	0.00016242834250981752	WNT7A
cg03364015	0.10860625995892194	0.09071773047124349	-0.25965080782034383	7.737705890754787e-08	CCND1
cg03423524	0.03215010976671318	0.030161499044681215	-0.09211553000090829	0.03184024271390491	FOSL1
cg03427564	0.04549778406110835	0.03795153158232565	-0.2616381729244507	2.510233998170513e-07	EP300
cg03432598	0.9256119487478837	0.8924998484548899	-0.05255556417776733	8.177543558180402e-05	NFATC1
cg03456872	0.013951358686097324	0.015283125995692853	0.13153403182481013	0.17517935868525614	ZNRF3
cg03456968	0.02593132756584699	0.04263684903320993	0.7174047558698721	0.060970834709319056	WNT9B
cg03498895	0.19938993416906392	0.1897938570853719	-0.07115928129928031	0.29066609250621905	MYC
cg03500911	0.011492548794498196	0.01181545148685833	0.03997596650486278	0.1763260605935946	SMAD4
cg03509412	0.0667737298844163	0.08744077354711162	0.389025534556412	0.20300739123672862	WIF1
cg03521085	0.9241283373471673	0.906358327068194	-0.028011688473027388	3.827065881473449e-05	CTBP1
cg03536785	0.022570957664669433	0.024062025915449432	0.09229048409431614	0.11476248399483367	CSNK2B
cg03562266	0.019506606323189825	0.02084822692887471	0.0959618867570967	0.501103833809723	TCF7L1
cg03577460	0.0577657496566913	0.062214648157535364	0.10703994977808878	0.18808694547576998	NFATC4
cg03578458	0.07146030594577425	0.06707041420999975	-0.09146557880082806	0.02349135895134351	TLE3
cg03586564	0.907873395133519	0.9131004816124562	0.008282504817889532	0.3010597942202871	NFATC1
cg03610227	0.03461086766991535	0.04410931423090352	0.3498582216741423	0.04151550489787086	PRICKLE2
cg03614664	0.03789728821916202	0.0381063684837924	0.0079375081387222	0.8511056394711993	RBX1
cg03654588	0.9205421129264855	0.9234933910236275	0.004617913159759539	0.43773474516147415	NOTUM
cg03654735	0.06773955671789023	0.21221714066942682	1.6474707355986322	9.070940142512022e-07	RSPO1
cg03674076	0.23342547975001204	0.23262194167782987	-0.00497486516315641	0.9366870482776362	CSNK2A1
cg03691735	0.01908639939665131	0.021528994803733253	0.17373599368392897	0.014609557395153135	FZD7
cg03698948	0.05788063025105596	0.1011451850370807	0.8052751065014013	0.007136682452869238	DAAM2
cg03733026	0.9606477581226744	0.9590536252110239	-0.0023960478382340027	0.7873902751416364	ZNRF3
cg03735308	0.07288579770146238	0.08213767860015996	0.17240645111583305	0.551993613180549	CCND1
cg03753849	0.06209929517663348	0.05526432659252612	-0.16822838021484168	0.0007133971288249432	PRICKLE1
cg03755177	0.15009363537211903	0.2449389125882996	0.706559186360785	0.003845029436661412	CAMK2B
cg03778155	0.04930855403318495	0.07931251920467546	0.6857106616685262	0.007627992690113032	RSPO3
cg03795608	0.015189529419022121	0.014554625607876239	-0.061599445803714986	0.08857252851495573	RUVBL1
cg03801902	0.039785739144433244	0.26671762664196325	2.74498986490264	5.2675253446738224e-11	CCND2
cg03832839	0.09977519160144978	0.19431078052415582	0.9616128957631216	1.61552231861338e-05	PRKCG
cg03848381	0.06375087595229449	0.37325858831559017	2.549658385550165	6.294030871274524e-23	PLCB2
cg03851591	0.021522963131540535	0.021424941905667825	-0.006585419330273738	0.8311009234050935	FZD5
cg03862225	0.015139637513639916	0.01645349804616251	0.12006367290465586	0.5330466029891863	CTBP2
cg03878496	0.03276187043832069	0.03170148545089489	-0.04746728260543274	0.3161456978152862	CCND3
cg03879109	0.9269079085881395	0.9171492953983639	-0.015269411652568224	0.0002934648831086342	CREBBP
cg03881051	0.05673339139698176	0.048751800558334626	-0.2187426045720685	2.699096921966122e-07	TLE2
cg03884792	0.011861012897529381	0.013079044801545819	0.14102996342340862	0.010592943278079763	WNT1
cg03900646	0.02125986570199166	0.025319597039747392	0.25212196109055995	0.20407398148211642	ROR2
cg03921300	0.030097450826689243	0.02714627454303265	-0.14888707841953513	0.0009020478141112706	CACYBP
cg03955568	0.34237917698761533	0.26652700475655344	-0.36131324620271	5.729765636931822e-07	CTBP1
cg03967182	0.017270059511219488	0.021787779751457622	0.3352461341484602	2.8796224246980044e-07	NFATC3
cg03983331	0.1108320327031727	0.16163667706433066	0.5443796881810303	0.00018767410844513826	RSPO3
cg03997139	0.04678795884290558	0.0508928536349369	0.12132579605189378	0.28864682920277546	ROCK2
cg03999434	0.21203666604176225	0.3688596818028001	0.7987583422212822	2.6577000810511636e-08	WNT5B
cg04000140	0.013897718667456073	0.01620127818106196	0.22125955564628677	0.4114930616404362	SDC4
cg04011030	0.07039179445357066	0.05839127630241012	-0.26965441866163825	7.230445871300523e-08	APC
cg04042030	0.014183724545689069	0.01623195384996005	0.19460024456574807	0.3929482722246387	TBL1Y
cg04050867	0.04393710768941896	0.12855628163003036	1.5488882984692447	2.0313045306825196e-05	RSPO2
cg04057053	0.02109320912390729	0.020663574720396996	-0.02968874707572567	0.5511606576597956	WNT2B
cg04071758	0.8996939548050888	0.9278164753227578	0.04440513523426	2.1074918196483494e-11	CREBBP
cg04075973	0.08603367068757288	0.28734149398334047	1.7397930446742582	1.0137327890911707e-11	BCL9L
cg04080353	0.014211550235580954	0.01456759668906768	0.03569894990505037	0.4053149162426296	CTBP2
cg04085699	0.829848389024321	0.8529015208577347	0.03953138809935267	2.083413005347268e-05	PLCB3
cg04119843	0.06499496271764141	0.050900464281411574	-0.35264909407311457	3.0803111191971555e-10	DVL1
cg04131431	0.03654358068441832	0.048426642153564875	0.40618296977789564	0.32401116539441677	LGR6
cg04154903	0.058494689576222864	0.1759736163708861	1.588981581494825	6.491683246901298e-08	WNT1
cg04160905	0.039040795873045445	0.037595657860472385	-0.05441641716840924	0.23173960720093933	DAAM1
cg04163119	0.06892335994974846	0.07363149890827748	0.09533003727303244	0.35559561407221296	PRICKLE4
cg04172079	0.05980914813071722	0.04632866328360608	-0.3684611122304757	5.0750668781700417e-11	SRC
cg04180460	0.05996969676797421	0.054723788900641085	-0.13206555666273126	0.010077758895401844	CTNNB1
cg04192862	0.08488175824877743	0.06894036394101676	-0.3001056258702748	2.5912208436674433e-08	BAMBI
cg04195548	0.3483211324261035	0.2870608582234401	-0.27906137567183226	2.375031066451885e-05	CTBP1
cg04203646	0.26423653624506854	0.5052444660160395	0.9351516514989004	4.263454385492979e-19	APC2
cg04233664	0.01267858860912596	0.013318278746066127	0.07101348817265583	0.16302065822032186	CTBP2
cg04236718	0.03855729511554126	0.039867885372350385	0.04822323886736137	0.6833795080656424	LGR5
cg04261408	0.14732846996776705	0.1196710883184699	-0.2999615962575182	5.9545431044305636e-08	SDC2
cg04264766	0.8902938099413825	0.8572436555543504	-0.05457620322279211	0.00033678776446602863	NKD1
cg04266179	0.01730189619169054	0.019811112473081992	0.19537973770277045	0.0022492994050938723	GSK3A
cg04271131	0.044367423935909575	0.0447898358974338	0.013670590664898678	0.7593380961627539	TBL1X
cg04273303	0.18738558845062964	0.3198811713193316	0.7715260740658891	1.0279912720243342e-06	WNT3A
cg04279973	0.10036984980154781	0.30242997779362485	1.5912751892599644	1.0171989512160626e-17	PRKCB
cg04288049	0.9780086381360656	0.9725534951213107	-0.008069600203392141	0.026461335406610904	NFATC2
cg04290666	0.08457358879540942	0.07550727394331601	-0.16359156703994826	2.1010223667922027e-05	WNT8B
cg04317338	0.014322345487423567	0.014841902733677389	0.05140828374296361	0.2168785376949398	PLCB3
cg04330631	0.03221155337463905	0.03957274841598426	0.29692903205719084	0.035042787326895065	CCND3
cg04335449	0.03992375778117725	0.03555207903156884	-0.16731359027452697	8.455351274521516e-05	RUVBL1
cg04337542	0.056908068286309746	0.046321338675000004	-0.2969562613442021	1.3891996505827167e-06	WNT5B
cg04338428	0.06039340783660038	0.052936020285158945	-0.19014134514475983	3.3676921391363193e-06	GSK3A
cg04347016	0.06890375182865525	0.04182770088654021	-0.7201238396488905	1.1931778574806347e-11	WNT9A
cg04349178	0.8782561401420241	0.8663400681119623	-0.019708314497172773	0.02408681742549646	PRKCZ
cg04354879	0.03489893866824744	0.04522189382914115	0.37383824891732803	0.049372754672739584	FZD2
cg04377525	0.03393716552594992	0.038917005682853986	0.1975346376110615	0.01632703861296195	TLE6
cg04381122	0.06694216412358842	0.05635933585007243	-0.2482605808619905	1.2090979286905518e-09	DAAM1
cg04397429	0.0369108453295408	0.03447613014465346	-0.09844693368683306	0.49937931164340055	MAPK10
cg04403917	0.05508625715290184	0.05014930970137137	-0.13546259955370993	0.006853544946876338	SFRP4
cg04428185	0.015059210678398625	0.017267998964093447	0.19745475757028738	0.000609821914126184	FRAT1
cg04446777	0.02229993336688778	0.026223793799979363	0.23383701623503808	3.4887603503785974e-06	BTRC
cg04460362	0.9315247570318185	0.9589691048965898	0.041890224667246546	4.3367050312318005e-08	NOTUM
cg04488215	0.03900253293112975	0.03180152763113918	-0.29447175051691565	9.98660858905471e-09	CACYBP
cg04491253	0.03613864057875702	0.03412411423873283	-0.0827506391891235	0.11384590055540536	CSNK2B
cg04496615	0.020174892676199322	0.021382958547074896	0.08390047935757897	0.04737147729181857	PPP3R1
cg04497885	0.04447865207187267	0.03548752409103519	-0.32580114443019037	2.920494010803175e-07	GSK3A
cg04499325	0.06214342020706389	0.05450623775031863	-0.18918030285517107	0.10511163567558378	SFRP4
cg04500879	0.7282781916577212	0.7563484811917575	0.054561453021631956	0.0008774634345076813	WNT7B
cg04516518	0.8682209935680884	0.849389278114354	-0.031636409768144746	0.03760349896542245	NFATC1
cg04533189	0.02399650641008759	0.026520841555437057	0.14430217271777787	0.0033603234141840917	PRKCA
cg04534636	0.059839029277431156	0.04704641843106852	-0.3470018746251674	5.740569901477524e-10	WNT7B
cg04549288	0.5749223463260968	0.5992855669673889	0.05987652172170438	0.10773379797460936	CAMK2B
cg04552346	0.04112628952394064	0.033160777546910436	-0.3105830803414853	7.138158247476032e-12	TCF7
cg04557665	0.04015888402009631	0.06260264873523126	0.6405045206467075	0.044699938071708946	TCF7L2
cg04562522	0.015906788285947986	0.017197342167140292	0.11254304217452346	0.05560534973303674	WNT4
cg04593571	0.015335153611685148	0.018762830545771287	0.29103487000223227	0.38598733504481175	TCF7L1
cg04609126	0.01637576053526101	0.017656869519269175	0.1086676716236491	0.03322001773222741	RHOB
cg04616222	0.013913835076191846	0.014376906583806349	0.047233165446485335	0.1594939251843169	FRAT1
cg04624885	0.6289034265095114	0.6559443911939493	0.06073501711975875	0.15933814924109282	APC2
cg04627240	0.07444893744397282	0.06476413740432822	-0.2010561044220254	1.2812389349988843e-06	GSK3A
cg04635277	0.9469744391683632	0.9466038714939081	-0.000564662311629415	0.8802533202539735	TCF7L2
cg04635735	0.9863681044410726	0.9852579851140573	-0.0016246121164742214	0.0060506426362912395	CAMK2B
cg04675919	0.025160390961648585	0.028038246254897883	0.15624177391974942	0.0008365770671309873	PRICKLE3
cg04723493	0.05862241557000087	0.057053191333519576	-0.03914482880474604	0.7508748219499621	FZD6
cg04724115	0.015068522415583683	0.015252313244252323	0.017490109281773056	0.7940116587185029	CBY1
cg04733424	0.9485378573984614	0.93622556287446	-0.018849197452407467	2.0448781506121395e-06	LRP5
cg04735544	0.035636333237265956	0.03548302280326812	-0.006219981669248837	0.8848154624556717	RUVBL1
cg04755409	0.9641120574330873	0.9606139178484715	-0.005244127478627002	0.03698587479201421	NFATC1
cg04757002	0.02476166619211742	0.027836161422628344	0.1688518831952818	0.0009543561295045169	SDC1
cg04760021	0.054960176784791204	0.209401848975344	1.9298156311800359	8.514465130720122e-11	WNT16
cg04778012	0.2297260314704416	0.3977915980862077	0.7920984593836444	5.881093131082238e-10	GPC2
cg04779211	0.05759428364003259	0.04946067837262216	-0.21964360110869324	9.892757896463981e-06	ROCK2
cg04809597	0.08153023763387517	0.2126286038843386	1.3829285635017563	2.826560317402428e-07	SMAD3
cg04818078	0.06555038015890924	0.05261427850819639	-0.317149774894851	1.197332836863419e-14	CREBBP
cg04832318	0.09683793649379722	0.07332620159545679	-0.40124352987545714	4.2035421668535765e-12	SENP2
cg04859477	0.04202142281449514	0.035732757642816984	-0.233877754544839	6.525283045800194e-07	RHOC
cg04862500	0.06325932238783526	0.058579875825370824	-0.11087296721436049	0.09348241843834897	RSPO1
cg04878955	0.021371507482618877	0.03344417255043256	0.646066176666528	0.08064550347121895	RSPO1
cg04905477	0.9870577342863794	0.9864554990342604	-0.0008805026730811834	0.08946931740540354	LRP5
cg04913005	0.43414231272517534	0.5131158538210762	0.24111656285228272	3.744285796037089e-08	FZD7
cg04930469	0.3051859315590404	0.35852005971615697	0.23236538361639658	0.017493000121424747	SOST
cg04939408	0.022387816803134345	0.024756369685745988	0.14508592342761772	0.004648910689588579	FZD7
cg04945511	0.06282800224398019	0.053878984742951705	-0.22168504117392762	4.438156495774071e-05	RYK
cg04953732	0.047924549461924315	0.05088033499858741	0.08634330022791534	0.07568454173825623	TCF7L2
cg04965141	0.0626532318299589	0.22113924552164535	1.8194942477237173	5.4133147583735346e-08	SFRP2
cg04969808	0.0586426093812388	0.08716998590257757	0.57188217670559	0.02480602414814303	WNT7A
cg04974584	0.04493740348212996	0.05099952718883264	0.18256710518191566	0.2550278896203259	RSPO3
cg04981430	0.9371313329136384	0.9213242469635976	-0.024542264779382084	1.1018730983988081e-06	PRKCD
cg04996219	0.01681244971415392	0.01875102334058531	0.1574393805159619	0.3474359532211516	CTNND2
cg04996852	0.019667941982122194	0.021664198159490885	0.13946683570814317	0.0011003632550711507	CREBBP
cg05013695	0.04411756869068959	0.044971537342721725	0.027658916562055654	0.6461180476870869	FRAT1
cg05038804	0.02967709308075815	0.028826513373828053	-0.04195343411993374	0.2843756928873486	GSK3B
cg05041145	0.031408726098317276	0.028576287276896158	-0.13634694109891035	0.004268972561317099	TLE3
cg05043952	0.8238847661732887	0.8662186490348766	0.07228866597345938	0.000369726190667987	RAC1
cg05048976	0.4752948563885009	0.6023741136249117	0.34183698411684244	1.2271367875660651e-12	WNT5A
cg05051118	0.9802051394223704	0.9745573727520134	-0.00833659085345264	0.09900313867303742	NKD1
cg05055720	0.04432803519821137	0.03799256415759816	-0.2225023334365252	0.0010237388277998824	RHOA
cg05063999	0.09995016864976566	0.5385777909682096	2.4298738330564653	5.902690042572168e-57	PRICKLE2
cg05068533	0.25747817925027133	0.17704417468564834	-0.5403407967473774	4.6110566023383716e-06	CCND1
cg05090351	0.5597462162458569	0.6901629504818115	0.3021641578702067	2.861102032744039e-10	CTBP2
cg05102651	0.036769605347713535	0.037240479300585966	0.018357949089305357	0.6923593701470785	FZD3
cg05127937	0.0564121050736079	0.04907268306651853	-0.20108462011192546	3.534694605220178e-06	SDC1
cg05136476	0.025149354792649868	0.11254780476284773	2.1619446241599674	6.624948356627263e-06	PRKCD
cg05142373	0.10017974939254595	0.08995919183558923	-0.1552483021199217	1.1330610980225814e-07	FZD1
cg05153364	0.03215360022658813	0.15596439705247667	2.2781645441097544	2.6073303282845187e-07	CCND2
cg05164185	0.05736854590572519	0.06195611229039032	0.11098666757985808	0.11541794344116743	CCND1
cg05164933	0.2069483973990588	0.5380464050850848	1.3784595303618845	8.713443843193076e-28	SFRP2
cg05165553	0.9195205599403082	0.9195608185738994	6.31629809564926e-05	0.9939672030446669	NFATC1
cg05175896	0.6858395931682943	0.763972958247477	0.1556503804950557	5.027626757936985e-12	WNT5B
cg05191454	0.051573751281782126	0.04808509976958887	-0.10104707327890523	0.3770134110957629	CCND3
cg05195756	0.016225162209047378	0.017417038132280613	0.10226640472690379	0.208241993609464	MAP3K7
cg05200606	0.07188858439184412	0.06470188033225811	-0.1519550552042224	0.00028929469569329995	CCND1
cg05206910	0.05644578549430272	0.05339096485333774	-0.08027024581534636	0.2923672373376909	CSNK1D
cg05214218	0.019032406375755345	0.020884795373679294	0.1339950269327844	0.009992284695371086	RAC3
cg05231706	0.8071095004217674	0.8412196605909846	0.05971815145904712	0.00038523469664345964	RAC1
cg05238767	0.03780815560852956	0.0401378834683343	0.08626707100769075	0.6663352897258212	NKD1
cg05302701	0.9184341989777232	0.8986591805817921	-0.0314022907819048	0.0010075428056989075	NFATC1
cg05311589	0.06367475454604148	0.05451084429524498	-0.22417822744256666	0.07973711770987044	SIAH1
cg05325028	0.8269668274871788	0.8359592326621067	0.015603128869476962	0.12067975844193586	CSNK1D
cg05330668	0.05388271750853379	0.060512312616978196	0.1674061084457505	0.02154054276206161	NFATC4
cg05336115	0.025605926814248923	0.1377347216710294	2.4273426116977936	4.845180675645565e-08	RSPO4
cg05342987	0.014119234468496914	0.014794214134385877	0.06737119373053639	0.4279781743418418	DAAM1
cg05347431	0.20298429467826903	0.5048247008408999	1.3144143950742515	1.5825564443040738e-22	GPC4
cg05354432	0.031749886506749835	0.029357458669447563	-0.1130243482467902	0.40570858596686055	LEF1
cg05416643	0.06054306941137279	0.046851684788719844	-0.36986089054840837	1.4346543066571875e-13	SMAD4
cg05426702	0.017569405708061505	0.0198041968269466	0.1727408004682833	0.3518160401201996	PLCB2
cg05445331	0.12309460366267505	0.25711207365705846	1.0626298419097528	4.674699103291432e-05	GPC3
cg05451413	0.21288297650483795	0.2065536440197004	-0.04354407476019534	0.5184555927932127	ROCK1
cg05454076	0.37199518822012384	0.40128896892201654	0.10935753814749606	0.22909954013702225	WNT10A
cg05457563	0.3021394982526983	0.4628685214708536	0.6153876540908173	1.8448650504893505e-13	APC2
cg05476169	0.02093337285511259	0.02341369165368653	0.16154764097742327	0.0001932356658469231	CBY1
cg05479194	0.046939475466099057	0.033526147630475775	-0.4855150025507794	3.3721158330415276e-12	TP53
cg05519431	0.03092800347869333	0.03824554647155869	0.3063780570571064	0.027603365023280046	MAPK10
cg05523267	0.9845162620078916	0.9833214883917956	-0.0017518661610992597	0.054061116352040854	AXIN1
cg05528533	0.017798282326805425	0.02272744686481575	0.35269760852412485	9.661194984695887e-05	PPARD
cg05560165	0.026599570273915157	0.027835241574138095	0.06550966536516084	0.13761220960562007	TCF7
cg05572153	0.014868782927409032	0.016034478516725268	0.10889087276827872	0.015360014896428086	TLE3
cg05604874	0.13297872836951258	0.1154496335449998	-0.2039318930708455	0.09285931081160086	CSNK1D
cg05607472	0.04603732770266519	0.03822484709831905	-0.26829336203539284	0.0007531109768106243	CSNK1A1
cg05620923	0.6734193072274973	0.8006333375710735	0.2496366048947423	2.6703737278608563e-17	APC2
cg05634287	0.013613238317249556	0.0137317406330548	0.01250421687305129	0.6621050827749051	CSNK1A1
cg05641033	0.031501723471988985	0.03893388994133151	0.3055957324383497	0.14133305891549405	WNT5B
cg05642044	0.05806169767961065	0.06442907804500421	0.1501251946229817	0.01859272491800841	PRKCI
cg05666820	0.5756523325065922	0.709735396999752	0.3020835070805835	6.454867384556472e-12	FZD9
cg05667158	0.039493938885778804	0.26489097006807777	2.745695498433611	2.8456350816521178e-12	CCND2
cg05691934	0.872520664509825	0.8421620336873338	-0.05109146261340528	0.001439790751394533	WNT5B
cg05702737	0.06792398813156612	0.07433168577487338	0.1300561587179841	0.2917988822020554	WNT10A
cg05703198	0.06928843500309162	0.06061935090934509	-0.19283616655530778	0.015178862572601643	CTBP1
cg05707833	0.7396870656078062	0.7569705528494313	0.03332212996368301	0.0810700438893264	NFATC1
cg05712931	0.8913733191174963	0.8672416336593746	-0.03959576057034427	2.3945984039277583e-06	NFATC1
cg05713735	0.022670502577043384	0.023985426005539476	0.0813416892964277	0.02120864682534107	PPP3CC
cg05718035	0.9114196076736579	0.8894477451924244	-0.035205558024248164	0.0014732045720268322	NFATC1
cg05725797	0.10453226056430809	0.0983545359775199	-0.08788475877241339	0.3773145862828642	RAC1
cg05750029	0.13456184690829842	0.24989390313550364	0.893046290917063	1.705136614439711e-07	BAMBI
cg05753589	0.06342695449469722	0.06362085470405589	0.004403682195396791	0.9660275207143427	PRKCZ
cg05774672	0.6016890651045181	0.5061053880553552	-0.24958030442628903	5.075089495004368e-05	FZD5
cg05774801	0.20318191864644614	0.36469609569166633	0.8439227337613796	3.4814844295126426e-12	SFRP2
cg05776004	0.8875076358296173	0.8994277398883462	0.019247847832114945	0.038394717104071205	PRKCZ
cg05786840	0.1567417306524318	0.2285370406636655	0.544038680702904	8.127560391404368e-05	WNT3A
cg05787193	0.014164548728660149	0.01893949089958349	0.419112911835968	1.7776672691308142e-07	PRKACB
cg05802452	0.024925285597850524	0.02799409778286314	0.16751264907551464	0.00745983496596736	WNT3A
cg05818685	0.1513970548839356	0.12328616152257052	-0.29632627003013295	3.169689251687203e-05	CTNND2
cg05845357	0.025868529841239746	0.02516740849965074	-0.03964139605951956	0.3986964686849126	CBY1
cg05859578	0.8594328161075673	0.8554888951878887	-0.006635737533847976	0.8094628177154994	NFATC1
cg05874561	0.1431783235177233	0.41137447478382627	1.5226391870930884	1.8565898065223013e-26	SFRP2
cg05876094	0.06478038181038256	0.0588473535857078	-0.13857943375708162	0.0010575234986330139	CACYBP
cg05878337	0.05200479313387367	0.052784845974791494	0.021479206576839476	0.846240298073587	CTNND2
cg05882699	0.14359308512120308	0.3610085552108138	1.3300467503158646	8.867918690419497e-09	CTBP2
cg05907237	0.02063564986917076	0.0210116355020324	0.026049589563241382	0.3776111334117256	CTBP2
cg05909880	0.05669341842945738	0.04714485575923381	-0.26608090271096035	0.01189736385159728	BCL9L
cg05927173	0.04519285370822322	0.042939875433556214	-0.07377665302226319	0.2972996586317629	MYC
cg05929117	0.20404991374186252	0.18307900416360307	-0.15645575101980555	0.041120212634697034	PRKCZ
cg05937453	0.02466172513084776	0.18292535544417307	2.8909094347467157	4.294854529335074e-09	SFRP5
cg05939970	0.5481960172247906	0.711576075056827	0.37632615777681105	1.919723997029998e-15	RUVBL1
cg05944967	0.9785525879633452	0.9722472183362467	-0.009326182154559659	0.051534934900244855	NFATC1
cg05963712	0.022783560574243054	0.05594844722360843	1.2961048651575078	0.0022170384259893707	WNT1
cg05970790	0.01359068201234145	0.016776923734747273	0.30386034754582447	0.3389199999756125	NFATC1
cg05977230	0.9835936203002111	0.9817484984195163	-0.0027088911837196516	0.0055480434335497845	LRP5
cg05985073	0.02572957435322719	0.03134349486732909	0.28473846176130263	8.54935067088579e-07	CTNNB1
cg05985303	0.3305901311344598	0.5676022089235292	0.7798365463575985	2.8255193627751807e-31	WNT6
cg05987650	0.00896660292984493	0.0269323238615373	1.5867053014064205	0.03816019164705768	CCND2
cg05989460	0.09316811591182877	0.08342441404318442	-0.1593666705301357	7.859878048255273e-05	TLE4
cg05998639	0.018758841899372297	0.025627181176376582	0.4501040362488589	0.17197909436824793	WNT5B
cg06020238	0.24026828770405084	0.3483744462018933	0.5359925599215876	1.1233336730147072e-09	FZD8
cg06032855	0.9837124246932032	0.9808963273046353	-0.004135960929194343	0.01792575053546515	CAMK2B
cg06037943	0.05940978800782206	0.0734156294585581	0.3053865906437395	0.347251264939612	LEF1
cg06041469	0.10499474280553636	0.1030996889507351	-0.02627711234280268	0.7101650624389603	PRKCE
cg06049736	0.01873644227201242	0.019201937504810494	0.035404852384616346	0.2899596834605293	NFATC1
cg06083734	0.01593611030409893	0.017544944212661298	0.1387558220601255	0.02592788830906236	CSNK2A2
cg06084244	0.8908856887938567	0.8763114337411485	-0.02379664604190018	0.003206208012832002	NFATC1
cg06093379	0.13668465815532696	0.4052537654473746	1.5679742705657311	1.6242654983101075e-16	WNT3
cg06157219	0.5423553025934662	0.6094809682947847	0.16834288602435787	4.83336018593863e-07	PRKCZ
cg06157334	0.015887102149955253	0.017574458860047926	0.1456242703273422	0.010116683494045662	WNT6
cg06158065	0.06902110360426846	0.07556198112971771	0.1306229859241812	0.040890249811991596	PRICKLE1
cg06178786	0.016268147075108343	0.01748631967743344	0.10417674017668785	0.0013242660219501751	MAPK8
cg06200611	0.18136829302496774	0.18605305814658119	0.036791839568259606	0.6774064738200092	RAC1
cg06201907	0.015265630270402817	0.01725651380186106	0.17685388242303035	0.008501996208697984	RHOC
cg06268632	0.8490725615876579	0.846357010600152	-0.004621501662356711	0.6895811297432433	WNT9A
cg06311863	0.9280904440760644	0.9351035803402937	0.010860774090467611	0.4888733990531693	WNT5A
cg06317056	0.026315456749323275	0.03439971841921205	0.38648632025208945	0.12972395844982526	TP53
cg06329143	0.20345062111299014	0.15404174179233301	-0.4013573435227254	6.984058819963215e-14	SMAD4
cg06336824	0.02936271360854099	0.025026562794063654	-0.2305251420638522	1.0030579910273468e-06	PRICKLE4
cg06340969	0.9539366803607605	0.9457443219899603	-0.012443297637525122	1.2444658988324594e-05	PRKCZ
cg06341779	0.0843637888932698	0.09360176135600426	0.1499117880567034	0.5426651914509488	LEF1
cg06346838	0.39116888114928705	0.41697292871408115	0.09216211866684984	0.1426407835577853	APC2
cg06351295	0.3666082338916558	0.3634958916717916	-0.012300130153425114	0.8737726541958626	NFATC1
cg06354327	0.06477381994667734	0.05443960560904953	-0.25075421235030265	6.539000770716101e-08	GSK3A
cg06358300	0.12755159023008336	0.1572487832404425	0.3019679682289095	0.002701743861775641	TLE1
cg06371632	0.01859852564466584	0.01812733663129084	-0.037021287630170784	0.24960237963426768	FZD1
cg06384623	0.08802323681759265	0.14067299405778064	0.6763890622243948	0.0035284099964484187	GPC3
cg06387245	0.8645107644616113	0.8472971749644238	-0.029015868829811102	0.00026442385073532096	AXIN1
cg06398244	0.9061765379777404	0.8947499057058377	-0.018307651588626517	0.006774124343923691	WNT4
cg06414596	0.05698061311793861	0.0527128923437955	-0.11231529073842436	0.11330595428588888	CSNK2A2
cg06415582	0.02068142874525235	0.023473502429710906	0.18269726377607998	0.5477277243914263	MAPK10
cg06431905	0.017062020890246086	0.018826487560150294	0.14197532778769772	0.04574823747676673	CSNK1A1
cg06437464	0.20160402739436697	0.29261766733818234	0.5374924180218482	6.376243485638051e-08	RSPO3
cg06504572	0.06864884783968282	0.07353558795623168	0.0992071119672164	0.15098660901226066	TCF7L1
cg06508886	0.0647794385162817	0.06670526339517478	0.042264638656102534	0.8660588400153255	APC2
cg06544113	0.023537285118852044	0.022570564519154943	-0.06050542130913502	0.15557624680618262	CSNK2A1
cg06549216	0.10389649799654471	0.2660456271163047	1.356526664087457	1.0605875418965437e-15	SFRP2
cg06553107	0.012163236053829424	0.01287887487651806	0.08247945050483842	0.06012391376773707	SIAH1
cg06554120	0.01687145494996225	0.016874404835127234	0.0002522255907338757	0.9952523844715374	CTNND2
cg06558166	0.01895802351981605	0.02074043625853938	0.1296376773762409	0.6764759063396317	GPC4
cg06576393	0.014709998810811205	0.07443355090675897	2.339155932448826	0.0002894541456525333	SFRP5
cg06588483	0.019542206770001642	0.021081991813066	0.10941778796161789	0.07372717652980666	PRICKLE1
cg06591185	0.2242870143470299	0.18413591754096498	-0.2845750282894649	0.0010428319405241789	GPC1
cg06610850	0.01956137267639168	0.021095196816062662	0.10890693601928715	0.012119737934408596	PPARD
cg06615719	0.05163152766588404	0.03259350335317801	-0.6636678546960962	0.0004733270908252702	APC2
cg06626655	0.07209038841066004	0.10803221977953695	0.5835828219597916	0.0007485495421775553	RSPO1
cg06628693	0.03997514466066174	0.04601041909047873	0.20285734294264474	0.005257268450252071	PRKACB
cg06633814	0.0198947197294367	0.022094742654722725	0.1513175526735272	0.054121352613330814	NFATC1
cg06641299	0.014138648443682629	0.03390175071448765	1.2617155621113902	0.04999362598911691	WNT9A
cg06653203	0.5748194508119938	0.5013847916266861	-0.19719064476982154	0.0001547042147498887	WNT7A
cg06657217	0.9827107614200462	0.9805102612073867	-0.003234125997187079	0.1962958497936275	NFATC2
cg06657944	0.07578469671427962	0.058940950922037404	-0.3626362165110315	2.7208085549479274e-12	TBL1XR1
cg06680529	0.7482932076903928	0.8061835853213454	0.1075047290876413	4.323533344292386e-14	NOTUM
cg06682330	0.4664400765154317	0.34807461086207375	-0.422295164836043	1.9800359859557952e-16	CSNK1D
cg06697294	0.02570354202754492	0.025223720128606058	-0.02718611324686554	0.6520298989443158	PRKCG
cg06697829	0.08026216537294166	0.08839969705749039	0.1393213468097069	0.3999572793874454	FZD5
cg06717814	0.8660648497732037	0.8436416178469212	-0.037844789310746585	5.3418051641284504e-08	PRKCZ
cg06755955	0.043243027674857534	0.04130190122588479	-0.06625934348130134	0.3130581580986503	FZD8
cg06784563	0.8294321518546276	0.7972303241207928	-0.0571273857393971	0.04970504910938135	NFATC1
cg06785746	0.06756697361617502	0.3503537932544537	2.374422374160691	2.9974655979385437e-24	WNT3
cg06812033	0.07082238390432213	0.06534361028163767	-0.11615923920678005	0.1490322475428225	NKD1
cg06824134	0.03625844603140649	0.02924064105218315	-0.3103421549047286	1.1688907252372015e-10	PRKCE
cg06824641	0.02639044034912585	0.03850409238017339	0.5449963661986318	2.106950200164002e-06	PPP3CC
cg06826845	0.02193143703676727	0.020027320457988225	-0.13103093670376365	0.22118899543001047	CACYBP
cg06856570	0.9819497857193004	0.9802447560807861	-0.002507231949491429	0.010651239807479007	NFATC1
cg06862374	0.6871005849499913	0.7504811584110588	0.1272945407309989	0.0005303818231750838	WNT6
cg06899802	0.027274292579721277	0.02555245880438789	-0.09407965523729817	0.022362294862766415	CSNK1A1
cg06931245	0.025393329408476616	0.024888686638914376	-0.0289594620191328	0.8278700552379026	FZD3
cg06937978	0.8559298339676853	0.8438559051021088	-0.020495865883021967	0.0022016948368662557	NFATC1
cg06962421	0.9901956108112618	0.9896888866999863	-0.0007384757841349235	0.191519824969342	WNT4
cg06973760	0.0437996753869297	0.05477012398543779	0.32246896865705377	0.09186550767837366	NFATC1
cg06987468	0.15676107483956087	0.32495690458575044	1.0516810322631909	3.832531348380315e-15	WNT2
cg07005055	0.28266256204884477	0.6092724108340117	1.1080065990348074	4.693108707683091e-29	WNT2B
cg07009463	0.9187602701304094	0.9066087360312278	-0.019208408710013215	0.0010842882608363715	WNT7B
cg07018071	0.045251604139132935	0.05081454711309256	0.16727263304343112	0.005692959204029936	JUN
cg07020846	0.08014295048963892	0.08762241971796429	0.1287244315946831	0.05635923880999125	TLE3
cg07021033	0.02819856030912137	0.027724489428952847	-0.02446061490067303	0.7770790028010567	WNT9A
cg07026259	0.02108594749409179	0.025636655247416273	0.28192619891867965	0.034670463297460166	NFATC3
cg07112531	0.015811730177016425	0.01719305360939957	0.12083055926821414	0.018433636279674603	CCND3
cg07117119	0.012906170679395042	0.013731840669853028	0.0894640131203226	0.008059192841754563	NFATC3
cg07121640	0.018298801352351738	0.01818266619643047	-0.00918538593757029	0.8708397953278622	SENP2
cg07128799	0.050924513859813905	0.06312727314117443	0.30990313062025165	7.002259297787423e-05	TCF7L2
cg07134065	0.013641396411726405	0.0318459812698873	1.2231199919203315	0.06151989975782768	WNT7A
cg07136325	0.021944980030084552	0.02041271640586232	-0.10442277671546427	0.6535113830444654	PRKD1
cg07140660	0.01886355245171473	0.024452122444282548	0.3743583014521796	0.4879511503238997	FBXW11
cg07142961	0.015213821032851458	0.017145566697193432	0.1724530500010961	0.42393265490525	ROCK1
cg07146119	0.016439414542448117	0.017942562182267766	0.12622699938841772	0.5467335890330705	SDC2
cg07149785	0.16378242134717166	0.17074771189691487	0.060085723986364484	0.7241162947976185	CCND1
cg07161166	0.011401335379889825	0.015666251343221867	0.45845719995519363	0.01038784960326868	PRKACB
cg07175507	0.012963971433619492	0.04917966992002862	1.9235543052438948	0.011154831674884373	NFATC1
cg07195011	0.024250645779255228	0.026986145892381897	0.1541957828222306	0.3385867977038406	CTNND2
cg07201089	0.04951201217398725	0.04854396115663273	-0.028486745488961514	0.7031043103978686	APC2
cg07221204	0.029785981253978452	0.029827724871190016	0.002020452117388266	0.9705089953982902	CSNK1G1
cg07234958	0.05952728927457009	0.050947473540851364	-0.22454059344426697	0.0007745330613940547	GPC6
cg07277828	0.916351343089588	0.896536574625164	-0.031538415981458616	0.011824054085683261	NFATC1
cg07279933	0.049204878336829135	0.05118189418737156	0.056832184686536974	0.7789789237600968	RSPO3
cg07288587	0.03645432207029614	0.03248913833868124	-0.16613239072226874	0.00039285196390579296	CSNK1G1
cg07301537	0.014384343334200498	0.016305205795655406	0.18083328863939535	7.723665630857525e-05	FRAT2
cg07312966	0.019655799111825772	0.021084337196707433	0.10121665192642437	0.2112174208798796	GPC4
cg07313814	0.8475188678011009	0.8630695455889688	0.026231329071287075	0.0020892672029867816	DVL1
cg07318231	0.025977975414797266	0.02615938352351544	0.010039543249261516	0.8218885300097889	FBXW11
cg07335234	0.06636840854850251	0.05447036185180129	-0.28502522901583366	6.5435490236003355e-09	SENP2
cg07346851	0.016625224629944074	0.02589289569468599	0.6391824824165799	0.038972983551043776	VANGL2
cg07381000	0.06148183862215374	0.12177399923377905	0.9859739120695237	0.0012491065206509451	PRKCD
cg07390122	0.05784080506601625	0.1478542560029154	1.3540162342987474	3.4915505379788665e-07	RSPO2
cg07401901	0.05950320359944738	0.050946669644981395	-0.223979502613295	0.0011044399636200696	DAAM1
cg07431748	0.08761254418458493	0.07839082508410856	-0.16045263653094333	0.008074583046819003	FRAT2
cg07440414	0.08020861744220646	0.18496085133866308	1.2053907932223253	1.8086534838841624e-05	TCF7
cg07443287	0.04558599882553663	0.049869254731598665	0.12955985636059617	0.6168159325344861	WNT5B
cg07471157	0.24509635521534137	0.23026835164977935	-0.09003289123034498	0.37908721124242495	WNT1
cg07475692	0.09011862121793472	0.0758302955593015	-0.2490508949977407	5.719692390535641e-09	ROCK2
cg07492770	0.048274656060675734	0.04631950516600171	-0.05964613952286778	0.5842854120254544	NFATC1
cg07507271	0.07566729903218246	0.07513580274951652	-0.01016942247396786	0.8488029918880637	CTBP1
cg07576142	0.08982465675579744	0.10044291111498174	0.16119232521929663	0.04164988376956144	GPC6
cg07584845	0.024807897985549707	0.028227729490356557	0.18631359119510096	0.00011452372988047316	CTNNBIP1
cg07602998	0.017269670741621283	0.01908688709700156	0.1443412539488559	0.6027098106321829	ROR1
cg07618979	0.928809440397498	0.9120603073936225	-0.026253414146699836	0.00023393474274073492	NFATC2
cg07637243	0.8827484399135624	0.8744998153596304	-0.013544286764976652	0.3150617406376864	NFATC1
cg07639650	0.06868078997585055	0.05585743112408229	-0.2981574077232301	9.423474860705719e-06	WNT2B
cg07657743	0.07099248441202068	0.0952041975483857	0.4233588808605094	0.06564075269515675	WNT7A
cg07663571	0.018539621541902834	0.017824373882348858	-0.05676039390505	0.33161711002632543	CCND1
cg07682072	0.04195616338141961	0.04227232270240859	0.010830626262295435	0.8647146785328902	PORCN
cg07683820	0.050784610708452374	0.05780043153492662	0.18668888138433085	0.2074692639646538	WNT2
cg07684796	0.11317928409869016	0.2501773037728118	1.1443409963497841	7.633515398477084e-10	DKK1
cg07690219	0.06859665532264163	0.06263606092448987	-0.131144747472028	0.17217094733468366	RHOA
cg07694848	0.018580009793071332	0.020796485633880805	0.1625884880175206	0.0012985468819659656	SDC1
cg07697895	0.03849619372711828	0.2755813108770484	2.839690339044356	3.7999050037342e-12	WNT2
cg07700962	0.04183486492790825	0.037750919288457446	-0.148194000533067	0.1172767076358606	CACYBP
cg07714657	0.019829586163014164	0.021567113156523734	0.12117850967223183	0.00892399003453413	WNT6
cg07740306	0.8180819787410004	0.8774016867656569	0.10099205920721767	8.545618416301985e-06	NFATC1
cg07742404	0.4451275261995804	0.4902410203960653	0.13927248699597275	0.04103624912814668	FZD10
cg07751222	0.024152756889826855	0.029909657949100592	0.308423538399565	0.008647378045019286	PPP3CA
cg07752194	0.8620425419076583	0.8477257017235134	-0.024161540232060828	0.004710154802437082	CTBP2
cg07755173	0.012327221895288233	0.012594358110549144	0.03092988922892736	0.7872620907608908	FZD8
cg07759042	0.9903639770109145	0.98794377403868	-0.003529902327913907	0.30189912294340915	NFATC1
cg07781399	0.2875547718505155	0.2153334751053552	-0.4172641647983173	0.0004963306991317471	CCND1
cg07797073	0.12230909145649468	0.11166012456320325	-0.13141757534894732	0.2083256867963418	PRKCZ
cg07813252	0.08138491528630563	0.07495129729111534	-0.11880796618541127	0.0004524440807906286	PRKCG
cg07830110	0.07414407922128556	0.06987491069169888	-0.08555695677932955	0.15506349710808623	CSNK1E
cg07834955	0.05749735582191159	0.49750606314239076	3.1131465916979333	1.1124799244590322e-27	SFRP5
cg07835844	0.06236785973752261	0.2907029666172829	2.2206711379506943	4.03873625738659e-12	PRKCE
cg07843262	0.06391714581905132	0.05235304872552244	-0.2879294335893298	4.174095751035156e-10	CSNK2B
cg07847030	0.5076409586900139	0.6893601173128654	0.4414493576923	1.1905656802454101e-12	TCF7L1
cg07849302	0.06789077107958331	0.08291933377475787	0.2884930539454779	8.131717350811582e-07	TCF7L2
cg07852945	0.06833850406228181	0.05874352785685499	-0.2182687576862373	0.001474440712702254	TLE1
cg07871324	0.016150228096651068	0.016081402393654725	-0.006161317302683769	0.9555135986947969	MYC
cg07879727	0.06528593969181819	0.23878128417903494	1.8708455374469632	4.685044439431938e-14	WNT3
cg07882171	0.0144260817000904	0.019826070287242353	0.45871925078841735	0.2539672869464402	SDC4
cg07897048	0.08601311590816996	0.0739549932146052	-0.21790911230431956	5.500278109788112e-10	PRICKLE4
cg07912144	0.9869377735717552	0.9832680218611288	-0.005374401729159337	3.0953301235519985e-08	NFATC1
cg07914282	0.7986469245251336	0.8354164376536446	0.06493769019358539	7.402602081296238e-05	CTBP2
cg07952877	0.9391998856440986	0.9351394588257111	-0.0062507003502985815	0.24804246391403814	NFATC1
cg07956897	0.0674273711866091	0.06102074471045409	-0.14403456494167982	0.15505646793437874	RHOB
cg07967643	0.046159360707428015	0.045676964109175926	-0.015156477186478279	0.6905940369878183	PRICKLE4
cg07974622	0.07429546113125078	0.06695532197514664	-0.15007534272916867	0.15622594452981836	WNT2B
cg07981599	0.013027630686525968	0.016665954846842464	0.3553292492939501	2.4279897669003325e-10	NFATC3
cg07985503	0.03848162210727964	0.035626374572076895	-0.1112239352658523	0.04515380163984264	FZD8
cg07991600	0.04653553904178149	0.03469143448418499	-0.42375342169813807	0.015846662485779286	TP53
cg07993743	0.36249394220704373	0.5302660507375361	0.5487594998357388	5.270082786881802e-25	WNT9B
cg08004976	0.0582080487527986	0.06575876429322038	0.17596453240156473	0.18156789078152416	VANGL2
cg08037440	0.04244335597444446	0.07097679678236227	0.7418087324118746	0.002661497836298176	WNT3A
cg08044097	0.21559398782512473	0.4920773801905912	1.1905682533489539	2.9048257456412604e-33	SOX17
cg08067721	0.013101731877074148	0.013108574434615218	0.0007532704073255058	0.9937458279577809	WNT9B
cg08069899	0.07379900397755086	0.12686574631499695	0.7816293445411687	0.00011737163756765652	CCND2
cg08077337	0.11966099081349002	0.443378638873654	1.889586351702398	7.226476714330742e-25	FZD7
cg08080669	0.05529871122444294	0.05189576095909806	-0.09162915918407584	0.35820535375528806	PRKCG
cg08084454	0.024603471279132778	0.025693471157839938	0.06253993149071896	0.26447219570716024	TBL1XR1
cg08111021	0.06226634743638569	0.05008244928758684	-0.31414753359783776	1.1197733297533123e-14	ROR1
cg08113034	0.058806978959232155	0.04765462201647728	-0.3033712303091691	4.866379068715248e-10	DAAM1
cg08115172	0.9743713506764312	0.9729470890421603	-0.0021103642025619373	0.30175745739323234	PRKCZ
cg08135965	0.016532253901534524	0.01747640922199621	0.08012536714086442	0.031176762601924746	PRICKLE4
cg08157446	0.9106230908431663	0.8909833398763986	-0.031455586863675354	0.00014079936241682533	NFATC1
cg08170622	0.03343561484860662	0.027944762946505237	-0.25880771055849633	1.8725153122744618e-05	CCND1
cg08170637	0.7567611038275304	0.5444662217313119	-0.47499539060850643	1.0393599048437103e-24	RAC3
cg08174718	0.035734427974389325	0.0317031047039004	-0.17269056297797566	0.011572863101134742	WNT5A
cg08193910	0.06655905452570005	0.04544874225293065	-0.5503945702035373	3.7628791756295845e-29	PRKCG
cg08208505	0.015149315141038839	0.01585224512349358	0.06543460611612548	0.03189599264293671	NFATC3
cg08209473	0.05158847754987713	0.04559249021681695	-0.178252661180574	0.2570256648231985	SIAH1
cg08217388	0.5871517186795497	0.7201742697615104	0.2946127154851064	3.615663060671115e-14	WNT5A
cg08221093	0.012122077583597362	0.014372133986861407	0.2456373090945216	3.8637324576247566e-08	NFATC3
cg08227385	0.021496303876874196	0.021442097130563602	-0.0036426063288561472	0.9192966845696547	CCND3
cg08227698	0.029381045492829314	0.026271667510357304	-0.16137795970827765	8.714116281348294e-05	GSK3B
cg08243612	0.4118652788737407	0.41977909948927433	0.027457828584420946	0.7499980580631536	WNT10A
cg08261094	0.10744673533611537	0.10879817295988128	0.018032681159714473	0.8951052177516649	SFRP4
cg08263099	0.024029671412131446	0.026946558887430954	0.165284129780697	0.004249147034134228	PRKCG
cg08275638	0.15695534293523233	0.4498687349732101	1.5191499651153835	4.903851071798003e-41	PRICKLE2
cg08293536	0.8579652588376544	0.8376689079436608	-0.03453910508957736	0.0013304695918141918	CTBP2
cg08341316	0.03755370142948713	0.0746945341645095	0.9920475644298249	0.005212166027619295	DKK2
cg08342270	0.053115443490691645	0.04464317969813033	-0.25069160399001866	2.7332718563187675e-09	TLE3
cg08347423	0.044742321494507846	0.050083851402516484	0.1627053946360332	0.15134860957967952	INVS
cg08359347	0.019334044893179286	0.019561496702815134	0.016873262325055184	0.6343196019592152	FZD4
cg08361671	0.035802385416220356	0.030434699195555838	-0.23433860670196022	3.8947175879605673e-07	FBXW11
cg08385906	0.035941369483346836	0.03377425236739501	-0.08972154711826077	0.03763265823390853	CSNK2B
cg08410028	0.03912853807481198	0.03268122727217396	-0.2597590473335146	7.066015860663783e-06	CCND3
cg08421900	0.014321206119996382	0.014543598205371041	0.02223124770602451	0.5145598973672092	FRAT2
cg08428512	0.04539872594440883	0.03647180913167637	-0.3158700464805261	7.637175733936106e-07	MYC
cg08430409	0.03925836174331872	0.03942501812574123	0.006111448094869012	0.9151176858096745	WNT1
cg08444830	0.06595375455800573	0.05447209445986223	-0.2759374502271875	5.792143204753698e-12	JUN
cg08473199	0.03147511371783247	0.22141164893024867	2.8144476318786458	6.622162896286849e-10	WNT10A
cg08493338	0.9869082183093554	0.9839240891891047	-0.004368907041826753	0.0006321043899568324	AXIN1
cg08495456	0.02062034304502009	0.02250745808316228	0.12633479892234634	0.02591756045875389	FZD8
cg08499107	0.021768753535972928	0.02090802650157342	-0.05820190908148987	0.18687667353837292	PRKACA
cg08504468	0.08008368040809742	0.06973418850467773	-0.19964213961355073	5.648637297448735e-05	WNT4
cg08506924	0.1050512261148865	0.09179106209649858	-0.19466741354616637	0.0006690590255242454	CREBBP
cg08512345	0.017329876607624417	0.017461172065138482	0.010889019555518263	0.8094170738430928	APC
cg08553284	0.1797586287656368	0.3780868310330162	1.072656575849264	9.957724100512873e-21	CCND2
cg08561895	0.9874814601587381	0.9863269684415835	-0.0016876811760370672	0.0012034004162254385	WNT11
cg08584618	0.06541793201225492	0.05955306571429219	-0.13551037568882407	0.0030659028041588898	SKP1
cg08594148	0.055282518219561164	0.05086786354503612	-0.12006883246603157	0.004249198634497342	CSNK1E
cg08595102	0.015609001610132806	0.017074890646620114	0.12949807706918706	0.08231916840090073	RAC1
cg08608193	0.014683581932321015	0.017632262949281302	0.2640136999970911	0.3561097814828712	SFRP4
cg08608974	0.04485310628932956	0.044598141180338995	-0.008224321178201457	0.891483518655742	PRKD1
cg08641561	0.8408070871105693	0.7641255386916028	-0.1379651506794134	4.4790118675130246e-05	VANGL2
cg08645889	0.03673232204122387	0.03213799109335901	-0.19277034848998853	0.0007809181699030085	SDC1
cg08649099	0.01143000554495691	0.014036253601657852	0.29633181571312245	0.4332429237440556	FZD9
cg08655686	0.06021924100010092	0.10902961443496002	0.8564236209142828	6.37635924596079e-05	RSPO1
cg08668199	0.4079928290178851	0.5663902939318295	0.4732527473238003	1.1273036274239647e-12	RUVBL1
cg08693705	0.014329118012225162	0.013843799862993514	-0.049709821358945895	0.13442504657387552	MAPK9
cg08714590	0.26742295601017074	0.5077308080638883	0.924940488524372	6.26758112628785e-23	FZD1
cg08738600	0.07273125902675617	0.06639559393096205	-0.1314880442742916	0.0006740569500820331	RUVBL1
cg08739433	0.3327956419803661	0.5172417636708307	0.6362022261821856	1.0877027157372786e-26	WNT2B
cg08748373	0.013446917810523507	0.01379077678046517	0.036428192260949385	0.2694847903085738	GPC1
cg08764167	0.06628196401025767	0.059321703685894824	-0.16005632011772505	0.00041164370065995286	BTRC
cg08785133	0.031042778144838988	0.03083927570171454	-0.009488793781719851	0.8472406948441107	PORCN
cg08797625	0.041975842217532484	0.04276005550134622	0.026704453461864775	0.47164803283377477	CAMK2G
cg08798116	0.013525130584493441	0.015941300176570958	0.23712677743684013	0.5635977072033352	GPC4
cg08798921	0.019715903910753743	0.022409394509251328	0.18474381358153044	0.4256393052089048	FZD6
cg08805054	0.3378971848978653	0.504189741452459	0.5773824334396971	1.0764559193357286e-12	BCL9L
cg08812555	0.0765821094743272	0.37538417492272375	2.2932885264684795	3.968639184837227e-23	DKK1
cg08812593	0.8589277368783129	0.8449053665942942	-0.02374699820273629	0.012993823290192595	WNT7B
cg08823186	0.752328203883725	0.8192233935785569	0.12289473694660732	2.438311562859545e-12	AXIN1
cg08825837	0.10663456300261501	0.17147566144608598	0.6853286922568586	0.00039882144289901764	WNT2
cg08832220	0.5470466439853043	0.6543387855968278	0.25837393844957124	8.850436917749167e-12	WNT5A
cg08837462	0.021012921038062782	0.02331763011079976	0.1501444403832334	0.03362650394874989	FZD1
cg08847724	0.03155057376529096	0.02674128324571384	-0.23859754335014677	7.265133107188282e-06	LRP6
cg08851840	0.0436730700727857	0.05603714894409392	0.3596396048670775	9.88046088165611e-05	TCF7L2
cg08852968	0.8071387817872051	0.8282582416715379	0.037263898059210515	0.08833433442248376	WNT5A
cg08877293	0.024346885308355465	0.024584709386680653	0.014024080854542409	0.8100876584456844	FOSL1
cg08893449	0.02195469033275291	0.027446180911300355	0.32207622903642197	0.05128467724206856	PPARD
cg08893650	0.010094002496383498	0.01070294211150817	0.08450908230725622	0.0484249650434213	TLE6
cg08893875	0.02023286385106253	0.02077297864036177	0.03800755933148523	0.14559727895368454	CTNNBIP1
cg08900073	0.046045289029290774	0.0405470981173606	-0.18345489226223025	5.831667172887364e-05	BCL9L
cg08934600	0.05062000851666522	0.04001708808649626	-0.33909155934624596	1.1085611927877631e-09	APC
cg08943089	0.0830229454627231	0.08087520034977218	-0.037812735288004815	0.7542940047223282	FZD3
cg08948841	0.4056703726283303	0.5305162786499629	0.38708907838208334	6.72606450244146e-09	CTBP1
cg08958549	0.16555468768953266	0.13601229487015268	-0.28357079109820227	0.028916400610758976	APC2
cg08962243	0.031848762500665984	0.03498151510468569	0.13535545906918092	0.0024175133997917514	PRICKLE1
cg08979737	0.036606799345544803	0.03375294631227001	-0.11709819825947809	0.2955148959495084	SDC2
cg08995883	0.9516613075262202	0.9432264537723151	-0.012844034676361641	2.0088847949551888e-05	PRKCD
cg09024340	0.016714460246478356	0.04334675472016919	1.3748272186430133	0.011561312064506366	WNT5A
cg09030189	0.13796502608525807	0.24116929190176375	0.8057436280475135	6.613583926734415e-10	LGR6
cg09042026	0.013066405014085453	0.013944413198667661	0.09382496074209766	0.6929315838928757	FZD6
cg09048530	0.0348937417552773	0.08659585476478489	1.3113296564739871	0.0036792099118847436	FZD10
cg09049717	0.019939015086879147	0.02363163189564493	0.24512511113840782	0.17762215985033247	NFATC3
cg09050541	0.02479204476774948	0.026365279217965172	0.08876201031018267	0.3818915295483767	SDC1
cg09075558	0.5061512887121833	0.603436051326425	0.2536322193898676	1.8346851692589077e-11	WNT3A
cg09097668	0.0458192910787078	0.0398509079995319	-0.20134254099980217	5.731479343128645e-06	RHOA
cg09101235	0.7262775551274988	0.7799743075799934	0.10290560654288163	0.0026986600722110014	CUL1
cg09123773	0.013203514210330093	0.01335959140160702	0.01695391980680159	0.5485342675200765	SIAH1
cg09146695	0.0317682741582595	0.02489745095235165	-0.35158867236420605	1.6587897256561234e-06	LEF1
cg09158990	0.019649222873941267	0.029210123992547896	0.571996227126668	0.012496597696462587	WNT1
cg09190696	0.015787779624885066	0.01776807710049314	0.17047927175699573	0.06988438703564327	MAP3K7
cg09202269	0.024820642051979536	0.02616544520741372	0.07612237164924678	0.010677603781727373	RBX1
cg09214456	0.9774544253150661	0.9785715040289767	0.0016478351047120713	0.48139039349819734	CAMK2B
cg09227621	0.3330439354089056	0.41841425879860944	0.3292195055745738	0.00013578508624019985	WNT3A
cg09233429	0.2753232361002071	0.5440626623974211	0.9826464510491769	1.8423557965264398e-27	PLCB2
cg09236098	0.018848947038001863	0.01871735784325732	-0.010107134878162826	0.8233825816563987	DVL1
cg09265563	0.8961416267195801	0.8775867228428781	-0.030185055495642175	0.04871318643031744	FZD9
cg09275667	0.09417541671081638	0.08495470807727425	-0.14865661000519456	0.10637976092197307	PYGO1
cg09281601	0.01070743927469079	0.011285629779578065	0.07587343318880038	0.13199347426890004	FBXW11
cg09316122	0.16528824495031538	0.39651673767222784	1.26239763992996	4.1506345204247245e-21	WNT3A
cg09320190	0.39303655208787996	0.4382374238352645	0.15704920212538945	0.0021753239693046234	WNT3
cg09331127	0.01796446367256415	0.018404750860410362	0.034932356071062945	0.5758416811430553	EP300
cg09339219	0.5001124090822514	0.5883218322307326	0.23435317221053867	2.782298168040356e-07	FZD2
cg09363587	0.08720065639536617	0.1203674751238741	0.4650347096504703	0.0806863603811444	LGR6
cg09378679	0.8743464607577729	0.8513176107356598	-0.03850758755859357	5.817823924382307e-06	CSNK1D
cg09392386	0.030464086828318436	0.03483672018081392	0.1934993072811947	0.00021311012725013165	AXIN2
cg09396181	0.065310873032683	0.10434982643144242	0.6760331023320485	0.006872893427268578	WNT7A
cg09414137	0.05413148002630022	0.05197054469667975	-0.05877365399486734	0.16319927726172875	JUN
cg09423426	0.06640330965991151	0.06031267736234465	-0.13879387004152374	0.003993034020343863	CSNK2B
cg09445939	0.0901209153221751	0.25558228646610603	1.5038539798538086	2.0560425073689623e-12	DKK1
cg09465142	0.31577024133028236	0.5375954079939274	0.7676455992068545	2.8452336494175606e-34	NFATC2
cg09465786	0.05192431564775804	0.22011753368297074	2.0837918672558455	9.947196056484503e-11	DKK1
cg09507526	0.06743219374339775	0.2307638068354243	1.774907530241151	2.4316817009512093e-10	PRKCB
cg09511896	0.3580550583782511	0.4894891816665038	0.45109552600659447	3.813141018320683e-07	WNT3A
cg09524087	0.027834452556028635	0.027777119041251373	-0.002974733652570297	0.9476776998747272	TBL1X
cg09542745	0.03318409248809493	0.04877624306986607	0.5556868203665642	0.05383767112418196	SFRP5
cg09548897	0.951062925646398	0.9455393956232532	-0.008403229093211149	0.04834705400375956	AXIN1
cg09551996	0.07709983275425149	0.07032386905123976	-0.13271328433604285	0.022592222113014	CCND1
cg09560452	0.8282987595947249	0.8434418044971748	0.02613730121423969	0.024746635292355976	ZNRF3
cg09561351	0.04989420170983269	0.04224306324121246	-0.24015771223088084	7.350346805787331e-06	PRICKLE1
cg09655100	0.0366906279747138	0.04247188103928833	0.21109640859585582	0.0006125140597085248	TCF7L2
cg09664975	0.09880436027593137	0.11373228075589555	0.20299517900568162	0.0017679605866787588	PRKACB
cg09678212	0.3955256922437523	0.3731005026271516	-0.08420710747919594	0.407969948821428	CTNNB1
cg09679202	0.9755142586102075	0.9730242677814558	-0.003687173055306627	0.009179284042971005	TCF7L2
cg09699036	0.025448623887152754	0.023309316849920936	-0.12668092335234404	0.0041023530890167935	TBL1XR1
cg09710605	0.03013834627196822	0.02964825516280174	-0.023653053813453794	0.6488999155197658	CCND3
cg09718810	0.07067471248975316	0.06008862880874261	-0.23410210837544562	0.006248808678509792	MAPK9
cg09728865	0.2387260685980676	0.25031369225469213	0.06838109357898674	0.5158116072605248	TBL1Y
cg09732150	0.015548776822987885	0.015815739473589642	0.0245599192313108	0.46518984055012624	TLE3
cg09744036	0.7908885870688168	0.8404824780875549	0.0877432675396324	1.7298138111514528e-13	NOTUM
cg09760728	0.6335867380330618	0.761054941220028	0.2644584690444235	2.8346900175178316e-16	GPC3
cg09796293	0.04921784998459117	0.044916490942174016	-0.13193641401216233	0.0006289575294622129	RHOC
cg09801353	0.009145765654896087	0.009719000498585524	0.08770400184366654	0.0828890490723872	CCND1
cg09805055	0.05736465448784353	0.045418457589457055	-0.33688337408522473	3.5010728503085527e-09	FZD5
cg09806900	0.8068829730316821	0.8588423029458256	0.09003380785835768	0.007237525645201633	CUL1
cg09827499	0.030162502221491912	0.03239001597929868	0.10279306317616146	0.010657940584205534	SDC1
cg09835320	0.06217089729426061	0.05024852830454705	-0.3071580582358544	5.198258634906225e-12	CSNK1E
cg09836344	0.04983650924147153	0.05632015632050777	0.17644831880339917	0.20259702183008532	CTBP1
cg09854088	0.1215175337741299	0.13968425773668386	0.2010049443256797	0.2677713504977886	LGR6
cg09865339	0.015267502138520435	0.026751438862140573	0.8091524436354054	0.20330230748505893	GPC2
cg09874752	0.06001409170683206	0.08511372234011573	0.5040904522772526	0.00807343163301862	SFRP5
cg09875150	0.8129261090533721	0.8327223006712291	0.03471123604477017	0.021011997791922872	FZD9
cg09886755	0.044957720589411644	0.03723119058650889	-0.2720571393170966	1.049256568579129e-06	NFATC2
cg09891066	0.8731906471626649	0.8835442695208042	0.01700574451154996	0.006412556441273897	PRKCZ
cg09894605	0.02534619466004267	0.029740587715946242	0.23066399226883985	0.00039033771243290096	CSNK1G1
cg09930155	0.9434128257836656	0.931149553499993	-0.018876314494516874	0.036623724265939184	NKD1
cg09979256	0.03329050788655163	0.037301594996647196	0.16412643999703017	0.40025542247599655	RSPO3
cg09982005	0.0864691812698116	0.07702500002285798	-0.16685925156887657	2.358449659648053e-10	SMAD3
cg09983243	0.029373921258930884	0.02766969390092304	-0.08622918640899428	0.042303202005765844	TLE3
cg10000424	0.018639609441991847	0.01955184726548705	0.06893328896912777	0.02901307521735779	WNT6
cg10019916	0.5685741960169536	0.6861287422430168	0.2711306771765945	4.42089469061487e-13	WNT3A
cg10057528	0.9731493798441317	0.972418843560068	-0.0010834275673932369	0.6603021133700273	PRKCZ
cg10075733	0.9692092688712788	0.9635576527996819	-0.008437211571579378	0.00015971672984606766	ROR2
cg10084644	0.12299211203022091	0.27864407019690246	1.179857659058173	4.82444413507955e-10	GPC2
cg10085474	0.7988089106660372	0.7601186333085653	-0.07162582548088808	1.2820605984037053e-05	CTBP1
cg10090761	0.18870679136854407	0.23279895154754135	0.30293821579787417	0.023337377025549524	APC2
cg10091994	0.02992571611028036	0.21382369725479974	2.8369640744369558	1.9909175907723248e-10	CCND2
cg10092374	0.039913365921728866	0.03428734171864501	-0.21919589030279696	9.018650476239865e-06	RAC3
cg10094078	0.22687144012449173	0.3115745500797762	0.4577023907843306	7.263069766514208e-05	APC2
cg10104683	0.02327081606481645	0.02538569580233299	0.12549399946922465	0.007005763440259699	SDC1
cg10122766	0.017164760480598465	0.01729252519304759	0.010698832377303763	0.7623303102233503	TLE6
cg10140087	0.027212211184376653	0.025114135844657003	-0.11575455651814703	0.06492245097484	GSK3A
cg10164137	0.026177422763610972	0.02464212027083903	-0.08719667260651595	0.04339910901028373	DVL1
cg10168709	0.9069833085650509	0.889855424242123	-0.027505041810059905	1.4986461759053891e-05	CAMK2G
cg10169241	0.2857167475242248	0.5364385313770835	0.9088272635328585	3.949585420764428e-18	APC2
cg10203440	0.7090046382004914	0.7621548003236549	0.10428898610784433	1.0228601521606429e-10	CREBBP
cg10226546	0.25528978534523644	0.27875796266896674	0.12687720214843506	0.18905455420952863	NFATC2
cg10248584	0.025973534564205897	0.02475868432535766	-0.06910770219098239	0.09724129869944444	FZD4
cg10250321	0.057965442972980466	0.0839471788155332	0.534288771047292	0.01981836671445899	WNT5A
cg10279254	0.9853025324132686	0.9831192429452384	-0.003200352911608623	0.0005624974988104282	ZNRF3
cg10280299	0.013768050226712155	0.014878396808257277	0.11189481457386613	0.10215432525483692	FZD8
cg10292139	0.10750731172631112	0.10626256165403214	-0.01680138575437511	0.8968055478581685	SDC2
cg10302505	0.039677983389893146	0.0351953088248315	-0.17295555829910442	0.009801040408588672	MYC
cg10315128	0.053661589539326746	0.046426928134635635	-0.20892796280577702	3.3287575769810297e-07	SMAD4
cg10316525	0.4718648594024536	0.7220281384777891	0.6136813266503783	8.734152605083866e-27	PLCB2
cg10318510	0.0950619490327082	0.12550238177174325	0.40077485746703495	1.6925953435068663e-05	PRKD1
cg10349065	0.024722736571439002	0.0963300653880947	1.962147700395655	0.00027686536505014533	WNT2
cg10357989	0.856169116471529	0.8420835066460627	-0.023932488223123743	0.006212722512086147	NFATC1
cg10381071	0.0455750408456791	0.03439758229443404	-0.40593678357899615	0.003310924734935528	TLE3
cg10399696	0.04843048889308928	0.04267941348803839	-0.18237521624540096	9.61631125456567e-05	CSNK1D
cg10406295	0.06634806848408972	0.09956139117247759	0.5855319225886263	0.018386241907881753	SFRP1
cg10418630	0.04749732174974344	0.20828019823447613	2.1326076139186223	1.6035547525142554e-10	GPC4
cg10423830	0.06491670769899058	0.0693228593889434	0.09474132882343343	0.07438156463509597	CBY1
cg10451401	0.054661185249084296	0.04925868012712651	-0.1501387712292411	0.00013507415223293817	RAC1
cg10453502	0.9115678147738062	0.9002193341697853	-0.018073437402509322	0.0676411950956083	NKD2
cg10458187	0.05744101640320342	0.04441913776256489	-0.3708998890510337	1.4999455295013134e-06	INVS
cg10477603	0.0758435361746521	0.06699916378817662	-0.1788831413776883	6.178320798215008e-06	CTBP2
cg10501704	0.047397420086249656	0.03964267954130998	-0.257754052224764	0.07191242527607757	PRKD1
cg10501880	0.02986165549044148	0.02850337773112536	-0.06716125591944935	0.13803445735798486	GPC2
cg10518262	0.019972520292183632	0.019656908748176886	-0.02297993422832783	0.46446949202286836	CCND1
cg10539418	0.08364838164279087	0.07270653569443866	-0.20225257261241436	3.163955685963312e-09	CCND1
cg10555307	0.039444795923151026	0.03566109875474223	-0.1454838189178206	0.005237610814709373	CTNND2
cg10559432	0.07528496783848103	0.059167757327174254	-0.347550617759448	8.26141796964808e-12	NFATC2
cg10565187	0.10208838270231393	0.05818381395195759	-0.8111289285681117	1.549165413482241e-06	APC2
cg10573018	0.07243403869333946	0.2859316174818722	1.9809304350096093	4.412564859111849e-11	RSPO1
cg10606730	0.6735958774448554	0.684698973993664	0.023586541765024456	0.2537316521076916	WNT4
cg10607059	0.05101951388645624	0.06535485434871238	0.3572452457370445	9.216590074379823e-06	TCF7L2
cg10608283	0.05599053946161184	0.052737951892180765	-0.08634153587551108	0.08210894067731704	NFATC2
cg10624665	0.4062029515336145	0.48844826637917366	0.2660050458362467	2.0858994667048438e-08	FZD2
cg10628818	0.06957288173743487	0.07422473211947267	0.09337490250163197	0.49211786564096405	RSPO1
cg10675453	0.03711483388624368	0.03286498949321954	-0.17544438800244463	0.0013467965084469212	PRICKLE4
cg10701252	0.8992553948294336	0.9369453004766738	0.05923391536617158	0.00016802346308923403	WNT5A
cg10705379	0.6102033203781786	0.6722305930071409	0.13966617048583177	0.000474541898141116	FRAT1
cg10708221	0.015064379564640865	0.01578282681840237	0.06721436969829644	0.25790397263664255	RHOB
cg10711871	0.6385771349181047	0.4465157862907574	-0.5161497144239537	3.7421646507673954e-23	WNT7A
cg10749912	0.06244154302578574	0.33037970303098296	2.403546963044087	1.0070767817199258e-16	SFRP5
cg10781403	0.012897680589645128	0.013611941963559627	0.07776125845774863	0.03729190740499286	RBX1
cg10784785	0.050443822468408644	0.044860318966157754	-0.16923772421394115	0.0005031500627882338	SIAH1
cg10785051	0.26066185382250817	0.24536571957107609	-0.08724576733012888	0.4455857685154947	TCF7
cg10800003	0.045564521504522656	0.04746305168331761	0.05889394588421062	0.2116527588600131	PRKCI
cg10806140	0.0450365640257179	0.04751785684736441	0.07737300501238269	0.6766178808929351	SFRP4
cg10808783	0.12539158822804214	0.22132329313326093	0.8197147257282471	0.0006985672296788929	APC2
cg10813233	0.02156104083949347	0.026091433968128547	0.27514941135632415	0.17753421212832654	CSNK2B
cg10820926	0.23837677223426523	0.34314641435888404	0.5255806151732993	1.2898484196177943e-07	PRKD1
cg10832291	0.02586434514586209	0.026963673515709843	0.06005239717142791	0.4770035114263548	MYC
cg10835795	0.9131233298839997	0.9017282042334729	-0.018117082306210168	0.00961601171333309	WNT4
cg10836034	0.05823088354154745	0.04857081318449308	-0.26169486853964663	2.7520269027330037e-06	MYC
cg10839723	0.17779897887207277	0.1723945043528183	-0.04453325409765618	0.4971607723628134	TBL1X
cg10849092	0.0491109990582886	0.03611942696437072	-0.4432711667714814	9.82900460319932e-07	PLCB2
cg10876076	0.01949488566404906	0.02137088825845552	0.13255117987446852	0.5829596504617302	SFRP4
cg10881514	0.0230087764235101	0.024466474680096148	0.08862197669748821	0.0022410147428242656	ROR1
cg10888337	0.5095306565571645	0.6001967864093861	0.23626664386181753	3.241024092918986e-10	WNT7B
cg10892866	0.01310265147830813	0.013223934378624716	0.013292682737782547	0.6844398032594787	PYGO2
cg10903826	0.017940634916383855	0.018625928318969143	0.054081383574661725	0.1772091927941033	CTBP1
cg10914555	0.03465579947755858	0.20100929331178446	2.536093497822323	3.4310611938329524e-11	SFRP5
cg10942078	0.26387963434700007	0.4385881936541654	0.7329869657455461	3.149966415670703e-17	SFRP2
cg10956762	0.11045035966984976	0.1687150135498157	0.6111902446719739	3.765596287437414e-05	APC2
cg10962125	0.07726870584752822	0.067294959323462	-0.19938578991632602	1.4623698290563829e-06	FRAT2
cg10963021	0.8717199747305837	0.8594723813191157	-0.020413487867047664	0.00032755361515846156	CREBBP
cg10965669	0.825787470939499	0.8349713579405087	0.0159561798646899	0.005520327792567525	AXIN2
cg10981736	0.01700587258722383	0.017801924977612887	0.06600021876004045	0.29799624540576863	CTBP1
cg10996014	0.01889394747324286	0.019645367784236763	0.05626502448650827	0.24508736877116244	RHOA
cg11002986	0.04183318110277716	0.037331233495745395	-0.164264529550893	0.019608121896885794	PLCB4
cg11006812	0.13557048008803255	0.1220015815638271	-0.15214322154258722	0.08113959449142388	WNT2B
cg11014070	0.01852237961305045	0.01882035581076603	0.02302444650755787	0.5051813573724426	NLK
cg11035174	0.037112964060417745	0.03867214371794617	0.05937151195803423	0.6542674288302246	NOTUM
cg11086066	0.08756226485296548	0.07981802346564766	-0.133594717391953	0.26647173196248647	NFATC2
cg11086642	0.8496698852254424	0.862188568951752	0.021101002656480173	0.009031327319989372	LRP5
cg11090131	0.8947419443080574	0.8777951313425387	-0.027587381217905226	3.809654282077327e-05	AXIN1
cg11100798	0.04021064497434414	0.0553817692857818	0.46183366733971987	0.11097493548846944	LEF1
cg11117633	0.06865300484636132	0.05000812460565446	-0.457160364097061	0.005283417568609297	MAPK10
cg11135021	0.01433654915169428	0.053538714893841995	1.900884704931913	0.0012853077374292473	CCND2
cg11142826	0.06665759196123798	0.3222182100256805	2.273196924223609	1.7445395203588067e-15	WNT3
cg11143091	0.0529656595831047	0.04849950582315787	-0.12708724056197282	0.0013247759284145746	PSEN1
cg11175192	0.09879037333145027	0.13061970645454635	0.4029302013928451	0.000505215748123976	WNT6
cg11188741	0.017418480595418506	0.018408408410404347	0.07974611285392913	0.29910048360829955	PRICKLE1
cg11190277	0.19270912590834116	0.20488994893690468	0.08842432003514852	0.4708614799993507	CCND1
cg11214140	0.18933741465301718	0.3854799144770725	1.025696162337724	1.0054383804782218e-11	SOX17
cg11236526	0.03588041163462742	0.03422336297304076	-0.06821490771118682	0.6972648942551494	PRICKLE2
cg11271713	0.08028536927665077	0.06905507307099505	-0.21738969890305276	6.545396797113646e-07	CSNK1E
cg11298786	0.45844048037924506	0.5617100721650642	0.2930912325188362	7.941355405618249e-08	WNT3A
cg11315544	0.9107314748281624	0.9040989256914312	-0.01054510476228917	0.031839604899723054	CTBP1
cg11316592	0.013866228136583579	0.014260588273138758	0.040458094563640565	0.20424602538332676	AXIN2
cg11334692	0.013157432041917579	0.012779207150225012	-0.04207961220920248	0.16126479759318346	CSNK2B
cg11339519	0.9244978785309764	0.9106216409094324	-0.021818263653710385	0.0009590084774358028	DVL1
cg11345323	0.015575627507053536	0.01645394923429127	0.0791436100875628	0.12087757427300104	PRKCZ
cg11354906	0.1544286858547483	0.3910615658672634	1.3404549878598697	2.031940919299562e-16	SFRP2
cg11356950	0.9228615730789229	0.9005832747223905	-0.03525457869699746	6.48216963630667e-09	CTBP1
cg11390398	0.02381466900414772	0.026472176245683807	0.15262630484878162	0.009376449773544359	LRP6
cg11398323	0.6501415304700925	0.46603163763998967	-0.480325916281369	7.944271646470613e-11	CCND1
cg11407514	0.07702169196187376	0.05059968536692123	-0.6061364015098746	3.612700014811211e-08	FRAT2
cg11439535	0.6124196547027051	0.5332952988170369	-0.19958597452351515	6.116443891367058e-09	CSNK1D
cg11442732	0.7426347033353774	0.8591064454058791	0.21018416197213483	1.8021710937339366e-13	GPC3
cg11475332	0.04185476788629514	0.03781630004662468	-0.14638376009806567	0.0018608167554852182	SDC1
cg11476211	0.06448769452079485	0.243076683757083	1.914315716506712	1.228072231069487e-10	PRKCE
cg11480800	0.06731566687737703	0.06885802592358713	0.03268250808172518	0.8504077025134168	PYGO1
cg11485451	0.036558703894700326	0.23377026779226176	2.6768046225681736	2.501200833887278e-08	TCF7
cg11490446	0.04744755207895217	0.04067963286913724	-0.22202699840119702	0.07820320577386339	PSEN1
cg11507178	0.11674988943510128	0.20080479079518002	0.782372505808564	1.1273207371435097e-07	BCL9L
cg11556521	0.8718167357769089	0.8595205856798386	-0.020492705630337314	0.006537597941956012	CSNK1D
cg11610350	0.12980287540977364	0.5620337072046403	2.114334314252535	1.1320396904129558e-52	PRICKLE2
cg11638200	0.050676355512589255	0.19108002552174358	1.9147922954784224	4.2608107048207655e-07	PRKCQ
cg11640610	0.015616311865261174	0.017432577162370223	0.15873209787055015	0.00015912696075909052	ZNRF3
cg11647690	0.11644542111086041	0.2794853274294286	1.2631186349451555	1.4955425961338237e-10	WNT9A
cg11648441	0.9286251957874838	0.9020738723785083	-0.04185084205523574	3.663875833391594e-05	ROR2
cg11662224	0.03241555793941766	0.03541767548066994	0.12778312386232732	0.030271936697122588	PRKCG
cg11662638	0.12789509662126874	0.12411374368834253	-0.043298073094918475	0.4530298281189219	PRKCE
cg11688275	0.024463223643746583	0.023142740158047875	-0.08005483443265353	0.46718668213473713	MYC
cg11701621	0.3760546726829985	0.4780343574873244	0.34617188864828463	3.7135722687332457e-09	WNT1
cg11710000	0.054383162879923744	0.06123053173487919	0.1710911519635551	0.16584153275483426	FZD3
cg11753239	0.0394541447749707	0.1924468998111102	2.2862116577909957	3.2059638690298017e-12	WNT10B
cg11769841	0.1278416118594059	0.19914926654143864	0.6394926629678604	1.3038077255494185e-14	CSNK1E
cg11781622	0.9204440508179209	0.9026423918827065	-0.028175494869498822	2.948649652434565e-06	PRKCZ
cg11789444	0.0746392504314952	0.06300397351525883	-0.24449167899362184	4.674524530069665e-10	GSK3B
cg11806528	0.26296876039455974	0.5342760017773591	1.0226937932155917	1.0643594637534494e-44	WNT2B
cg11810906	0.031060856859043296	0.02890903875744836	-0.10357698996793241	0.027865329944401274	CHD8
cg11837690	0.9112284177258378	0.8967802353181676	-0.023058257817361538	0.0003335453567012588	WNT4
cg11837766	0.01751766329853678	0.017686271715074222	0.013819613421266868	0.683674802602	ROR1
cg11844358	0.9907138544266211	0.9892157096857502	-0.002183276051690154	0.3068155107675406	NFATC1
cg11845142	0.026214977918317818	0.025943987238935817	-0.014991111339984937	0.5940319932935016	AXIN2
cg11858416	0.0184629509039186	0.018719465822137692	0.01990611177186938	0.5512842349639173	ZNRF3
cg11874426	0.33259363054461116	0.5198356735525796	0.6442951016480858	3.3230262376819454e-15	BCL9L
cg11878069	0.01518053527379471	0.019988809334621268	0.3969698763565725	0.34948376716336826	SFRP4
cg11916758	0.026163707148469783	0.0326509239567499	0.31955684628791486	5.824934875849102e-06	SKP1
cg11928275	0.3837827534087586	0.5633837155715045	0.5538279831189117	1.6965136531986658e-19	NFATC1
cg11931116	0.14747311539721278	0.30522759196429544	1.04943341216042	6.884119598422972e-10	DKK1
cg11931776	0.900514897254804	0.7711124471854228	-0.22380888694392076	5.291456017141011e-08	WNT7A
cg11947509	0.030481737858572163	0.032915652415813255	0.11082863576211854	0.10329151479174464	FZD7
cg11961999	0.7431171071544882	0.703358094051906	-0.07933019967585707	1.1460957880475517e-07	PRKCZ
cg11977716	0.9617483432826319	0.949057763301109	-0.019163541442344837	0.08514067775965345	NFATC1
cg11993720	0.014531290297617684	0.015373490135875887	0.08128191523054491	0.1301900114308351	SRC
cg12001630	0.8299789067575054	0.8576152242879427	0.04725584458324449	0.02406090030349111	RAC1
cg12057615	0.03020003332693279	0.02741214433219495	-0.13973495331927618	0.07462807328285724	MYC
cg12069553	0.02684717219604133	0.02338138798757971	-0.19940956260218712	1.4013624655594716e-05	RHOA
cg12072393	0.8846374247439196	0.886582149441075	0.003168038389802604	0.7083416738237673	DVL1
cg12074985	0.6183034372105569	0.6201162338814733	0.004223632256932421	0.8734684482074839	FRAT1
cg12116020	0.016529215868178977	0.01741451848963692	0.07527229700869457	0.13207490541806988	PRKACA
cg12132563	0.046236212055257714	0.043756944482657906	-0.07951120929968385	0.2644397282024462	NOTUM
cg12134716	0.022828204800480974	0.020268752264068504	-0.17156013131568826	0.003076900928177675	RHOC
cg12154045	0.6038544357414103	0.6682316766506768	0.14614755584539307	0.0008336721316856755	APC2
cg12158737	0.2189074760387362	0.3729314162453028	0.7685891111141371	3.926749353378447e-06	RUVBL1
cg12177793	0.12328007876377699	0.46030211047923164	1.9006413686100254	3.0823379044737886e-27	NFATC4
cg12198729	0.021511425333630867	0.025423003118118303	0.24103134022723938	2.531820679113098e-06	BTRC
cg12215609	0.9879810081243324	0.9878039577883414	-0.0002585601639980456	0.677320771174994	SRC
cg12217778	0.046345330474021215	0.041480538361087275	-0.1599893688694492	0.002916099358243922	PORCN
cg12229666	0.03347574173935396	0.028570769972814013	-0.22857610549220547	2.5964635905861867e-05	JUN
cg12255061	0.6666596498012154	0.7604081479793301	0.1898235816467249	8.036250060491328e-13	AXIN2
cg12263469	0.4218202584241248	0.2912315564190827	-0.5344616966107057	6.439008480085895e-17	CCND1
cg12266049	0.9357985647724476	0.9319820350091608	-0.005895870453644883	0.7356642059864611	CCND1
cg12271199	0.015186479144704163	0.015916409550203084	0.067727494966183	0.1432205990046838	JUN
cg12273770	0.030165003554598536	0.038301837053964054	0.3445378367804009	1.771280313994519e-05	FZD4
cg12289926	0.8651600501918186	0.838248013516085	-0.0455898895374844	7.236439011202456e-06	LRP5
cg12345778	0.4182685331573186	0.5783245997833801	0.4674500039338277	6.556961582813397e-18	WNT10B
cg12352896	0.9736777439354343	0.9712619769319508	-0.0035838816296037256	0.1279012317166736	NFATC1
cg12359809	0.4959993248599859	0.6227690035604941	0.32835898357257914	4.584413283526584e-13	WNT3A
cg12376770	0.016091508581465547	0.015703947013054595	-0.03517237518528449	0.37210249167823894	SKP1
cg12379948	0.05983423919542686	0.36047049929410535	2.5908380097212107	8.601294014872605e-17	WNT3
cg12382902	0.041100866614561145	0.1709013183561538	2.0559228075408074	2.9799712779357617e-07	CCND2
cg12391690	0.030313409077699856	0.12155908898711305	2.0036297545218047	1.052959234260777e-05	RSPO1
cg12400102	0.02652586284041787	0.02455259009665178	-0.1115244552277651	0.007113775676957895	CSNK1G1
cg12400781	0.03357230048009275	0.04080397514995684	0.28143830889348675	0.45848952642847607	APC2
cg12418739	0.8854302068366782	0.8668692277131891	-0.030564221557151633	0.0010947383640557556	LRP5
cg12424293	0.9279252894835062	0.9097072323563599	-0.02860633068651224	0.0018654986108893234	NFATC1
cg12463346	0.016652915272689955	0.017965756080926536	0.10947489304716464	0.0015542763176020857	PPP3CA
cg12467960	0.9794849143388007	0.975797852723039	-0.005440964246185653	0.0018135634739308946	LRP5
cg12473285	0.18312327844784562	0.2951425981073622	0.6885969640923252	0.00012129138163149109	SOST
cg12515638	0.08569168709923958	0.08380266149962612	-0.03215919272674132	0.7901593530363694	SFRP4
cg12524531	0.8887100322864463	0.8799500959443715	-0.014291066846310405	0.04644791709528197	NFATC1
cg12561497	0.1868517095649658	0.1660746888314949	-0.17006155215855465	0.0942432481799496	GPC1
cg12584528	0.8128680272644304	0.8511597558375182	0.0664087962142745	7.189346713867319e-12	NOTUM
cg12594569	0.024947542786508996	0.1312713209290583	2.395582133471967	6.513258403381024e-06	NFATC1
cg12600766	0.04499059823396248	0.06253254177815704	0.47498360971256953	0.08684509664082107	GPC4
cg12608682	0.019605966098546455	0.024757766407421236	0.33658843009501244	0.009162716176622546	BCL9
cg12618251	0.05672320763962813	0.05138443370584691	-0.14260773926891593	0.10785233276540548	FZD7
cg12622139	0.015872178099301054	0.013093647344010115	-0.2776330912608399	0.20240409656732164	WNT5A
cg12625874	0.06732234154149097	0.06270282387189076	-0.10255493856678982	0.004610779160115427	DVL1
cg12627700	0.014735449067903415	0.01583997901018059	0.10427939591772487	0.040918839401451516	RHOC
cg12638871	0.057461421714168924	0.047819601496751823	-0.2649915811221713	1.6486223572450835e-09	RUVBL1
cg12647643	0.06607370176020731	0.05907213012626912	-0.16159853743394428	0.41557902448007433	MAPK10
cg12670756	0.07599882739076647	0.085685455476039	0.17307317849385676	0.002861572499884392	PRKCI
cg12685995	0.12129583539489715	0.1487232726620694	0.29410040487218403	0.00025027585106418126	CTBP2
cg12686317	0.012175047463126323	0.015073991074462013	0.3081340470345862	0.3028477404949039	PYGO1
cg12692199	0.031175178264705856	0.024950986605866147	-0.32130094625371536	4.613507058244565e-08	DVL2
cg12698784	0.013440837673874025	0.0135664740006632	0.013422751238565794	0.6516778289337679	GSK3B
cg12711627	0.8920542413401157	0.8812321680244543	-0.017609276492696575	0.009546546555209699	PRKCZ
cg12712415	0.012150921014199435	0.012500228836120774	0.040888834685921	0.40492955408604825	MAP3K7
cg12733004	0.015177340632426288	0.014623330175826968	-0.053647130322076304	0.590059252153732	GSK3B
cg12759909	0.29648489867736333	0.223017944490917	-0.41079882655032013	1.7885573252596566e-19	NFATC1
cg12764620	0.9337652601881123	0.9262865847969064	-0.011601296027592786	0.011903316988517373	PRKCZ
cg12777782	0.049741609149917834	0.04523850738505178	-0.1369018504171662	0.00013547648209777534	PRICKLE4
cg12799077	0.06065429386161307	0.10942994517236447	0.8513258953916338	2.6754809299716918e-05	PRICKLE1
cg12825880	0.032166014149465946	0.03459559235547227	0.10505106773691407	0.00741133130323945	CCND1
cg12843130	0.4435416496751774	0.487947992328402	0.13765780353927898	0.017472792787391597	CAMK2B
cg12843872	0.08617030549964015	0.07400398096412292	-0.21958791762812685	9.247690788570689e-07	FZD1
cg12883523	0.2742374709040573	0.4104208877510631	0.5816784469175978	1.1710370751194783e-10	SOX17
cg12884141	0.9712826465845695	0.9724432490998253	0.0017228722382218414	0.43990522953795963	LRP5
cg12913879	0.5902451800447761	0.7169110891580964	0.2804798525084367	3.6474137056715634e-11	TCF7L1
cg12914362	0.06221789339178085	0.047702982729265604	-0.3832500715329037	9.990007822780574e-09	FZD8
cg12918009	0.05825901775531306	0.0407705958481216	-0.5149523364348542	1.0486100661143058e-13	LEF1
cg12936639	0.015782704511528096	0.017339370186195604	0.13570705124865978	0.11284358738524052	CSNK1D
cg12964741	0.14587877364878074	0.22400187390536094	0.6187408247015809	5.5956213797991e-20	NFATC1
cg12982277	0.06539099838699818	0.0888096405472844	0.441624243399985	0.021406068884832666	SDC1
cg12989574	0.06156339630975036	0.056639551632523336	-0.12026297913165099	0.3925686869161321	GPC6
cg12994233	0.041266079548890514	0.03726597664569783	-0.1470973132660975	0.0010074635543048662	CCND1
cg13003011	0.24132804411462122	0.3416369923984835	0.5014686210075147	1.118326530267623e-10	SDC1
cg13046271	0.10496237408772034	0.24348435241545519	1.2139568031346508	1.3743907483196033e-07	TCF7
cg13076329	0.026756020696956897	0.03619129302325583	0.4357790861059257	1.3243611405923755e-06	CAMK2D
cg13077545	0.30414540221911307	0.3520821576212954	0.2111509228773383	0.06270418899756658	SOST
cg13080151	0.01821481065874626	0.08922805519390709	2.292385396928666	6.467766128440257e-05	CCND2
cg13096260	0.03270094812612923	0.03343100491110114	0.031854256343113646	0.7556981394724543	SDC2
cg13108601	0.06523035817374097	0.04502749952939582	-0.5347371861942722	7.519266811544315e-15	PRICKLE4
cg13139972	0.051591071543889845	0.22821594895579578	2.145206301809172	4.3790310252868887e-10	DKK2
cg13149330	0.01306904210646739	0.014423505920147031	0.1422684800588575	0.00027237097037000833	CACYBP
cg13161961	0.038473468847555294	0.27464128461834536	2.8356126935628034	4.97505538667518e-15	WNT16
cg13163919	0.09716202226925931	0.08479002675062654	-0.19649793685003042	0.00024934637689880476	TLE3
cg13169780	0.04319246477383629	0.04865710386233159	0.17187080549359757	0.09901796265148405	TP53
cg13173405	0.050136760477384294	0.047712114486249825	-0.07151315677344722	0.24264162263096664	PSEN1
cg13180375	0.263524215668545	0.30131278261528255	0.19332633824655704	0.07140172805427038	PPP3CC
cg13207250	0.8627163375903979	0.8652228692126686	0.004185521415842107	0.572267649228227	NFATC1
cg13209613	0.07321180107785814	0.07930161574996489	0.11527404416768214	0.5776402894377913	WNT3
cg13210467	0.4247786777420864	0.5412907233276504	0.3496923130613531	6.663192482505784e-08	GPC2
cg13216910	0.08970141790586142	0.07812885035885492	-0.19927540438527142	2.4446944364974704e-08	CTBP1
cg13225368	0.018600579764833192	0.019312560532236265	0.054191865272084014	0.1084407465843279	TBL1X
cg13244804	0.07376070300450392	0.07642318898596057	0.051158053725796744	0.6676578041760697	MYC
cg13246654	0.01730854715570034	0.01811774807250948	0.0659190152864847	0.15561589199621173	CAMK2D
cg13248847	0.14695180063711166	0.1394885027953049	-0.07519682258629082	0.24468440081617562	DVL2
cg13271751	0.23745443095185856	0.23977077992396614	0.014005175512705055	0.9144234649689897	CCND1
cg13298682	0.05732223921848775	0.0566595434550357	-0.01677599072507178	0.7658134120535405	ZNRF3
cg13303069	0.27110557731295265	0.4469134351811514	0.7211406226175303	6.033545485523958e-14	TCF7L1
cg13324547	0.06212316412204798	0.06431680802361497	0.050064496385804305	0.2969539585002688	BAMBI
cg13331626	0.11796788415704387	0.11072956562276001	-0.09135366655838621	0.436598786107553	FRAT1
cg13368085	0.06174751137540904	0.0633950390429923	0.03798895458817576	0.7558070397580055	APC2
cg13368756	0.021723569615036326	0.02201407960578764	0.01916534126045656	0.8812112473727693	CTNND2
cg13387826	0.6583576601131323	0.6840330184497745	0.05519440901276992	0.011943466833659176	PRKCZ
cg13389229	0.07201034034449584	0.060152738946151925	-0.2595736562130254	2.0030563746756812e-08	RHOA
cg13391820	0.11499543793185561	0.3645357633150991	1.6644837311115368	7.333191418589977e-19	CCND2
cg13398291	0.09559031066782114	0.282527724124907	1.5634561498429167	1.5504335781127967e-16	SFRP1
cg13404421	0.053873450021465645	0.24584216891752594	2.190086037609255	2.996816831189334e-11	CCND2
cg13410446	0.02489852154715955	0.02749517140983969	0.1431182018038406	0.003310771900214024	TLE1
cg13428480	0.02673379312980179	0.13952594751837957	2.383796989436594	0.00010401764923590159	VANGL2
cg13448605	0.035003903570050246	0.10844324818379666	1.631352508953895	0.0001621099816247214	RSPO1
cg13458651	0.29218051017653557	0.40915645376509724	0.4857926614696852	1.8635111296912702e-06	WNT7B
cg13469346	0.026592866447064524	0.029766921798768674	0.16267074622484476	0.057544174782211716	PRKCD
cg13469874	0.8675344360697932	0.857174415167712	-0.017332236146949394	0.06412364650319749	CTBP1
cg13474011	0.031166072210619067	0.028230577993538317	-0.14271767997296686	0.0035123410694642087	MAPK8
cg13479780	0.016129710979870555	0.015492586228722226	-0.058142589710804014	0.08044740982634632	CCND3
cg13493559	0.0161954161089654	0.015850382876634705	-0.031067845732967846	0.27631268631983796	PLCB3
cg13494355	0.9603230656234265	0.9633395167643226	0.00452451766619513	0.36321461693472634	DVL1
cg13496324	0.1310309438606017	0.12198223114945862	-0.1032365451100629	0.008399957007109594	FZD1
cg13522162	0.030720217138177727	0.02900585902143681	-0.08284406741161834	0.09274765400793328	CUL1
cg13529291	0.5972245349014621	0.7232283867732726	0.27617786994392746	9.069638806293303e-15	WNT11
cg13534424	0.029524479045454077	0.03085675459480408	0.06367472855278743	0.294326367285193	CAMK2B
cg13536141	0.08968375157973	0.26983563086282353	1.5891623295651995	6.975794173276789e-08	GPC4
cg13541429	0.10934916411516381	0.12664148836286582	0.21180792385509184	0.04950873650935074	ROR2
cg13543375	0.03232360914389257	0.03223876506881946	-0.0037918121293434447	0.9549830034972431	WNT4
cg13547577	0.017598484174507517	0.017659432093294986	0.004987779033895696	0.8796407623908689	PRKCE
cg13570585	0.04629992693124314	0.049894138520464176	0.10786042344683029	0.5757044568826674	PLCB1
cg13575161	0.14784916832902942	0.45426884698448006	1.6194202429854312	2.3531134041119952e-23	CCND2
cg13591058	0.1958500747021289	0.22305660676265546	0.18766020167698075	0.1766191956684876	APC2
cg13591369	0.7061825016465717	0.7029139878791021	-0.0066929086767447766	0.6928164790644245	PRKCZ
cg13602813	0.14043928398264371	0.15407057369982635	0.13364479855758635	0.24123067289657435	WNT7A
cg13608094	0.7901807235777218	0.7502448607288706	-0.07482112104998681	0.013687243976752706	CCND1
cg13608166	0.8829318048081336	0.8723290706323238	-0.017429543700071996	0.39378551590168764	NFATC1
cg13637733	0.06168421674753656	0.04996416617319326	-0.3040076130723598	8.971379217334039e-05	TLE3
cg13639345	0.03377745178848702	0.033355278616290125	-0.01814540142646714	0.7504851810232044	CBY1
cg13657659	0.8981982930916936	0.7929541764111356	-0.17979648323199027	3.837845631035094e-06	FZD5
cg13678349	0.9158812959725708	0.8943795234287938	-0.034273469550449444	0.00195569308000194	ROR2
cg13686412	0.8988466134153285	0.8744386041973746	-0.039717849725121344	0.0188377917252507	NOTUM
cg13691622	0.9189250493418623	0.9140060550105706	-0.007743472461145669	0.22539710969506738	NFATC1
cg13703364	0.015529561436772246	0.016879185832132996	0.12022822948812646	0.4196109067243081	RUVBL1
cg13703859	0.9309291613873607	0.8952521980304915	-0.05637723509964968	0.00014062843475569773	ROR2
cg13710037	0.06217359292051928	0.05529594431384981	-0.16912828277050887	0.006022606402916765	GPC1
cg13719885	0.6823280396431939	0.7894860884551262	0.2104483408182034	8.739931427873452e-11	RUVBL1
cg13720316	0.3733501668581433	0.2898411686756755	-0.3652668477698204	3.3411396829872566e-09	CCND1
cg13728104	0.07192503322127862	0.06427505400486927	-0.16223506509405747	0.0011015293998663746	TBL1X
cg13730859	0.9765242584529499	0.9764933099964253	-4.5723280195949094e-05	0.9687007468936366	DVL3
cg13749379	0.29706857855304974	0.35649154414017337	0.26307183988889393	0.019162710058466245	SOST
cg13758659	0.02658080542708074	0.029918844957177948	0.1706696593213102	0.0036462345188274753	SDC1
cg13781843	0.015845537732491425	0.015527110543284832	-0.02928723766796592	0.9324125943969874	MAPK10
cg13801381	0.0884528615750671	0.27961920003725116	1.660482704684898	8.590665653576127e-15	CCND2
cg13804196	0.9311107730410181	0.9216038647934408	-0.014806046743216303	0.026979385347512208	PRKACG
cg13807509	0.1558608697251285	0.2944779305280679	0.9179007442787213	2.2880013108560034e-11	FOSL1
cg13828808	0.798081071899021	0.6223859885169495	-0.35872572598386887	2.967425320407073e-19	ROR2
cg13830646	0.02840354122089108	0.02981231939133724	0.06983781160091915	0.19919787238918635	FOSL1
cg13874466	0.04324458127719086	0.03534319168900844	-0.2910870392386724	5.911901482730113e-07	WNT5A
cg13880617	0.9008112070278806	0.8773834575319535	-0.03801727057559524	1.957537911307976e-06	NFATC1
cg13885343	0.017401701107919127	0.01981084595665588	0.18706214305797336	2.3322658197469822e-05	TLE4
cg13894813	0.9068056274807341	0.7952670285667167	-0.1893539855828395	3.3724781952693566e-05	LRP5
cg13903421	0.7013708522024412	0.6706786916195485	-0.06455570946393233	0.06729218199046234	WNT6
cg13908523	0.017590138789053356	0.016802572152545527	-0.06608476701579609	0.16313140707145699	PRKCD
cg13948548	0.03124948150198689	0.030300266164812992	-0.04450178573823624	0.38482962834557943	MAPK9
cg13962355	0.04446378209409845	0.04183150474143718	-0.08804077457847256	0.027044063546548845	BTRC
cg13977323	0.021080811680162827	0.021919180686178666	0.056263456501364016	0.20639532142402148	WNT5B
cg13998093	0.5588334604656962	0.5953679990976393	0.09136327360535033	0.018449002365034606	WNT3
cg14024356	0.048888671393401036	0.03915282434255588	-0.320383816909432	3.9241708538082295e-09	PYGO2
cg14032529	0.027524161256018424	0.036699501325023975	0.41506185857466543	0.1869885405842178	TCF7L2
cg14048698	0.016368800014014064	0.017418026142838234	0.08963258048915039	0.06000615178947739	CSNK2B
cg14063488	0.12563751697645922	0.3553332958984287	1.4999055444370382	3.2227086492049553e-15	SFRP2
cg14070647	0.07726546096394976	0.11085621487794384	0.5207941005755609	0.010568913512027505	RSPO2
cg14081218	0.07268747947411873	0.04925406163127227	-0.5614641809420513	3.711689905968716e-11	CTNND2
cg14088589	0.013944397029611864	0.012623334891222214	-0.14359245351548372	5.9108738220800594e-05	TLE4
cg14095100	0.0851609982250381	0.13775021307227917	0.6937897846334441	2.2524466694294567e-07	TLE1
cg14105781	0.027424620611966807	0.023753335357505817	-0.20734155705133558	8.096352466861986e-05	TBL1X
cg14117044	0.04118918512493248	0.03996689527808507	-0.04346007943645987	0.3791157297845974	TLE4
cg14117219	0.054688688887152184	0.04003464283670752	-0.4499935397150926	0.014572508248692616	ROR2
cg14135551	0.06383726787830357	0.086469370888772	0.43779028485984306	0.02676833713617627	DAAM2
cg14145355	0.05676267572795265	0.1353198257402537	1.2533587212808497	0.00040988451260649285	ROR2
cg14186963	0.09416085427918951	0.29159624198803796	1.630772812255511	2.2907971837260593e-17	WNT2B
cg14205937	0.18602596751739103	0.17129004215500843	-0.11906273873531727	0.04441257737718078	WNT7B
cg14215077	0.8763768371493785	0.8623706154502973	-0.023243333741047645	0.0008637715969640993	SRC
cg14224545	0.01491528627212641	0.017023553349431435	0.19074053627494655	0.0050657193200053675	TLE6
cg14239329	0.04743938492258554	0.0441240064423522	-0.10452151166311785	0.032974091910441865	FZD7
cg14240733	0.021318537215908293	0.0217751095987777	0.030571530118617136	0.2586466896156708	TLE4
cg14241138	0.023305130029520033	0.026217601921429644	0.16988816845519247	3.1796221665158784e-06	TLE4
cg14253951	0.054966443744626926	0.05266813950070904	-0.06162064469138421	0.13821841692278802	MYC
cg14270220	0.07907182759926265	0.21633862606404156	1.4520555981311547	1.6707615835319672e-07	WNT1
cg14277917	0.018289541659984872	0.01873239577428877	0.03451650316374374	0.5943498297237364	DAAM1
cg14289246	0.07105172061039629	0.2610495849753355	1.8773823732945714	1.4436980679931984e-11	SFRP2
cg14330641	0.08368318232477163	0.30287329641640737	1.8557047640098934	5.952174177905421e-12	SFRP2
cg14332129	0.05458938492066516	0.045371523508434486	-0.2668333377221718	7.767991158578545e-05	TLE2
cg14347670	0.07595698638341118	0.05080943788030555	-0.5800861639912677	4.478906484838595e-14	CCND3
cg14383716	0.014870431501704265	0.01599652853225147	0.10531234301901876	0.00831880185028348	FZD1
cg14400292	0.3068303202321488	0.44075386305897396	0.5225321608071171	1.7847023427754687e-08	WNT7B
cg14418633	0.7600066958342053	0.8093483625866009	0.09074867715087774	0.0003981893630122646	PRKCZ
cg14426347	0.03778889536177869	0.03440707392771289	-0.13525714007754056	0.001857005824082423	CSNK2B
cg14438174	0.021348765076925756	0.024396433191502913	0.19251761892511088	0.0004846620534365136	DVL2
cg14449845	0.03606408433499861	0.035233844924267003	-0.033600875547723834	0.43140875124205535	GSK3B
cg14472315	0.03638748874577673	0.030356806169317237	-0.26142247492454246	1.2888172703676161e-06	GSK3B
cg14513281	0.02086864317616024	0.020594564794802917	-0.019073163904247063	0.8976726584490504	CCND1
cg14538332	0.08020104418067618	0.0700913492040265	-0.19438462473053317	1.0781483729996094e-06	SDC2
cg14540150	0.05554674678878421	0.04962862570787673	-0.16252991487256008	8.948759993100832e-06	CTBP2
cg14556189	0.048651385151358105	0.037837911478997906	-0.36264842136493913	9.001436549967806e-08	SMAD3
cg14559388	0.09555342315942802	0.22544732366512288	1.238410920368696	3.1864566488199386e-05	APC2
cg14562081	0.042311655656089825	0.05123774287701928	0.2761517840456757	0.0007332695187398478	TCF7L2
cg14567489	0.018303109273045966	0.01897546666263401	0.05204661649977143	0.5053850377110587	SDC4
cg14586363	0.9826189469883644	0.9788573216098719	-0.005533469885994621	0.05749294405775257	CTBP1
cg14600040	0.07608258016184063	0.0771369291489665	0.019855540222666904	0.7214362469266424	GPC4
cg14608422	0.032893214289325956	0.032988305509540426	0.004164680096103049	0.9407309587740201	CAMK2G
cg14625631	0.06070781065522989	0.05537803165882282	-0.13256836941937725	0.000178394458169329	SDC2
cg14630905	0.017221044502866094	0.01867254887326545	0.1167462255747705	0.4066855584574026	WNT9B
cg14632281	0.8483386481049275	0.8491578556890556	0.001392482173826016	0.8639328753102697	CAMK2G
cg14633757	0.02633060351591846	0.029995682094506333	0.1880142490687813	0.0034416910658942234	CSNK1D
cg14639163	0.4941774808114191	0.5075342140576413	0.038475811041823245	0.25205533464314517	WNT6
cg14663065	0.03527458063023526	0.03343394442229649	-0.07731536190308247	0.06228539463351947	CTNNB1
cg14664030	0.9792949428155133	0.9751850788231851	-0.006067382704420631	0.009450028706153328	CSNK1D
cg14694901	0.017339080755533663	0.018748331053206366	0.11273475987279774	0.01999976126120154	PPP3CB
cg14715383	0.910511490667223	0.8953738400730542	-0.02418705617233421	0.010683273200053434	NFATC1
cg14727059	0.024125828164945403	0.02505326302273297	0.054420050716072456	0.2958856028818538	PRKCD
cg14733048	0.07085122503045464	0.2052511606476196	1.5345256772024223	2.65332844689309e-10	RSPO2
cg14737332	0.05356702366430998	0.06436188453802466	0.26486143122664435	0.0014988507774823978	TCF7L2
cg14772800	0.4495176891800583	0.6099554840196351	0.44032606623156006	5.730138501517994e-23	RUVBL1
cg14778311	0.04950697569333224	0.04144557307632947	-0.2564138084763289	0.0598958746228886	GPC6
cg14782437	0.04302712506141296	0.10668104901787294	1.3099855641776852	4.416765273930158e-06	CCND2
cg14787483	0.05226946275530912	0.04976278282800656	-0.07090116489288535	0.36146977156187476	CBY1
cg14788049	0.12670572805140934	0.18753360420498108	0.5656673891329318	8.435059992927857e-05	PLCB3
cg14789928	0.024611485571926293	0.027922558687821335	0.1820994063547234	1.2689937250499863e-05	RBX1
cg14805932	0.8985087372387907	0.8737039825181928	-0.040387966216156854	0.004433086906287131	GPC1
cg14831946	0.061720898059545296	0.050125252230937875	-0.3002214625063737	7.859294129919609e-10	FZD1
cg14839323	0.1861176957349678	0.44976943792707513	1.272970401787722	9.258273300194423e-14	GPC2
cg14846293	0.04983023135652148	0.04789062341523089	-0.057278056368338534	0.561473369975455	AXIN2
cg14846368	0.22316030401134657	0.43066152215363085	0.9484740085500264	2.5210295122686787e-10	SFRP4
cg14860397	0.06749500325406023	0.0591857249177101	-0.1895314491514391	0.0483444715996813	WNT11
cg14862445	0.020124864953940863	0.024575363438933972	0.2882336501944655	0.3699944808185509	CSNK2B
cg14871712	0.07726975066080127	0.057454403997133446	-0.42748625995161577	4.340819573493718e-11	INVS
cg14872731	0.033926921690233536	0.032545677641019656	-0.059964581932405184	0.5224110494709373	CCND1
cg14878988	0.12043705715770862	0.16450622624298877	0.44986282641699926	0.0019523966379704925	GPC1
cg14903685	0.020775482614089503	0.021973499393866794	0.08088265356908196	0.4842570715316664	TLE3
cg14907738	0.19703900039982955	0.17968578940944357	-0.13300489732126466	0.013045430197567449	APC2
cg14914982	0.04283693088481911	0.06746459019418169	0.6552753608278707	0.025238758329318385	CCND2
cg14934978	0.01605035658884262	0.01904216359211215	0.24659205871138623	6.189756085315791e-05	FZD3
cg14935343	0.07588282069530539	0.06288935345076799	-0.2709575035196059	1.3702515242744732e-09	CCND3
cg14943749	0.08581131864788194	0.0753130859321819	-0.18826739364914366	0.0010089659878056668	GPC1
cg14955300	0.013862988452372904	0.014110916096552859	0.02557335876222991	0.4078683535964409	NOTUM
cg14962120	0.022345209628344964	0.033435012074966255	0.5813940591136154	3.384952166595036e-05	CSNK1E
cg14966992	0.05432357432391827	0.052510869948922415	-0.048962310567335576	0.29085708794245413	RUVBL1
cg14972967	0.018089468030966335	0.02001579715844884	0.1459890920243821	0.0018387923775872604	GPC1
cg15001381	0.042713476521074094	0.04757560494839414	0.1555306751147905	0.45475812111562064	AXIN1
cg15008401	0.06578016739675781	0.05487783743969056	-0.2614290489080341	3.949431833455373e-08	PPP3CA
cg15043720	0.04558392466644898	0.04521346055648608	-0.011772799377641478	0.7794834058197045	TLE2
cg15051960	0.08139609202729088	0.06464208047059954	-0.33248589857070876	2.0956846085680116e-07	WNT5A
cg15093402	0.038527448774933803	0.034288763803928715	-0.16815076380780533	0.00045693523433378	BCL9
cg15096815	0.030668628497091864	0.03281493006599031	0.09758870784546175	0.026992149683909443	JUN
cg15138382	0.9695901012879827	0.9693952495075709	-0.00028995752664084484	0.9456690383794023	NFATC1
cg15140703	0.07154452514779014	0.22178956946272546	1.6322782427011584	3.468520140753313e-08	GPC2
cg15144453	0.13825836058308436	0.12017485156600785	-0.2022317023788156	0.07366506086662744	GPC1
cg15156614	0.0324625231323964	0.030989715051784657	-0.06698564744355437	0.1445209563287582	JUN
cg15166332	0.03167296198880567	0.028514499332536206	-0.15155608989137365	0.015570002827541733	FZD8
cg15186181	0.05949497542048006	0.2116190435347294	1.8306297234586928	5.9351838181598016e-08	SOX17
cg15197499	0.053319814360944316	0.049199230229226946	-0.11603601418147864	0.27747433573931524	TBL1Y
cg15206330	0.03763403530526159	0.03928717381343505	0.06202039840615318	0.22455336691011482	TP53
cg15233880	0.552237081756389	0.41025394954694444	-0.42877054288896466	3.3703887563398595e-07	CCND1
cg15237742	0.7420548296708813	0.7458702780731189	0.0073989484082100715	0.7227291700861447	WNT3
cg15249639	0.07200946818280182	0.2911810379695804	2.015657891447679	4.476545277299196e-14	CCND2
cg15262317	0.3994764482339422	0.27640253350881405	-0.5313396097455189	2.9774610594875293e-09	FZD5
cg15264083	0.01498167098629509	0.048450588871985	1.6933156560637612	0.0050600500032431705	CCND2
cg15310857	0.24467501494097402	0.6427886915261175	1.393477760421287	4.152854473904149e-48	PRICKLE2
cg15328326	0.03214226008370455	0.05792078271574714	0.8496097227809462	0.017154617464575833	WNT7A
cg15330584	0.0834917770241846	0.07677065234247997	-0.12107920863457369	0.16009668104801547	CCND1
cg15339720	0.31982546932824774	0.5496225897339975	0.7811564682508695	1.6122293341182536e-29	SDC1
cg15340874	0.015914871246992646	0.015688055744048687	-0.020708918513464614	0.4936383709114779	CACYBP
cg15346168	0.019465569811762527	0.024045921532543722	0.3048676398876852	0.3416078215691085	NFATC4
cg15348972	0.0439875713314732	0.07131699451877825	0.697149956880145	2.6449711084312784e-05	CCND2
cg15361065	0.013214629989159756	0.01368898675960988	0.050879634248211854	0.09782062833372154	WNT5A
cg15377283	0.2806295883973404	0.5628727695776117	1.0041417271562942	1.3151501173300897e-27	SOX17
cg15385197	0.9707540258298089	0.9690994356907875	-0.0024610823595680683	0.3051534377076657	LRP5
cg15409004	0.0426742714982065	0.040556369298970746	-0.07343802021375995	0.5004080429277697	CTBP2
cg15421087	0.06430581488674333	0.06992438617370045	0.12084648425924557	0.22444182086923464	CTNNB1
cg15432938	0.06386878711997052	0.04701967412515405	-0.441846513452625	3.0091712236675307e-14	FRAT1
cg15485440	0.057261950189402805	0.05475740282147767	-0.06452278524876622	0.25253048256298094	CSNK2B
cg15500320	0.016145428328665355	0.01599967883792999	-0.013082769166699634	0.7098570431609592	JUN
cg15502607	0.8196895312132186	0.8079620210747666	-0.020790092926718056	0.020171103387371433	PRKCZ
cg15507817	0.0375937843222268	0.03260785254264479	-0.2052747168768315	1.2712943997561774e-05	WNT7B
cg15508020	0.09023409855683562	0.0762875778502184	-0.24222455889202854	1.823358613197672e-05	CSNK2A2
cg15517343	0.9591648155762078	0.9720378033615491	0.019233684264678155	0.0020427690990755215	NFATC1
cg15540553	0.029414413203400654	0.02973346294631187	0.015564242579898496	0.8802620551352991	PLCB3
cg15543566	0.033246721732012555	0.028800335571057815	-0.20712647024305286	0.39716149200980855	MAPK10
cg15560586	0.018267304025409693	0.017407125791422024	-0.06958572046827512	0.10123826783977181	CSNK1G1
cg15585318	0.05055168985253076	0.1899159330621068	1.9095297211977733	1.6174673877753887e-07	WNT5A
cg15586393	0.3494776947430205	0.5854257675587821	0.7442858682981991	9.936525415914735e-19	CTBP1
cg15618137	0.06476261089675163	0.05717760529262215	-0.17971095047840843	6.258444653676408e-05	WNT7B
cg15643428	0.9640173578640343	0.9726631522061111	0.012881141127147111	0.00030790793553918253	NFATC1
cg15644404	0.959089969066948	0.9449437918234882	-0.021437640128158915	0.0010826520633765828	NFATC1
cg15647515	0.054790221087136166	0.15366624436103862	1.4878099548548163	2.2963274848896946e-08	WNT2
cg15664899	0.04105693998159422	0.04430229414301743	0.10975530318501374	0.14166030635182994	TCF7
cg15676226	0.018229067112520474	0.01572461230585658	-0.21321628461698366	2.8439386837089217e-05	CTBP2
cg15680707	0.04056272749020923	0.032325627298205935	-0.327476297610975	2.9346589866745938e-08	SENP2
cg15684811	0.05651268956093016	0.04482161534975728	-0.3343802079647369	1.6551760170450522e-06	JUN
cg15694989	0.06798320057767708	0.06132597723658455	-0.1486799655662098	0.0006328890764528618	FOSL1
cg15702661	0.7825812255319977	0.7674883285947504	-0.028095688573973973	0.10202842371120403	NFATC1
cg15704369	0.04776427644307289	0.04838924277481936	0.018754353079226023	0.719948368342387	PRKACB
cg15709766	0.6533275624163453	0.74177506101316	0.1831752591856008	5.883787351934064e-10	APC2
cg15714846	0.5853998612126583	0.4802587531158343	-0.28561049526141546	0.005775942991801497	FZD5
cg15729095	0.023363812552318928	0.021456016418513496	-0.12289346887711654	0.011888887352100783	PPARD
cg15750611	0.9139765187172955	0.9135208840273611	-0.000719390265899595	0.9431248776066975	LRP5
cg15757271	0.03177199365243195	0.029784183553523868	-0.09320920783253608	0.026022164430319985	WNT5A
cg15775872	0.020667934770767483	0.018759708905714073	-0.13975679391412965	0.020789788554421876	NFATC2
cg15784814	0.8963457111825095	0.8966596760312354	0.0005052472659927009	0.9499939604412787	NFATC1
cg15798890	0.9102750289657565	0.8736961608968852	-0.0591708534811452	0.0011977730473249622	NFATC1
cg15801573	0.08783486297508139	0.07501899322947346	-0.22753777888121512	0.0002028573576642389	MYC
cg15814923	0.016472942888843132	0.018596079335560435	0.17490017053534154	0.5310035191246966	PRKACA
cg15838288	0.1887557531589836	0.2914037282327005	0.6264987178639588	5.217913445492751e-05	WNT3A
cg15839448	0.025727684383251126	0.0990263921170018	1.944491464394221	5.0834670498663334e-05	SFRP1
cg15841434	0.07524821554118172	0.06364978769564071	-0.24150166775964022	0.0018586527901484065	PORCN
cg15844381	0.02229703936188008	0.023997583696025265	0.10603698954223606	0.027191551408419785	PRKACA
cg15852446	0.23198081727487208	0.24746975272604937	0.09324668852075586	0.1717813141999531	PLCB2
cg15866977	0.07008132193419742	0.46498511486255584	2.730082639637245	1.5250500698952164e-25	NOTUM
cg15916804	0.04615653615472547	0.04323330487813643	-0.09439183591415695	0.029866830105158115	PPP3CB
cg15918649	0.04325742847734012	0.036864123297701536	-0.23073045679801893	5.555002983673237e-05	CSNK2B
cg15928093	0.028309672559757887	0.14049622247231097	2.3111643734636664	3.635177306755708e-06	FZD10
cg15954335	0.020903172879048925	0.024289819248591346	0.21662980960277775	0.0028195462319473004	CCND1
cg15968297	0.9856612001179299	0.980039790721561	-0.008251510891109788	0.17532620048639672	CTBP1
cg15991700	0.01772120774444498	0.018356135229173513	0.05078540969518274	0.18682593759515703	MAPK9
cg15993083	0.07688398825278218	0.2694114419298966	1.809056042481624	6.789747311250146e-14	CCND2
cg15995771	0.01718703506024729	0.01865503268092969	0.1182442009554628	0.018415153900441867	JUN
cg16013485	0.010748435285811613	0.011150633373734578	0.052999006518417394	0.22373566910101508	PRICKLE4
cg16024933	0.04838907311816668	0.047274360060509356	-0.033623376022628285	0.4721873597900723	TBL1XR1
cg16028555	0.5537407169381098	0.6551301436640621	0.24257092289563445	1.2610006089694826e-13	WNT11
cg16041660	0.015364707958378994	0.0399760920062616	1.3795170981459708	0.04271584585023446	PRICKLE1
cg16048517	0.014966818379241327	0.016275674804818903	0.12094979179267125	0.6598528590143696	CTNND2
cg16049468	0.9797885105706792	0.9791901865395412	-0.0008812746567200244	0.8407744806159028	WNT5A
cg16071091	0.911253018590513	0.9012436207595836	-0.015934545864540003	0.1693572448304545	NFATC1
cg16087447	0.039361706656266156	0.09866516798583169	1.3257480814566207	0.001879209174752875	PRICKLE1
cg16093752	0.020802939247497907	0.020830245803697245	0.001892482586337949	0.9719787650755709	RAC3
cg16100135	0.06080963993075716	0.05247922729277077	-0.212553569203648	0.0006198776339992381	MYC
cg16102063	0.11235778413795108	0.13940982854417291	0.31123219858478923	0.004933544286518642	PPP3CC
cg16104283	0.020622688601647683	0.019217165593867873	-0.10183686691281793	0.29669025281893563	SDC3
cg16133943	0.8483528656428693	0.8422688637661891	-0.01038363233381588	0.24510208209312595	LRP5
cg16139749	0.23121116287768445	0.22289380372383125	-0.05285454151025038	0.5162618151294858	WNT2B
cg16155498	0.025993634222680296	0.026735816716405056	0.04061539432527029	0.7450579980650032	SDC4
cg16182267	0.44537388628767133	0.45943089003572	0.04483088947926626	0.43760831829728	NFATC1
cg16208433	0.0518922732140985	0.04690051084439693	-0.14591609976404846	0.20564174872420635	NKD1
cg16211328	0.015853166745705662	0.017279043911413317	0.12425233775929773	0.007939723610030067	CSNK1E
cg16216305	0.01617552580115453	0.01667045310845027	0.04348070860590066	0.2250322382690332	RUVBL1
cg16235062	0.0137065811412202	0.014653798923671968	0.0964059627670614	0.1381271865619558	GPC1
cg16246200	0.9877119833340983	0.9812586734493646	-0.009456912395159816	0.18159479470756104	NFATC1
cg16253132	0.034049038628793465	0.03240842771028946	-0.0712450342286337	0.28282221334072477	RHOC
cg16253249	0.855579711357181	0.8397418001989572	-0.026956468718576074	0.0012749848280734976	NFATC1
cg16256065	0.9769146927534726	0.9772306194297277	0.00046648102395166697	0.8085713967972102	LRP5
cg16256504	0.05677838891886783	0.07126993590841475	0.32795171366663195	0.007337218120780496	WNT6
cg16264813	0.01755622641711499	0.018150110399802598	0.04799554216678807	0.13186794937318297	DVL2
cg16271424	0.6365089147751161	0.6622503669171738	0.057196017642144915	0.20922396466861776	FRAT1
cg16294486	0.052222024085906454	0.04548182144619788	-0.19936834436852582	8.445806192041069e-05	CSNK2B
cg16310717	0.14257450919062062	0.17782222248812268	0.3187195631259111	0.0023999678262861786	CCND2
cg16320413	0.019293102684326355	0.018987232072493965	-0.02305556673302433	0.6377088034705918	SENP2
cg16321116	0.16168430701151645	0.1642066061085777	0.022332510147438638	0.4508071513044609	DAAM1
cg16352624	0.03910179998200224	0.034758920634399344	-0.1698517379983535	2.558931336381594e-05	AXIN2
cg16371477	0.8073111259994896	0.9143197805041178	0.17957405724014497	3.0325677039132054e-26	NFATC4
cg16374471	0.017731656571203357	0.020163095568242567	0.1853898220725525	7.264746398067786e-05	PRKACB
cg16399632	0.34452670101138794	0.6129404827840689	0.8311311964601416	6.961130372586943e-15	CTBP1
cg16403102	0.06461828474986592	0.06348867117524362	-0.025443273237869893	0.8723640860321682	WNT5B
cg16423505	0.02222112652568496	0.0458807348344812	1.0459565403409001	0.05837929760491706	GPC5
cg16428322	0.9335339123188134	0.9045723124861954	-0.0454665938730971	0.002337896146333308	VANGL2
cg16440629	0.08911885396063918	0.3582869653303275	2.007312973170471	3.0238960208049412e-31	WNT3
cg16452086	0.04022109750468946	0.0628603657161317	0.6441982169364348	0.013527863291052877	NFATC1
cg16481008	0.0519707775759482	0.04548401814619538	-0.1923409341376833	1.7402284089169075e-06	APC
cg16483867	0.04810841271392435	0.05011727415021802	0.05901874942622154	0.4319299782973438	ZNRF3
cg16498194	0.2675386356861932	0.5280192544581276	0.9808432905843414	4.082063640319567e-21	FZD10
cg16501237	0.6422026355226272	0.6593841724431108	0.03809067190692841	0.06605062228023847	FRAT1
cg16536399	0.721128397431797	0.8684458257857167	0.268179700258892	6.945020370392957e-20	NFATC1
cg16541852	0.04402937343510953	0.12140213284967588	1.4632555486587022	1.3985868542822349e-05	WNT10A
cg16560077	0.9533960903253077	0.9446475893411411	-0.013299491999813213	0.12647415948456991	CREBBP
cg16570890	0.014593254144571001	0.015170699411181973	0.055985974162193766	0.18506618354861634	CSNK2A2
cg16573542	0.05304986904417505	0.04758775810951316	-0.15675870000126463	0.2857686888566243	SIAH1
cg16584595	0.024828178594891444	0.025618786367114958	0.04522370412572668	0.5342339771194311	WNT11
cg16592150	0.01268584905144693	0.01429013468657361	0.17179943330720887	0.00177845817886989	MAP3K7
cg16594957	0.8652795780702693	0.8823662887610881	0.02821131986471668	0.00013454295420591955	CREBBP
cg16608617	0.05260492828710687	0.0523444382407869	-0.007161710112136216	0.9166222682686552	FZD7
cg16613938	0.5285719012955433	0.5776514132073693	0.12809941953693477	0.10983928297961065	APC2
cg16638385	0.20538043930607222	0.3255796558603528	0.6647117702237159	0.0001079137011688692	SOST
cg16645344	0.04044675290405901	0.08481111598538879	1.0682294810351478	0.0036922569812368627	LGR5
cg16645584	0.02030522975851945	0.02757814517156042	0.44167407671286013	0.0010444782787363833	JUN
cg16653138	0.6909619050810091	0.7284439327168054	0.07621176194024015	0.003527023026191181	PRKCZ
cg16672449	0.05177050893073456	0.04731978333219754	-0.12968703282152813	0.0036310293307591198	RUVBL1
cg16673702	0.0776374930026642	0.0719981792377026	-0.1087931099498129	0.11773178397492781	SDC2
cg16677019	0.5819344623270799	0.6591517480698909	0.17975395124702012	5.057611659000403e-07	WNT3
cg16688437	0.14597189416928102	0.09854955967244189	-0.5667692850503435	2.3706319847299923e-06	FZD5
cg16697024	0.9506316874988642	0.9502408042576946	-0.0005933331393831588	0.9274899898951969	CTBP2
cg16743781	0.014806215536543385	0.01595570349660815	0.10786928391282179	0.012294826189945662	RHOC
cg16750777	0.477342912596673	0.6723225142747538	0.4941274234603428	2.217067125009656e-28	NKD1
cg16754766	0.041783348879553345	0.04413273166176129	0.07892092073778423	0.10023484560716857	PRICKLE1
cg16771716	0.04138996577596128	0.06137980335685831	0.5684829681837363	0.01276157157684378	FOSL1
cg16774013	0.08910681397484976	0.09322635585803735	0.06520211582505167	0.3810806078204716	NFATC1
cg16792800	0.07666173991333604	0.06706812627464699	-0.1928794447711699	0.19527691599628302	GPC6
cg16830930	0.3417182782351287	0.4787213371992191	0.4863786917590258	3.6277558969713185e-11	SOX17
cg16844403	0.019226805260710463	0.020655156201028778	0.10338290698224989	0.2802414508921022	WNT1
cg16848717	0.8207723472789624	0.8316634482002095	0.01901770084834927	0.29673193482039334	NFATC1
cg16872172	0.024470655798169476	0.027705794729303724	0.17913498549352236	0.00805127492257665	RHOA
cg16876876	0.04158522577825383	0.035877512109739905	-0.2129912133713215	0.0029436316416488434	GPC2
cg16880597	0.041204568939978425	0.04111837273924391	-0.0030211475501367873	0.9584948256459902	LRP6
cg16887890	0.024370337632507188	0.028521589718974064	0.2269281574361372	0.23856038011056896	WNT10A
cg16890681	0.03757820307658475	0.03412718003501103	-0.13897487332981096	0.004525314796838312	PPP3R1
cg16900964	0.5108352715641263	0.5733871065172398	0.1666513217254047	7.29223338346046e-05	NFATC1
cg16904899	0.9744589968984747	0.9003571564259689	-0.11410407365530646	0.0005810782069889855	WNT7A
cg16935295	0.026272204435752664	0.023938152957503532	-0.13422541876995778	0.2556918335726805	SDC2
cg16951854	0.03378113011690465	0.03351009099603992	-0.011621988833968873	0.882720458891334	RHOA
cg16969182	0.010769222595647512	0.010469354306208569	-0.04074164164901774	0.8834000923783151	CCND1
cg16973520	0.12218113929037702	0.222166778493002	0.8626215026161227	1.4382529093389424e-05	WNT10A
cg16980426	0.92449884467951	0.9187857681061088	-0.008943007038663731	0.02792945159154931	LRP5
cg16988129	0.034009958029102	0.033643530921542306	-0.015628099852976713	0.7255049479924078	CCND3
cg16994506	0.04604224967456742	0.1571783315703284	1.7713721110143759	5.996003506077423e-06	CCND2
cg17035091	0.016980067689196677	0.018357332365685056	0.1125142156729359	0.16827982031882568	CAMK2B
cg17035892	0.01853667276565099	0.018647309245516486	0.00858515754525057	0.7713708046834598	CSNK1E
cg17049621	0.3577528207879267	0.3812790432336198	0.09188409413224893	0.03462195369610504	FZD2
cg17073733	0.1791691375522817	0.21791314751995355	0.2824310922629344	0.006251417896947983	WNT1
cg17076921	0.06290858111786937	0.052602035237002354	-0.25813820278464056	1.3556591355698305e-06	CAMK2G
cg17080181	0.013470087080865098	0.014033668908924124	0.05913305345784673	0.07434600494943404	SDC1
cg17102627	0.6528510465998378	0.7549709371370801	0.20966724203547646	2.0126470365742162e-14	NFATC1
cg17119568	0.07407074478614174	0.06633925043006678	-0.15904113251985025	0.0002722314592373658	PRKACA
cg17124278	0.013420742157051918	0.013088497166804765	-0.036164998475294016	0.3117448415664481	CSNK2B
cg17125623	0.06270704366393211	0.0831078426319102	0.4063571210792883	6.340505894849762e-05	NFATC3
cg17147728	0.022664156793357114	0.02387080959794042	0.07483500982561692	0.07675295534398524	PYGO1
cg17155859	0.8146735284001778	0.8366646864696302	0.03842751308073029	0.00013794407969444723	PLCB3
cg17178966	0.025973034185633615	0.02602408419684043	0.002832834740084782	0.9583128515631847	LRP6
cg17179568	0.052357677514284495	0.0429890962135738	-0.284430323561964	0.004607670438362861	WNT7B
cg17180977	0.0430591943034694	0.04126536293209211	-0.06138999590980102	0.23937961023715493	WNT9A
cg17223593	0.022204322182963386	0.026307427107417163	0.24462962663537222	0.4245529276044514	GPC4
cg17234415	0.033588527197627595	0.030798614918113337	-0.12510306593496098	0.0012136812987410949	GPC1
cg17235610	0.04482687604676368	0.04173743540078973	-0.10302200714074071	0.05848833280916413	TLE4
cg17237111	0.09884928404942177	0.12409680653475198	0.3281635682391287	8.698182465869399e-05	CAMK2D
cg17244462	0.022436617125828374	0.01955520928136535	-0.1983021944467187	0.005424733182445633	CAMK2D
cg17246714	0.15588162148413612	0.236483522800071	0.6012888223615014	0.006683576268723654	WNT5A
cg17249210	0.0388185818210307	0.0401217491655419	0.047637091389444275	0.3155750471676858	BTRC
cg17260383	0.04146359708317375	0.05633165064859894	0.4421004668106825	2.2288515473875413e-07	PPP3CC
cg17270843	0.11363956367752444	0.19936294580683134	0.8109320936579756	1.485333334403173e-19	FRAT1
cg17282161	0.015709756186570077	0.01620549799930678	0.04482256538191445	0.5065770736833577	SDC4
cg17296482	0.11116217778684026	0.3691278096625356	1.7314544287766083	2.071378454325165e-21	CCND2
cg17304786	0.018899572603349585	0.019311898223756792	0.031136368454397278	0.34331206163337724	CSNK2B
cg17318344	0.06850643465656098	0.05834155532229087	-0.23171565613749381	3.3840954854196707e-07	VANGL1
cg17318529	0.49216216874739094	0.5634519558688299	0.19515883490001693	0.0002177849749040959	WNT3A
cg17332708	0.8371735591903616	0.8399346204372022	0.0047502874478983865	0.6213433578521671	CTBP1
cg17338133	0.9751083669216297	0.9802803974321771	0.007631914743332233	0.0001997203812204408	DVL3
cg17339147	0.11151156031469761	0.23828422460920667	1.0954901614288888	6.005724818644097e-13	WNT2
cg17339258	0.01936399599254607	0.01926194241807657	-0.007623505574024764	0.8990453315376707	DAAM1
cg17349081	0.03811957537692003	0.03953277252541027	0.05251708945720405	0.3692426867458136	TLE4
cg17356328	0.013397152944926147	0.014224996784831134	0.08650188312888285	0.04915768766843577	WNT5B
cg17367832	0.3077905696967958	0.23875426863812213	-0.3664225030165974	4.693231775140165e-05	GPC1
cg17400609	0.983857916920962	0.9832971402776136	-0.0008225378079473986	0.22273301844410723	LRP5
cg17415581	0.018291301968975368	0.01857309208636266	0.02205624878082609	0.5061734700478947	CSNK1D
cg17426766	0.7183997542125931	0.7526248620945412	0.06714409147293529	9.275176901375253e-05	PRKCZ
cg17435831	0.6953659721955614	0.7030261631025	0.015805909795077566	0.406669419374196	PRKCZ
cg17461511	0.020235657059751593	0.023891264960050628	0.23958354689750214	9.928592874619973e-05	TP53
cg17461735	0.14143126769784514	0.3867210300662564	1.451192113793619	2.494450169754297e-21	TLE4
cg17484733	0.522561524021635	0.6486002834450606	0.3117287507083079	1.7236491797389325e-11	TCF7L1
cg17487170	0.1823495725343589	0.3723018238669282	1.0297658661176303	2.321740652273412e-10	TCF7
cg17498662	0.038630279839105504	0.034037157308641104	-0.18262157647569485	0.003408382585752765	PRICKLE4
cg17499041	0.07217569826212886	0.06581067581028861	-0.13319152286017757	0.013214509220515933	PPARD
cg17505251	0.031835671617974154	0.028633547412518084	-0.1529377831945085	0.16009486952582264	MYC
cg17510056	0.03945221601330636	0.04264487192903327	0.11226592899608945	0.35619634150239843	PLCB1
cg17537177	0.087529732713303	0.1523458463227921	0.7995050957087326	0.00034849949621214825	FZD10
cg17547226	0.8118603049344459	0.8996833372627299	0.1481857961815579	1.2207467570024316e-22	PRICKLE3
cg17553300	0.9035504229209116	0.9447044102999255	0.06425787995614965	1.7155948537885797e-05	WNT5A
cg17560006	0.047930493865125746	0.05157671132921996	0.10577598067565588	0.06724510114235663	RYK
cg17582391	0.034260201070723244	0.03329026238421772	-0.04143337709507363	0.7370156515589473	GSK3B
cg17583449	0.052607671306831694	0.06528899015972932	0.31156653693952674	0.159209264460043	WNT11
cg17613214	0.9719776048201328	0.9244118835308324	-0.07238726720258258	0.0033945975366139083	WNT7A
cg17642145	0.017981787390480546	0.01971353757246879	0.13265025770670605	0.0016830773491115828	PPP3CC
cg17651317	0.05176262101948542	0.05040334226518758	-0.038391268012437973	0.47202551059763664	LRP5
cg17726978	0.021003328893419253	0.021080615884163885	0.005299012923644007	0.8906093802114499	TLE2
cg17733746	0.018941309076646918	0.019203141398742636	0.019806295327384094	0.5738585438459645	LRP6
cg17765294	0.052958961718190325	0.05447918717246049	0.04083034074764895	0.2864472021287551	CSNK2B
cg17787710	0.1542645664061364	0.1330294406797536	-0.2136611588589264	5.29417930166862e-10	RAC3
cg17804302	0.09294644223684755	0.07747861015356039	-0.2626015688980864	1.3725927106028127e-07	NKD1
cg17816908	0.04460878538968958	0.07754882442147616	0.797777044446067	0.023543905663991865	SFRP1
cg17820890	0.03010341600062519	0.21285860708752724	2.821896315738806	1.23994775678817e-10	SFRP5
cg17825384	0.032565904470917104	0.2290407733643534	2.8141702456570856	1.0465194082537776e-13	SDC3
cg17831791	0.3561755001581289	0.32416116915106796	-0.13587700019327154	0.06367809820850824	CTBP2
cg17838127	0.03647100883489246	0.03675777475221978	0.011299324156210436	0.7833425027842987	PPP3CC
cg17841803	0.08082896242735192	0.06862579565849045	-0.23612135736323803	0.03391910059133678	PYGO1
cg17851496	0.23970775630176352	0.4138998269310442	0.7880050538221991	2.2781875772658483e-18	WNT7B
cg17870408	0.021048865934491966	0.04384511858731609	1.058673725683967	0.010327234979246418	RSPO4
cg17873420	0.015088808483669575	0.015911620158299267	0.07660185650721517	0.011692121087091337	DVL1
cg17886028	0.033506238508959056	0.1265541880533846	1.9172536109707832	1.7974433479837136e-05	CCND2
cg17900356	0.03916381101326947	0.18574504347428422	2.245730648680895	5.86199895812231e-07	PRKCD
cg17921248	0.04998277028345194	0.04354358506507465	-0.1989706711470667	6.314266333380217e-05	PRKCA
cg17933911	0.024115911564324733	0.024542715583656952	0.02530954407414688	0.5664292571597551	JUN
cg17938607	0.9357671559297593	0.8982886278130343	-0.058970523383071814	1.9859252407396835e-08	NFATC1
cg17959324	0.03134116720548418	0.02631339703969518	-0.25226139818743465	0.0012064387131385964	GSK3A
cg17963935	0.03082398616319717	0.0317560447176625	0.042977789472237626	0.4064224315416344	ROCK2
cg17966020	0.05179362009464672	0.0479383911824162	-0.11159290579557676	0.16654893364812365	WNT8B
cg17972631	0.027332356909788004	0.03099768365631261	0.181550541231674	0.0001769987193855342	CTNNBIP1
cg17973407	0.029965917232030556	0.032703954136401044	0.1261425438824409	0.039642357394651585	CTNNBIP1
cg18001524	0.23588006430543956	0.35310114606054877	0.5820280110821371	4.358934080176797e-11	WNT11
cg18004316	0.010962646780681954	0.011842863787409327	0.11142182982085938	0.0454482960323715	FZD5
cg18024631	0.8790064192133924	0.8662145515931183	-0.021149292594789933	0.003946671470824657	DVL1
cg18044572	0.26597619681984414	0.29183886891493604	0.1338749036862531	0.3656836777411928	CAMK2B
cg18044763	0.018234302787833924	0.01929404977913585	0.08150095631045179	0.04912646131737406	RUVBL1
cg18058689	0.02521732387326607	0.026522417614319088	0.0727971070053313	0.8264933575986676	GPC6
cg18092314	0.032921180023802135	0.0314216072923546	-0.0672590686041652	0.27912377548716755	ROR1
cg18092363	0.9808241415594455	0.9816414616785225	0.0012016962221816005	0.5115139431950144	NFATC1
cg18097224	0.03588323998515568	0.2018892345138749	2.4921819171450537	3.856519213241576e-08	TCF7
cg18167088	0.937440093542105	0.9290784920725299	-0.012926012915087295	0.35439061355215007	CTBP2
cg18169385	0.05022770972791672	0.04766353749002012	-0.0755974634481648	0.07345333828203016	PRICKLE1
cg18188585	0.01259843198366923	0.013651914645876876	0.11585911429937616	0.01041261252009976	PYGO2
cg18197146	0.04989367001493178	0.05529089981686085	0.14818525746192007	0.029184768187837863	PRICKLE4
cg18204079	0.025028841692095155	0.03372095376885131	0.4300538160798877	8.361687906269691e-05	PRKCE
cg18209212	0.027447015578259074	0.06175900893645058	1.1700003136099195	0.0034237762853752325	FZD10
cg18234145	0.028962604649156384	0.028541668110488323	-0.021121696698430954	0.9070360440809935	LGR5
cg18256429	0.11487612708774574	0.10282061520249879	-0.15994946709623745	0.014850657481175719	CSNK2B
cg18269141	0.7743653692263129	0.8225735324466226	0.08713021709761096	9.34978743684752e-06	PRKCZ
cg18311066	0.021782539957799284	0.0210583047879129	-0.04878288681570187	0.22645524528964478	TP53
cg18315896	0.051357917134846075	0.04652439205031723	-0.14259939565774526	0.00045729458425954853	APC
cg18333807	0.03556106889724314	0.031837781758423236	-0.15955886731616156	0.009207988731731372	GSK3A
cg18337337	0.08019814287192142	0.06843656263887374	-0.22880152949579655	0.24458265702101226	MAPK10
cg18338288	0.8753329809964941	0.8729555545312433	-0.003923727023324109	0.6763562452638743	WNT7B
cg18350895	0.10623357437117897	0.19825253263624	0.9000995043959662	1.0352189894778854e-08	PRKD1
cg18375707	0.48609696422834126	0.5732430681232762	0.2379028800467169	2.8942054816762454e-08	PLCB3
cg18386163	0.019095183456883748	0.021882350335259898	0.19655892245053377	0.3921564797387491	WNT8B
cg18392085	0.013443514468672906	0.013779832611407772	0.035648019461813535	0.2980153424013356	AXIN2
cg18398058	0.0310889861651265	0.04256253180467278	0.45318040108103935	0.08331417114602903	VANGL2
cg18406718	0.013731472763276593	0.013482777758047603	-0.02636861438240149	0.7281677806713207	PPP3CA
cg18411891	0.01510050075312622	0.01448173558011191	-0.060361877856975645	0.059168471413150334	FZD4
cg18463920	0.06274740748706767	0.07784045275687197	0.310964248577062	0.08718601248837128	TLE2
cg18472228	0.050748411004475455	0.04811608353945629	-0.0768434328654879	0.07608729257766746	BAMBI
cg18486850	0.9847620005540153	0.9825648123206351	-0.003222518867138178	0.0010815484891529303	NFATC1
cg18488430	0.016608363852181385	0.01812628183603132	0.12617306639829323	0.6606881842480414	NKD2
cg18512161	0.015388251367515643	0.016326362665519532	0.08537410866805695	0.04091029075639961	MAP3K7
cg18536802	0.07138491330345792	0.05637366642854283	-0.3405978025962381	1.7138668594685962e-12	APC
cg18538821	0.031250675559985695	0.02840982459306049	-0.13749745338495067	0.11150361963649844	LRP6
cg18551892	0.05235877390203445	0.05403792508587741	0.04554096629103394	0.5274706447706488	FZD4
cg18562578	0.7938589679172976	0.8277084785744462	0.06024000579612073	0.02300910445500534	WNT5A
cg18572219	0.03449861679913357	0.03559667603889084	0.04520401182983155	0.6591944473289459	FZD7
cg18582965	0.9869337269076973	0.9715026135306162	-0.022735333296677585	0.09330597345640688	GPC1
cg18590092	0.9121884807739029	0.8863234510741378	-0.04149866597954333	0.0006753088276972146	NFATC1
cg18642177	0.5267038707266148	0.6566433749589392	0.3181179892745602	1.9810762860527505e-11	WNT3A
cg18643176	0.028207517129104503	0.028381881017160604	0.00889052440656007	0.9297698386893843	CSNK2B
cg18654873	0.013556510508684966	0.014048420130884504	0.0514220240357583	0.1017904505238209	MAP3K7
cg18689253	0.04944388774957632	0.04335795359017845	-0.18949552019245203	0.12664190648753923	TLE4
cg18691434	0.23384298201497242	0.3420763829177027	0.5487783714100753	9.312526937328887e-08	GPC2
cg18711066	0.12702017265733678	0.4601301069549432	1.8569842208566212	1.11322846958608e-28	NFATC3
cg18719750	0.05145513823947783	0.049839563782976354	-0.04602370852175171	0.5416480451281046	SDC2
cg18723937	0.1587512089053309	0.48102019257858913	1.5993298794729884	3.360036140715572e-24	SFRP4
cg18724581	0.17514810832561056	0.21680920399312972	0.3078505968388714	0.011189778479311512	WNT1
cg18730387	0.05581147757039059	0.05277276473873852	-0.08076827366816612	0.08753830612449572	CSNK2B
cg18731976	0.018533700283776166	0.019389137821321678	0.06509770584752686	0.23784130954434815	ROCK2
cg18768157	0.01454422868602238	0.014789852757042157	0.024160900483589907	0.7291284760463492	FZD8
cg18773522	0.8073256572095783	0.7784652522705986	-0.05251809767212217	0.005911537602113387	NFATC1
cg18802567	0.1239194013805879	0.11383325770793595	-0.12247996067057898	0.08695609571560124	FBXW11
cg18865127	0.01667589601725846	0.01823862878081212	0.12923298733016877	0.004604022769487901	TCF7
cg18868357	0.01926686551174752	0.02426391469520806	0.33269044947165466	0.00016452205248923874	SDC1
cg18885865	0.012162373239057278	0.013323159906751963	0.13151152394456447	0.011481416887402885	DAAM1
cg18888652	0.8881184437343816	0.8668266268789716	-0.03500862381826946	0.00033846064321302164	WNT4
cg18918423	0.09355396109029311	0.07896634535394091	-0.24456081625301238	0.0004645328599168321	FZD4
cg18956393	0.10658831824639448	0.1898213410342547	0.8325928674814829	3.4598680093591955e-07	DKK1
cg18974966	0.820785100248404	0.805642824922107	-0.02686416828107823	0.001602329070780759	NFATC1
cg18975376	0.10109048494179504	0.08542336637085265	-0.24294455310034416	0.010166405398449981	BAMBI
cg19006947	0.47724949685215207	0.6015664057414583	0.33398032583596676	4.986995133701227e-11	PLCB3
cg19103535	0.9462421027669018	0.9414786860267409	-0.007280920288083587	0.04176142327188463	NKD2
cg19105245	0.05079910660054266	0.040457202156179324	-0.3284065718257135	2.5723070286820345e-09	FRAT2
cg19155557	0.1033408963824982	0.11676910392472396	0.17624729740654554	0.004925282427351702	CTNNB1
cg19163496	0.023980423891843516	0.02075161813717224	-0.2086333238297899	1.9224909891067423e-05	CBY1
cg19168631	0.029952413694890382	0.026246232171752502	-0.19056193751049977	0.0008043784319095744	DAAM1
cg19204693	0.8859064266516162	0.8836358860701744	-0.0037023126388593527	0.5995646409128348	LRP5
cg19209049	0.2797816585478461	0.2546738030151904	-0.13565082322187205	0.2924298549630372	CCND1
cg19259802	0.037855293954529586	0.03410917067221208	-0.1503353932928271	0.006745838466420921	TBL1X
cg19260500	0.013929686189370804	0.014138333047122724	0.02144927500301711	0.5156581288319462	RYK
cg19267760	0.06063514824943725	0.061537086085132996	0.021301810351541522	0.7107882544555295	PRICKLE1
cg19287139	0.09151650533089944	0.07735665306473653	-0.24250658599742733	5.874388982767964e-12	CAMK2G
cg19292062	0.0418285091569541	0.10820631291680373	1.3712261868152429	2.1325015405794957e-18	CSNK2A1
cg19296153	0.9840141966057908	0.9844245854830874	0.0006015589736164072	0.5542010906940606	CTBP1
cg19302295	0.014288135677787226	0.015450122941497961	0.11280063292276028	0.23875181800657053	PRKACA
cg19305488	0.18121265330199762	0.2561803595230026	0.49947617729105703	0.0021276969118159306	APC2
cg19316407	0.6231226524413109	0.7019753696823104	0.17190424705829238	6.134268959203991e-07	NFATC1
cg19333963	0.08247325731519264	0.22304556953546512	1.4353401977870266	2.1517104524013296e-05	APC2
cg19334452	0.7493345829672186	0.7487543197618524	-0.0011176144341398524	0.9660494606635677	TLE2
cg19337854	0.2678528905883543	0.3727136626615052	0.47662684000747124	6.599996411557488e-06	GPC2
cg19370684	0.051595440246520546	0.05305518070302498	0.04025006058073735	0.44046983867221046	PRKCZ
cg19427610	0.07189981408781128	0.09124153342221027	0.343702652779462	0.16925511287574313	WIF1
cg19429466	0.04041262274664406	0.03752461857581404	-0.10696857685829625	0.5537874920596557	MAPK10
cg19434433	0.020919683451578578	0.020969956623618634	0.003462855764976278	0.927466787748715	WNT3
cg19442201	0.49425690819498524	0.6505056785996796	0.39630052048210285	3.1276529986499963e-20	PLCB2
cg19464106	0.053438845186728326	0.0387638415497933	-0.4631772806211363	2.8051591656484724e-12	CSNK2B
cg19466590	0.019648274903961427	0.020148136451632985	0.03624375560639362	0.17512735004538565	CUL1
cg19468504	0.06268246579142944	0.05778462073023366	-0.11737636020093323	0.16873370519113157	SFRP4
cg19472759	0.01855021712954709	0.01945425157489114	0.06864940578072785	0.07869259932420244	CCND1
cg19476788	0.8639446859554972	0.890549902443116	0.04375750896615817	0.0026401103332149897	NFATC1
cg19483126	0.9834341674634497	0.9799880913055621	-0.005064261715859503	0.2146750570048539	WNT5A
cg19496744	0.01875388972627717	0.01710768746891738	-0.13254509788573585	0.004248970826700589	CSNK1D
cg19510038	0.02405661232622851	0.025041208133151662	0.05787067272300324	0.547637540103286	WNT2B
cg19523029	0.07605676032948416	0.08292004623076595	0.12464443273981428	0.03651551767325269	TLE4
cg19538885	0.025689296089181655	0.02146394281487132	-0.2592522435543527	0.0007162922841100823	PRKCE
cg19554389	0.03304642629808726	0.03305525424174281	0.00038534665094207184	0.9986301062777043	WNT5A
cg19556079	0.015244412186758967	0.014914071865303311	-0.03160632370974039	0.5544776064568226	CSNK2B
cg19560692	0.01642047113811884	0.017188976055348422	0.06598808456665518	0.053999902644109275	RHOB
cg19582614	0.033772355560383154	0.19471724816410732	2.5274659711394247	7.979200325561372e-09	CCND2
cg19590834	0.029684764568183	0.03292342700030421	0.149391842694161	0.0005094828231532965	LEF1
cg19594691	0.04957519752083161	0.04246121013113975	-0.2234730323637393	2.823347540904349e-06	RHOB
cg19617932	0.018802783853570978	0.019178179701652354	0.028519516848095977	0.4584261411060242	WNT5B
cg19630841	0.048119889541151734	0.04567535920081535	-0.0752172562616404	0.0643073756060988	TLE3
cg19649259	0.013765697608965581	0.013706525033903485	-0.0062148675573145944	0.854042806411112	FRAT2
cg19653440	0.035493940517496284	0.030627508209789007	-0.21274475343909355	5.186619538324175e-07	SDC3
cg19668945	0.015405741742672755	0.015747028250011345	0.031611445850552554	0.2799216021173269	CSNK1A1
cg19669439	0.03569648174789915	0.032887616482420994	-0.11823743577664274	0.0013314969203323034	BTRC
cg19677624	0.06558057819300395	0.06949454668886851	0.08363115111230783	0.04348979278362471	CSNK2B
cg19693151	0.8990928622009986	0.8860810509276277	-0.021031461308789075	0.03252220119402861	WNT11
cg19694010	0.06726714678542962	0.32641129187889395	2.2787169958093387	2.576218333044276e-13	FZD10
cg19711530	0.5891540885162211	0.6913299637980099	0.23072944795421516	6.052558803496024e-09	WNT3
cg19711839	0.020479753503765137	0.01859113492266098	-0.1395835066830163	0.07701332910897228	RUVBL1
cg19722720	0.022499458122522804	0.02440784432646228	0.11745462757194682	0.572455057158113	WNT2B
cg19729649	0.10940497033283023	0.4501110288489686	2.040602632690409	1.0196029891335345e-46	NOTUM
cg19737633	0.0835731565261079	0.09745485829648108	0.22169448123747904	0.38768472021713185	LEF1
cg19803229	0.645475203953242	0.6789758614163723	0.07299861025980758	1.2592998316152644e-05	PRKCZ
cg19809667	0.20742187641306914	0.30215193538261803	0.5427061223713023	2.104763427577218e-09	PRKCG
cg19824907	0.04478701420169644	0.051112278564841844	0.19058941772178295	0.015012939305758982	GPC6
cg19839035	0.018516957091961554	0.020167375104943843	0.1231762827406478	0.04261500822796003	SDC1
cg19841276	0.036471041591606974	0.03537900807809293	-0.04385780306086016	0.7566688044391094	FZD8
cg19850348	0.015786272453775323	0.019835848558114346	0.32943956199085217	0.07399070078071066	PYGO1
cg19850545	0.05865107195519048	0.05195971834748626	-0.17476386583135395	0.00013258437050478976	RBX1
cg19870717	0.29426205994035887	0.3362291856728639	0.1923434167234393	0.006117368015973407	APC2
cg19873382	0.06863163432662155	0.11954019607186742	0.8005501990790878	6.73520878020162e-06	RSPO3
cg19880977	0.013107914545651937	0.016802100162165295	0.358203399867278	5.4714247705413825e-06	ROCK1
cg19910780	0.03975331988702888	0.18563659140539063	2.22333385942739	1.601093266432429e-07	PRKCQ
cg19918230	0.1947443981185817	0.491828142261749	1.3365724585567595	1.0120452138660137e-37	WNT10A
cg19935481	0.05158132639472908	0.05065280513179643	-0.026206704868662053	0.4950272706112585	TLE3
cg19936016	0.3575450251817223	0.2898590265890745	-0.30277351632636684	1.4146134002820397e-05	CTBP1
cg19937938	0.01572382624440669	0.10509855152739557	2.7407185545299493	4.187195866837522e-05	RSPO4
cg19963025	0.03094831218874673	0.03624311650930211	0.22784628450943414	0.00034983705628608607	ZNRF3
cg19964454	0.19711165343822326	0.1520413266040173	-0.37454955418361935	6.11633393626843e-12	CCND1
cg19972619	0.047283495497460706	0.04312978156804214	-0.13265228315130498	0.07548858568948476	MYC
cg19978955	0.816432932659522	0.7932145364581648	-0.04162326124134251	0.00031815910967322665	CSNK1D
cg20013286	0.01945705820542727	0.019583355802036833	0.009334406746391712	0.8601447161219882	WNT2B
cg20019546	0.39674349884902155	0.4830104199930463	0.28384772983861695	9.44060078905255e-09	SFRP4
cg20039443	0.4761857142371946	0.7309689016892035	0.6182856896985861	2.9231778233635988e-40	NFATC2
cg20058043	0.0368667656454251	0.1355601822654272	1.8785407235300788	1.0080595327831259e-05	FZD10
cg20061155	0.0966928696691466	0.1734447137953503	0.8429944597543464	0.0002489631711018334	RSPO2
cg20064455	0.10768604362250425	0.23989767722193758	1.1555879038386576	8.705981794572404e-14	WNT2
cg20079298	0.4303327722794545	0.6883601323431173	0.6777108295584509	1.0217146244717996e-27	PLCB2
cg20089095	0.02325384130109752	0.01894569025415467	-0.29559935168593104	0.04009085286969504	SENP2
cg20098478	0.8397378308108197	0.8530545905765803	0.02269908508889411	0.06651674631915563	WIF1
cg20160197	0.9864714932139788	0.9856695427466272	-0.0011733136778360632	0.39950148083077053	CTBP1
cg20189904	0.029553296760516684	0.028311060171075816	-0.06195330121491366	0.45232869362955064	SRC
cg20218041	0.030141198372398564	0.027802846912389267	-0.11650416029663874	0.0042055321412521746	PRICKLE4
cg20250605	0.9411417540903932	0.9300910906412275	-0.017040020158521477	2.9482925105491923e-05	PRKCZ
cg20261922	0.04794267431026485	0.04023241597851344	-0.2529520116154276	4.0190441220292705e-08	SKP1
cg20305024	0.21209326265111783	0.4411085869960007	1.0564350524512702	1.3142990049397405e-26	PLCB2
cg20316284	0.10825295327057148	0.12841011502153885	0.2463524658439303	0.06715195784261038	CSNK1E
cg20349305	0.10144310399744702	0.09124646348966002	-0.15283024601679565	0.010664795087496386	WNT11
cg20469419	0.9755819639787231	0.9740525293055722	-0.0022635096768602305	0.0996979469176729	CTBP1
cg20493718	0.9842952151557651	0.9758630911529175	-0.012412322497493631	0.006635835497419606	CSNK1D
cg20513080	0.9836022348434859	0.9794473055893088	-0.006107135513407902	0.2036635903401581	NFATC1
cg20523092	0.0330889939683163	0.04265201011584737	0.36626230599797716	6.283884819557845e-08	NFATC1
cg20531781	0.027701614984536937	0.03255509409706361	0.23291322165145703	0.16481211671759421	GPC2
cg20542619	0.3906499657347209	0.27232968652033207	-0.5205222292410744	7.720767850592615e-09	NFATC1
cg20597820	0.9350243596368172	0.9244793071151233	-0.016362923435869082	0.0035827051883240532	LRP5
cg20669266	0.0115881310424376	0.011618308687294703	0.003752162212654687	0.909029825643904	LRP5
cg20674897	0.03725782122692982	0.03323994720245383	-0.1646252198632822	0.06430728259318369	PRICKLE4
cg20679084	0.019871454899753147	0.02230940482471919	0.16695452137130942	0.0026940229280226213	BAMBI
cg20692569	0.3692789463554809	0.3900015095072611	0.07876869522583213	0.28180304344791424	FZD9
cg20695805	0.0706705192213391	0.08418867008312944	0.2525175831620007	0.00043620853286359623	PRKCI
cg20702327	0.041497963479437586	0.03897301254403931	-0.09056508410043511	0.019801286881960655	CSNK2A1
cg20718643	0.01626163640782448	0.015721086881562773	-0.048771480909101717	0.38175390119816244	RHOB
cg20743744	0.18497652505634865	0.39982367145199726	1.1120216957174935	3.690260298052915e-18	CTBP1
cg20746035	0.01971889558786892	0.020639591466408515	0.06583566300051752	0.3129531666083479	PRICKLE3
cg20769177	0.04164703633846737	0.15286470429844054	1.875969593871684	1.2080303865375763e-05	WNT9B
cg20792107	0.014441460363912285	0.015468421193829891	0.09910931433800117	0.009566477801944778	CTBP1
cg20792512	0.013642529233620148	0.014241980723424237	0.06203866992832574	0.8208053386606522	WNT4
cg20808578	0.03224084079252594	0.029973103404812483	-0.10522089993503671	0.49278465905084634	CSNK1E
cg20815084	0.01724516287600413	0.018810619150139214	0.12535558110692438	0.004357054334321138	CSNK2B
cg20873420	0.022883057455556712	0.02365896068312611	0.04810687212589512	0.45612026147088425	FZD5
cg20881942	0.22973515355563057	0.5146672385714635	1.1636683183617773	1.2893645469789378e-17	SFRP2
cg20886263	0.054032367662391605	0.05201595978004825	-0.05486955567109954	0.31678941159150426	PRKCD
cg20908919	0.047515297418837116	0.052909703058631005	0.15514026111989743	0.009361593843680655	PRICKLE1
cg20926353	0.13723960954132047	0.23400921140250064	0.7698683939143496	1.6731703858317667e-07	TLE1
cg20975074	0.4695568000079121	0.4709026932130967	0.0041292895489080305	0.946480480818945	PRKCZ
cg21009935	0.9790970082533047	0.9647859664108566	-0.021242885906946903	0.0009777247625612732	LRP5
cg21050342	0.02817726434711386	0.026032967033254095	-0.11419180299365149	0.008572157500720497	TP53
cg21057429	0.06570174233515143	0.12338375528430766	0.909148926846878	2.9237862234522386e-05	CCND2
cg21089065	0.9646416413478933	0.9591302424482027	-0.008266353907812163	0.0014690887949722678	NFATC1
cg21104276	0.4214950039178509	0.7512816070981776	0.8338382519329425	3.564967664924892e-30	FZD1
cg21104946	0.09750538403724823	0.11154241425163831	0.19403861379139695	0.1586463003385319	WNT7B
cg21112943	0.08669516512939973	0.06796141708855381	-0.351235603562613	1.5417156214924512e-05	CSNK2B
cg21123656	0.02274812463799008	0.0258495236332585	0.1843900801319114	0.021729939615435095	GPC2
cg21135832	0.046828577526910393	0.04221263418452478	-0.14971435489982762	0.004677919301392775	PPP3CA
cg21137823	0.21980203798071468	0.17702982711521867	-0.3122123076046165	0.0009840482159492424	PRKCZ
cg21142038	0.07407566499922769	0.07834517885460854	0.0808448252247408	0.6418037462600564	LGR6
cg21153658	0.2720599601683506	0.2416527395370557	-0.17098929649811714	0.039800388749057225	APC2
cg21155521	0.06280446590899275	0.05401501285792592	-0.21750670645723885	1.460118866129629e-08	CSNK2B
cg21164765	0.021261125830150426	0.023966543724640473	0.17280387609167416	0.5101394887488379	FZD6
cg21196927	0.22656131512228925	0.22101899702883213	-0.0357311674849602	0.4021697261846511	FZD6
cg21205032	0.033780616028532044	0.03261870914795998	-0.05049594758946228	0.4683542527720941	CSNK2B
cg21210962	0.031128178643800717	0.07020796453398613	1.1734135370309025	0.00334971378475711	NKD2
cg21238457	0.19090710718493778	0.2674417130153154	0.48635368772349324	0.00022389278080667464	WNT11
cg21242663	0.9253282447937354	0.9367802754474447	0.017745470747905973	0.0073755268985629925	NFATC1
cg21297673	0.020026891345216857	0.021264985684681995	0.08654138616903415	0.06318593171372203	WNT4
cg21322636	0.03620506059327078	0.032451924972867564	-0.15788730725073116	0.00542067405035512	RHOA
cg21345510	0.02196214314811456	0.02341791553750257	0.09259382039042223	0.06859511897871927	SMAD3
cg21369801	0.9426891799771853	0.8083003838585353	-0.22189063638902595	3.4231422697125417e-09	CSNK1D
cg21370856	0.14355882154564648	0.3727522940377047	1.3765752459133431	5.262554656661173e-26	PRKCB
cg21383810	0.2722280566821402	0.6077428843666407	1.1586453336470102	1.9711567517089762e-26	WIF1
cg21446345	0.07679445349089904	0.06099359031064504	-0.33234447467746464	1.474958241638611e-12	TLE3
cg21454231	0.04039897012327755	0.03716174098892411	-0.12050042326270605	0.19638526475769857	WNT2B
cg21454656	0.016924177940163657	0.01939052262864442	0.19626592929476447	2.17713487320496e-05	RBX1
cg21456897	0.24146891760282027	0.5006285244305957	1.051902999935713	2.536673642235432e-41	PRICKLE2
cg21462428	0.1302843066703028	0.4267678708000482	1.711788251743097	2.7023538880734344e-30	CCND2
cg21515898	0.044745384030988336	0.0658951533001697	0.558433495980505	0.10652744239218519	LEF1
cg21517947	0.020817146420354614	0.05409156769874518	1.377631390771441	0.02525475106455917	SFRP1
cg21532618	0.025627091365752787	0.0303113323839843	0.24218752520550604	0.009969466905402994	MAP3K7
cg21572997	0.018966542527399603	0.018989531930279975	0.0017476360270746373	0.9561452719718508	LRP5
cg21587460	0.15969668298273063	0.17924741709741693	0.16661798303966677	0.3349376936911549	CAMK2B
cg21599792	0.03891117101791179	0.03243109544852809	-0.26280664279158367	4.6456428575442737e-07	FZD4
cg21605452	0.04587031622469885	0.044070001379024934	-0.05776391146857571	0.22561119191206538	TBL1XR1
cg21624739	0.04309535769754078	0.04840212017096124	0.16753777542570575	0.1438578642015763	TCF7L1
cg21656578	0.1238167223543859	0.12999497835692417	0.07024971948587257	0.15934569086008776	CSNK2B
cg21701125	0.03327962003180948	0.03067731817075613	-0.11746659458138715	0.015427419583714	PRKCE
cg21706701	0.3408911375826743	0.3550669392940658	0.05877994247954304	0.5153024216575206	CAMK2B
cg21716804	0.024514132788375203	0.023841593183568346	-0.04013308051850713	0.39938111704712864	LGR4
cg21742931	0.030118204723787154	0.027431421575991495	-0.13480638809950946	0.00121954322479071	CCND1
cg21749312	0.0646264021987028	0.05499281312238863	-0.23288058927963118	0.00015062967457081142	JUN
cg21788473	0.013990051901680923	0.015365102550351279	0.13525608108744444	0.002993186241130501	BCL9
cg21803052	0.020288447551166103	0.019240654306706035	-0.07650061503546882	0.03080425334741237	MYC
cg21806109	0.028001178774510117	0.025968929554139916	-0.10870101505308388	0.01501115884929176	TLE4
cg21806238	0.9446527074532214	0.9374205835611198	-0.011087560382387762	0.016866992195050275	NFATC1
cg21813591	0.017783163924828024	0.019089655642748928	0.10227905149253824	0.09754866705080462	BCL9
cg21815083	0.011939777961185815	0.012876983100029398	0.10901862175733681	0.16422842315212002	CCND1
cg21844450	0.03645298055023578	0.03057826773895847	-0.2535301000009974	0.0005221915871602469	PLCB1
cg21879648	0.8112366923049309	0.8426732672573433	0.05485045120054864	2.5745561786826275e-05	GPC1
cg21885046	0.024637374671533648	0.12680707345963707	2.3637147855646825	1.0394201006648233e-05	FZD10
cg21903826	0.03524373275434991	0.03212983795450005	-0.13345302723633254	0.003497060315562082	PRKCD
cg21906830	0.0417819653645294	0.03696742817303721	-0.17662567772862572	0.002529683758787386	GPC2
cg21918728	0.8657350233132433	0.9150512801499313	0.07992707046243555	2.259075874968977e-07	ZNRF3
cg21948783	0.11373250902046182	0.10157358436491823	-0.16311943176647378	0.002019156207221589	WNT1
cg21949625	0.014611102528215951	0.015056616862714206	0.0433325954557542	0.4121565609011627	FBXW11
cg21950287	0.12686529406685465	0.11561151395172053	-0.13401236645328268	0.21095188349459587	PRKCG
cg21959223	0.013370128746303035	0.01325243266662278	-0.012756147245280135	0.8409322485920613	WNT11
cg21975377	0.04761690035739716	0.044404665176183036	-0.10076245601508464	0.47787275727467016	FZD6
cg21998473	0.09539897083181344	0.08184702607864863	-0.2210437053016022	0.006262827557359485	WNT2B
cg22063989	0.06272458782258089	0.09140020035261212	0.5431662423366127	8.824622320022998e-05	RSPO1
cg22112133	0.9146647641710234	0.824298493800689	-0.15007621618331257	2.316431471819068e-08	WNT7A
cg22117850	0.10436708164543484	0.20758598389454325	0.992042292778094	1.322468225602441e-10	PLCB2
cg22124479	0.02838593292696052	0.04043033483902285	0.5102619941332015	0.0661972120549694	NFATC1
cg22125838	0.15728761768332317	0.18436159168783794	0.22913302792247742	0.03104162743500549	WNT10A
cg22151768	0.036000172800203616	0.029923691285773997	-0.26671567927834466	1.3955293722990869e-07	WNT5B
cg22162010	0.031340078241956816	0.035541313104787205	0.18148820240688332	0.1782107994558748	RHOC
cg22178613	0.18836760095415098	0.48688763861626133	1.3700380289680045	3.104052422084327e-32	SFRP2
cg22178761	0.01725699862328864	0.018092533470919128	0.06821287106499165	0.6779225666284354	NKD2
cg22188058	0.013922850267467278	0.014880960893816882	0.096013099157388	0.029184012696576122	SDC4
cg22201734	0.013503621332532419	0.01541061788144458	0.1905783534023389	3.911227667537441e-06	CBY1
cg22271212	0.03885232156883906	0.04548754408667401	0.22747073679886345	0.2631828986740742	TLE2
cg22284043	0.08836691208520106	0.2694379225588541	1.6083747437414238	3.0129156306428484e-12	GPC5
cg22306173	0.21854772908410636	0.35691549169126585	0.7076341347652864	1.5511886086260552e-08	WNT7B
cg22312494	0.11030958657527062	0.096018084465089	-0.20018011534923286	0.09672245483156869	WNT11
cg22321985	0.8672975834422602	0.8850684324770111	0.02926191728587547	0.0002692594006639516	CREBBP
cg22331096	0.019022450348620275	0.02036324384079506	0.09826430256132428	0.6632599178559484	MYC
cg22337291	0.03935954289327297	0.03959262113821868	0.008518114965132387	0.836738605560412	PRICKLE4
cg22344703	0.6218756664729913	0.6078527561528984	-0.03290427345146628	0.29916099277485936	WNT6
cg22345522	0.01383214264839614	0.01477401001701801	0.0950368085111055	0.041491343189303524	FOSL1
cg22345911	0.020292656405467624	0.02118699439693054	0.06222120729890977	0.26598099903320727	CSNK1D
cg22347212	0.3785722830238923	0.43163381661747907	0.18923910935780638	0.018370003467369375	FZD10
cg22372815	0.016389079970613892	0.01768911688475058	0.11012715588489289	0.7015284538771704	LGR5
cg22376366	0.97471409328755	0.9731711449950826	-0.002285560023463007	0.48170335285241417	DVL1
cg22376688	0.19736138354876878	0.33745129689603937	0.773839563910449	6.774824521051999e-11	WNT1
cg22413388	0.30464918823751314	0.4811834669171462	0.659438177324166	6.176872883971734e-08	WNT7B
cg22418909	0.08164362536430161	0.12975676561513938	0.6683976123365393	0.0026679505338653453	SFRP1
cg22456975	0.015026882049789844	0.016812753611500253	0.16201033676921772	0.0002809841822721373	CACYBP
cg22475339	0.9358006448827093	0.9217037585749832	-0.021898089061580722	1.2739572461968694e-05	DVL1
cg22497460	0.03432611769679032	0.03229036213847543	-0.08820307594182636	0.09293787757810418	NFATC2
cg22500428	0.05606353153426324	0.3898185953092549	2.7976683822678963	1.9843722785020692e-18	CCND2
cg22506302	0.07278130477055778	0.05794890843625909	-0.32878642906865757	5.027284931186871e-10	CBY1
cg22507733	0.05958449569621672	0.047602210100406356	-0.3239084228580391	4.2129042846369746e-11	FZD3
cg22510098	0.8323962758565168	0.8181956290446432	-0.02482468036810845	0.0578562968894278	CTBP1
cg22525281	0.05553676291340636	0.04530839283328176	-0.293664771962855	4.09183285135911e-05	WNT9A
cg22535359	0.03403492553244364	0.0531105989753324	0.6419838469195032	0.07572025101408604	VANGL2
cg22549986	0.022280832869675093	0.02607321900505798	0.22676554688742506	0.39111021425721115	WNT5B
cg22555262	0.06566532337206309	0.0882145702255631	0.42588525114471787	0.00033515457635975636	CCND2
cg22560193	0.2447185026637629	0.29875807260280435	0.28785451125875716	0.02000839532900344	APC2
cg22587479	0.46220279992156516	0.43128466555262107	-0.09988557780003646	0.0614348667079844	WNT6
cg22615158	0.014872102255205657	0.015493408643910002	0.059045985856129496	0.14155984561514623	WNT5A
cg22626579	0.8589614664067858	0.8920158985772256	0.054476011277487066	3.012396311193177e-10	PRKCZ
cg22678952	0.014708054338798777	0.03337842277352729	1.1823093731312937	0.008234786026372369	CCND2
cg22681806	0.011539942753614207	0.012299596795424887	0.09197495480564759	0.044420445020112394	CSNK2B
cg22683035	0.011036192180635913	0.010843002275241206	-0.025478210615830676	0.6528622426340658	TLE2
cg22709307	0.1610652878286481	0.2349477684988645	0.5446944618299677	6.407090314278305e-07	RSPO4
cg22712840	0.9651172708476027	0.955884814489516	-0.013867472252496856	0.0013954780654053278	PRKCZ
cg22792432	0.014340881932123762	0.014933289362014948	0.05839823424620243	0.04320283357735988	ROCK1
cg22795583	0.9573450040136856	0.9536047023139904	-0.00564758097673255	0.034676491310071805	CTBP1
cg22799110	0.8724755996381246	0.7646206821667253	-0.19037056025529597	1.843129204770247e-06	LRP5
cg22813950	0.12244904516467042	0.39157473966149065	1.677106176158504	4.154514055866288e-19	FZD10
cg22831607	0.04543642513402252	0.41541723148226994	3.192639824869821	2.7806769391916733e-19	SFRP5
cg22841359	0.012005345358275942	0.012710313716424159	0.08232273319931568	0.03009023991501437	RUVBL1
cg22846506	0.027093633575136833	0.024355104180151983	-0.15372973450946728	6.898473143535861e-05	TLE2
cg22865368	0.029695015659797513	0.03307684382649756	0.15560078650338288	0.0020749342471272822	TBL1X
cg22865720	0.014912675683930943	0.01507511566752696	0.015629937411548948	0.6762097305737553	PRKCZ
cg22866835	0.015704479718562463	0.017010078921520556	0.1152136866493572	0.07312622353991273	FZD8
cg22869239	0.04833219831586254	0.041613289547083	-0.21594027652058234	3.895874503241211e-06	LRP6
cg22873562	0.05837519292139816	0.048679680033372946	-0.2620357273305781	1.8038232581240484e-08	RYK
cg22884159	0.012795574780231961	0.013946943407613845	0.12430402265803554	0.024235986644848186	CBY1
cg22884792	0.013300461047034971	0.01469843580684669	0.14418637687780206	0.5202673186604412	WNT1
cg22906113	0.9310342855843726	0.9250622192015521	-0.009283892582585026	0.07653863910646762	LRP5
cg22907065	0.021311710211213208	0.02013222783871236	-0.08213954023561795	0.014472175338901357	RHOA
cg22947532	0.03822091088670723	0.05014601687839329	0.3917729501873269	0.040151137730765264	WNT11
cg23000734	0.3221535912844211	0.31221026269152063	-0.045230716584735466	0.5468964446036969	CTBP2
cg23030278	0.049955371763950034	0.051126585544360295	0.033433858624225	0.8143923561447859	PYGO1
cg23039837	0.0465369214722656	0.044603313133497816	-0.06122489870701569	0.12043399467216546	RUVBL1
cg23054883	0.08052527310977281	0.2065363375795913	1.3588820750041977	2.354534666979297e-11	FZD10
cg23085343	0.020635894545042745	0.021095554805549747	0.03178305135665951	0.8751664083154931	NFATC2
cg23098305	0.8097131393522828	0.8122698547578427	0.004548214999714479	0.6771808623304368	WNT9A
cg23109424	0.9780732183100735	0.9707195982339071	-0.010887849626549649	0.03278225829153101	WNT4
cg23120601	0.22217286396355415	0.5217910706197834	1.2317896378749371	2.3986370284216274e-28	PLCB2
cg23121156	0.20652891988635047	0.508431307337126	1.2997090550791337	2.342074825179589e-28	SFRP2
cg23128651	0.02529858581994299	0.03164611429042216	0.32297162618677616	1.9291499387117302e-07	MAP3K7
cg23154059	0.6170221032408055	0.6235153019483496	0.015102795103246903	0.4707541826638446	WNT6
cg23161024	0.014938672514110844	0.015272892844656894	0.031921396935870906	0.30907023839552245	TBL1X
cg23165545	0.03115151300333222	0.030701382651026263	-0.02099860596126746	0.7518102486301181	RHOA
cg23170347	0.3314539072865482	0.5934949090698431	0.8404273947274593	1.0045038348206477e-38	PRICKLE2
cg23187103	0.013087416733725689	0.013948960700859856	0.09197727646905735	0.7296628251973631	MYC
cg23191380	0.064158104641192	0.06028975931396397	-0.08971855239802294	0.07333655191552621	FZD1
cg23202575	0.9320738515324309	0.9283440847340833	-0.0057846392123070646	0.23571807532537747	DVL3
cg23207990	0.1396116478792257	0.4350416161389237	1.6397341045253413	1.2635897264750856e-25	SFRP2
cg23231910	0.0489931219815995	0.0447124544883139	-0.13190248245849556	0.037708114273478095	FZD7
cg23235334	0.021155873516775805	0.06781753873240086	1.6806001711406324	0.0008996546171156175	CCND2
cg23246885	0.03648568964743803	0.14938284248421366	2.0336118267088956	2.59562597450947e-05	FZD7
cg23276047	0.02541810873823007	0.026657531171887135	0.06868648555568	0.41852925371425576	TCF7L2
cg23282561	0.9823541578081258	0.9790716778201138	-0.0048287546084702865	0.0002727629975081544	CTBP1
cg23291200	0.489319624130075	0.46183360606385804	-0.0834039861644414	0.10650246415345166	APC2
cg23292160	0.24246299946923627	0.43176693582384723	0.8324881629897077	2.0963774034854664e-19	SFRP2
cg23360087	0.019089280888223564	0.023748937765330904	0.3151002304576592	5.638504453441975e-09	ROCK1
cg23385838	0.9885584498964838	0.9867638477998474	-0.002621409438385871	0.009026794085910431	WNT5B
cg23400002	0.0502889440211048	0.06408178600186472	0.34967309748420544	0.10542210894001028	WNT11
cg23419606	0.8972628262584768	0.8806243250779109	-0.027003945609466746	0.019483972030068977	NOTUM
cg23422659	0.02313048825536479	0.026352366103858906	0.1881367833908358	0.3957906957529199	WNT9B
cg23439917	0.8010352332800983	0.791244261305107	-0.017742569436372358	0.19382027911106425	NFATC1
cg23460210	0.0331886520576096	0.03709436518253126	0.1605100147935054	0.016056070040546676	PRKCG
cg23483656	0.13397438324388067	0.17119505716655195	0.3536838735292205	0.00324512182090349	PRICKLE2
cg23601523	0.043994469077644247	0.03727731434006644	-0.2390242374126843	1.7543314081014827e-07	NFATC3
cg23633010	0.27266908430628023	0.3916262182744749	0.5223262182928077	3.4611095454966475e-08	WNT3A
cg23635789	0.5635113754166519	0.6928525598399093	0.29810364325869454	2.751218934894434e-15	SRC
cg23644017	0.02281221939860926	0.024883116897291505	0.12536039783708167	0.3982365478781843	CSNK1E
cg23655615	0.9607898137807099	0.8877317690288434	-0.11409702824962185	7.461381140723177e-05	WNT7A
cg23663760	0.2328524950859357	0.2627421911721235	0.174231546053307	0.09653184498639444	WNT3A
cg23665973	0.0322381783673352	0.033140210824730856	0.03981255439440578	0.7063064595978689	WNT10A
cg23672346	0.04130967974915393	0.03903972315298721	-0.08153705364665867	0.4866980363845681	CCND3
cg23697417	0.017704663726223747	0.11392095717563715	2.685831825887065	9.074104303754186e-06	RSPO4
cg23698058	0.013747840867711183	0.014637321691401016	0.09044653862702848	0.002917517521331803	PRKACB
cg23722428	0.053967624432139955	0.044930549215972684	-0.2643974866076571	4.036351732812264e-08	FZD8
cg23753457	0.03784520546862811	0.029405318578519905	-0.3640334189088545	1.0987858003969225e-07	CCND1
cg23774448	0.059153578481527046	0.05537519132458419	-0.09522566842156177	0.02426605331717474	PRICKLE4
cg23797439	0.10871024012547605	0.08183775557872616	-0.40964935914758244	2.07085346937879e-12	PLCB1
cg23822052	0.037683337978774975	0.037960016844346224	0.010553868434490727	0.8594750621483415	PRICKLE1
cg23835219	0.36969848418845613	0.4955297271479309	0.42262247991265567	2.261818712319453e-10	CTBP1
cg23844174	0.030270180520278366	0.0340493788597406	0.1697312014513021	0.12937466072012085	PRKCZ
cg23861889	0.01936276620957234	0.02256363061539429	0.22071415009450754	0.07249967829022616	PRKCE
cg23861930	0.022973182418311307	0.024978770531543664	0.12075174492503905	0.13247534624063984	GSK3A
cg23882285	0.02223711338921619	0.027431535056929166	0.30286583378792553	1.4470090941808063e-05	ROCK1
cg23885062	0.06822203068371226	0.06100243547732751	-0.16137085620800454	1.45255542701695e-06	SMAD4
cg23898175	0.021406289648090625	0.02200012391252521	0.039476894464893685	0.4788350004102019	BCL9L
cg23921743	0.010859378107133435	0.011612300614510046	0.09671233994855934	0.10238473704464307	TLE6
cg23923856	0.13173083971786506	0.40470062642495785	1.6192619453339843	4.077108455731214e-20	WNT2B
cg23937586	0.01909736968354847	0.020294266466520116	0.08769824810649203	0.051631992915662055	PLCB2
cg23937893	0.05990193598842725	0.04625765359423081	-0.3729105431045805	1.3262830428427803e-05	WNT10A
cg23956119	0.040817158577005144	0.03540698894175175	-0.2051415946883036	0.015568892590587448	WNT9A
cg23989878	0.018920949322794058	0.019693250915074116	0.05771681258430347	0.1308125316008894	CCND3
cg24018760	0.03522068452888519	0.06475472968693433	0.8785626222970837	0.002444000022930393	CCND2
cg24020398	0.07301294639420672	0.05958908637481378	-0.2931041721017951	2.294577865560943e-09	CCND1
cg24033032	0.8226478997560062	0.8676505279045462	0.07683899416100848	0.009494076434471217	CUL1
cg24035370	0.03797493658069928	0.03491747954628125	-0.12109813093383928	0.0090056103860854	PRKCZ
cg24044763	0.12290135740418931	0.10418769788794408	-0.23831591049662304	0.00035969295775868817	VANGL2
cg24049183	0.3756436078862255	0.33952286045130514	-0.14585583695274634	0.0008236957755083831	WNT5A
cg24059741	0.08915038945740053	0.08792136958322752	-0.02002724049202697	0.667482110583959	JUN
cg24081764	0.04157807938128502	0.07867553588429156	0.9200919829786137	0.0011238848286980899	PRKCG
cg24082630	0.02702018368719637	0.027788316847280652	0.04044097004953212	0.19349392124615764	ROR1
cg24090202	0.06993612553109724	0.08859395263164138	0.3411703518823106	0.11827011130201105	PRKCG
cg24093411	0.2656345891743279	0.3452855164793276	0.3783468023496299	0.0009406200159964999	TCF7
cg24126144	0.045737166491965145	0.03956597346936431	-0.20910673740581107	4.503662419412299e-06	PRICKLE4
cg24138964	0.8043075405917088	0.7979823875991511	-0.011390340906169394	0.349011690914224	PRKCZ
cg24150172	0.03135830492160621	0.14096867579921668	2.1684551400098515	1.8569788677512954e-06	SOX17
cg24158075	0.9350228544063327	0.920453978631457	-0.022656037963278735	0.00026817308350029166	NKD2
cg24163668	0.8646462950785536	0.8464532295061659	-0.03067972870626592	0.020791740806108776	NFATC1
cg24166864	0.08673196239087014	0.13718825991172043	0.6615213687031061	0.015416473991175069	WIF1
cg24202485	0.06539264938734972	0.10009012334799829	0.6140992390672363	0.004223106726925699	NKD2
cg24203315	0.04352909291571609	0.042428784337160214	-0.03693661337974656	0.7607280304522059	CCND1
cg24220749	0.7558422632065454	0.7818346616008767	0.04877835631958483	0.019445897822705054	DAAM2
cg24277128	0.12004251713073737	0.09417943676180383	-0.3500614759802462	1.310842282296502e-15	CSNK2B
cg24283186	0.017159247084892824	0.018143929278117737	0.0805006705159152	0.02651201110997766	MAPK8
cg24295479	0.08167976843582675	0.0899633215033393	0.13935815117698466	0.03562359890580191	PRKCI
cg24307225	0.013068714325578015	0.0162236362618662	0.31197999360688994	0.22690515872365655	CSNK2A2
cg24319902	0.03657544371823864	0.08135076977992226	1.1532806307806747	0.006388554091182216	SFRP1
cg24325204	0.017350955995083208	0.018986850055540884	0.12998542630478804	0.6480851139322468	APC2
cg24334335	0.09189399696333213	0.08377329634815624	-0.13348017715053218	0.13634385426169007	WNT2B
cg24339897	0.01408493288189832	0.01468819605198051	0.06050453155156306	0.6610471596575928	WNT11
cg24349919	0.10342378981910265	0.0785841643272185	-0.3962575502881306	5.9987687315802036e-21	EP300
cg24352805	0.015325389610308581	0.01566668537630812	0.03177622762869108	0.5600803929543015	FRAT1
cg24373760	0.030631624078188563	0.0329861748063997	0.10683962741811827	0.6015141909138324	LGR5
cg24387864	0.5355183679642002	0.4822752729830738	-0.1510792166764974	0.07618642272304076	CCND1
cg24389488	0.15027748461103851	0.1414774757786133	-0.08705648902091356	0.5403737243310414	WNT3
cg24391931	0.9874658512141966	0.9847997481457774	-0.003900464541343213	3.8016495075015713e-06	CTBP1
cg24398023	0.018528171302539323	0.019217199567640435	0.05267761728263864	0.2718689795817594	RHOA
cg24399111	0.9847570547529734	0.9850654164887023	0.0004516873546372289	0.48873475277894063	DVL1
cg24400921	0.018188756392783417	0.08159144616347858	2.1653710057271813	0.00013375893360457924	PRICKLE1
cg24419164	0.03761008878131447	0.03682751519830079	-0.030335652009796123	0.4721584752982406	CCND1
cg24425829	0.028798202192263093	0.027657511677037762	-0.058307385961974864	0.48611340921195656	JUN
cg24488506	0.14367532172672154	0.14065407108935551	-0.030660969148570822	0.5666840233100827	FOSL1
cg24493548	0.03260928082889644	0.030268455867564444	-0.10746754540710433	0.033516612201239304	TLE3
cg24494412	0.03996737768824008	0.037152754317955484	-0.10535374989313633	0.026859595878385788	DVL2
cg24522804	0.0412759321259065	0.04260054767806036	0.04557118244879621	0.471104612104407	FZD4
cg24523535	0.02121231729793015	0.023025212553576924	0.11831224052407394	0.02678446534732227	CTNNBIP1
cg24525509	0.0632104955195406	0.058478460914227044	-0.11225878277434634	0.09801248786877619	WNT2B
cg24535130	0.1711958270022995	0.17386361956241786	0.022308549003064875	0.8571744331582947	NOTUM
cg24537383	0.017158982129914846	0.01881259367446088	0.1327347908040411	0.2870725412826399	ROR1
cg24538512	0.9550765462361316	0.9372505273016402	-0.027181632852181673	6.49359188763951e-06	NFATC1
cg24557048	0.6817799463952844	0.749112797662783	0.1358768036100857	4.036465280058908e-07	PRKCZ
cg24562565	0.03381560222663032	0.028879539757004555	-0.22764129645213715	4.420121837124865e-07	LGR4
cg24567591	0.17021615356855388	0.1432317830849561	-0.24901629407605344	2.8734823559654e-05	CREBBP
cg24588482	0.03327688858046141	0.09545770029144351	1.5203410338036545	0.007106785084867089	VANGL2
cg24591182	0.014378264949043372	0.014515076527811406	0.013662584614468445	0.7630973688752692	PLCB3
cg24599249	0.024369407497666588	0.04969598089559648	1.0280580055146278	0.039583797263452285	FZD1
cg24610866	0.03646725688273052	0.037064393265293656	0.02343221278149582	0.6322939957945537	WNT9A
cg24616138	0.07633883487979078	0.06820667753532735	-0.16250417945496165	0.00031699007071653415	CTBP2
cg24626079	0.05683785118071972	0.2827896922018294	2.314805616284638	1.7356971964822202e-17	CCND2
cg24635156	0.07436782529602773	0.06654360575616057	-0.1603785419577579	0.0010035137185760703	GPC1
cg24666276	0.14339186576555807	0.11868306423057016	-0.2728491053780523	0.00023804623232976565	MYC
cg24668093	0.03115150346499833	0.027418554730272476	-0.1841492670380802	2.288135520981416e-05	CSNK2B
cg24680163	0.05378776970600655	0.054917852764683396	0.029997049353131897	0.599489217152571	RUVBL1
cg24682634	0.07044865452553185	0.05737401430767966	-0.29617469019610004	7.43076612372976e-13	CSNK2B
cg24683561	0.017948698108488252	0.020261155449970418	0.17483724692034483	0.0007260745174137679	PYGO2
cg24732574	0.04549455626099941	0.04165670097504703	-0.12714533828807933	0.04531433093274258	SDC2
cg24776480	0.7512771776716717	0.6585345034194278	-0.19008624530058726	3.568041314924674e-05	PRKCZ
cg24813176	0.6907252479212518	0.671917177937553	-0.0398285450718005	0.15716282281258476	WNT6
cg24836175	0.026587029204535664	0.02535161829428335	-0.06864473847237701	0.4078241289736688	CSNK2B
cg24847541	0.10081651365309147	0.08545218383790187	-0.23854270295793376	0.13119249504206312	GPC5
cg24861253	0.9794899113080058	0.9746382871699141	-0.007163735185270049	0.00011541244235221085	TCF7L2
cg24879426	0.01707354009247607	0.01787107579882295	0.06586426077437219	0.17397655919936103	RHOA
cg24895834	0.02094868618787282	0.15852029284280927	2.9197358653837413	5.017240846402293e-07	PRKCQ
cg24930197	0.017391226982270084	0.019434187734966104	0.16023708956210528	0.00033541614608482886	CTNNB1
cg24942186	0.12501955866026843	0.09240252578533127	-0.4361496219130104	1.7415522644240351e-12	WNT5A
cg24946133	0.0850381861810697	0.07563350831315188	-0.16908528439759196	6.479665430457474e-08	JUN
cg25008704	0.04108703636090283	0.036581042587031744	-0.1675870780122398	6.39115442879546e-05	WNT2B
cg25009629	0.021984299585969383	0.022383731986855063	0.025977024114682654	0.666802343547096	PRICKLE4
cg25023245	0.02847104577762721	0.026470859434058337	-0.10509045024449991	0.008712591914601026	AXIN1
cg25028035	0.013431821612673735	0.015076955658348035	0.16669017360915672	0.4442701096271827	CCND3
cg25052320	0.022968166193042604	0.025983823149033608	0.17797804365803718	0.004099066516073679	CAMK2B
cg25053252	0.019773974006367018	0.02310933971207736	0.22487319834424876	0.3805238071718485	TP53
cg25060573	0.04283678000605474	0.04003874105595401	-0.09745342634014201	0.03254223407009285	CCND1
cg25070637	0.06075107191314624	0.05618471640721825	-0.11273212825836576	0.05386270966168059	SDC2
cg25076767	0.019271619939128924	0.0183956926146563	-0.06710985106569667	0.30829846215956536	NFATC4
cg25078081	0.06222294414271732	0.0629814771457545	0.01748093525027546	0.8023263185621202	PRICKLE1
cg25079799	0.027748209641447148	0.03056433019065203	0.13945426167209737	0.022708350207940386	CHD8
cg25080152	0.08987557056168476	0.07637270012036149	-0.23487199390039012	0.0030748489005713114	MYC
cg25100296	0.919464150047607	0.8389105452687988	-0.1322763436120657	5.13223732963231e-05	VANGL2
cg25103043	0.27228468461410166	0.25402231109173384	-0.10016062015241389	0.05073785776599499	PRKCG
cg25105415	0.9668347770133411	0.981092162130744	0.021119299403917078	9.116143492351508e-05	NOTUM
cg25116237	0.9401694395676005	0.9344949544442529	-0.008733911601419689	0.05740284037858344	NOTUM
cg25123211	0.02751450348081661	0.024829310790054977	-0.14814807856163847	0.00012424571611855013	BTRC
cg25126456	0.017916539373945536	0.03911244921694866	1.1263358762779374	0.009043225237289445	CCND2
cg25132878	0.045181012215867275	0.041616195388386984	-0.11857151473434302	0.0024570012077723153	LGR4
cg25145459	0.020571628935707596	0.025533059382293426	0.31171037627225645	4.686645906631595e-07	NFATC1
cg25156443	0.04499372634272359	0.38196502173970504	3.0856447704437966	3.84166319234889e-19	SFRP5
cg25198579	0.06405755594680343	0.05586427626464819	-0.19744274216138577	7.563514249348769e-05	SMAD3
cg25203539	0.8984112005634114	0.8851937388504438	-0.021382667334669935	0.001973977795157861	DVL1
cg25228126	0.12149286114112141	0.27939344526987137	1.2014266304001355	2.505171693204289e-12	FZD2
cg25235326	0.8155842787878104	0.7834065624420462	-0.05807275270519348	2.2382696211842373e-07	NFATC1
cg25242471	0.5424753833697334	0.39247321792303563	-0.46696346300252073	7.195503717598599e-10	WNT6
cg25245506	0.013772064596878826	0.013225076052627486	-0.05846883411333773	0.23224466488691917	CBY1
cg25256661	0.10611684629640394	0.08691349748225623	-0.2880015585923754	0.050328276455315325	DVL2
cg25302419	0.09022047783244369	0.06545637545394485	-0.46292120941011256	3.5103415659202854e-16	CTNND2
cg25319031	0.01784396164199656	0.017981828925942564	0.011103812396368038	0.7927730443877562	GSK3B
cg25319188	0.9817355707511369	0.9805283886972079	-0.0017750881821798296	0.018565478684827223	PRKCZ
cg25333258	0.016410574491396934	0.016962634313908067	0.04773449454430946	0.662125955285861	CAMK2B
cg25395653	0.02835254710871373	0.029336017969920233	0.04919470646053678	0.3136201312037395	CCND1
cg25425078	0.06162501990187217	0.1502276801933065	1.2855625485203683	1.0277688988899426e-05	CCND2
cg25431463	0.28188313070070414	0.5003597155107493	0.8278684988876732	3.8387719931690155e-23	SRC
cg25432997	0.0808675286233609	0.06023303077769172	-0.42500566860248506	1.0540221844474805e-20	DVL2
cg25433855	0.06346380195236948	0.07811648874899063	0.29969315113663186	0.02597684746674103	PPP3CA
cg25454116	0.047147518998397746	0.21441323154830583	2.185140177615717	5.213655223999333e-09	CCND2
cg25466090	0.024857600752005694	0.02682612850990953	0.1099518082984718	0.4571198482467642	PRKCZ
cg25595641	0.8959385346936163	0.9328369357306896	0.058225152779164444	4.395715128262023e-07	NFATC1
cg25613251	0.012427643229184165	0.012662366237161257	0.026994298243873567	0.5488195853390482	JUN
cg25615024	0.02359261297971248	0.031002393162614283	0.3940443736338039	1.6699460971089085e-11	ROCK1
cg25622597	0.020773078722096536	0.02096016575393426	0.012935075839297722	0.7186484442921919	RHOA
cg25622896	0.027653505358252707	0.025785540451288426	-0.10090008409155773	0.7333330418073905	WNT11
cg25645268	0.07798266298618135	0.27525462860468697	1.8195414974766249	5.277623885373747e-14	SFRP2
cg25741578	0.10664024642028286	0.2241007878384974	1.071395701461054	4.3136415072313234e-08	PRKCQ
cg25745452	0.045660576003815845	0.03818993511285927	-0.2577565904064689	9.69443088619426e-08	CTBP2
cg25749165	0.1768471571648253	0.196497704898656	0.15200943408160805	0.012833631054515937	CAMK2G
cg25766046	0.08665821770508593	0.09328284395309669	0.1062752081728872	0.2660430499370193	ROR2
cg25775322	0.21697591903559188	0.4688037287345074	1.1114491098379058	1.6704432690797873e-19	SFRP2
cg25778220	0.020769423215865744	0.02172380050719049	0.06481536805861746	0.17096241467319873	SMAD4
cg25783719	0.02347845380350776	0.03275300349088372	0.4802898081477277	0.1902775553404062	SFRP4
cg25789679	0.016967693029784313	0.018795368182572287	0.14758675085082415	2.9796970783024847e-05	ROCK1
cg25826331	0.03700224543355014	0.03470190033496627	-0.0925981520901516	0.3231868743841929	MYC
cg25836567	0.12346693033682814	0.2867440087084599	1.2156386637409056	5.980804175195744e-10	WNT9B
cg25840926	0.18441802642342708	0.16242491130445688	-0.18320676529800878	0.024317085838838046	RHOB
cg25845463	0.7218272571649426	0.7688402832767474	0.09103030552980926	0.0006507010837979801	PRKCZ
cg25890936	0.809352491680998	0.7461634090715712	-0.11727655257883748	5.382152994997878e-05	LRP5
cg25896967	0.019181405956128328	0.019916707671086713	0.05427071188888006	0.11547457862154782	FZD4
cg25897951	0.40915297468504763	0.5301140259121793	0.3736623715014567	2.2207397177681308e-07	CTBP1
[truncated: 130 more rows]
